# Supplementary material for: The histone chaperone Vps75 forms multiple oligomeric assemblies capable of mediating exchange between histone H3–H4 tetramers and Asf1–H3–H4 complexes
Source: Nucleic Acids Res. 2016 Apr 1;44(13):6157–72. doi: 10.1093/nar/gkw209 (PMC5291247; doi:10.1093/nar/gkw209)
Supplement: SUPPLEMENTARY DATA [file supp_gkw209_nar-03698-m-2015-File011.zip]

Archive with 8 entries (8 files):
- Consurf_symm-tetramer.pse
- Consurf_VAH.pse
- VAH_average.pdb
- Asymmetric_Vps75_tetramer.pdb
- B49GSVTT211-alignment.aln
- Symmetric_Vps75_tetramer.pdb
- Consurf_asymm-tetramer.pse
- VAH_aligned.pdb
