# Supplementary material for: The histone chaperone Vps75 forms multiple oligomeric assemblies capable of mediating exchange between histone H3–H4 tetramers and Asf1–H3–H4 complexes
Source: Nucleic Acids Res. 2016 Apr 1;44(13):6157–72. doi: 10.1093/nar/gkw209 (PMC5291247; doi:10.1093/nar/gkw209)
Supplement: SUPPLEMENTARY DATA [file supp_gkw209_nar-03698-m-2015-File011.zip › VAH_average.pdb]

REMARK FILENAME="average.pdb"
REMARK unminimized average over 62 files
REMARK ave. rms diff. to the mean struct. for non-h atoms= 5.05306
REMARK ave. rms diff. to the mean struct. for the backbone= 4.68098
REMARK b array (last column) is the rms difference from the mean
REMARK DATE:28-Jan-16  13:25:59       created by user: cha
ATOM      1  N   GLU    10      15.608 -52.964  36.797  1.00  0.00      A   
ATOM      2  HT1 GLU    10      15.861 -53.946  36.566  1.00  0.00      A   
ATOM      3  HT2 GLU    10      15.516 -52.415  35.918  1.00  0.00      A   
ATOM      4  HT3 GLU    10      14.704 -52.950  37.309  1.00  0.00      A   
ATOM      5  CA  GLU    10      16.650 -52.375  37.633  1.00  0.00      A   
ATOM      6  HA  GLU    10      16.524 -51.303  37.612  1.00  0.00      A   
ATOM      7  CB  GLU    10      16.550 -52.898  39.068  1.00  0.00      A   
ATOM      8  HB1 GLU    10      17.452 -52.570  39.626  1.00  0.00      A   
ATOM      9  HB2 GLU    10      16.528 -54.008  39.037  1.00  0.00      A   
ATOM     10  CG  GLU    10      15.323 -52.415  39.815  1.00  0.00      A   
ATOM     11  HG1 GLU    10      15.293 -52.898  40.815  1.00  0.00      A   
ATOM     12  HG2 GLU    10      14.415 -52.701  39.244  1.00  0.00      A   
ATOM     13  CD  GLU    10      15.320 -50.911  40.005  1.00  0.00      A   
ATOM     14  OE1 GLU    10      16.297 -50.385  40.580  1.00  0.00      A   
ATOM     15  OE2 GLU    10      14.342 -50.255  39.580  1.00  0.00      A   
ATOM     16  C   GLU    10      18.018 -52.723  37.057  1.00  0.00      A   
ATOM     17  O   GLU    10      18.923 -51.890  37.038  1.00  0.00      A   
ATOM     18  N   HIS    11      18.162 -53.960  36.592  1.00  0.00      A   
ATOM     19  HN  HIS    11      17.427 -54.633  36.628  1.00  0.00      A   
ATOM     20  CA  HIS    11      19.415 -54.403  35.999  1.00  0.00      A   
ATOM     21  HA  HIS    11      20.214 -54.157  36.683  1.00  0.00      A   
ATOM     22  ND1 HIS    11      18.580 -56.892  37.922  1.00  0.00      A   
ATOM     23  HD1 HIS    11      17.675 -56.467  37.889  1.00  0.00      A   
ATOM     24  NE2 HIS    11      20.252 -58.052  38.594  1.00  0.00      A   
ATOM     25  HE2 HIS    11      20.825 -58.651  39.152  1.00  0.00      A   
ATOM     26  CE1 HIS    11      19.016 -57.683  38.886  1.00  0.00      A   
ATOM     27  HE1 HIS    11      18.463 -57.975  39.754  1.00  0.00      A   
ATOM     28  CD2 HIS    11      20.619 -57.476  37.401  1.00  0.00      A   
ATOM     29  HD2 HIS    11      21.594 -57.634  36.957  1.00  0.00      A   
ATOM     30  CG  HIS    11      19.566 -56.743  36.969  1.00  0.00      A   
ATOM     31  CB  HIS    11      19.385 -55.911  35.737  1.00  0.00      A   
ATOM     32  HB1 HIS    11      20.198 -56.165  35.025  1.00  0.00      A   
ATOM     33  HB2 HIS    11      18.406 -56.172  35.283  1.00  0.00      A   
ATOM     34  C   HIS    11      19.656 -53.656  34.694  1.00  0.00      A   
ATOM     35  O   HIS    11      20.788 -53.286  34.381  1.00  0.00      A   
ATOM     36  N   ALA    12      18.585 -53.436  33.935  1.00  0.00      A   
ATOM     37  HN  ALA    12      17.673 -53.746  34.193  1.00  0.00      A   
ATOM     38  CA  ALA    12      18.691 -52.719  32.670  1.00  0.00      A   
ATOM     39  HA  ALA    12      19.458 -53.195  32.078  1.00  0.00      A   
ATOM     40  CB  ALA    12      17.361 -52.747  31.936  1.00  0.00      A   
ATOM     41  HB1 ALA    12      16.571 -52.274  32.558  1.00  0.00      A   
ATOM     42  HB2 ALA    12      17.066 -53.798  31.728  1.00  0.00      A   
ATOM     43  HB3 ALA    12      17.445 -52.186  30.981  1.00  0.00      A   
ATOM     44  C   ALA    12      19.111 -51.282  32.954  1.00  0.00      A   
ATOM     45  O   ALA    12      20.009 -50.753  32.299  1.00  0.00      A   
ATOM     46  N   LYS    13      18.455 -50.655  33.929  1.00  0.00      A   
ATOM     47  HN  LYS    13      17.717 -51.090  34.439  1.00  0.00      A   
ATOM     48  CA  LYS    13      18.781 -49.282  34.307  1.00  0.00      A   
ATOM     49  HA  LYS    13      18.603 -48.650  33.450  1.00  0.00      A   
ATOM     50  CB  LYS    13      17.929 -48.818  35.494  1.00  0.00      A   
ATOM     51  HB1 LYS    13      18.210 -47.769  35.727  1.00  0.00      A   
ATOM     52  HB2 LYS    13      18.174 -49.461  36.364  1.00  0.00      A   
ATOM     53  CG  LYS    13      16.424 -48.864  35.285  1.00  0.00      A   
ATOM     54  HG1 LYS    13      16.110 -49.912  35.091  1.00  0.00      A   
ATOM     55  HG2 LYS    13      16.154 -48.240  34.406  1.00  0.00      A   
ATOM     56  CD  LYS    13      15.701 -48.339  36.520  1.00  0.00      A   
ATOM     57  HD1 LYS    13      16.012 -47.288  36.702  1.00  0.00      A   
ATOM     58  HD2 LYS    13      15.991 -48.956  37.398  1.00  0.00      A   
ATOM     59  CE  LYS    13      14.187 -48.387  36.356  1.00  0.00      A   
ATOM     60  HE1 LYS    13      13.854 -49.438  36.218  1.00  0.00      A   
ATOM     61  HE2 LYS    13      13.881 -47.773  35.484  1.00  0.00      A   
ATOM     62  NZ  LYS    13      13.501 -47.845  37.562  1.00  0.00      A   
ATOM     63  HZ1 LYS    13      13.791 -46.856  37.711  1.00  0.00      A   
ATOM     64  HZ2 LYS    13      13.763 -48.412  38.394  1.00  0.00      A   
ATOM     65  HZ3 LYS    13      12.472 -47.888  37.425  1.00  0.00      A   
ATOM     66  C   LYS    13      20.247 -49.227  34.718  1.00  0.00      A   
ATOM     67  O   LYS    13      20.976 -48.310  34.342  1.00  0.00      A   
ATOM     68  N   ALA    14      20.664 -50.219  35.501  1.00  0.00      A   
ATOM     69  HN  ALA    14      20.056 -50.953  35.792  1.00  0.00      A   
ATOM     70  CA  ALA    14      22.038 -50.300  35.985  1.00  0.00      A   
ATOM     71  HA  ALA    14      22.267 -49.383  36.506  1.00  0.00      A   
ATOM     72  CB  ALA    14      22.190 -51.499  36.919  1.00  0.00      A   
ATOM     73  HB1 ALA    14      21.979 -52.441  36.368  1.00  0.00      A   
ATOM     74  HB2 ALA    14      21.473 -51.414  37.763  1.00  0.00      A   
ATOM     75  HB3 ALA    14      23.228 -51.543  37.312  1.00  0.00      A   
ATOM     76  C   ALA    14      23.028 -50.405  34.831  1.00  0.00      A   
ATOM     77  O   ALA    14      24.008 -49.662  34.785  1.00  0.00      A   
ATOM     78  N   PHE    15      22.770 -51.325  33.908  1.00  0.00      A   
ATOM     79  HN  PHE    15      21.973 -51.921  33.962  1.00  0.00      A   
ATOM     80  CA  PHE    15      23.639 -51.520  32.754  1.00  0.00      A   
ATOM     81  HA  PHE    15      24.634 -51.734  33.116  1.00  0.00      A   
ATOM     82  CB  PHE    15      23.129 -52.672  31.886  1.00  0.00      A   
ATOM     83  HB1 PHE    15      23.744 -52.734  30.964  1.00  0.00      A   
ATOM     84  HB2 PHE    15      22.065 -52.490  31.625  1.00  0.00      A   
ATOM     85  CG  PHE    15      23.198 -54.022  32.556  1.00  0.00      A   
ATOM     86  CD1 PHE    15      22.191 -54.959  32.352  1.00  0.00      A   
ATOM     87  HD1 PHE    15      21.356 -54.714  31.713  1.00  0.00      A   
ATOM     88  CD2 PHE    15      24.264 -54.359  33.385  1.00  0.00      A   
ATOM     89  HD2 PHE    15      25.055 -53.644  33.554  1.00  0.00      A   
ATOM     90  CE1 PHE    15      22.243 -56.215  32.963  1.00  0.00      A   
ATOM     91  HE1 PHE    15      21.455 -56.933  32.793  1.00  0.00      A   
ATOM     92  CE2 PHE    15      24.326 -55.606  34.001  1.00  0.00      A   
ATOM     93  HE2 PHE    15      25.159 -55.852  34.642  1.00  0.00      A   
ATOM     94  CZ  PHE    15      23.313 -56.535  33.789  1.00  0.00      A   
ATOM     95  HZ  PHE    15      23.358 -57.503  34.265  1.00  0.00      A   
ATOM     96  C   PHE    15      23.746 -50.253  31.915  1.00  0.00      A   
ATOM     97  O   PHE    15      24.824 -49.911  31.429  1.00  0.00      A   
ATOM     98  N   LEU    16      22.627 -49.557  31.741  1.00  0.00      A   
ATOM     99  HN  LEU    16      21.750 -49.842  32.121  1.00  0.00      A   
ATOM    100  CA  LEU    16      22.637 -48.321  30.969  1.00  0.00      A   
ATOM    101  HA  LEU    16      23.086 -48.530  30.010  1.00  0.00      A   
ATOM    102  CB  LEU    16      21.214 -47.784  30.784  1.00  0.00      A   
ATOM    103  HB1 LEU    16      21.291 -46.749  30.391  1.00  0.00      A   
ATOM    104  HB2 LEU    16      20.730 -47.757  31.782  1.00  0.00      A   
ATOM    105  CG  LEU    16      20.299 -48.573  29.843  1.00  0.00      A   
ATOM    106  HG  LEU    16      20.367 -49.656  30.079  1.00  0.00      A   
ATOM    107  CD1 LEU    16      18.857 -48.101  30.014  1.00  0.00      A   
ATOM    108 HD11 LEU    16      18.778 -47.019  29.777  1.00  0.00      A   
ATOM    109 HD12 LEU    16      18.529 -48.258  31.064  1.00  0.00      A   
ATOM    110 HD13 LEU    16      18.190 -48.664  29.326  1.00  0.00      A   
ATOM    111  CD2 LEU    16      20.765 -48.389  28.400  1.00  0.00      A   
ATOM    112 HD21 LEU    16      21.795 -48.789  28.277  1.00  0.00      A   
ATOM    113 HD22 LEU    16      20.771 -47.310  28.139  1.00  0.00      A   
ATOM    114 HD23 LEU    16      20.087 -48.938  27.711  1.00  0.00      A   
ATOM    115  C   LEU    16      23.474 -47.298  31.725  1.00  0.00      A   
ATOM    116  O   LEU    16      24.259 -46.557  31.132  1.00  0.00      A   
ATOM    117  N   GLY    17      23.306 -47.275  33.043  1.00  0.00      A   
ATOM    118  HN  GLY    17      22.675 -47.885  33.516  1.00  0.00      A   
ATOM    119  CA  GLY    17      24.048 -46.341  33.865  1.00  0.00      A   
ATOM    120  HA1 GLY    17      23.710 -46.450  34.885  1.00  0.00      A   
ATOM    121  HA2 GLY    17      23.841 -45.343  33.509  1.00  0.00      A   
ATOM    122  C   GLY    17      25.545 -46.592  33.806  1.00  0.00      A   
ATOM    123  O   GLY    17      26.339 -45.653  33.708  1.00  0.00      A   
ATOM    124  N   LEU    18      25.923 -47.864  33.856  1.00  0.00      A   
ATOM    125  HN  LEU    18      25.265 -48.609  33.925  1.00  0.00      A   
ATOM    126  CA  LEU    18      27.327 -48.254  33.813  1.00  0.00      A   
ATOM    127  HA  LEU    18      27.859 -47.678  34.556  1.00  0.00      A   
ATOM    128  CB  LEU    18      27.471 -49.750  34.096  1.00  0.00      A   
ATOM    129  HB1 LEU    18      28.516 -50.041  33.859  1.00  0.00      A   
ATOM    130  HB2 LEU    18      26.782 -50.292  33.416  1.00  0.00      A   
ATOM    131  CG  LEU    18      27.171 -50.203  35.528  1.00  0.00      A   
ATOM    132  HG  LEU    18      26.157 -49.861  35.824  1.00  0.00      A   
ATOM    133  CD1 LEU    18      27.240 -51.717  35.594  1.00  0.00      A   
ATOM    134 HD11 LEU    18      28.247 -52.068  35.283  1.00  0.00      A   
ATOM    135 HD12 LEU    18      26.484 -52.160  34.912  1.00  0.00      A   
ATOM    136 HD13 LEU    18      27.052 -52.059  36.634  1.00  0.00      A   
ATOM    137  CD2 LEU    18      28.173 -49.579  36.497  1.00  0.00      A   
ATOM    138 HD21 LEU    18      28.063 -48.474  36.502  1.00  0.00      A   
ATOM    139 HD22 LEU    18      29.209 -49.831  36.184  1.00  0.00      A   
ATOM    140 HD23 LEU    18      27.991 -49.958  37.525  1.00  0.00      A   
ATOM    141  C   LEU    18      27.957 -47.922  32.469  1.00  0.00      A   
ATOM    142  O   LEU    18      29.102 -47.482  32.410  1.00  0.00      A   
ATOM    143  N   ALA    19      27.211 -48.136  31.389  1.00  0.00      A   
ATOM    144  HN  ALA    19      26.285 -48.504  31.440  1.00  0.00      A   
ATOM    145  CA  ALA    19      27.720 -47.839  30.056  1.00  0.00      A   
ATOM    146  HA  ALA    19      28.632 -48.399  29.912  1.00  0.00      A   
ATOM    147  CB  ALA    19      26.690 -48.218  28.997  1.00  0.00      A   
ATOM    148  HB1 ALA    19      25.752 -47.644  29.153  1.00  0.00      A   
ATOM    149  HB2 ALA    19      26.457 -49.302  29.067  1.00  0.00      A   
ATOM    150  HB3 ALA    19      27.085 -47.984  27.984  1.00  0.00      A   
ATOM    151  C   ALA    19      28.043 -46.354  29.969  1.00  0.00      A   
ATOM    152  O   ALA    19      29.062 -45.965  29.396  1.00  0.00      A   
ATOM    153  N   LYS    20      27.185 -45.515  30.542  1.00  0.00      A   
ATOM    154  HN  LYS    20      26.358 -45.822  31.006  1.00  0.00      A   
ATOM    155  CA  LYS    20      27.431 -44.078  30.512  1.00  0.00      A   
ATOM    156  HA  LYS    20      27.652 -43.800  29.492  1.00  0.00      A   
ATOM    157  CB  LYS    20      26.217 -43.297  31.021  1.00  0.00      A   
ATOM    158  HB1 LYS    20      26.495 -42.224  31.087  1.00  0.00      A   
ATOM    159  HB2 LYS    20      25.966 -43.667  32.037  1.00  0.00      A   
ATOM    160  CG  LYS    20      24.975 -43.418  30.146  1.00  0.00      A   
ATOM    161  HG1 LYS    20      24.806 -44.487  29.896  1.00  0.00      A   
ATOM    162  HG2 LYS    20      25.135 -42.850  29.204  1.00  0.00      A   
ATOM    163  CD  LYS    20      23.743 -42.866  30.862  1.00  0.00      A   
ATOM    164  HD1 LYS    20      23.880 -41.779  31.038  1.00  0.00      A   
ATOM    165  HD2 LYS    20      23.632 -43.377  31.842  1.00  0.00      A   
ATOM    166  CE  LYS    20      22.478 -43.083  30.041  1.00  0.00      A   
ATOM    167  HE1 LYS    20      22.335 -44.170  29.859  1.00  0.00      A   
ATOM    168  HE2 LYS    20      22.565 -42.542  29.074  1.00  0.00      A   
ATOM    169  NZ  LYS    20      21.250 -42.576  30.732  1.00  0.00      A   
ATOM    170  HZ1 LYS    20      21.346 -41.555  30.906  1.00  0.00      A   
ATOM    171  HZ2 LYS    20      21.132 -43.073  31.639  1.00  0.00      A   
ATOM    172  HZ3 LYS    20      20.417 -42.749  30.133  1.00  0.00      A   
ATOM    173  C   LYS    20      28.654 -43.712  31.349  1.00  0.00      A   
ATOM    174  O   LYS    20      29.422 -42.821  30.976  1.00  0.00      A   
ATOM    175  N   CYS    21      28.832 -44.396  32.479  1.00  0.00      A   
ATOM    176  HN  CYS    21      28.202 -45.109  32.776  1.00  0.00      A   
ATOM    177  CA  CYS    21      29.973 -44.132  33.352  1.00  0.00      A   
ATOM    178  HA  CYS    21      29.991 -43.074  33.569  1.00  0.00      A   
ATOM    179  CB  CYS    21      29.856 -44.940  34.648  1.00  0.00      A   
ATOM    180  HB1 CYS    21      30.826 -44.879  35.185  1.00  0.00      A   
ATOM    181  HB2 CYS    21      29.670 -46.001  34.381  1.00  0.00      A   
ATOM    182  SG  CYS    21      28.531 -44.356  35.739  1.00  0.00      A   
ATOM    183  HG1 CYS    21      28.745 -45.267  36.677  1.00  0.00      A   
ATOM    184  C   CYS    21      31.288 -44.454  32.649  1.00  0.00      A   
ATOM    185  O   CYS    21      32.263 -43.714  32.781  1.00  0.00      A   
ATOM    186  N   GLU    22      31.312 -45.553  31.903  1.00  0.00      A   
ATOM    187  HN  GLU    22      30.522 -46.153  31.810  1.00  0.00      A   
ATOM    188  CA  GLU    22      32.512 -45.940  31.173  1.00  0.00      A   
ATOM    189  HA  GLU    22      33.324 -46.014  31.880  1.00  0.00      A   
ATOM    190  CB  GLU    22      32.304 -47.277  30.462  1.00  0.00      A   
ATOM    191  HB1 GLU    22      33.142 -47.432  29.750  1.00  0.00      A   
ATOM    192  HB2 GLU    22      31.352 -47.229  29.891  1.00  0.00      A   
ATOM    193  CG  GLU    22      32.243 -48.469  31.403  1.00  0.00      A   
ATOM    194  HG1 GLU    22      31.422 -48.310  32.135  1.00  0.00      A   
ATOM    195  HG2 GLU    22      33.208 -48.548  31.949  1.00  0.00      A   
ATOM    196  CD  GLU    22      31.993 -49.775  30.674  1.00  0.00      A   
ATOM    197  OE1 GLU    22      30.925 -49.905  30.031  1.00  0.00      A   
ATOM    198  OE2 GLU    22      32.861 -50.671  30.741  1.00  0.00      A   
ATOM    199  C   GLU    22      32.857 -44.861  30.154  1.00  0.00      A   
ATOM    200  O   GLU    22      34.027 -44.538  29.954  1.00  0.00      A   
ATOM    201  N   GLU    23      31.833 -44.310  29.506  1.00  0.00      A   
ATOM    202  HN  GLU    23      30.889 -44.587  29.660  1.00  0.00      A   
ATOM    203  CA  GLU    23      32.050 -43.256  28.523  1.00  0.00      A   
ATOM    204  HA  GLU    23      32.701 -43.645  27.755  1.00  0.00      A   
ATOM    205  CB  GLU    23      30.721 -42.799  27.911  1.00  0.00      A   
ATOM    206  HB1 GLU    23      30.890 -41.842  27.375  1.00  0.00      A   
ATOM    207  HB2 GLU    23      29.995 -42.627  28.734  1.00  0.00      A   
ATOM    208  CG  GLU    23      30.113 -43.797  26.933  1.00  0.00      A   
ATOM    209  HG1 GLU    23      29.906 -44.747  27.471  1.00  0.00      A   
ATOM    210  HG2 GLU    23      30.841 -43.991  26.117  1.00  0.00      A   
ATOM    211  CD  GLU    23      28.811 -43.300  26.312  1.00  0.00      A   
ATOM    212  OE1 GLU    23      27.842 -43.056  27.063  1.00  0.00      A   
ATOM    213  OE2 GLU    23      28.757 -43.160  25.071  1.00  0.00      A   
ATOM    214  C   GLU    23      32.737 -42.076  29.201  1.00  0.00      A   
ATOM    215  O   GLU    23      33.660 -41.483  28.645  1.00  0.00      A   
ATOM    216  N   GLU    24      32.286 -41.745  30.409  1.00  0.00      A   
ATOM    217  HN  GLU    24      31.539 -42.237  30.848  1.00  0.00      A   
ATOM    218  CA  GLU    24      32.860 -40.638  31.167  1.00  0.00      A   
ATOM    219  HA  GLU    24      32.874 -39.766  30.529  1.00  0.00      A   
ATOM    220  CB  GLU    24      32.030 -40.365  32.425  1.00  0.00      A   
ATOM    221  HB1 GLU    24      32.569 -39.618  33.046  1.00  0.00      A   
ATOM    222  HB2 GLU    24      31.938 -41.311  32.998  1.00  0.00      A   
ATOM    223  CG  GLU    24      30.634 -39.836  32.135  1.00  0.00      A   
ATOM    224  HG1 GLU    24      30.140 -40.505  31.399  1.00  0.00      A   
ATOM    225  HG2 GLU    24      30.716 -38.815  31.704  1.00  0.00      A   
ATOM    226  CD  GLU    24      29.769 -39.765  33.376  1.00  0.00      A   
ATOM    227  OE1 GLU    24      30.136 -39.036  34.319  1.00  0.00      A   
ATOM    228  OE2 GLU    24      28.713 -40.433  33.403  1.00  0.00      A   
ATOM    229  C   GLU    24      34.303 -40.942  31.553  1.00  0.00      A   
ATOM    230  O   GLU    24      35.150 -40.047  31.576  1.00  0.00      A   
ATOM    231  N   VAL    25      34.576 -42.205  31.862  1.00  0.00      A   
ATOM    232  HN  VAL    25      33.877 -42.917  31.864  1.00  0.00      A   
ATOM    233  CA  VAL    25      35.926 -42.621  32.220  1.00  0.00      A   
ATOM    234  HA  VAL    25      36.270 -41.976  33.015  1.00  0.00      A   
ATOM    235  CB  VAL    25      35.958 -44.093  32.678  1.00  0.00      A   
ATOM    236  HB  VAL    25      35.396 -44.719  31.952  1.00  0.00      A   
ATOM    237  CG1 VAL    25      37.406 -44.584  32.763  1.00  0.00      A   
ATOM    238 HG11 VAL    25      38.021 -43.862  33.339  1.00  0.00      A   
ATOM    239 HG12 VAL    25      37.833 -44.679  31.742  1.00  0.00      A   
ATOM    240 HG13 VAL    25      37.441 -45.570  33.275  1.00  0.00      A   
ATOM    241  CG2 VAL    25      35.265 -44.228  34.033  1.00  0.00      A   
ATOM    242 HG21 VAL    25      34.210 -43.891  33.957  1.00  0.00      A   
ATOM    243 HG22 VAL    25      35.785 -43.601  34.788  1.00  0.00      A   
ATOM    244 HG23 VAL    25      35.275 -45.291  34.358  1.00  0.00      A   
ATOM    245  C   VAL    25      36.828 -42.456  30.997  1.00  0.00      A   
ATOM    246  O   VAL    25      37.958 -41.987  31.114  1.00  0.00      A   
ATOM    247  N   ASP    26      36.320 -42.840  29.826  1.00  0.00      A   
ATOM    248  HN  ASP    26      35.405 -43.223  29.736  1.00  0.00      A   
ATOM    249  CA  ASP    26      37.102 -42.712  28.594  1.00  0.00      A   
ATOM    250  HA  ASP    26      38.022 -43.262  28.728  1.00  0.00      A   
ATOM    251  CB  ASP    26      36.337 -43.255  27.381  1.00  0.00      A   
ATOM    252  HB1 ASP    26      36.954 -43.104  26.470  1.00  0.00      A   
ATOM    253  HB2 ASP    26      35.386 -42.693  27.274  1.00  0.00      A   
ATOM    254  CG  ASP    26      36.010 -44.736  27.498  1.00  0.00      A   
ATOM    255  OD1 ASP    26      36.805 -45.499  28.085  1.00  0.00      A   
ATOM    256  OD2 ASP    26      34.948 -45.140  26.979  1.00  0.00      A   
ATOM    257  C   ASP    26      37.452 -41.251  28.344  1.00  0.00      A   
ATOM    258  O   ASP    26      38.571 -40.934  27.933  1.00  0.00      A   
ATOM    259  N   ALA    27      36.492 -40.360  28.588  1.00  0.00      A   
ATOM    260  HN  ALA    27      35.587 -40.623  28.910  1.00  0.00      A   
ATOM    261  CA  ALA    27      36.723 -38.936  28.392  1.00  0.00      A   
ATOM    262  HA  ALA    27      37.114 -38.794  27.395  1.00  0.00      A   
ATOM    263  CB  ALA    27      35.418 -38.149  28.572  1.00  0.00      A   
ATOM    264  HB1 ALA    27      35.026 -38.291  29.602  1.00  0.00      A   
ATOM    265  HB2 ALA    27      34.656 -38.511  27.849  1.00  0.00      A   
ATOM    266  HB3 ALA    27      35.604 -37.066  28.408  1.00  0.00      A   
ATOM    267  C   ALA    27      37.782 -38.441  29.378  1.00  0.00      A   
ATOM    268  O   ALA    27      38.665 -37.655  29.023  1.00  0.00      A   
ATOM    269  N   ILE    28      37.699 -38.909  30.620  1.00  0.00      A   
ATOM    270  HN  ILE    28      36.984 -39.542  30.909  1.00  0.00      A   
ATOM    271  CA  ILE    28      38.666 -38.510  31.631  1.00  0.00      A   
ATOM    272  HA  ILE    28      38.688 -37.431  31.663  1.00  0.00      A   
ATOM    273  CB  ILE    28      38.283 -39.081  33.018  1.00  0.00      A   
ATOM    274  HB  ILE    28      37.982 -40.145  32.907  1.00  0.00      A   
ATOM    275  CG2 ILE    28      39.459 -38.988  33.981  1.00  0.00      A   
ATOM    276 HG21 ILE    28      39.868 -37.954  33.985  1.00  0.00      A   
ATOM    277 HG22 ILE    28      40.264 -39.685  33.664  1.00  0.00      A   
ATOM    278 HG23 ILE    28      39.127 -39.242  35.010  1.00  0.00      A   
ATOM    279  CG1 ILE    28      37.091 -38.301  33.576  1.00  0.00      A   
ATOM    280 HG11 ILE    28      36.322 -38.211  32.779  1.00  0.00      A   
ATOM    281 HG12 ILE    28      37.436 -37.284  33.860  1.00  0.00      A   
ATOM    282  CD1 ILE    28      36.452 -38.953  34.793  1.00  0.00      A   
ATOM    283  HD1 ILE    28      37.184 -39.004  35.627  1.00  0.00      A   
ATOM    284  HD2 ILE    28      36.129 -39.986  34.542  1.00  0.00      A   
ATOM    285  HD3 ILE    28      35.576 -38.357  35.125  1.00  0.00      A   
ATOM    286  C   ILE    28      40.074 -38.977  31.255  1.00  0.00      A   
ATOM    287  O   ILE    28      41.034 -38.218  31.382  1.00  0.00      A   
ATOM    288  N   GLU    29      40.195 -40.223  30.801  1.00  0.00      A   
ATOM    289  HN  GLU    29      39.413 -40.835  30.704  1.00  0.00      A   
ATOM    290  CA  GLU    29      41.497 -40.763  30.415  1.00  0.00      A   
ATOM    291  HA  GLU    29      42.135 -40.749  31.286  1.00  0.00      A   
ATOM    292  CB  GLU    29      41.355 -42.189  29.883  1.00  0.00      A   
ATOM    293  HB1 GLU    29      42.307 -42.472  29.386  1.00  0.00      A   
ATOM    294  HB2 GLU    29      40.539 -42.200  29.130  1.00  0.00      A   
ATOM    295  CG  GLU    29      41.041 -43.233  30.942  1.00  0.00      A   
ATOM    296  HG1 GLU    29      40.949 -44.226  30.452  1.00  0.00      A   
ATOM    297  HG2 GLU    29      40.077 -42.975  31.428  1.00  0.00      A   
ATOM    298  CD  GLU    29      42.110 -43.323  32.011  1.00  0.00      A   
ATOM    299  OE1 GLU    29      41.846 -42.924  33.166  1.00  0.00      A   
ATOM    300  OE2 GLU    29      43.221 -43.798  31.698  1.00  0.00      A   
ATOM    301  C   GLU    29      42.140 -39.885  29.348  1.00  0.00      A   
ATOM    302  O   GLU    29      43.337 -39.603  29.404  1.00  0.00      A   
ATOM    303  N   ARG    30      41.352 -39.447  28.372  1.00  0.00      A   
ATOM    304  HN  ARG    30      40.381 -39.670  28.316  1.00  0.00      A   
ATOM    305  CA  ARG    30      41.898 -38.598  27.317  1.00  0.00      A   
ATOM    306  HA  ARG    30      42.771 -39.091  26.916  1.00  0.00      A   
ATOM    307  CB  ARG    30      40.871 -38.355  26.204  1.00  0.00      A   
ATOM    308  HB1 ARG    30      39.962 -37.895  26.646  1.00  0.00      A   
ATOM    309  HB2 ARG    30      40.596 -39.329  25.748  1.00  0.00      A   
ATOM    310  CG  ARG    30      41.416 -37.428  25.109  1.00  0.00      A   
ATOM    311  HG1 ARG    30      42.412 -37.804  24.792  1.00  0.00      A   
ATOM    312  HG2 ARG    30      41.534 -36.410  25.536  1.00  0.00      A   
ATOM    313  CD  ARG    30      40.523 -37.335  23.880  1.00  0.00      A   
ATOM    314  HD1 ARG    30      39.498 -37.027  24.179  1.00  0.00      A   
ATOM    315  HD2 ARG    30      40.491 -38.316  23.361  1.00  0.00      A   
ATOM    316  NE  ARG    30      41.035 -36.341  22.935  1.00  0.00      A   
ATOM    317  HE  ARG    30      40.574 -35.455  22.899  1.00  0.00      A   
ATOM    318  CZ  ARG    30      42.070 -36.531  22.118  1.00  0.00      A   
ATOM    319  NH1 ARG    30      42.672 -37.710  22.053  1.00  0.00      A   
ATOM    320 HH11 ARG    30      42.349 -38.469  22.619  1.00  0.00      A   
ATOM    321 HH12 ARG    30      43.449 -37.842  21.438  1.00  0.00      A   
ATOM    322  NH2 ARG    30      42.513 -35.531  21.367  1.00  0.00      A   
ATOM    323 HH21 ARG    30      42.067 -34.636  21.412  1.00  0.00      A   
ATOM    324 HH22 ARG    30      43.291 -35.670  20.756  1.00  0.00      A   
ATOM    325  C   ARG    30      42.351 -37.259  27.897  1.00  0.00      A   
ATOM    326  O   ARG    30      43.453 -36.799  27.617  1.00  0.00      A   
ATOM    327  N   GLU    31      41.511 -36.639  28.719  1.00  0.00      A   
ATOM    328  HN  GLU    31      40.619 -37.013  28.960  1.00  0.00      A   
ATOM    329  CA  GLU    31      41.869 -35.351  29.317  1.00  0.00      A   
ATOM    330  HA  GLU    31      42.057 -34.647  28.520  1.00  0.00      A   
ATOM    331  CB  GLU    31      40.716 -34.860  30.211  1.00  0.00      A   
ATOM    332  HB1 GLU    31      41.071 -34.002  30.819  1.00  0.00      A   
ATOM    333  HB2 GLU    31      40.412 -35.682  30.893  1.00  0.00      A   
ATOM    334  CG  GLU    31      39.499 -34.419  29.387  1.00  0.00      A   
ATOM    335  HG1 GLU    31      39.213 -35.251  28.709  1.00  0.00      A   
ATOM    336  HG2 GLU    31      39.787 -33.535  28.780  1.00  0.00      A   
ATOM    337  CD  GLU    31      38.277 -34.045  30.214  1.00  0.00      A   
ATOM    338  OE1 GLU    31      37.742 -34.911  30.937  1.00  0.00      A   
ATOM    339  OE2 GLU    31      37.840 -32.877  30.122  1.00  0.00      A   
ATOM    340  C   GLU    31      43.171 -35.462  30.127  1.00  0.00      A   
ATOM    341  O   GLU    31      44.039 -34.583  30.075  1.00  0.00      A   
ATOM    342  N   VAL    32      43.308 -36.555  30.863  1.00  0.00      A   
ATOM    343  HN  VAL    32      42.613 -37.269  30.889  1.00  0.00      A   
ATOM    344  CA  VAL    32      44.489 -36.778  31.681  1.00  0.00      A   
ATOM    345  HA  VAL    32      44.654 -35.894  32.280  1.00  0.00      A   
ATOM    346  CB  VAL    32      44.295 -38.014  32.590  1.00  0.00      A   
ATOM    347  HB  VAL    32      43.964 -38.876  31.973  1.00  0.00      A   
ATOM    348  CG1 VAL    32      45.601 -38.369  33.296  1.00  0.00      A   
ATOM    349 HG11 VAL    32      45.983 -37.489  33.857  1.00  0.00      A   
ATOM    350 HG12 VAL    32      46.365 -38.672  32.549  1.00  0.00      A   
ATOM    351 HG13 VAL    32      45.429 -39.199  34.014  1.00  0.00      A   
ATOM    352  CG2 VAL    32      43.200 -37.725  33.630  1.00  0.00      A   
ATOM    353 HG21 VAL    32      42.308 -37.286  33.134  1.00  0.00      A   
ATOM    354 HG22 VAL    32      43.577 -37.004  34.386  1.00  0.00      A   
ATOM    355 HG23 VAL    32      42.897 -38.669  34.132  1.00  0.00      A   
ATOM    356  C   VAL    32      45.724 -36.982  30.798  1.00  0.00      A   
ATOM    357  O   VAL    32      46.797 -36.458  31.087  1.00  0.00      A   
ATOM    358  N   GLU    33      45.565 -37.726  29.715  1.00  0.00      A   
ATOM    359  HN  GLU    33      44.694 -38.138  29.457  1.00  0.00      A   
ATOM    360  CA  GLU    33      46.702 -37.971  28.840  1.00  0.00      A   
ATOM    361  HA  GLU    33      47.542 -38.256  29.457  1.00  0.00      A   
ATOM    362  CB  GLU    33      46.383 -39.079  27.832  1.00  0.00      A   
ATOM    363  HB1 GLU    33      45.975 -38.612  26.911  1.00  0.00      A   
ATOM    364  HB2 GLU    33      45.608 -39.743  28.272  1.00  0.00      A   
ATOM    365  CG  GLU    33      47.598 -39.935  27.448  1.00  0.00      A   
ATOM    366  HG1 GLU    33      48.424 -39.256  27.149  1.00  0.00      A   
ATOM    367  HG2 GLU    33      47.319 -40.573  26.583  1.00  0.00      A   
ATOM    368  CD  GLU    33      48.116 -40.848  28.564  1.00  0.00      A   
ATOM    369  OE1 GLU    33      47.558 -40.853  29.683  1.00  0.00      A   
ATOM    370  OE2 GLU    33      49.102 -41.574  28.308  1.00  0.00      A   
ATOM    371  C   GLU    33      47.152 -36.700  28.123  1.00  0.00      A   
ATOM    372  O   GLU    33      48.347 -36.508  27.933  1.00  0.00      A   
ATOM    373  N   LEU    34      46.212 -35.834  27.731  1.00  0.00      A   
ATOM    374  HN  LEU    34      45.239 -35.999  27.876  1.00  0.00      A   
ATOM    375  CA  LEU    34      46.572 -34.580  27.058  1.00  0.00      A   
ATOM    376  HA  LEU    34      47.216 -34.824  26.226  1.00  0.00      A   
ATOM    377  CB  LEU    34      45.322 -33.829  26.559  1.00  0.00      A   
ATOM    378  HB1 LEU    34      45.650 -32.827  26.216  1.00  0.00      A   
ATOM    379  HB2 LEU    34      44.637 -33.709  27.423  1.00  0.00      A   
ATOM    380  CG  LEU    34      44.522 -34.468  25.422  1.00  0.00      A   
ATOM    381  HG  LEU    34      44.328 -35.535  25.663  1.00  0.00      A   
ATOM    382  CD1 LEU    34      43.185 -33.742  25.226  1.00  0.00      A   
ATOM    383 HD11 LEU    34      43.364 -32.672  24.987  1.00  0.00      A   
ATOM    384 HD12 LEU    34      42.583 -33.802  26.157  1.00  0.00      A   
ATOM    385 HD13 LEU    34      42.624 -34.204  24.386  1.00  0.00      A   
ATOM    386  CD2 LEU    34      45.353 -34.407  24.147  1.00  0.00      A   
ATOM    387 HD21 LEU    34      46.287 -34.995  24.271  1.00  0.00      A   
ATOM    388 HD22 LEU    34      45.625 -33.353  23.923  1.00  0.00      A   
ATOM    389 HD23 LEU    34      44.775 -34.833  23.299  1.00  0.00      A   
ATOM    390  C   LEU    34      47.352 -33.691  28.020  1.00  0.00      A   
ATOM    391  O   LEU    34      48.298 -33.007  27.621  1.00  0.00      A   
ATOM    392  N   ARG    36      49.205 -34.743  30.564  1.00  0.00      A   
ATOM    393  HN  ARG    36      48.788 -34.651  31.454  1.00  0.00      A   
ATOM    394  CA  ARG    36      50.527 -35.329  30.713  1.00  0.00      A   
ATOM    395  HA  ARG    36      50.986 -34.895  31.588  1.00  0.00      A   
ATOM    396  CB  ARG    36      50.437 -36.850  30.863  1.00  0.00      A   
ATOM    397  HB1 ARG    36      50.003 -37.274  29.934  1.00  0.00      A   
ATOM    398  HB2 ARG    36      49.765 -37.086  31.714  1.00  0.00      A   
ATOM    399  CG  ARG    36      51.793 -37.503  31.113  1.00  0.00      A   
ATOM    400  HG1 ARG    36      52.183 -37.173  32.099  1.00  0.00      A   
ATOM    401  HG2 ARG    36      52.505 -37.185  30.321  1.00  0.00      A   
ATOM    402  CD  ARG    36      51.676 -39.037  31.102  1.00  0.00      A   
ATOM    403  HD1 ARG    36      50.870 -39.355  31.799  1.00  0.00      A   
ATOM    404  HD2 ARG    36      52.644 -39.488  31.408  1.00  0.00      A   
ATOM    405  NE  ARG    36      51.345 -39.551  29.777  1.00  0.00      A   
ATOM    406  HE  ARG    36      50.398 -39.817  29.604  1.00  0.00      A   
ATOM    407  CZ  ARG    36      52.221 -39.690  28.781  1.00  0.00      A   
ATOM    408  NH1 ARG    36      53.495 -39.363  28.962  1.00  0.00      A   
ATOM    409 HH11 ARG    36      53.800 -39.010  29.846  1.00  0.00      A   
ATOM    410 HH12 ARG    36      54.150 -39.471  28.214  1.00  0.00      A   
ATOM    411  NH2 ARG    36      51.824 -40.162  27.600  1.00  0.00      A   
ATOM    412 HH21 ARG    36      50.866 -40.413  27.459  1.00  0.00      A   
ATOM    413 HH22 ARG    36      52.483 -40.266  26.855  1.00  0.00      A   
ATOM    414  C   ARG    36      51.391 -35.021  29.506  1.00  0.00      A   
ATOM    415  O   ARG    36      52.546 -34.651  29.654  1.00  0.00      A   
ATOM    416  N   LEU    37      50.835 -35.167  28.312  1.00  0.00      A   
ATOM    417  HN  LEU    37      49.884 -35.437  28.183  1.00  0.00      A   
ATOM    418  CA  LEU    37      51.632 -34.927  27.108  1.00  0.00      A   
ATOM    419  HA  LEU    37      52.551 -35.487  27.197  1.00  0.00      A   
ATOM    420  CB  LEU    37      50.863 -35.365  25.853  1.00  0.00      A   
ATOM    421  HB1 LEU    37      51.399 -34.967  24.967  1.00  0.00      A   
ATOM    422  HB2 LEU    37      49.850 -34.912  25.897  1.00  0.00      A   
ATOM    423  CG  LEU    37      50.698 -36.881  25.668  1.00  0.00      A   
ATOM    424  HG  LEU    37      50.322 -37.334  26.611  1.00  0.00      A   
ATOM    425  CD1 LEU    37      49.718 -37.139  24.555  1.00  0.00      A   
ATOM    426 HD11 LEU    37      50.081 -36.679  23.612  1.00  0.00      A   
ATOM    427 HD12 LEU    37      48.731 -36.696  24.809  1.00  0.00      A   
ATOM    428 HD13 LEU    37      49.607 -38.233  24.395  1.00  0.00      A   
ATOM    429  CD2 LEU    37      52.056 -37.532  25.344  1.00  0.00      A   
ATOM    430 HD21 LEU    37      52.741 -37.436  26.213  1.00  0.00      A   
ATOM    431 HD22 LEU    37      52.518 -37.026  24.470  1.00  0.00      A   
ATOM    432 HD23 LEU    37      51.914 -38.610  25.122  1.00  0.00      A   
ATOM    433  C   LEU    37      52.072 -33.467  26.983  1.00  0.00      A   
ATOM    434  O   LEU    37      53.191 -33.186  26.542  1.00  0.00      A   
ATOM    435  N   ASN    38      51.206 -32.534  27.370  1.00  0.00      A   
ATOM    436  HN  ASN    38      50.298 -32.750  27.720  1.00  0.00      A   
ATOM    437  CA  ASN    38      51.564 -31.115  27.294  1.00  0.00      A   
ATOM    438  HA  ASN    38      51.994 -30.927  26.322  1.00  0.00      A   
ATOM    439  CB  ASN    38      50.313 -30.237  27.509  1.00  0.00      A   
ATOM    440  HB1 ASN    38      50.628 -29.254  27.922  1.00  0.00      A   
ATOM    441  HB2 ASN    38      49.640 -30.739  28.235  1.00  0.00      A   
ATOM    442  CG  ASN    38      49.538 -29.992  26.215  1.00  0.00      A   
ATOM    443  OD1 ASN    38      50.087 -29.471  25.241  1.00  0.00      A   
ATOM    444  ND2 ASN    38      48.257 -30.366  26.199  1.00  0.00      A   
ATOM    445 HD21 ASN    38      47.706 -30.225  25.377  1.00  0.00      A   
ATOM    446 HD22 ASN    38      47.849 -30.788  27.009  1.00  0.00      A   
ATOM    447  C   ASN    38      52.660 -30.750  28.300  1.00  0.00      A   
ATOM    448  O   ASN    38      53.590 -30.002  27.978  1.00  0.00      A   
ATOM    449  N   LYS    39      52.551 -31.265  29.521  1.00  0.00      A   
ATOM    450  HN  LYS    39      51.788 -31.850  29.784  1.00  0.00      A   
ATOM    451  CA  LYS    39      53.546 -31.002  30.552  1.00  0.00      A   
ATOM    452  HA  LYS    39      53.691 -29.933  30.611  1.00  0.00      A   
ATOM    453  CB  LYS    39      53.084 -31.552  31.908  1.00  0.00      A   
ATOM    454  HB1 LYS    39      53.854 -31.301  32.668  1.00  0.00      A   
ATOM    455  HB2 LYS    39      53.003 -32.656  31.828  1.00  0.00      A   
ATOM    456  CG  LYS    39      51.746 -31.007  32.382  1.00  0.00      A   
ATOM    457  HG1 LYS    39      50.964 -31.250  31.632  1.00  0.00      A   
ATOM    458  HG2 LYS    39      51.815 -29.903  32.485  1.00  0.00      A   
ATOM    459  CD  LYS    39      51.363 -31.613  33.723  1.00  0.00      A   
ATOM    460  HD1 LYS    39      52.125 -31.329  34.480  1.00  0.00      A   
ATOM    461  HD2 LYS    39      51.345 -32.719  33.629  1.00  0.00      A   
ATOM    462  CE  LYS    39      50.006 -31.137  34.187  1.00  0.00      A   
ATOM    463  HE1 LYS    39      49.740 -31.650  35.136  1.00  0.00      A   
ATOM    464  HE2 LYS    39      49.249 -31.362  33.406  1.00  0.00      A   
ATOM    465  NZ  LYS    39      49.956 -29.676  34.444  1.00  0.00      A   
ATOM    466  HZ1 LYS    39      50.190 -29.162  33.571  1.00  0.00      A   
ATOM    467  HZ2 LYS    39      50.643 -29.431  35.185  1.00  0.00      A   
ATOM    468  HZ3 LYS    39      49.000 -29.412  34.757  1.00  0.00      A   
ATOM    469  C   LYS    39      54.887 -31.656  30.214  1.00  0.00      A   
ATOM    470  O   LYS    39      55.952 -31.119  30.530  1.00  0.00      A   
ATOM    471  N   MET    40      54.815 -32.826  29.588  1.00  0.00      A   
ATOM    472  HN  MET    40      53.943 -33.232  29.328  1.00  0.00      A   
ATOM    473  CA  MET    40      56.008 -33.597  29.238  1.00  0.00      A   
ATOM    474  HA  MET    40      56.709 -33.538  30.057  1.00  0.00      A   
ATOM    475  CB  MET    40      55.590 -35.056  28.980  1.00  0.00      A   
ATOM    476  HB1 MET    40      55.297 -35.143  27.913  1.00  0.00      A   
ATOM    477  HB2 MET    40      54.707 -35.275  29.616  1.00  0.00      A   
ATOM    478  CG  MET    40      56.647 -36.118  29.264  1.00  0.00      A   
ATOM    479  HG1 MET    40      57.610 -35.739  28.862  1.00  0.00      A   
ATOM    480  HG2 MET    40      56.362 -37.026  28.696  1.00  0.00      A   
ATOM    481  SD  MET    40      56.903 -36.589  30.984  1.00  0.00      A   
ATOM    482  CE  MET    40      58.155 -35.598  31.348  1.00  0.00      A   
ATOM    483  HE1 MET    40      57.886 -34.531  31.191  1.00  0.00      A   
ATOM    484  HE2 MET    40      59.029 -35.830  30.702  1.00  0.00      A   
ATOM    485  HE3 MET    40      58.447 -35.724  32.412  1.00  0.00      A   
ATOM    486  C   MET    40      56.769 -33.036  28.027  1.00  0.00      A   
ATOM    487  O   MET    40      57.991 -33.143  27.948  1.00  0.00      A   
ATOM    488  N   LYS    41      56.054 -32.442  27.080  1.00  0.00      A   
ATOM    489  HN  LYS    41      55.064 -32.341  27.138  1.00  0.00      A   
ATOM    490  CA  LYS    41      56.702 -31.898  25.885  1.00  0.00      A   
ATOM    491  HA  LYS    41      57.064 -32.725  25.293  1.00  0.00      A   
ATOM    492  CB  LYS    41      55.710 -31.057  25.076  1.00  0.00      A   
ATOM    493  HB1 LYS    41      55.021 -30.544  25.780  1.00  0.00      A   
ATOM    494  HB2 LYS    41      55.120 -31.734  24.423  1.00  0.00      A   
ATOM    495  CG  LYS    41      56.389 -30.006  24.203  1.00  0.00      A   
ATOM    496  HG1 LYS    41      57.211 -30.486  23.630  1.00  0.00      A   
ATOM    497  HG2 LYS    41      56.820 -29.217  24.855  1.00  0.00      A   
ATOM    498  CD  LYS    41      55.414 -29.364  23.228  1.00  0.00      A   
ATOM    499  HD1 LYS    41      54.589 -28.882  23.794  1.00  0.00      A   
ATOM    500  HD2 LYS    41      54.986 -30.146  22.566  1.00  0.00      A   
ATOM    501  CE  LYS    41      56.126 -28.317  22.382  1.00  0.00      A   
ATOM    502  HE1 LYS    41      56.943 -28.796  21.800  1.00  0.00      A   
ATOM    503  HE2 LYS    41      56.540 -27.521  23.038  1.00  0.00      A   
ATOM    504  NZ  LYS    41      55.197 -27.671  21.413  1.00  0.00      A   
ATOM    505  HZ1 LYS    41      54.425 -27.204  21.931  1.00  0.00      A   
ATOM    506  HZ2 LYS    41      54.800 -28.393  20.779  1.00  0.00      A   
ATOM    507  HZ3 LYS    41      55.715 -26.964  20.853  1.00  0.00      A   
ATOM    508  C   LYS    41      57.967 -31.075  26.184  1.00  0.00      A   
ATOM    509  O   LYS    41      59.020 -31.323  25.596  1.00  0.00      A   
ATOM    510  N   PRO    42      57.877 -30.084  27.085  1.00  0.00      A   
ATOM    511  CA  PRO    42      59.025 -29.240  27.445  1.00  0.00      A   
ATOM    512  HA  PRO    42      59.460 -28.799  26.563  1.00  0.00      A   
ATOM    513  CD  PRO    42      56.655 -29.604  27.753  1.00  0.00      A   
ATOM    514  HD1 PRO    42      56.465 -30.188  28.677  1.00  0.00      A   
ATOM    515  HD2 PRO    42      55.784 -29.681  27.068  1.00  0.00      A   
ATOM    516  CB  PRO    42      58.423 -28.237  28.431  1.00  0.00      A   
ATOM    517  HB1 PRO    42      58.897 -27.238  28.325  1.00  0.00      A   
ATOM    518  HB2 PRO    42      58.547 -28.584  29.479  1.00  0.00      A   
ATOM    519  CG  PRO    42      56.998 -28.192  28.053  1.00  0.00      A   
ATOM    520  HG1 PRO    42      56.378 -27.802  28.888  1.00  0.00      A   
ATOM    521  HG2 PRO    42      56.845 -27.548  27.161  1.00  0.00      A   
ATOM    522  C   PRO    42      60.161 -30.041  28.093  1.00  0.00      A   
ATOM    523  O   PRO    42      61.342 -29.741  27.889  1.00  0.00      A   
ATOM    524  N   VAL    43      59.803 -31.050  28.889  1.00  0.00      A   
ATOM    525  HN  VAL    43      58.849 -31.278  29.069  1.00  0.00      A   
ATOM    526  CA  VAL    43      60.806 -31.883  29.543  1.00  0.00      A   
ATOM    527  HA  VAL    43      61.543 -31.227  29.980  1.00  0.00      A   
ATOM    528  CB  VAL    43      60.189 -32.786  30.636  1.00  0.00      A   
ATOM    529  HB  VAL    43      59.479 -33.502  30.169  1.00  0.00      A   
ATOM    530  CG1 VAL    43      61.308 -33.570  31.369  1.00  0.00      A   
ATOM    531 HG11 VAL    43      62.089 -32.869  31.733  1.00  0.00      A   
ATOM    532 HG12 VAL    43      61.779 -34.296  30.673  1.00  0.00      A   
ATOM    533 HG13 VAL    43      60.881 -34.110  32.241  1.00  0.00      A   
ATOM    534  CG2 VAL    43      59.404 -31.925  31.634  1.00  0.00      A   
ATOM    535 HG21 VAL    43      58.515 -31.481  31.139  1.00  0.00      A   
ATOM    536 HG22 VAL    43      60.048 -31.101  32.010  1.00  0.00      A   
ATOM    537 HG23 VAL    43      59.062 -32.550  32.486  1.00  0.00      A   
ATOM    538  C   VAL    43      61.505 -32.757  28.500  1.00  0.00      A   
ATOM    539  O   VAL    43      62.712 -32.956  28.568  1.00  0.00      A   
ATOM    540  N   TYR    44      60.751 -33.280  27.544  1.00  0.00      A   
ATOM    541  HN  TYR    44      59.765 -33.149  27.491  1.00  0.00      A   
ATOM    542  CA  TYR    44      61.376 -34.094  26.504  1.00  0.00      A   
ATOM    543  HA  TYR    44      61.926 -34.886  26.988  1.00  0.00      A   
ATOM    544  CB  TYR    44      60.329 -34.681  25.557  1.00  0.00      A   
ATOM    545  HB1 TYR    44      60.835 -35.023  24.629  1.00  0.00      A   
ATOM    546  HB2 TYR    44      59.579 -33.897  25.318  1.00  0.00      A   
ATOM    547  CG  TYR    44      59.561 -35.874  26.106  1.00  0.00      A   
ATOM    548  CD1 TYR    44      60.205 -36.865  26.856  1.00  0.00      A   
ATOM    549  HD1 TYR    44      61.253 -36.756  27.090  1.00  0.00      A   
ATOM    550  CD2 TYR    44      58.208 -36.036  25.824  1.00  0.00      A   
ATOM    551  HD2 TYR    44      57.692 -35.277  25.255  1.00  0.00      A   
ATOM    552  CE1 TYR    44      59.516 -37.993  27.307  1.00  0.00      A   
ATOM    553  HE1 TYR    44      60.025 -38.748  27.886  1.00  0.00      A   
ATOM    554  CE2 TYR    44      57.505 -37.161  26.263  1.00  0.00      A   
ATOM    555  HE2 TYR    44      56.455 -37.274  26.031  1.00  0.00      A   
ATOM    556  CZ  TYR    44      58.168 -38.134  27.001  1.00  0.00      A   
ATOM    557  OH  TYR    44      57.487 -39.249  27.420  1.00  0.00      A   
ATOM    558  HH  TYR    44      56.579 -39.174  27.115  1.00  0.00      A   
ATOM    559  C   TYR    44      62.370 -33.252  25.690  1.00  0.00      A   
ATOM    560  O   TYR    44      63.431 -33.736  25.303  1.00  0.00      A   
ATOM    561  N   GLU    45      62.031 -31.993  25.430  1.00  0.00      A   
ATOM    562  HN  GLU    45      61.179 -31.585  25.749  1.00  0.00      A   
ATOM    563  CA  GLU    45      62.921 -31.139  24.648  1.00  0.00      A   
ATOM    564  HA  GLU    45      63.157 -31.656  23.730  1.00  0.00      A   
ATOM    565  CB  GLU    45      62.255 -29.791  24.342  1.00  0.00      A   
ATOM    566  HB1 GLU    45      63.028 -29.096  23.950  1.00  0.00      A   
ATOM    567  HB2 GLU    45      61.845 -29.377  25.287  1.00  0.00      A   
ATOM    568  CG  GLU    45      61.134 -29.887  23.331  1.00  0.00      A   
ATOM    569  HG1 GLU    45      60.397 -30.639  23.684  1.00  0.00      A   
ATOM    570  HG2 GLU    45      61.557 -30.218  22.359  1.00  0.00      A   
ATOM    571  CD  GLU    45      60.405 -28.570  23.111  1.00  0.00      A   
ATOM    572  OE1 GLU    45      59.777 -28.055  24.066  1.00  0.00      A   
ATOM    573  OE2 GLU    45      60.451 -28.059  21.970  1.00  0.00      A   
ATOM    574  C   GLU    45      64.235 -30.910  25.373  1.00  0.00      A   
ATOM    575  O   GLU    45      65.307 -30.963  24.769  1.00  0.00      A   
ATOM    576  N   LYS    46      64.148 -30.658  26.672  1.00  0.00      A   
ATOM    577  HN  LYS    46      63.275 -30.628  27.152  1.00  0.00      A   
ATOM    578  CA  LYS    46      65.334 -30.408  27.478  1.00  0.00      A   
ATOM    579  HA  LYS    46      65.924 -29.649  26.988  1.00  0.00      A   
ATOM    580  CB  LYS    46      64.910 -29.946  28.873  1.00  0.00      A   
ATOM    581  HB1 LYS    46      64.272 -30.738  29.319  1.00  0.00      A   
ATOM    582  HB2 LYS    46      64.308 -29.019  28.760  1.00  0.00      A   
ATOM    583  CG  LYS    46      66.040 -29.656  29.838  1.00  0.00      A   
ATOM    584  HG1 LYS    46      66.682 -28.848  29.425  1.00  0.00      A   
ATOM    585  HG2 LYS    46      66.657 -30.571  29.972  1.00  0.00      A   
ATOM    586  CD  LYS    46      65.475 -29.217  31.192  1.00  0.00      A   
ATOM    587  HD1 LYS    46      64.797 -30.011  31.575  1.00  0.00      A   
ATOM    588  HD2 LYS    46      64.891 -28.283  31.054  1.00  0.00      A   
ATOM    589  CE  LYS    46      66.578 -28.967  32.217  1.00  0.00      A   
ATOM    590  HE1 LYS    46      67.262 -28.175  31.847  1.00  0.00      A   
ATOM    591  HE2 LYS    46      67.143 -29.906  32.398  1.00  0.00      A   
ATOM    592  NZ  LYS    46      66.018 -28.511  33.532  1.00  0.00      A   
ATOM    593  HZ1 LYS    46      65.378 -29.240  33.909  1.00  0.00      A   
ATOM    594  HZ2 LYS    46      65.491 -27.625  33.396  1.00  0.00      A   
ATOM    595  HZ3 LYS    46      66.795 -28.352  34.204  1.00  0.00      A   
ATOM    596  C   LYS    46      66.164 -31.684  27.571  1.00  0.00      A   
ATOM    597  O   LYS    46      67.376 -31.666  27.365  1.00  0.00      A   
ATOM    598  N   ARG    47      65.499 -32.799  27.868  1.00  0.00      A   
ATOM    599  HN  ARG    47      64.514 -32.813  28.018  1.00  0.00      A   
ATOM    600  CA  ARG    47      66.194 -34.069  27.989  1.00  0.00      A   
ATOM    601  HA  ARG    47      66.993 -33.950  28.706  1.00  0.00      A   
ATOM    602  CB  ARG    47      65.218 -35.152  28.448  1.00  0.00      A   
ATOM    603  HB1 ARG    47      64.506 -35.360  27.622  1.00  0.00      A   
ATOM    604  HB2 ARG    47      64.651 -34.772  29.325  1.00  0.00      A   
ATOM    605  CG  ARG    47      65.899 -36.446  28.838  1.00  0.00      A   
ATOM    606  HG1 ARG    47      65.503 -36.796  29.815  1.00  0.00      A   
ATOM    607  HG2 ARG    47      66.993 -36.277  28.934  1.00  0.00      A   
ATOM    608  CD  ARG    47      65.635 -37.511  27.764  1.00  0.00      A   
ATOM    609  HD1 ARG    47      66.416 -38.299  27.798  1.00  0.00      A   
ATOM    610  HD2 ARG    47      65.604 -37.046  26.755  1.00  0.00      A   
ATOM    611  NE  ARG    47      64.356 -38.120  28.028  1.00  0.00      A   
ATOM    612  HE  ARG    47      64.017 -38.063  28.965  1.00  0.00      A   
ATOM    613  CZ  ARG    47      63.583 -38.750  27.150  1.00  0.00      A   
ATOM    614  NH1 ARG    47      63.850 -38.773  25.839  1.00  0.00      A   
ATOM    615 HH11 ARG    47      64.648 -38.287  25.483  1.00  0.00      A   
ATOM    616 HH12 ARG    47      63.252 -39.276  25.215  1.00  0.00      A   
ATOM    617  NH2 ARG    47      62.545 -39.412  27.618  1.00  0.00      A   
ATOM    618 HH21 ARG    47      62.353 -39.411  28.599  1.00  0.00      A   
ATOM    619 HH22 ARG    47      61.949 -39.915  26.992  1.00  0.00      A   
ATOM    620  C   ARG    47      66.852 -34.492  26.685  1.00  0.00      A   
ATOM    621  O   ARG    47      67.987 -34.988  26.677  1.00  0.00      A   
ATOM    622  N   ASP    48      66.136 -34.312  25.583  1.00  0.00      A   
ATOM    623  HN  ASP    48      65.223 -33.912  25.596  1.00  0.00      A   
ATOM    624  CA  ASP    48      66.661 -34.697  24.282  1.00  0.00      A   
ATOM    625  HA  ASP    48      66.988 -35.724  24.343  1.00  0.00      A   
ATOM    626  CB  ASP    48      65.582 -34.544  23.202  1.00  0.00      A   
ATOM    627  HB1 ASP    48      66.076 -34.404  22.217  1.00  0.00      A   
ATOM    628  HB2 ASP    48      64.968 -33.648  23.433  1.00  0.00      A   
ATOM    629  CG  ASP    48      64.651 -35.761  23.111  1.00  0.00      A   
ATOM    630  OD1 ASP    48      64.165 -36.244  24.153  1.00  0.00      A   
ATOM    631  OD2 ASP    48      64.409 -36.244  21.987  1.00  0.00      A   
ATOM    632  C   ASP    48      67.909 -33.881  23.929  1.00  0.00      A   
ATOM    633  O   ASP    48      68.808 -34.365  23.233  1.00  0.00      A   
ATOM    634  N   ALA    49      67.974 -32.650  24.424  1.00  0.00      A   
ATOM    635  HN  ALA    49      67.252 -32.255  24.987  1.00  0.00      A   
ATOM    636  CA  ALA    49      69.136 -31.808  24.156  1.00  0.00      A   
ATOM    637  HA  ALA    49      69.321 -31.819  23.092  1.00  0.00      A   
ATOM    638  CB  ALA    49      68.874 -30.376  24.641  1.00  0.00      A   
ATOM    639  HB1 ALA    49      68.732 -30.367  25.743  1.00  0.00      A   
ATOM    640  HB2 ALA    49      67.955 -29.977  24.162  1.00  0.00      A   
ATOM    641  HB3 ALA    49      69.740 -29.728  24.390  1.00  0.00      A   
ATOM    642  C   ALA    49      70.365 -32.413  24.846  1.00  0.00      A   
ATOM    643  O   ALA    49      71.479 -32.363  24.307  1.00  0.00      A   
ATOM    644  N   TYR    50      70.168 -32.992  26.031  1.00  0.00      A   
ATOM    645  HN  TYR    50      69.278 -33.005  26.478  1.00  0.00      A   
ATOM    646  CA  TYR    50      71.263 -33.648  26.744  1.00  0.00      A   
ATOM    647  HA  TYR    50      72.109 -32.978  26.740  1.00  0.00      A   
ATOM    648  CB  TYR    50      70.868 -33.989  28.180  1.00  0.00      A   
ATOM    649  HB1 TYR    50      71.672 -34.598  28.646  1.00  0.00      A   
ATOM    650  HB2 TYR    50      69.914 -34.557  28.173  1.00  0.00      A   
ATOM    651  CG  TYR    50      70.662 -32.784  29.051  1.00  0.00      A   
ATOM    652  CD1 TYR    50      69.489 -32.628  29.783  1.00  0.00      A   
ATOM    653  HD1 TYR    50      68.704 -33.363  29.691  1.00  0.00      A   
ATOM    654  CD2 TYR    50      71.661 -31.817  29.181  1.00  0.00      A   
ATOM    655  HD2 TYR    50      72.575 -31.920  28.616  1.00  0.00      A   
ATOM    656  CE1 TYR    50      69.314 -31.538  30.634  1.00  0.00      A   
ATOM    657  HE1 TYR    50      68.400 -31.429  31.199  1.00  0.00      A   
ATOM    658  CE2 TYR    50      71.499 -30.727  30.023  1.00  0.00      A   
ATOM    659  HE2 TYR    50      72.281 -29.989  30.115  1.00  0.00      A   
ATOM    660  CZ  TYR    50      70.323 -30.594  30.749  1.00  0.00      A   
ATOM    661  OH  TYR    50      70.157 -29.526  31.597  1.00  0.00      A   
ATOM    662  HH  TYR    50      69.292 -29.604  32.006  1.00  0.00      A   
ATOM    663  C   TYR    50      71.634 -34.943  26.039  1.00  0.00      A   
ATOM    664  O   TYR    50      72.810 -35.322  25.988  1.00  0.00      A   
ATOM    665  N   ILE    51      70.622 -35.634  25.522  1.00  0.00      A   
ATOM    666  HN  ILE    51      69.677 -35.328  25.596  1.00  0.00      A   
ATOM    667  CA  ILE    51      70.841 -36.890  24.812  1.00  0.00      A   
ATOM    668  HA  ILE    51      71.366 -37.561  25.475  1.00  0.00      A   
ATOM    669  CB  ILE    51      69.490 -37.512  24.377  1.00  0.00      A   
ATOM    670  HB  ILE    51      68.794 -36.702  24.070  1.00  0.00      A   
ATOM    671  CG2 ILE    51      69.692 -38.473  23.207  1.00  0.00      A   
ATOM    672 HG21 ILE    51      70.482 -39.214  23.454  1.00  0.00      A   
ATOM    673 HG22 ILE    51      70.006 -37.908  22.304  1.00  0.00      A   
ATOM    674 HG23 ILE    51      68.748 -39.018  22.999  1.00  0.00      A   
ATOM    675  CG1 ILE    51      68.841 -38.202  25.579  1.00  0.00      A   
ATOM    676 HG11 ILE    51      68.716 -37.453  26.389  1.00  0.00      A   
ATOM    677 HG12 ILE    51      69.521 -39.005  25.932  1.00  0.00      A   
ATOM    678  CD1 ILE    51      67.482 -38.817  25.276  1.00  0.00      A   
ATOM    679  HD1 ILE    51      67.577 -39.571  24.465  1.00  0.00      A   
ATOM    680  HD2 ILE    51      66.774 -38.027  24.946  1.00  0.00      A   
ATOM    681  HD3 ILE    51      67.084 -39.321  26.183  1.00  0.00      A   
ATOM    682  C   ILE    51      71.716 -36.688  23.578  1.00  0.00      A   
ATOM    683  O   ILE    51      72.538 -37.546  23.246  1.00  0.00      A   
ATOM    684  N   ASP    52      71.544 -35.553  22.906  1.00  0.00      A   
ATOM    685  HN  ASP    52      70.887 -34.858  23.188  1.00  0.00      A   
ATOM    686  CA  ASP    52      72.321 -35.266  21.702  1.00  0.00      A   
ATOM    687  HA  ASP    52      72.236 -36.117  21.043  1.00  0.00      A   
ATOM    688  CB  ASP    52      71.815 -33.998  20.998  1.00  0.00      A   
ATOM    689  HB1 ASP    52      72.491 -33.765  20.148  1.00  0.00      A   
ATOM    690  HB2 ASP    52      71.832 -33.154  21.720  1.00  0.00      A   
ATOM    691  CG  ASP    52      70.404 -34.141  20.462  1.00  0.00      A   
ATOM    692  OD1 ASP    52      70.104 -35.158  19.798  1.00  0.00      A   
ATOM    693  OD2 ASP    52      69.591 -33.221  20.698  1.00  0.00      A   
ATOM    694  C   ASP    52      73.813 -35.100  21.983  1.00  0.00      A   
ATOM    695  O   ASP    52      74.612 -35.087  21.049  1.00  0.00      A   
ATOM    696  N   GLU    53      74.186 -34.971  23.254  1.00  0.00      A   
ATOM    697  HN  GLU    53      73.529 -34.977  24.004  1.00  0.00      A   
ATOM    698  CA  GLU    53      75.593 -34.811  23.630  1.00  0.00      A   
ATOM    699  HA  GLU    53      76.106 -34.333  22.809  1.00  0.00      A   
ATOM    700  CB  GLU    53      75.719 -33.968  24.897  1.00  0.00      A   
ATOM    701  HB1 GLU    53      76.796 -33.879  25.148  1.00  0.00      A   
ATOM    702  HB2 GLU    53      75.200 -34.501  25.721  1.00  0.00      A   
ATOM    703  CG  GLU    53      75.137 -32.569  24.797  1.00  0.00      A   
ATOM    704  HG1 GLU    53      74.056 -32.639  24.554  1.00  0.00      A   
ATOM    705  HG2 GLU    53      75.658 -32.013  23.988  1.00  0.00      A   
ATOM    706  CD  GLU    53      75.295 -31.801  26.096  1.00  0.00      A   
ATOM    707  OE1 GLU    53      76.451 -31.635  26.546  1.00  0.00      A   
ATOM    708  OE2 GLU    53      74.269 -31.372  26.672  1.00  0.00      A   
ATOM    709  C   GLU    53      76.268 -36.153  23.878  1.00  0.00      A   
ATOM    710  O   GLU    53      77.469 -36.211  24.153  1.00  0.00      A   
ATOM    711  N   ILE    54      75.486 -37.224  23.798  1.00  0.00      A   
ATOM    712  HN  ILE    54      74.516 -37.151  23.579  1.00  0.00      A   
ATOM    713  CA  ILE    54      75.985 -38.580  24.026  1.00  0.00      A   
ATOM    714  HA  ILE    54      77.015 -38.510  24.345  1.00  0.00      A   
ATOM    715  CB  ILE    54      75.133 -39.288  25.105  1.00  0.00      A   
ATOM    716  HB  ILE    54      74.086 -39.378  24.747  1.00  0.00      A   
ATOM    717  CG2 ILE    54      75.682 -40.664  25.394  1.00  0.00      A   
ATOM    718 HG21 ILE    54      76.709 -40.585  25.809  1.00  0.00      A   
ATOM    719 HG22 ILE    54      75.724 -41.259  24.456  1.00  0.00      A   
ATOM    720 HG23 ILE    54      75.037 -41.182  26.136  1.00  0.00      A   
ATOM    721  CG1 ILE    54      75.114 -38.442  26.384  1.00  0.00      A   
ATOM    722 HG11 ILE    54      74.813 -37.408  26.115  1.00  0.00      A   
ATOM    723 HG12 ILE    54      76.142 -38.421  26.804  1.00  0.00      A   
ATOM    724  CD1 ILE    54      74.172 -38.951  27.456  1.00  0.00      A   
ATOM    725  HD1 ILE    54      74.475 -39.969  27.780  1.00  0.00      A   
ATOM    726  HD2 ILE    54      73.136 -38.999  27.057  1.00  0.00      A   
ATOM    727  HD3 ILE    54      74.202 -38.275  28.338  1.00  0.00      A   
ATOM    728  C   ILE    54      75.872 -39.323  22.693  1.00  0.00      A   
ATOM    729  O   ILE    54      74.864 -39.958  22.406  1.00  0.00      A   
ATOM    730  N   ALA    55      76.923 -39.244  21.881  1.00  0.00      A   
ATOM    731  HN  ALA    55      77.761 -38.772  22.144  1.00  0.00      A   
ATOM    732  CA  ALA    55      76.919 -39.846  20.549  1.00  0.00      A   
ATOM    733  HA  ALA    55      76.204 -39.316  19.940  1.00  0.00      A   
ATOM    734  CB  ALA    55      78.327 -39.754  19.935  1.00  0.00      A   
ATOM    735  HB1 ALA    55      79.041 -40.372  20.521  1.00  0.00      A   
ATOM    736  HB2 ALA    55      78.678 -38.700  19.948  1.00  0.00      A   
ATOM    737  HB3 ALA    55      78.309 -40.129  18.890  1.00  0.00      A   
ATOM    738  C   ALA    55      76.380 -41.266  20.375  1.00  0.00      A   
ATOM    739  O   ALA    55      75.628 -41.528  19.428  1.00  0.00      A   
ATOM    740  N   GLU    56      76.746 -42.183  21.263  1.00  0.00      A   
ATOM    741  HN  GLU    56      77.330 -41.984  22.047  1.00  0.00      A   
ATOM    742  CA  GLU    56      76.284 -43.559  21.105  1.00  0.00      A   
ATOM    743  HA  GLU    56      75.954 -43.691  20.085  1.00  0.00      A   
ATOM    744  CB  GLU    56      77.429 -44.526  21.429  1.00  0.00      A   
ATOM    745  HB1 GLU    56      77.081 -45.561  21.230  1.00  0.00      A   
ATOM    746  HB2 GLU    56      77.674 -44.430  22.507  1.00  0.00      A   
ATOM    747  CG  GLU    56      78.714 -44.279  20.613  1.00  0.00      A   
ATOM    748  HG1 GLU    56      79.454 -45.066  20.868  1.00  0.00      A   
ATOM    749  HG2 GLU    56      79.127 -43.286  20.890  1.00  0.00      A   
ATOM    750  CD  GLU    56      78.496 -44.299  19.098  1.00  0.00      A   
ATOM    751  OE1 GLU    56      78.080 -45.346  18.557  1.00  0.00      A   
ATOM    752  OE2 GLU    56      78.744 -43.264  18.439  1.00  0.00      A   
ATOM    753  C   GLU    56      75.048 -43.916  21.934  1.00  0.00      A   
ATOM    754  O   GLU    56      74.736 -45.092  22.131  1.00  0.00      A   
ATOM    755  N   PHE    57      74.339 -42.895  22.404  1.00  0.00      A   
ATOM    756  HN  PHE    57      74.588 -41.947  22.225  1.00  0.00      A   
ATOM    757  CA  PHE    57      73.142 -43.106  23.217  1.00  0.00      A   
ATOM    758  HA  PHE    57      73.441 -43.569  24.146  1.00  0.00      A   
ATOM    759  CB  PHE    57      72.455 -41.764  23.483  1.00  0.00      A   
ATOM    760  HB1 PHE    57      72.055 -41.364  22.527  1.00  0.00      A   
ATOM    761  HB2 PHE    57      73.193 -41.055  23.914  1.00  0.00      A   
ATOM    762  CG  PHE    57      71.295 -41.846  24.454  1.00  0.00      A   
ATOM    763  CD1 PHE    57      71.511 -41.797  25.826  1.00  0.00      A   
ATOM    764  HD1 PHE    57      72.520 -41.736  26.205  1.00  0.00      A   
ATOM    765  CD2 PHE    57      69.986 -41.932  23.986  1.00  0.00      A   
ATOM    766  HD2 PHE    57      69.805 -41.976  22.922  1.00  0.00      A   
ATOM    767  CE1 PHE    57      70.429 -41.827  26.727  1.00  0.00      A   
ATOM    768  HE1 PHE    57      70.610 -41.786  27.791  1.00  0.00      A   
ATOM    769  CE2 PHE    57      68.898 -41.964  24.873  1.00  0.00      A   
ATOM    770  HE2 PHE    57      67.891 -42.030  24.493  1.00  0.00      A   
ATOM    771  CZ  PHE    57      69.124 -41.910  26.244  1.00  0.00      A   
ATOM    772  HZ  PHE    57      68.292 -41.932  26.932  1.00  0.00      A   
ATOM    773  C   PHE    57      72.115 -44.056  22.602  1.00  0.00      A   
ATOM    774  O   PHE    57      71.771 -45.081  23.195  1.00  0.00      A   
ATOM    775  N   TRP    58      71.604 -43.708  21.428  1.00  0.00      A   
ATOM    776  HN  TRP    58      71.889 -42.891  20.933  1.00  0.00      A   
ATOM    777  CA  TRP    58      70.576 -44.535  20.805  1.00  0.00      A   
ATOM    778  HA  TRP    58      69.817 -44.744  21.545  1.00  0.00      A   
ATOM    779  CB  TRP    58      69.968 -43.810  19.608  1.00  0.00      A   
ATOM    780  HB1 TRP    58      69.253 -44.484  19.091  1.00  0.00      A   
ATOM    781  HB2 TRP    58      70.775 -43.522  18.901  1.00  0.00      A   
ATOM    782  CG  TRP    58      69.248 -42.584  20.045  1.00  0.00      A   
ATOM    783  CD2 TRP    58      68.006 -42.538  20.766  1.00  0.00      A   
ATOM    784  CD1 TRP    58      69.661 -41.292  19.915  1.00  0.00      A   
ATOM    785  HD1 TRP    58      70.567 -40.981  19.417  1.00  0.00      A   
ATOM    786  NE1 TRP    58      68.755 -40.437  20.512  1.00  0.00      A   
ATOM    787  HE1 TRP    58      68.831 -39.465  20.550  1.00  0.00      A   
ATOM    788  CE2 TRP    58      67.730 -41.181  21.039  1.00  0.00      A   
ATOM    789  CE3 TRP    58      67.101 -43.516  21.206  1.00  0.00      A   
ATOM    790  HE3 TRP    58      67.269 -44.568  21.021  1.00  0.00      A   
ATOM    791  CZ2 TRP    58      66.584 -40.772  21.733  1.00  0.00      A   
ATOM    792  HZ2 TRP    58      66.375 -39.733  21.940  1.00  0.00      A   
ATOM    793  CZ3 TRP    58      65.962 -43.111  21.896  1.00  0.00      A   
ATOM    794  HZ3 TRP    58      65.258 -43.854  22.241  1.00  0.00      A   
ATOM    795  CH2 TRP    58      65.714 -41.751  22.152  1.00  0.00      A   
ATOM    796  HH2 TRP    58      64.821 -41.470  22.689  1.00  0.00      A   
ATOM    797  C   TRP    58      71.044 -45.923  20.435  1.00  0.00      A   
ATOM    798  O   TRP    58      70.295 -46.888  20.570  1.00  0.00      A   
ATOM    799  N   LYS    59      72.281 -46.044  19.972  1.00  0.00      A   
ATOM    800  HN  LYS    59      72.896 -45.272  19.833  1.00  0.00      A   
ATOM    801  CA  LYS    59      72.779 -47.366  19.645  1.00  0.00      A   
ATOM    802  HA  LYS    59      72.146 -47.780  18.875  1.00  0.00      A   
ATOM    803  CB  LYS    59      74.222 -47.293  19.162  1.00  0.00      A   
ATOM    804  HB1 LYS    59      74.851 -46.884  19.981  1.00  0.00      A   
ATOM    805  HB2 LYS    59      74.272 -46.605  18.292  1.00  0.00      A   
ATOM    806  CG  LYS    59      74.784 -48.647  18.745  1.00  0.00      A   
ATOM    807  HG1 LYS    59      75.317 -48.541  17.777  1.00  0.00      A   
ATOM    808  HG2 LYS    59      73.949 -49.368  18.619  1.00  0.00      A   
ATOM    809  CD  LYS    59      75.737 -49.167  19.783  1.00  0.00      A   
ATOM    810  HD1 LYS    59      75.879 -50.259  19.634  1.00  0.00      A   
ATOM    811  HD2 LYS    59      75.308 -48.995  20.793  1.00  0.00      A   
ATOM    812  CE  LYS    59      77.063 -48.478  19.686  1.00  0.00      A   
ATOM    813  HE1 LYS    59      76.936 -47.387  19.851  1.00  0.00      A   
ATOM    814  HE2 LYS    59      77.514 -48.663  18.687  1.00  0.00      A   
ATOM    815  NZ  LYS    59      78.005 -48.991  20.716  1.00  0.00      A   
ATOM    816  HZ1 LYS    59      78.150 -50.011  20.577  1.00  0.00      A   
ATOM    817  HZ2 LYS    59      77.609 -48.822  21.662  1.00  0.00      A   
ATOM    818  HZ3 LYS    59      78.917 -48.497  20.629  1.00  0.00      A   
ATOM    819  C   LYS    59      72.703 -48.254  20.896  1.00  0.00      A   
ATOM    820  O   LYS    59      72.293 -49.407  20.811  1.00  0.00      A   
ATOM    821  N   ILE    60      73.108 -47.725  22.051  1.00  0.00      A   
ATOM    822  HN  ILE    60      73.449 -46.790  22.117  1.00  0.00      A   
ATOM    823  CA  ILE    60      73.075 -48.493  23.301  1.00  0.00      A   
ATOM    824  HA  ILE    60      73.543 -49.449  23.117  1.00  0.00      A   
ATOM    825  CB  ILE    60      73.824 -47.737  24.440  1.00  0.00      A   
ATOM    826  HB  ILE    60      73.489 -46.678  24.460  1.00  0.00      A   
ATOM    827  CG2 ILE    60      73.538 -48.380  25.787  1.00  0.00      A   
ATOM    828 HG21 ILE    60      73.717 -49.476  25.733  1.00  0.00      A   
ATOM    829 HG22 ILE    60      72.478 -48.208  26.072  1.00  0.00      A   
ATOM    830 HG23 ILE    60      74.208 -47.950  26.562  1.00  0.00      A   
ATOM    831  CG1 ILE    60      75.334 -47.752  24.170  1.00  0.00      A   
ATOM    832 HG11 ILE    60      75.500 -47.571  23.087  1.00  0.00      A   
ATOM    833 HG12 ILE    60      75.730 -48.755  24.432  1.00  0.00      A   
ATOM    834  CD1 ILE    60      76.114 -46.702  24.961  1.00  0.00      A   
ATOM    835  HD1 ILE    60      75.879 -46.788  26.043  1.00  0.00      A   
ATOM    836  HD2 ILE    60      75.832 -45.684  24.617  1.00  0.00      A   
ATOM    837  HD3 ILE    60      77.205 -46.857  24.821  1.00  0.00      A   
ATOM    838  C   ILE    60      71.643 -48.813  23.762  1.00  0.00      A   
ATOM    839  O   ILE    60      71.335 -49.947  24.169  1.00  0.00      A   
ATOM    840  N   VAL    61      70.771 -47.814  23.689  1.00  0.00      A   
ATOM    841  HN  VAL    61      71.027 -46.907  23.364  1.00  0.00      A   
ATOM    842  CA  VAL    61      69.372 -47.989  24.085  1.00  0.00      A   
ATOM    843  HA  VAL    61      69.354 -48.317  25.115  1.00  0.00      A   
ATOM    844  CB  VAL    61      68.593 -46.665  23.930  1.00  0.00      A   
ATOM    845  HB  VAL    61      68.801 -46.230  22.929  1.00  0.00      A   
ATOM    846  CG1 VAL    61      67.084 -46.909  24.075  1.00  0.00      A   
ATOM    847 HG11 VAL    61      66.879 -47.496  24.997  1.00  0.00      A   
ATOM    848 HG12 VAL    61      66.706 -47.480  23.200  1.00  0.00      A   
ATOM    849 HG13 VAL    61      66.549 -45.938  24.147  1.00  0.00      A   
ATOM    850  CG2 VAL    61      69.069 -45.679  24.966  1.00  0.00      A   
ATOM    851 HG21 VAL    61      70.169 -45.546  24.889  1.00  0.00      A   
ATOM    852 HG22 VAL    61      68.827 -46.053  25.984  1.00  0.00      A   
ATOM    853 HG23 VAL    61      68.581 -44.695  24.803  1.00  0.00      A   
ATOM    854  C   VAL    61      68.674 -49.062  23.255  1.00  0.00      A   
ATOM    855  O   VAL    61      68.015 -49.952  23.796  1.00  0.00      A   
ATOM    856  N   LEU    62      68.829 -48.978  21.939  1.00  0.00      A   
ATOM    857  HN  LEU    62      69.386 -48.271  21.512  1.00  0.00      A   
ATOM    858  CA  LEU    62      68.186 -49.924  21.039  1.00  0.00      A   
ATOM    859  HA  LEU    62      67.142 -49.990  21.308  1.00  0.00      A   
ATOM    860  CB  LEU    62      68.338 -49.452  19.587  1.00  0.00      A   
ATOM    861  HB1 LEU    62      67.939 -50.237  18.911  1.00  0.00      A   
ATOM    862  HB2 LEU    62      69.417 -49.304  19.370  1.00  0.00      A   
ATOM    863  CG  LEU    62      67.596 -48.141  19.316  1.00  0.00      A   
ATOM    864  HG  LEU    62      67.786 -47.434  20.152  1.00  0.00      A   
ATOM    865  CD1 LEU    62      68.053 -47.507  18.012  1.00  0.00      A   
ATOM    866 HD11 LEU    62      67.819 -48.180  17.159  1.00  0.00      A   
ATOM    867 HD12 LEU    62      69.151 -47.337  18.039  1.00  0.00      A   
ATOM    868 HD13 LEU    62      67.528 -46.541  17.857  1.00  0.00      A   
ATOM    869  CD2 LEU    62      66.086 -48.430  19.279  1.00  0.00      A   
ATOM    870 HD21 LEU    62      65.746 -48.814  20.264  1.00  0.00      A   
ATOM    871 HD22 LEU    62      65.866 -49.195  18.505  1.00  0.00      A   
ATOM    872 HD23 LEU    62      65.528 -47.497  19.051  1.00  0.00      A   
ATOM    873  C   LEU    62      68.678 -51.355  21.210  1.00  0.00      A   
ATOM    874  O   LEU    62      67.909 -52.299  21.043  1.00  0.00      A   
ATOM    875  N   SER    63      69.949 -51.525  21.560  1.00  0.00      A   
ATOM    876  HN  SER    63      70.583 -50.768  21.694  1.00  0.00      A   
ATOM    877  CA  SER    63      70.471 -52.868  21.764  1.00  0.00      A   
ATOM    878  HA  SER    63      70.023 -53.517  21.027  1.00  0.00      A   
ATOM    879  CB  SER    63      71.999 -52.885  21.629  1.00  0.00      A   
ATOM    880  HB1 SER    63      72.380 -53.907  21.839  1.00  0.00      A   
ATOM    881  HB2 SER    63      72.445 -52.168  22.351  1.00  0.00      A   
ATOM    882  OG  SER    63      72.391 -52.514  20.319  1.00  0.00      A   
ATOM    883  HG1 SER    63      73.350 -52.543  20.311  1.00  0.00      A   
ATOM    884  C   SER    63      70.068 -53.353  23.153  1.00  0.00      A   
ATOM    885  O   SER    63      70.048 -54.553  23.416  1.00  0.00      A   
ATOM    886  N   GLN    64      69.721 -52.418  24.031  1.00  0.00      A   
ATOM    887  HN  GLN    64      69.707 -51.449  23.797  1.00  0.00      A   
ATOM    888  CA  GLN    64      69.338 -52.756  25.397  1.00  0.00      A   
ATOM    889  HA  GLN    64      69.939 -53.595  25.720  1.00  0.00      A   
ATOM    890  CB  GLN    64      69.563 -51.550  26.317  1.00  0.00      A   
ATOM    891  HB1 GLN    64      68.858 -50.746  26.017  1.00  0.00      A   
ATOM    892  HB2 GLN    64      70.603 -51.189  26.171  1.00  0.00      A   
ATOM    893  CG  GLN    64      69.360 -51.839  27.796  1.00  0.00      A   
ATOM    894  HG1 GLN    64      68.305 -52.142  27.966  1.00  0.00      A   
ATOM    895  HG2 GLN    64      69.573 -50.918  28.380  1.00  0.00      A   
ATOM    896  CD  GLN    64      70.272 -52.951  28.290  1.00  0.00      A   
ATOM    897  OE1 GLN    64      71.447 -53.003  27.933  1.00  0.00      A   
ATOM    898  NE2 GLN    64      69.737 -53.836  29.122  1.00  0.00      A   
ATOM    899 HE21 GLN    64      70.293 -54.586  29.480  1.00  0.00      A   
ATOM    900 HE22 GLN    64      68.777 -53.752  29.391  1.00  0.00      A   
ATOM    901  C   GLN    64      67.886 -53.227  25.537  1.00  0.00      A   
ATOM    902  O   GLN    64      67.583 -54.103  26.357  1.00  0.00      A   
ATOM    903  N   HIS    65      66.989 -52.642  24.752  1.00  0.00      A   
ATOM    904  HN  HIS    65      67.231 -51.934  24.093  1.00  0.00      A   
ATOM    905  CA  HIS    65      65.576 -53.017  24.823  1.00  0.00      A   
ATOM    906  HA  HIS    65      65.200 -52.724  25.792  1.00  0.00      A   
ATOM    907  ND1 HIS    65      62.643 -51.343  24.625  1.00  0.00      A   
ATOM    908  HD1 HIS    65      63.071 -50.525  25.006  1.00  0.00      A   
ATOM    909  NE2 HIS    65      61.159 -52.789  24.083  1.00  0.00      A   
ATOM    910  HE2 HIS    65      60.277 -53.248  23.984  1.00  0.00      A   
ATOM    911  CE1 HIS    65      61.356 -51.633  24.690  1.00  0.00      A   
ATOM    912  HE1 HIS    65      60.602 -51.033  25.156  1.00  0.00      A   
ATOM    913  CD2 HIS    65      62.359 -53.257  23.610  1.00  0.00      A   
ATOM    914  HD2 HIS    65      62.446 -54.195  23.075  1.00  0.00      A   
ATOM    915  CG  HIS    65      63.303 -52.348  23.949  1.00  0.00      A   
ATOM    916  CB  HIS    65      64.780 -52.333  23.715  1.00  0.00      A   
ATOM    917  HB1 HIS    65      64.987 -52.852  22.755  1.00  0.00      A   
ATOM    918  HB2 HIS    65      65.111 -51.276  23.639  1.00  0.00      A   
ATOM    919  C   HIS    65      65.434 -54.532  24.690  1.00  0.00      A   
ATOM    920  O   HIS    65      66.107 -55.152  23.872  1.00  0.00      A   
ATOM    921  N   VAL    66      64.535 -55.107  25.482  1.00  0.00      A   
ATOM    922  HN  VAL    66      63.964 -54.570  26.097  1.00  0.00      A   
ATOM    923  CA  VAL    66      64.310 -56.550  25.517  1.00  0.00      A   
ATOM    924  HA  VAL    66      65.272 -57.036  25.584  1.00  0.00      A   
ATOM    925  CB  VAL    66      63.430 -56.935  26.723  1.00  0.00      A   
ATOM    926  HB  VAL    66      63.135 -58.003  26.640  1.00  0.00      A   
ATOM    927  CG1 VAL    66      64.198 -56.721  28.013  1.00  0.00      A   
ATOM    928 HG11 VAL    66      64.459 -55.647  28.128  1.00  0.00      A   
ATOM    929 HG12 VAL    66      65.137 -57.314  27.997  1.00  0.00      A   
ATOM    930 HG13 VAL    66      63.575 -57.028  28.880  1.00  0.00      A   
ATOM    931  CG2 VAL    66      62.143 -56.106  26.719  1.00  0.00      A   
ATOM    932 HG21 VAL    66      61.574 -56.288  25.783  1.00  0.00      A   
ATOM    933 HG22 VAL    66      62.390 -55.024  26.779  1.00  0.00      A   
ATOM    934 HG23 VAL    66      61.506 -56.393  27.583  1.00  0.00      A   
ATOM    935  C   VAL    66      63.708 -57.228  24.295  1.00  0.00      A   
ATOM    936  O   VAL    66      64.046 -58.378  24.006  1.00  0.00      A   
ATOM    937  N   SER    67      62.818 -56.545  23.584  1.00  0.00      A   
ATOM    938  HN  SER    67      62.557 -55.608  23.803  1.00  0.00      A   
ATOM    939  CA  SER    67      62.172 -57.152  22.429  1.00  0.00      A   
ATOM    940  HA  SER    67      62.593 -58.136  22.283  1.00  0.00      A   
ATOM    941  CB  SER    67      60.660 -57.244  22.670  1.00  0.00      A   
ATOM    942  HB1 SER    67      60.461 -57.893  23.550  1.00  0.00      A   
ATOM    943  HB2 SER    67      60.165 -57.674  21.773  1.00  0.00      A   
ATOM    944  OG  SER    67      60.116 -55.963  22.919  1.00  0.00      A   
ATOM    945  HG1 SER    67      59.175 -56.098  23.056  1.00  0.00      A   
ATOM    946  C   SER    67      62.421 -56.484  21.085  1.00  0.00      A   
ATOM    947  O   SER    67      62.140 -57.076  20.046  1.00  0.00      A   
ATOM    948  N   PHE    68      62.945 -55.260  21.092  1.00  0.00      A   
ATOM    949  HN  PHE    68      63.176 -54.778  21.934  1.00  0.00      A   
ATOM    950  CA  PHE    68      63.207 -54.557  19.838  1.00  0.00      A   
ATOM    951  HA  PHE    68      62.259 -54.285  19.401  1.00  0.00      A   
ATOM    952  CB  PHE    68      64.056 -53.307  20.092  1.00  0.00      A   
ATOM    953  HB1 PHE    68      64.992 -53.598  20.614  1.00  0.00      A   
ATOM    954  HB2 PHE    68      63.477 -52.591  20.714  1.00  0.00      A   
ATOM    955  CG  PHE    68      64.452 -52.585  18.837  1.00  0.00      A   
ATOM    956  CD1 PHE    68      63.516 -51.851  18.116  1.00  0.00      A   
ATOM    957  HD1 PHE    68      62.503 -51.773  18.483  1.00  0.00      A   
ATOM    958  CD2 PHE    68      65.761 -52.672  18.353  1.00  0.00      A   
ATOM    959  HD2 PHE    68      66.499 -53.235  18.905  1.00  0.00      A   
ATOM    960  CE1 PHE    68      63.870 -51.211  16.921  1.00  0.00      A   
ATOM    961  HE1 PHE    68      63.134 -50.645  16.370  1.00  0.00      A   
ATOM    962  CE2 PHE    68      66.123 -52.039  17.164  1.00  0.00      A   
ATOM    963  HE2 PHE    68      67.137 -52.115  16.799  1.00  0.00      A   
ATOM    964  CZ  PHE    68      65.177 -51.308  16.446  1.00  0.00      A   
ATOM    965  HZ  PHE    68      65.455 -50.819  15.524  1.00  0.00      A   
ATOM    966  C   PHE    68      63.942 -55.466  18.847  1.00  0.00      A   
ATOM    967  O   PHE    68      63.564 -55.566  17.685  1.00  0.00      A   
ATOM    968  N   ALA    69      64.984 -56.129  19.332  1.00  0.00      A   
ATOM    969  HN  ALA    69      65.258 -56.047  20.287  1.00  0.00      A   
ATOM    970  CA  ALA    69      65.801 -57.022  18.512  1.00  0.00      A   
ATOM    971  HA  ALA    69      66.218 -56.449  17.698  1.00  0.00      A   
ATOM    972  CB  ALA    69      66.915 -57.626  19.370  1.00  0.00      A   
ATOM    973  HB1 ALA    69      66.478 -58.243  20.184  1.00  0.00      A   
ATOM    974  HB2 ALA    69      67.522 -56.815  19.827  1.00  0.00      A   
ATOM    975  HB3 ALA    69      67.566 -58.273  18.744  1.00  0.00      A   
ATOM    976  C   ALA    69      65.008 -58.136  17.831  1.00  0.00      A   
ATOM    977  O   ALA    69      65.388 -58.609  16.762  1.00  0.00      A   
ATOM    978  N   ASN    70      63.905 -58.551  18.441  1.00  0.00      A   
ATOM    979  HN  ASN    70      63.588 -58.163  19.303  1.00  0.00      A   
ATOM    980  CA  ASN    70      63.094 -59.615  17.864  1.00  0.00      A   
ATOM    981  HA  ASN    70      63.753 -60.421  17.577  1.00  0.00      A   
ATOM    982  CB  ASN    70      62.061 -60.107  18.876  1.00  0.00      A   
ATOM    983  HB1 ASN    70      61.460 -60.917  18.413  1.00  0.00      A   
ATOM    984  HB2 ASN    70      61.391 -59.264  19.147  1.00  0.00      A   
ATOM    985  CG  ASN    70      62.692 -60.641  20.137  1.00  0.00      A   
ATOM    986  OD1 ASN    70      63.845 -61.080  20.132  1.00  0.00      A   
ATOM    987  ND2 ASN    70      61.934 -60.627  21.228  1.00  0.00      A   
ATOM    988 HD21 ASN    70      61.002 -60.268  21.185  1.00  0.00      A   
ATOM    989 HD22 ASN    70      62.296 -60.977  22.092  1.00  0.00      A   
ATOM    990  C   ASN    70      62.375 -59.238  16.571  1.00  0.00      A   
ATOM    991  O   ASN    70      61.932 -60.120  15.833  1.00  0.00      A   
ATOM    992  N   TYR    71      62.264 -57.941  16.290  1.00  0.00      A   
ATOM    993  HN  TYR    71      62.646 -57.232  16.878  1.00  0.00      A   
ATOM    994  CA  TYR    71      61.568 -57.484  15.089  1.00  0.00      A   
ATOM    995  HA  TYR    71      60.812 -58.215  14.841  1.00  0.00      A   
ATOM    996  CB  TYR    71      60.927 -56.116  15.327  1.00  0.00      A   
ATOM    997  HB1 TYR    71      60.481 -55.754  14.376  1.00  0.00      A   
ATOM    998  HB2 TYR    71      61.706 -55.407  15.677  1.00  0.00      A   
ATOM    999  CG  TYR    71      59.831 -56.110  16.356  1.00  0.00      A   
ATOM   1000  CD1 TYR    71      60.125 -56.147  17.716  1.00  0.00      A   
ATOM   1001  HD1 TYR    71      61.156 -56.199  18.036  1.00  0.00      A   
ATOM   1002  CD2 TYR    71      58.494 -56.052  15.970  1.00  0.00      A   
ATOM   1003  HD2 TYR    71      58.245 -56.026  14.920  1.00  0.00      A   
ATOM   1004  CE1 TYR    71      59.116 -56.120  18.669  1.00  0.00      A   
ATOM   1005  HE1 TYR    71      59.362 -56.145  19.721  1.00  0.00      A   
ATOM   1006  CE2 TYR    71      57.476 -56.028  16.915  1.00  0.00      A   
ATOM   1007  HE2 TYR    71      56.443 -55.985  16.600  1.00  0.00      A   
ATOM   1008  CZ  TYR    71      57.793 -56.059  18.263  1.00  0.00      A   
ATOM   1009  OH  TYR    71      56.788 -56.014  19.201  1.00  0.00      A   
ATOM   1010  HH  TYR    71      55.950 -55.961  18.735  1.00  0.00      A   
ATOM   1011  C   TYR    71      62.376 -57.395  13.797  1.00  0.00      A   
ATOM   1012  O   TYR    71      61.797 -57.359  12.712  1.00  0.00      A   
ATOM   1013  N   ILE    72      63.699 -57.344  13.890  1.00  0.00      A   
ATOM   1014  HN  ILE    72      64.190 -57.376  14.757  1.00  0.00      A   
ATOM   1015  CA  ILE    72      64.495 -57.236  12.671  1.00  0.00      A   
ATOM   1016  HA  ILE    72      63.893 -57.587  11.846  1.00  0.00      A   
ATOM   1017  CB  ILE    72      64.932 -55.765  12.432  1.00  0.00      A   
ATOM   1018  HB  ILE    72      65.887 -55.750  11.863  1.00  0.00      A   
ATOM   1019  CG2 ILE    72      63.861 -55.029  11.646  1.00  0.00      A   
ATOM   1020 HG21 ILE    72      62.912 -55.005  12.225  1.00  0.00      A   
ATOM   1021 HG22 ILE    72      63.676 -55.547  10.681  1.00  0.00      A   
ATOM   1022 HG23 ILE    72      64.185 -53.983  11.454  1.00  0.00      A   
ATOM   1023  CG1 ILE    72      65.177 -55.054  13.765  1.00  0.00      A   
ATOM   1024 HG11 ILE    72      64.257 -55.132  14.381  1.00  0.00      A   
ATOM   1025 HG12 ILE    72      65.384 -53.982  13.560  1.00  0.00      A   
ATOM   1026  CD1 ILE    72      66.323 -55.620  14.547  1.00  0.00      A   
ATOM   1027  HD1 ILE    72      67.200 -55.773  13.882  1.00  0.00      A   
ATOM   1028  HD2 ILE    72      66.034 -56.599  14.985  1.00  0.00      A   
ATOM   1029  HD3 ILE    72      66.611 -54.917  15.358  1.00  0.00      A   
ATOM   1030  C   ILE    72      65.715 -58.148  12.596  1.00  0.00      A   
ATOM   1031  O   ILE    72      66.227 -58.620  13.611  1.00  0.00      A   
ATOM   1032  N   ARG    73      66.169 -58.392  11.371  1.00  0.00      A   
ATOM   1033  HN  ARG    73      65.738 -58.001  10.561  1.00  0.00      A   
ATOM   1034  CA  ARG    73      67.324 -59.246  11.130  1.00  0.00      A   
ATOM   1035  HA  ARG    73      67.097 -60.232  11.508  1.00  0.00      A   
ATOM   1036  CB  ARG    73      67.636 -59.306   9.631  1.00  0.00      A   
ATOM   1037  HB1 ARG    73      68.423 -60.073   9.472  1.00  0.00      A   
ATOM   1038  HB2 ARG    73      68.028 -58.316   9.319  1.00  0.00      A   
ATOM   1039  CG  ARG    73      66.450 -59.649   8.742  1.00  0.00      A   
ATOM   1040  HG1 ARG    73      65.783 -58.764   8.659  1.00  0.00      A   
ATOM   1041  HG2 ARG    73      65.880 -60.488   9.196  1.00  0.00      A   
ATOM   1042  CD  ARG    73      66.925 -60.056   7.348  1.00  0.00      A   
ATOM   1043  HD1 ARG    73      66.047 -60.192   6.681  1.00  0.00      A   
ATOM   1044  HD2 ARG    73      67.504 -61.002   7.413  1.00  0.00      A   
ATOM   1045  NE  ARG    73      67.790 -59.048   6.739  1.00  0.00      A   
ATOM   1046  HE  ARG    73      68.022 -58.242   7.283  1.00  0.00      A   
ATOM   1047  CZ  ARG    73      68.290 -59.134   5.510  1.00  0.00      A   
ATOM   1048  NH1 ARG    73      67.974 -60.161   4.729  1.00  0.00      A   
ATOM   1049 HH11 ARG    73      67.357 -60.873   5.065  1.00  0.00      A   
ATOM   1050 HH12 ARG    73      68.352 -60.222   3.805  1.00  0.00      A   
ATOM   1051  NH2 ARG    73      69.109 -58.193   5.056  1.00  0.00      A   
ATOM   1052 HH21 ARG    73      69.352 -57.418   5.640  1.00  0.00      A   
ATOM   1053 HH22 ARG    73      69.484 -58.260   4.131  1.00  0.00      A   
ATOM   1054  C   ARG    73      68.533 -58.682  11.865  1.00  0.00      A   
ATOM   1055  O   ARG    73      68.731 -57.466  11.896  1.00  0.00      A   
ATOM   1056  N   ALA    74      69.337 -59.561  12.456  1.00  0.00      A   
ATOM   1057  HN  ALA    74      69.166 -60.543  12.438  1.00  0.00      A   
ATOM   1058  CA  ALA    74      70.528 -59.118  13.172  1.00  0.00      A   
ATOM   1059  HA  ALA    74      70.211 -58.523  14.015  1.00  0.00      A   
ATOM   1060  CB  ALA    74      71.340 -60.317  13.643  1.00  0.00      A   
ATOM   1061  HB1 ALA    74      71.641 -60.940  12.774  1.00  0.00      A   
ATOM   1062  HB2 ALA    74      70.729 -60.940  14.331  1.00  0.00      A   
ATOM   1063  HB3 ALA    74      72.257 -59.971  14.166  1.00  0.00      A   
ATOM   1064  C   ALA    74      71.340 -58.277  12.191  1.00  0.00      A   
ATOM   1065  O   ALA    74      72.039 -57.343  12.578  1.00  0.00      A   
ATOM   1066  N   SER    75      71.208 -58.623  10.915  1.00  0.00      A   
ATOM   1067  HN  SER    75      70.626 -59.384  10.641  1.00  0.00      A   
ATOM   1068  CA  SER    75      71.887 -57.935   9.828  1.00  0.00      A   
ATOM   1069  HA  SER    75      72.952 -58.029   9.978  1.00  0.00      A   
ATOM   1070  CB  SER    75      71.472 -58.564   8.499  1.00  0.00      A   
ATOM   1071  HB1 SER    75      70.419 -58.292   8.270  1.00  0.00      A   
ATOM   1072  HB2 SER    75      71.564 -59.669   8.563  1.00  0.00      A   
ATOM   1073  OG  SER    75      72.299 -58.100   7.451  1.00  0.00      A   
ATOM   1074  HG1 SER    75      71.980 -58.527   6.653  1.00  0.00      A   
ATOM   1075  C   SER    75      71.601 -56.433   9.783  1.00  0.00      A   
ATOM   1076  O   SER    75      72.473 -55.637   9.437  1.00  0.00      A   
ATOM   1077  N   ASP    76      70.376 -56.046  10.119  1.00  0.00      A   
ATOM   1078  HN  ASP    76      69.666 -56.690  10.393  1.00  0.00      A   
ATOM   1079  CA  ASP    76      70.005 -54.636  10.103  1.00  0.00      A   
ATOM   1080  HA  ASP    76      70.298 -54.227   9.147  1.00  0.00      A   
ATOM   1081  CB  ASP    76      68.495 -54.457  10.315  1.00  0.00      A   
ATOM   1082  HB1 ASP    76      68.270 -53.372  10.392  1.00  0.00      A   
ATOM   1083  HB2 ASP    76      68.205 -54.959  11.262  1.00  0.00      A   
ATOM   1084  CG  ASP    76      67.660 -55.040   9.188  1.00  0.00      A   
ATOM   1085  OD1 ASP    76      67.822 -54.613   8.026  1.00  0.00      A   
ATOM   1086  OD2 ASP    76      66.824 -55.917   9.479  1.00  0.00      A   
ATOM   1087  C   ASP    76      70.717 -53.801  11.163  1.00  0.00      A   
ATOM   1088  O   ASP    76      70.792 -52.583  11.033  1.00  0.00      A   
ATOM   1089  N   PHE    77      71.223 -54.437  12.217  1.00  0.00      A   
ATOM   1090  HN  PHE    77      71.189 -55.428  12.329  1.00  0.00      A   
ATOM   1091  CA  PHE    77      71.862 -53.666  13.268  1.00  0.00      A   
ATOM   1092  HA  PHE    77      71.179 -52.885  13.568  1.00  0.00      A   
ATOM   1093  CB  PHE    77      72.213 -54.546  14.468  1.00  0.00      A   
ATOM   1094  HB1 PHE    77      73.090 -54.117  14.997  1.00  0.00      A   
ATOM   1095  HB2 PHE    77      72.444 -55.575  14.118  1.00  0.00      A   
ATOM   1096  CG  PHE    77      71.094 -54.649  15.461  1.00  0.00      A   
ATOM   1097  CD1 PHE    77      70.306 -55.786  15.520  1.00  0.00      A   
ATOM   1098  HD1 PHE    77      70.540 -56.631  14.890  1.00  0.00      A   
ATOM   1099  CD2 PHE    77      70.784 -53.573  16.287  1.00  0.00      A   
ATOM   1100  HD2 PHE    77      71.397 -52.684  16.254  1.00  0.00      A   
ATOM   1101  CE1 PHE    77      69.215 -55.849  16.383  1.00  0.00      A   
ATOM   1102  HE1 PHE    77      68.605 -56.740  16.417  1.00  0.00      A   
ATOM   1103  CE2 PHE    77      69.694 -53.623  17.155  1.00  0.00      A   
ATOM   1104  HE2 PHE    77      69.463 -52.779  17.787  1.00  0.00      A   
ATOM   1105  CZ  PHE    77      68.910 -54.765  17.202  1.00  0.00      A   
ATOM   1106  HZ  PHE    77      68.065 -54.814  17.872  1.00  0.00      A   
ATOM   1107  C   PHE    77      73.053 -52.842  12.841  1.00  0.00      A   
ATOM   1108  O   PHE    77      73.407 -51.886  13.510  1.00  0.00      A   
ATOM   1109  N   LYS    78      73.673 -53.209  11.730  1.00  0.00      A   
ATOM   1110  HN  LYS    78      73.409 -54.018  11.209  1.00  0.00      A   
ATOM   1111  CA  LYS    78      74.790 -52.434  11.208  1.00  0.00      A   
ATOM   1112  HA  LYS    78      75.587 -52.453  11.936  1.00  0.00      A   
ATOM   1113  CB  LYS    78      75.253 -53.042   9.884  1.00  0.00      A   
ATOM   1114  HB1 LYS    78      74.449 -52.890   9.134  1.00  0.00      A   
ATOM   1115  HB2 LYS    78      75.402 -54.131  10.038  1.00  0.00      A   
ATOM   1116  CG  LYS    78      76.534 -52.467   9.323  1.00  0.00      A   
ATOM   1117  HG1 LYS    78      77.375 -52.692  10.013  1.00  0.00      A   
ATOM   1118  HG2 LYS    78      76.435 -51.364   9.227  1.00  0.00      A   
ATOM   1119  CD  LYS    78      76.821 -53.076   7.953  1.00  0.00      A   
ATOM   1120  HD1 LYS    78      75.984 -52.833   7.265  1.00  0.00      A   
ATOM   1121  HD2 LYS    78      76.895 -54.179   8.054  1.00  0.00      A   
ATOM   1122  CE  LYS    78      78.124 -52.539   7.363  1.00  0.00      A   
ATOM   1123  HE1 LYS    78      78.974 -52.810   8.025  1.00  0.00      A   
ATOM   1124  HE2 LYS    78      78.060 -51.435   7.256  1.00  0.00      A   
ATOM   1125  NZ  LYS    78      78.403 -53.109   6.014  1.00  0.00      A   
ATOM   1126  HZ1 LYS    78      77.628 -52.860   5.365  1.00  0.00      A   
ATOM   1127  HZ2 LYS    78      78.477 -54.145   6.083  1.00  0.00      A   
ATOM   1128  HZ3 LYS    78      79.297 -52.721   5.652  1.00  0.00      A   
ATOM   1129  C   LYS    78      74.259 -51.010  10.965  1.00  0.00      A   
ATOM   1130  O   LYS    78      74.930 -50.013  11.255  1.00  0.00      A   
ATOM   1131  N   TYR    79      73.035 -50.931  10.454  1.00  0.00      A   
ATOM   1132  HN  TYR    79      72.490 -51.743  10.257  1.00  0.00      A   
ATOM   1133  CA  TYR    79      72.410 -49.645  10.147  1.00  0.00      A   
ATOM   1134  HA  TYR    79      73.189 -48.929   9.929  1.00  0.00      A   
ATOM   1135  CB  TYR    79      71.482 -49.819   8.945  1.00  0.00      A   
ATOM   1136  HB1 TYR    79      71.203 -48.822   8.540  1.00  0.00      A   
ATOM   1137  HB2 TYR    79      70.572 -50.376   9.252  1.00  0.00      A   
ATOM   1138  CG  TYR    79      72.148 -50.599   7.831  1.00  0.00      A   
ATOM   1139  CD1 TYR    79      71.807 -51.929   7.581  1.00  0.00      A   
ATOM   1140  HD1 TYR    79      71.029 -52.396   8.165  1.00  0.00      A   
ATOM   1141  CD2 TYR    79      73.158 -50.017   7.056  1.00  0.00      A   
ATOM   1142  HD2 TYR    79      73.432 -48.987   7.230  1.00  0.00      A   
ATOM   1143  CE1 TYR    79      72.461 -52.670   6.578  1.00  0.00      A   
ATOM   1144  HE1 TYR    79      72.186 -53.698   6.394  1.00  0.00      A   
ATOM   1145  CE2 TYR    79      73.817 -50.744   6.061  1.00  0.00      A   
ATOM   1146  HE2 TYR    79      74.597 -50.279   5.477  1.00  0.00      A   
ATOM   1147  CZ  TYR    79      73.466 -52.064   5.826  1.00  0.00      A   
ATOM   1148  OH  TYR    79      74.126 -52.773   4.845  1.00  0.00      A   
ATOM   1149  HH  TYR    79      74.773 -52.190   4.443  1.00  0.00      A   
ATOM   1150  C   TYR    79      71.670 -49.034  11.339  1.00  0.00      A   
ATOM   1151  O   TYR    79      71.654 -47.814  11.509  1.00  0.00      A   
ATOM   1152  N   ILE    80      71.069 -49.874  12.175  1.00  0.00      A   
ATOM   1153  HN  ILE    80      71.061 -50.861  12.035  1.00  0.00      A   
ATOM   1154  CA  ILE    80      70.383 -49.374  13.358  1.00  0.00      A   
ATOM   1155  HA  ILE    80      69.669 -48.627  13.040  1.00  0.00      A   
ATOM   1156  CB  ILE    80      69.665 -50.523  14.094  1.00  0.00      A   
ATOM   1157  HB  ILE    80      70.395 -51.331  14.315  1.00  0.00      A   
ATOM   1158  CG2 ILE    80      69.057 -50.028  15.392  1.00  0.00      A   
ATOM   1159 HG21 ILE    80      68.348 -49.196  15.188  1.00  0.00      A   
ATOM   1160 HG22 ILE    80      69.857 -49.655  16.066  1.00  0.00      A   
ATOM   1161 HG23 ILE    80      68.502 -50.852  15.889  1.00  0.00      A   
ATOM   1162  CG1 ILE    80      68.602 -51.121  13.166  1.00  0.00      A   
ATOM   1163 HG11 ILE    80      69.064 -51.298  12.172  1.00  0.00      A   
ATOM   1164 HG12 ILE    80      67.780 -50.385  13.054  1.00  0.00      A   
ATOM   1165  CD1 ILE    80      68.014 -52.424  13.657  1.00  0.00      A   
ATOM   1166  HD1 ILE    80      67.447 -52.256  14.599  1.00  0.00      A   
ATOM   1167  HD2 ILE    80      68.826 -53.154  13.858  1.00  0.00      A   
ATOM   1168  HD3 ILE    80      67.319 -52.836  12.895  1.00  0.00      A   
ATOM   1169  C   ILE    80      71.417 -48.699  14.270  1.00  0.00      A   
ATOM   1170  O   ILE    80      71.124 -47.700  14.935  1.00  0.00      A   
ATOM   1171  N   ASP    81      72.641 -49.232  14.270  1.00  0.00      A   
ATOM   1172  HN  ASP    81      72.871 -50.036  13.728  1.00  0.00      A   
ATOM   1173  CA  ASP    81      73.719 -48.665  15.071  1.00  0.00      A   
ATOM   1174  HA  ASP    81      73.374 -48.593  16.091  1.00  0.00      A   
ATOM   1175  CB  ASP    81      74.983 -49.546  14.996  1.00  0.00      A   
ATOM   1176  HB1 ASP    81      75.848 -48.966  15.384  1.00  0.00      A   
ATOM   1177  HB2 ASP    81      75.171 -49.814  13.934  1.00  0.00      A   
ATOM   1178  CG  ASP    81      74.866 -50.837  15.805  1.00  0.00      A   
ATOM   1179  OD1 ASP    81      73.829 -51.068  16.463  1.00  0.00      A   
ATOM   1180  OD2 ASP    81      75.835 -51.625  15.783  1.00  0.00      A   
ATOM   1181  C   ASP    81      74.088 -47.231  14.651  1.00  0.00      A   
ATOM   1182  O   ASP    81      74.763 -46.524  15.406  1.00  0.00      A   
ATOM   1183  N   THR    82      73.668 -46.793  13.465  1.00  0.00      A   
ATOM   1184  HN  THR    82      73.129 -47.350  12.838  1.00  0.00      A   
ATOM   1185  CA  THR    82      73.998 -45.432  13.038  1.00  0.00      A   
ATOM   1186  HA  THR    82      74.886 -45.127  13.571  1.00  0.00      A   
ATOM   1187  CB  THR    82      74.242 -45.338  11.512  1.00  0.00      A   
ATOM   1188  HB  THR    82      74.625 -44.328  11.255  1.00  0.00      A   
ATOM   1189  OG1 THR    82      73.020 -45.565  10.799  1.00  0.00      A   
ATOM   1190  HG1 THR    82      73.191 -45.303   9.891  1.00  0.00      A   
ATOM   1191  CG2 THR    82      75.289 -46.383  11.086  1.00  0.00      A   
ATOM   1192 HG21 THR    82      74.896 -47.408  11.255  1.00  0.00      A   
ATOM   1193 HG22 THR    82      76.216 -46.255  11.685  1.00  0.00      A   
ATOM   1194 HG23 THR    82      75.522 -46.266  10.007  1.00  0.00      A   
ATOM   1195  C   THR    82      72.945 -44.399  13.431  1.00  0.00      A   
ATOM   1196  O   THR    82      73.100 -43.210  13.166  1.00  0.00      A   
ATOM   1197  N   ILE    83      71.865 -44.850  14.061  1.00  0.00      A   
ATOM   1198  HN  ILE    83      71.713 -45.815  14.260  1.00  0.00      A   
ATOM   1199  CA  ILE    83      70.838 -43.909  14.494  1.00  0.00      A   
ATOM   1200  HA  ILE    83      70.563 -43.304  13.642  1.00  0.00      A   
ATOM   1201  CB  ILE    83      69.594 -44.651  15.046  1.00  0.00      A   
ATOM   1202  HB  ILE    83      69.910 -45.378  15.823  1.00  0.00      A   
ATOM   1203  CG2 ILE    83      68.611 -43.644  15.657  1.00  0.00      A   
ATOM   1204 HG21 ILE    83      68.359 -42.857  14.914  1.00  0.00      A   
ATOM   1205 HG22 ILE    83      69.069 -43.160  16.546  1.00  0.00      A   
ATOM   1206 HG23 ILE    83      67.675 -44.163  15.955  1.00  0.00      A   
ATOM   1207  CG1 ILE    83      68.935 -45.449  13.922  1.00  0.00      A   
ATOM   1208 HG11 ILE    83      69.710 -46.081  13.439  1.00  0.00      A   
ATOM   1209 HG12 ILE    83      68.533 -44.735  13.173  1.00  0.00      A   
ATOM   1210  CD1 ILE    83      67.799 -46.352  14.381  1.00  0.00      A   
ATOM   1211  HD1 ILE    83      66.951 -45.739  14.754  1.00  0.00      A   
ATOM   1212  HD2 ILE    83      68.148 -47.011  15.205  1.00  0.00      A   
ATOM   1213  HD3 ILE    83      67.442 -46.972  13.532  1.00  0.00      A   
ATOM   1214  C   ILE    83      71.415 -43.055  15.607  1.00  0.00      A   
ATOM   1215  O   ILE    83      71.865 -43.585  16.622  1.00  0.00      A   
ATOM   1216  N   ASP    84      71.426 -41.735  15.428  1.00  0.00      A   
ATOM   1217  HN  ASP    84      71.099 -41.294  14.596  1.00  0.00      A   
ATOM   1218  CA  ASP    84      71.934 -40.873  16.481  1.00  0.00      A   
ATOM   1219  HA  ASP    84      72.091 -41.485  17.356  1.00  0.00      A   
ATOM   1220  CB  ASP    84      73.243 -40.180  16.089  1.00  0.00      A   
ATOM   1221  HB1 ASP    84      74.013 -40.954  15.887  1.00  0.00      A   
ATOM   1222  HB2 ASP    84      73.579 -39.542  16.934  1.00  0.00      A   
ATOM   1223  CG  ASP    84      73.105 -39.321  14.872  1.00  0.00      A   
ATOM   1224  OD1 ASP    84      72.632 -38.175  14.995  1.00  0.00      A   
ATOM   1225  OD2 ASP    84      73.486 -39.803  13.782  1.00  0.00      A   
ATOM   1226  C   ASP    84      70.919 -39.842  16.945  1.00  0.00      A   
ATOM   1227  O   ASP    84      71.268 -38.870  17.611  1.00  0.00      A   
ATOM   1228  N   LYS    85      69.659 -40.048  16.575  1.00  0.00      A   
ATOM   1229  HN  LYS    85      69.392 -40.790  15.966  1.00  0.00      A   
ATOM   1230  CA  LYS    85      68.590 -39.178  17.056  1.00  0.00      A   
ATOM   1231  HA  LYS    85      68.663 -39.136  18.131  1.00  0.00      A   
ATOM   1232  CB  LYS    85      68.674 -37.763  16.472  1.00  0.00      A   
ATOM   1233  HB1 LYS    85      68.448 -37.806  15.385  1.00  0.00      A   
ATOM   1234  HB2 LYS    85      69.707 -37.377  16.610  1.00  0.00      A   
ATOM   1235  CG  LYS    85      67.689 -36.804  17.148  1.00  0.00      A   
ATOM   1236  HG1 LYS    85      67.830 -36.865  18.248  1.00  0.00      A   
ATOM   1237  HG2 LYS    85      66.655 -37.121  16.899  1.00  0.00      A   
ATOM   1238  CD  LYS    85      67.876 -35.357  16.711  1.00  0.00      A   
ATOM   1239  HD1 LYS    85      67.798 -35.296  15.605  1.00  0.00      A   
ATOM   1240  HD2 LYS    85      68.886 -35.009  17.018  1.00  0.00      A   
ATOM   1241  CE  LYS    85      66.817 -34.449  17.342  1.00  0.00      A   
ATOM   1242  HE1 LYS    85      65.805 -34.812  17.061  1.00  0.00      A   
ATOM   1243  HE2 LYS    85      66.963 -33.408  16.984  1.00  0.00      A   
ATOM   1244  NZ  LYS    85      66.884 -34.421  18.837  1.00  0.00      A   
ATOM   1245  HZ1 LYS    85      67.817 -34.071  19.136  1.00  0.00      A   
ATOM   1246  HZ2 LYS    85      66.738 -35.381  19.208  1.00  0.00      A   
ATOM   1247  HZ3 LYS    85      66.143 -33.791  19.205  1.00  0.00      A   
ATOM   1248  C   LYS    85      67.217 -39.745  16.766  1.00  0.00      A   
ATOM   1249  O   LYS    85      66.936 -40.201  15.659  1.00  0.00      A   
ATOM   1250  N   ILE    86      66.368 -39.739  17.788  1.00  0.00      A   
ATOM   1251  HN  ILE    86      66.627 -39.420  18.696  1.00  0.00      A   
ATOM   1252  CA  ILE    86      64.995 -40.205  17.631  1.00  0.00      A   
ATOM   1253  HA  ILE    86      64.790 -40.251  16.572  1.00  0.00      A   
ATOM   1254  CB  ILE    86      64.742 -41.589  18.269  1.00  0.00      A   
ATOM   1255  HB  ILE    86      64.893 -41.528  19.369  1.00  0.00      A   
ATOM   1256  CG2 ILE    86      63.304 -42.025  17.968  1.00  0.00      A   
ATOM   1257 HG21 ILE    86      63.158 -42.125  16.872  1.00  0.00      A   
ATOM   1258 HG22 ILE    86      62.590 -41.266  18.354  1.00  0.00      A   
ATOM   1259 HG23 ILE    86      63.099 -43.007  18.444  1.00  0.00      A   
ATOM   1260  CG1 ILE    86      65.702 -42.620  17.686  1.00  0.00      A   
ATOM   1261 HG11 ILE    86      66.737 -42.343  17.981  1.00  0.00      A   
ATOM   1262 HG12 ILE    86      65.622 -42.588  16.579  1.00  0.00      A   
ATOM   1263  CD1 ILE    86      65.435 -44.055  18.149  1.00  0.00      A   
ATOM   1264  HD1 ILE    86      64.510 -44.444  17.671  1.00  0.00      A   
ATOM   1265  HD2 ILE    86      65.301 -44.077  19.252  1.00  0.00      A   
ATOM   1266  HD3 ILE    86      66.285 -44.710  17.861  1.00  0.00      A   
ATOM   1267  C   ILE    86      64.121 -39.200  18.354  1.00  0.00      A   
ATOM   1268  O   ILE    86      64.380 -38.873  19.511  1.00  0.00      A   
ATOM   1269  N   LYS    87      63.099 -38.699  17.673  1.00  0.00      A   
ATOM   1270  HN  LYS    87      62.902 -38.954  16.730  1.00  0.00      A   
ATOM   1271  CA  LYS    87      62.202 -37.733  18.292  1.00  0.00      A   
ATOM   1272  HA  LYS    87      62.347 -37.779  19.361  1.00  0.00      A   
ATOM   1273  CB  LYS    87      62.492 -36.319  17.777  1.00  0.00      A   
ATOM   1274  HB1 LYS    87      62.248 -36.280  16.695  1.00  0.00      A   
ATOM   1275  HB2 LYS    87      63.574 -36.109  17.910  1.00  0.00      A   
ATOM   1276  CG  LYS    87      61.695 -35.230  18.494  1.00  0.00      A   
ATOM   1277  HG1 LYS    87      61.900 -35.284  19.585  1.00  0.00      A   
ATOM   1278  HG2 LYS    87      60.610 -35.398  18.324  1.00  0.00      A   
ATOM   1279  CD  LYS    87      62.076 -33.846  17.978  1.00  0.00      A   
ATOM   1280  HD1 LYS    87      61.861 -33.790  16.890  1.00  0.00      A   
ATOM   1281  HD2 LYS    87      63.163 -33.683  18.138  1.00  0.00      A   
ATOM   1282  CE  LYS    87      61.294 -32.755  18.701  1.00  0.00      A   
ATOM   1283  HE1 LYS    87      61.525 -32.786  19.787  1.00  0.00      A   
ATOM   1284  HE2 LYS    87      60.205 -32.904  18.538  1.00  0.00      A   
ATOM   1285  NZ  LYS    87      61.647 -31.392  18.198  1.00  0.00      A   
ATOM   1286  HZ1 LYS    87      61.430 -31.329  17.183  1.00  0.00      A   
ATOM   1287  HZ2 LYS    87      62.662 -31.220  18.347  1.00  0.00      A   
ATOM   1288  HZ3 LYS    87      61.096 -30.677  18.715  1.00  0.00      A   
ATOM   1289  C   LYS    87      60.765 -38.102  17.985  1.00  0.00      A   
ATOM   1290  O   LYS    87      60.393 -38.297  16.831  1.00  0.00      A   
ATOM   1291  N   VAL    88      59.965 -38.229  19.035  1.00  0.00      A   
ATOM   1292  HN  VAL    88      60.283 -38.094  19.970  1.00  0.00      A   
ATOM   1293  CA  VAL    88      58.566 -38.576  18.871  1.00  0.00      A   
ATOM   1294  HA  VAL    88      58.416 -38.875  17.845  1.00  0.00      A   
ATOM   1295  CB  VAL    88      58.163 -39.719  19.823  1.00  0.00      A   
ATOM   1296  HB  VAL    88      58.462 -39.457  20.861  1.00  0.00      A   
ATOM   1297  CG1 VAL    88      56.646 -39.946  19.771  1.00  0.00      A   
ATOM   1298 HG11 VAL    88      56.305 -40.007  18.715  1.00  0.00      A   
ATOM   1299 HG12 VAL    88      56.119 -39.103  20.265  1.00  0.00      A   
ATOM   1300 HG13 VAL    88      56.388 -40.899  20.281  1.00  0.00      A   
ATOM   1301  CG2 VAL    88      58.900 -40.984  19.429  1.00  0.00      A   
ATOM   1302 HG21 VAL    88      59.997 -40.831  19.516  1.00  0.00      A   
ATOM   1303 HG22 VAL    88      58.663 -41.248  18.376  1.00  0.00      A   
ATOM   1304 HG23 VAL    88      58.605 -41.819  20.100  1.00  0.00      A   
ATOM   1305  C   VAL    88      57.749 -37.352  19.214  1.00  0.00      A   
ATOM   1306  O   VAL    88      58.076 -36.634  20.159  1.00  0.00      A   
ATOM   1307  N   GLU    89      56.705 -37.108  18.429  1.00  0.00      A   
ATOM   1308  HN  GLU    89      56.486 -37.686  17.647  1.00  0.00      A   
ATOM   1309  CA  GLU    89      55.812 -35.979  18.659  1.00  0.00      A   
ATOM   1310  HA  GLU    89      56.020 -35.584  19.643  1.00  0.00      A   
ATOM   1311  CB  GLU    89      56.018 -34.895  17.599  1.00  0.00      A   
ATOM   1312  HB1 GLU    89      55.287 -34.078  17.776  1.00  0.00      A   
ATOM   1313  HB2 GLU    89      55.830 -35.336  16.597  1.00  0.00      A   
ATOM   1314  CG  GLU    89      57.425 -34.305  17.617  1.00  0.00      A   
ATOM   1315  HG1 GLU    89      58.157 -35.114  17.410  1.00  0.00      A   
ATOM   1316  HG2 GLU    89      57.624 -33.881  18.624  1.00  0.00      A   
ATOM   1317  CD  GLU    89      57.617 -33.211  16.589  1.00  0.00      A   
ATOM   1318  OE1 GLU    89      57.479 -33.495  15.380  1.00  0.00      A   
ATOM   1319  OE2 GLU    89      57.898 -32.064  16.990  1.00  0.00      A   
ATOM   1320  C   GLU    89      54.399 -36.521  18.608  1.00  0.00      A   
ATOM   1321  O   GLU    89      54.045 -37.259  17.688  1.00  0.00      A   
ATOM   1322  N   TRP    90      53.597 -36.166  19.604  1.00  0.00      A   
ATOM   1323  HN  TRP    90      53.894 -35.563  20.340  1.00  0.00      A   
ATOM   1324  CA  TRP    90      52.222 -36.648  19.674  1.00  0.00      A   
ATOM   1325  HA  TRP    90      52.163 -37.587  19.145  1.00  0.00      A   
ATOM   1326  CB  TRP    90      51.819 -36.828  21.135  1.00  0.00      A   
ATOM   1327  HB1 TRP    90      50.716 -36.944  21.200  1.00  0.00      A   
ATOM   1328  HB2 TRP    90      52.125 -35.930  21.714  1.00  0.00      A   
ATOM   1329  CG  TRP    90      52.467 -38.036  21.739  1.00  0.00      A   
ATOM   1330  CD2 TRP    90      53.785 -38.115  22.304  1.00  0.00      A   
ATOM   1331  CD1 TRP    90      51.948 -39.297  21.803  1.00  0.00      A   
ATOM   1332  HD1 TRP    90      50.964 -39.580  21.459  1.00  0.00      A   
ATOM   1333  NE1 TRP    90      52.859 -40.155  22.370  1.00  0.00      A   
ATOM   1334  HE1 TRP    90      52.719 -41.109  22.522  1.00  0.00      A   
ATOM   1335  CE2 TRP    90      53.995 -39.457  22.687  1.00  0.00      A   
ATOM   1336  CE3 TRP    90      54.810 -37.179  22.520  1.00  0.00      A   
ATOM   1337  HE3 TRP    90      54.699 -36.142  22.242  1.00  0.00      A   
ATOM   1338  CZ2 TRP    90      55.190 -39.896  23.279  1.00  0.00      A   
ATOM   1339  HZ2 TRP    90      55.347 -40.925  23.569  1.00  0.00      A   
ATOM   1340  CZ3 TRP    90      55.996 -37.612  23.110  1.00  0.00      A   
ATOM   1341  HZ3 TRP    90      56.792 -36.903  23.284  1.00  0.00      A   
ATOM   1342  CH2 TRP    90      56.175 -38.960  23.483  1.00  0.00      A   
ATOM   1343  HH2 TRP    90      57.106 -39.264  23.939  1.00  0.00      A   
ATOM   1344  C   TRP    90      51.272 -35.710  18.953  1.00  0.00      A   
ATOM   1345  O   TRP    90      51.139 -34.544  19.309  1.00  0.00      A   
ATOM   1346  N   LEU    91      50.614 -36.256  17.939  1.00  0.00      A   
ATOM   1347  HN  LEU    91      50.717 -37.220  17.710  1.00  0.00      A   
ATOM   1348  CA  LEU    91      49.706 -35.508  17.091  1.00  0.00      A   
ATOM   1349  HA  LEU    91      50.226 -34.638  16.718  1.00  0.00      A   
ATOM   1350  CB  LEU    91      49.245 -36.400  15.936  1.00  0.00      A   
ATOM   1351  HB1 LEU    91      48.522 -35.829  15.318  1.00  0.00      A   
ATOM   1352  HB2 LEU    91      48.732 -37.288  16.362  1.00  0.00      A   
ATOM   1353  CG  LEU    91      50.385 -36.887  15.026  1.00  0.00      A   
ATOM   1354  HG  LEU    91      51.107 -37.484  15.623  1.00  0.00      A   
ATOM   1355  CD1 LEU    91      49.825 -37.747  13.898  1.00  0.00      A   
ATOM   1356 HD11 LEU    91      49.050 -37.183  13.336  1.00  0.00      A   
ATOM   1357 HD12 LEU    91      49.361 -38.665  14.317  1.00  0.00      A   
ATOM   1358 HD13 LEU    91      50.640 -38.026  13.196  1.00  0.00      A   
ATOM   1359  CD2 LEU    91      51.136 -35.674  14.472  1.00  0.00      A   
ATOM   1360 HD21 LEU    91      51.672 -35.150  15.292  1.00  0.00      A   
ATOM   1361 HD22 LEU    91      50.418 -34.965  14.007  1.00  0.00      A   
ATOM   1362 HD23 LEU    91      51.879 -36.003  13.716  1.00  0.00      A   
ATOM   1363  C   LEU    91      48.496 -34.896  17.781  1.00  0.00      A   
ATOM   1364  O   LEU    91      47.978 -33.885  17.314  1.00  0.00      A   
ATOM   1365  N   ALA    92      48.053 -35.507  18.877  1.00  0.00      A   
ATOM   1366  HN  ALA    92      48.494 -36.321  19.245  1.00  0.00      A   
ATOM   1367  CA  ALA    92      46.887 -35.019  19.612  1.00  0.00      A   
ATOM   1368  HA  ALA    92      46.069 -34.918  18.914  1.00  0.00      A   
ATOM   1369  CB  ALA    92      46.521 -35.989  20.722  1.00  0.00      A   
ATOM   1370  HB1 ALA    92      47.352 -36.063  21.455  1.00  0.00      A   
ATOM   1371  HB2 ALA    92      46.333 -36.998  20.297  1.00  0.00      A   
ATOM   1372  HB3 ALA    92      45.612 -35.632  21.252  1.00  0.00      A   
ATOM   1373  C   ALA    92      47.118 -33.639  20.192  1.00  0.00      A   
ATOM   1374  O   ALA    92      46.164 -32.963  20.574  1.00  0.00      A   
ATOM   1375  N   LEU    93      48.379 -33.220  20.265  1.00  0.00      A   
ATOM   1376  HN  LEU    93      49.147 -33.779  19.961  1.00  0.00      A   
ATOM   1377  CA  LEU    93      48.703 -31.906  20.803  1.00  0.00      A   
ATOM   1378  HA  LEU    93      48.038 -31.710  21.630  1.00  0.00      A   
ATOM   1379  CB  LEU    93      50.161 -31.852  21.269  1.00  0.00      A   
ATOM   1380  HB1 LEU    93      50.361 -30.815  21.612  1.00  0.00      A   
ATOM   1381  HB2 LEU    93      50.799 -32.073  20.389  1.00  0.00      A   
ATOM   1382  CG  LEU    93      50.593 -32.800  22.400  1.00  0.00      A   
ATOM   1383  HG  LEU    93      50.483 -33.854  22.066  1.00  0.00      A   
ATOM   1384  CD1 LEU    93      52.048 -32.527  22.762  1.00  0.00      A   
ATOM   1385 HD11 LEU    93      52.164 -31.480  23.113  1.00  0.00      A   
ATOM   1386 HD12 LEU    93      52.694 -32.676  21.870  1.00  0.00      A   
ATOM   1387 HD13 LEU    93      52.370 -33.212  23.575  1.00  0.00      A   
ATOM   1388  CD2 LEU    93      49.713 -32.599  23.623  1.00  0.00      A   
ATOM   1389 HD21 LEU    93      48.694 -32.999  23.429  1.00  0.00      A   
ATOM   1390 HD22 LEU    93      49.631 -31.516  23.856  1.00  0.00      A   
ATOM   1391 HD23 LEU    93      50.145 -33.138  24.493  1.00  0.00      A   
ATOM   1392  C   LEU    93      48.459 -30.819  19.761  1.00  0.00      A   
ATOM   1393  O   LEU    93      48.305 -29.649  20.108  1.00  0.00      A   
ATOM   1394  N   GLU    94      48.416 -31.212  18.488  1.00  0.00      A   
ATOM   1395  HN  GLU    94      48.535 -32.167  18.227  1.00  0.00      A   
ATOM   1396  CA  GLU    94      48.191 -30.270  17.388  1.00  0.00      A   
ATOM   1397  HA  GLU    94      48.520 -29.294  17.710  1.00  0.00      A   
ATOM   1398  CB  GLU    94      48.966 -30.712  16.144  1.00  0.00      A   
ATOM   1399  HB1 GLU    94      48.814 -29.949  15.352  1.00  0.00      A   
ATOM   1400  HB2 GLU    94      48.545 -31.680  15.798  1.00  0.00      A   
ATOM   1401  CG  GLU    94      50.456 -30.890  16.350  1.00  0.00      A   
ATOM   1402  HG1 GLU    94      50.626 -31.699  17.092  1.00  0.00      A   
ATOM   1403  HG2 GLU    94      50.885 -29.942  16.740  1.00  0.00      A   
ATOM   1404  CD  GLU    94      51.173 -31.254  15.060  1.00  0.00      A   
ATOM   1405  OE1 GLU    94      50.841 -32.309  14.474  1.00  0.00      A   
ATOM   1406  OE2 GLU    94      52.066 -30.489  14.632  1.00  0.00      A   
ATOM   1407  C   GLU    94      46.708 -30.150  17.027  1.00  0.00      A   
ATOM   1408  O   GLU    94      46.257 -29.099  16.575  1.00  0.00      A   
ATOM   1409  N   SER    95      45.961 -31.231  17.218  1.00  0.00      A   
ATOM   1410  HN  SER    95      46.340 -32.080  17.579  1.00  0.00      A   
ATOM   1411  CA  SER    95      44.533 -31.247  16.910  1.00  0.00      A   
ATOM   1412  HA  SER    95      44.119 -30.290  17.190  1.00  0.00      A   
ATOM   1413  CB  SER    95      44.311 -31.506  15.417  1.00  0.00      A   
ATOM   1414  HB1 SER    95      44.536 -32.569  15.186  1.00  0.00      A   
ATOM   1415  HB2 SER    95      44.979 -30.848  14.822  1.00  0.00      A   
ATOM   1416  OG  SER    95      42.965 -31.236  15.053  1.00  0.00      A   
ATOM   1417  HG1 SER    95      42.902 -31.424  14.115  1.00  0.00      A   
ATOM   1418  C   SER    95      43.811 -32.318  17.711  1.00  0.00      A   
ATOM   1419  O   SER    95      44.319 -33.426  17.870  1.00  0.00      A   
ATOM   1420  N   GLU    96      42.618 -31.994  18.198  1.00  0.00      A   
ATOM   1421  HN  GLU    96      42.202 -31.100  18.048  1.00  0.00      A   
ATOM   1422  CA  GLU    96      41.848 -32.946  18.986  1.00  0.00      A   
ATOM   1423  HA  GLU    96      42.533 -33.486  19.622  1.00  0.00      A   
ATOM   1424  CB  GLU    96      40.795 -32.217  19.833  1.00  0.00      A   
ATOM   1425  HB1 GLU    96      41.295 -31.837  20.749  1.00  0.00      A   
ATOM   1426  HB2 GLU    96      40.019 -32.955  20.125  1.00  0.00      A   
ATOM   1427  CG  GLU    96      40.095 -31.040  19.157  1.00  0.00      A   
ATOM   1428  HG1 GLU    96      40.861 -30.301  18.842  1.00  0.00      A   
ATOM   1429  HG2 GLU    96      39.408 -30.565  19.889  1.00  0.00      A   
ATOM   1430  CD  GLU    96      39.287 -31.440  17.936  1.00  0.00      A   
ATOM   1431  OE1 GLU    96      39.597 -30.949  16.827  1.00  0.00      A   
ATOM   1432  OE2 GLU    96      38.342 -32.249  18.089  1.00  0.00      A   
ATOM   1433  C   GLU    96      41.195 -34.041  18.155  1.00  0.00      A   
ATOM   1434  O   GLU    96      40.531 -34.927  18.695  1.00  0.00      A   
ATOM   1435  N   MET    97      41.392 -33.988  16.841  1.00  0.00      A   
ATOM   1436  HN  MET    97      41.924 -33.266  16.405  1.00  0.00      A   
ATOM   1437  CA  MET    97      40.825 -35.003  15.966  1.00  0.00      A   
ATOM   1438  HA  MET    97      39.870 -35.302  16.372  1.00  0.00      A   
ATOM   1439  CB  MET    97      40.651 -34.450  14.549  1.00  0.00      A   
ATOM   1440  HB1 MET    97      40.564 -35.302  13.843  1.00  0.00      A   
ATOM   1441  HB2 MET    97      41.552 -33.856  14.286  1.00  0.00      A   
ATOM   1442  CG  MET    97      39.426 -33.566  14.398  1.00  0.00      A   
ATOM   1443  HG1 MET    97      39.541 -32.943  13.487  1.00  0.00      A   
ATOM   1444  HG2 MET    97      39.358 -32.890  15.277  1.00  0.00      A   
ATOM   1445  SD  MET    97      37.928 -34.565  14.275  1.00  0.00      A   
ATOM   1446  CE  MET    97      37.136 -34.245  15.845  1.00  0.00      A   
ATOM   1447  HE1 MET    97      36.910 -33.165  15.970  1.00  0.00      A   
ATOM   1448  HE2 MET    97      37.799 -34.557  16.681  1.00  0.00      A   
ATOM   1449  HE3 MET    97      36.179 -34.806  15.913  1.00  0.00      A   
ATOM   1450  C   MET    97      41.737 -36.224  15.959  1.00  0.00      A   
ATOM   1451  O   MET    97      41.374 -37.294  15.455  1.00  0.00      A   
ATOM   1452  N   TYR    98      42.927 -36.054  16.526  1.00  0.00      A   
ATOM   1453  HN  TYR    98      43.211 -35.182  16.917  1.00  0.00      A   
ATOM   1454  CA  TYR    98      43.892 -37.144  16.606  1.00  0.00      A   
ATOM   1455  HA  TYR    98      43.686 -37.832  15.799  1.00  0.00      A   
ATOM   1456  CB  TYR    98      45.323 -36.618  16.498  1.00  0.00      A   
ATOM   1457  HB1 TYR    98      46.030 -37.434  16.757  1.00  0.00      A   
ATOM   1458  HB2 TYR    98      45.450 -35.766  17.199  1.00  0.00      A   
ATOM   1459  CG  TYR    98      45.708 -36.121  15.128  1.00  0.00      A   
ATOM   1460  CD1 TYR    98      46.022 -34.780  14.914  1.00  0.00      A   
ATOM   1461  HD1 TYR    98      45.970 -34.085  15.739  1.00  0.00      A   
ATOM   1462  CD2 TYR    98      45.782 -36.996  14.042  1.00  0.00      A   
ATOM   1463  HD2 TYR    98      45.544 -38.040  14.184  1.00  0.00      A   
ATOM   1464  CE1 TYR    98      46.403 -34.318  13.654  1.00  0.00      A   
ATOM   1465  HE1 TYR    98      46.645 -33.276  13.507  1.00  0.00      A   
ATOM   1466  CE2 TYR    98      46.159 -36.543  12.777  1.00  0.00      A   
ATOM   1467  HE2 TYR    98      46.208 -37.231  11.946  1.00  0.00      A   
ATOM   1468  CZ  TYR    98      46.469 -35.205  12.593  1.00  0.00      A   
ATOM   1469  OH  TYR    98      46.845 -34.751  11.346  1.00  0.00      A   
ATOM   1470  HH  TYR    98      47.019 -33.809  11.413  1.00  0.00      A   
ATOM   1471  C   TYR    98      43.746 -37.882  17.919  1.00  0.00      A   
ATOM   1472  O   TYR    98      43.505 -37.277  18.961  1.00  0.00      A   
ATOM   1473  N   ASP    99      43.890 -39.199  17.854  1.00  0.00      A   
ATOM   1474  HN  ASP    99      44.055 -39.664  16.989  1.00  0.00      A   
ATOM   1475  CA  ASP    99      43.821 -40.054  19.021  1.00  0.00      A   
ATOM   1476  HA  ASP    99      42.939 -39.791  19.587  1.00  0.00      A   
ATOM   1477  CB  ASP    99      43.756 -41.511  18.565  1.00  0.00      A   
ATOM   1478  HB1 ASP    99      44.783 -41.856  18.322  1.00  0.00      A   
ATOM   1479  HB2 ASP    99      43.125 -41.573  17.654  1.00  0.00      A   
ATOM   1480  CG  ASP    99      43.176 -42.440  19.612  1.00  0.00      A   
ATOM   1481  OD1 ASP    99      42.052 -42.947  19.383  1.00  0.00      A   
ATOM   1482  OD2 ASP    99      43.833 -42.681  20.648  1.00  0.00      A   
ATOM   1483  C   ASP    99      45.098 -39.796  19.834  1.00  0.00      A   
ATOM   1484  O   ASP    99      46.155 -39.472  19.278  1.00  0.00      A   
ATOM   1485  N   THR   100      44.986 -39.937  21.148  1.00  0.00      A   
ATOM   1486  HN  THR   100      44.125 -40.198  21.577  1.00  0.00      A   
ATOM   1487  CA  THR   100      46.103 -39.721  22.051  1.00  0.00      A   
ATOM   1488  HA  THR   100      46.468 -38.714  21.911  1.00  0.00      A   
ATOM   1489  CB  THR   100      45.612 -39.932  23.505  1.00  0.00      A   
ATOM   1490  HB  THR   100      44.650 -39.400  23.662  1.00  0.00      A   
ATOM   1491  OG1 THR   100      46.594 -39.406  24.412  1.00  0.00      A   
ATOM   1492  HG1 THR   100      46.168 -39.374  25.271  1.00  0.00      A   
ATOM   1493  CG2 THR   100      45.345 -41.381  23.789  1.00  0.00      A   
ATOM   1494 HG21 THR   100      46.293 -41.959  23.748  1.00  0.00      A   
ATOM   1495 HG22 THR   100      44.645 -41.792  23.031  1.00  0.00      A   
ATOM   1496 HG23 THR   100      44.905 -41.492  24.803  1.00  0.00      A   
ATOM   1497  C   THR   100      47.311 -40.623  21.736  1.00  0.00      A   
ATOM   1498  O   THR   100      48.446 -40.336  22.143  1.00  0.00      A   
ATOM   1499  N   ARG   101      47.062 -41.702  21.002  1.00  0.00      A   
ATOM   1500  HN  ARG   101      46.148 -41.915  20.667  1.00  0.00      A   
ATOM   1501  CA  ARG   101      48.114 -42.646  20.639  1.00  0.00      A   
ATOM   1502  HA  ARG   101      48.890 -42.594  21.389  1.00  0.00      A   
ATOM   1503  CB  ARG   101      47.532 -44.062  20.564  1.00  0.00      A   
ATOM   1504  HB1 ARG   101      48.264 -44.713  20.041  1.00  0.00      A   
ATOM   1505  HB2 ARG   101      46.595 -44.024  19.970  1.00  0.00      A   
ATOM   1506  CG  ARG   101      47.220 -44.681  21.909  1.00  0.00      A   
ATOM   1507  HG1 ARG   101      46.718 -43.927  22.551  1.00  0.00      A   
ATOM   1508  HG2 ARG   101      48.168 -44.995  22.397  1.00  0.00      A   
ATOM   1509  CD  ARG   101      46.313 -45.890  21.753  1.00  0.00      A   
ATOM   1510  HD1 ARG   101      46.284 -46.463  22.705  1.00  0.00      A   
ATOM   1511  HD2 ARG   101      46.686 -46.536  20.930  1.00  0.00      A   
ATOM   1512  NE  ARG   101      44.942 -45.499  21.427  1.00  0.00      A   
ATOM   1513  HE  ARG   101      44.711 -44.528  21.468  1.00  0.00      A   
ATOM   1514  CZ  ARG   101      43.984 -46.353  21.079  1.00  0.00      A   
ATOM   1515  NH1 ARG   101      44.253 -47.647  20.965  1.00  0.00      A   
ATOM   1516 HH11 ARG   101      45.180 -47.982  21.137  1.00  0.00      A   
ATOM   1517 HH12 ARG   101      43.530 -48.288  20.707  1.00  0.00      A   
ATOM   1518  NH2 ARG   101      42.754 -45.914  20.853  1.00  0.00      A   
ATOM   1519 HH21 ARG   101      42.547 -44.940  20.941  1.00  0.00      A   
ATOM   1520 HH22 ARG   101      42.033 -46.558  20.596  1.00  0.00      A   
ATOM   1521  C   ARG   101      48.808 -42.325  19.318  1.00  0.00      A   
ATOM   1522  O   ARG   101      49.781 -42.984  18.957  1.00  0.00      A   
ATOM   1523  N   ASP   102      48.323 -41.316  18.606  1.00  0.00      A   
ATOM   1524  HN  ASP   102      47.554 -40.763  18.919  1.00  0.00      A   
ATOM   1525  CA  ASP   102      48.893 -40.957  17.312  1.00  0.00      A   
ATOM   1526  HA  ASP   102      49.156 -41.869  16.797  1.00  0.00      A   
ATOM   1527  CB  ASP   102      47.882 -40.152  16.491  1.00  0.00      A   
ATOM   1528  HB1 ASP   102      48.339 -39.888  15.514  1.00  0.00      A   
ATOM   1529  HB2 ASP   102      47.630 -39.221  17.040  1.00  0.00      A   
ATOM   1530  CG  ASP   102      46.598 -40.921  16.232  1.00  0.00      A   
ATOM   1531  OD1 ASP   102      46.489 -42.095  16.659  1.00  0.00      A   
ATOM   1532  OD2 ASP   102      45.697 -40.350  15.591  1.00  0.00      A   
ATOM   1533  C   ASP   102      50.191 -40.181  17.442  1.00  0.00      A   
ATOM   1534  O   ASP   102      50.301 -39.266  18.254  1.00  0.00      A   
ATOM   1535  N   PHE   103      51.174 -40.524  16.616  1.00  0.00      A   
ATOM   1536  HN  PHE   103      51.085 -41.230  15.919  1.00  0.00      A   
ATOM   1537  CA  PHE   103      52.454 -39.842  16.721  1.00  0.00      A   
ATOM   1538  HA  PHE   103      52.270 -38.796  16.916  1.00  0.00      A   
ATOM   1539  CB  PHE   103      53.260 -40.474  17.862  1.00  0.00      A   
ATOM   1540  HB1 PHE   103      52.621 -40.542  18.768  1.00  0.00      A   
ATOM   1541  HB2 PHE   103      54.153 -39.847  18.071  1.00  0.00      A   
ATOM   1542  CG  PHE   103      53.753 -41.869  17.556  1.00  0.00      A   
ATOM   1543  CD1 PHE   103      55.070 -42.081  17.141  1.00  0.00      A   
ATOM   1544  HD1 PHE   103      55.748 -41.243  17.078  1.00  0.00      A   
ATOM   1545  CD2 PHE   103      52.895 -42.961  17.634  1.00  0.00      A   
ATOM   1546  HD2 PHE   103      51.875 -42.814  17.956  1.00  0.00      A   
ATOM   1547  CE1 PHE   103      55.523 -43.356  16.806  1.00  0.00      A   
ATOM   1548  HE1 PHE   103      56.545 -43.500  16.487  1.00  0.00      A   
ATOM   1549  CE2 PHE   103      53.335 -44.249  17.299  1.00  0.00      A   
ATOM   1550  HE2 PHE   103      52.657 -45.087  17.360  1.00  0.00      A   
ATOM   1551  CZ  PHE   103      54.660 -44.444  16.884  1.00  0.00      A   
ATOM   1552  HZ  PHE   103      55.008 -45.434  16.626  1.00  0.00      A   
ATOM   1553  C   PHE   103      53.290 -39.905  15.458  1.00  0.00      A   
ATOM   1554  O   PHE   103      53.062 -40.744  14.590  1.00  0.00      A   
ATOM   1555  N   SER   104      54.246 -38.987  15.365  1.00  0.00      A   
ATOM   1556  HN  SER   104      54.361 -38.264  16.041  1.00  0.00      A   
ATOM   1557  CA  SER   104      55.188 -38.990  14.252  1.00  0.00      A   
ATOM   1558  HA  SER   104      54.853 -39.729  13.539  1.00  0.00      A   
ATOM   1559  CB  SER   104      55.278 -37.614  13.579  1.00  0.00      A   
ATOM   1560  HB1 SER   104      54.352 -37.422  12.997  1.00  0.00      A   
ATOM   1561  HB2 SER   104      56.155 -37.591  12.897  1.00  0.00      A   
ATOM   1562  OG  SER   104      55.428 -36.590  14.540  1.00  0.00      A   
ATOM   1563  HG1 SER   104      55.478 -35.769  14.046  1.00  0.00      A   
ATOM   1564  C   SER   104      56.514 -39.316  14.917  1.00  0.00      A   
ATOM   1565  O   SER   104      56.776 -38.899  16.054  1.00  0.00      A   
ATOM   1566  N   ILE   105      57.354 -40.078  14.234  1.00  0.00      A   
ATOM   1567  HN  ILE   105      57.142 -40.450  13.334  1.00  0.00      A   
ATOM   1568  CA  ILE   105      58.649 -40.403  14.795  1.00  0.00      A   
ATOM   1569  HA  ILE   105      58.803 -39.770  15.656  1.00  0.00      A   
ATOM   1570  CB  ILE   105      58.736 -41.879  15.203  1.00  0.00      A   
ATOM   1571  HB  ILE   105      58.044 -42.069  16.052  1.00  0.00      A   
ATOM   1572  CG2 ILE   105      58.355 -42.778  14.026  1.00  0.00      A   
ATOM   1573 HG21 ILE   105      59.093 -42.662  13.204  1.00  0.00      A   
ATOM   1574 HG22 ILE   105      57.351 -42.497  13.644  1.00  0.00      A   
ATOM   1575 HG23 ILE   105      58.348 -43.841  14.349  1.00  0.00      A   
ATOM   1576  CG1 ILE   105      60.139 -42.175  15.752  1.00  0.00      A   
ATOM   1577 HG11 ILE   105      60.439 -41.341  16.421  1.00  0.00      A   
ATOM   1578 HG12 ILE   105      60.849 -42.224  14.898  1.00  0.00      A   
ATOM   1579  CD1 ILE   105      60.230 -43.462  16.522  1.00  0.00      A   
ATOM   1580  HD1 ILE   105      59.906 -44.313  15.885  1.00  0.00      A   
ATOM   1581  HD2 ILE   105      59.569 -43.416  17.414  1.00  0.00      A   
ATOM   1582  HD3 ILE   105      61.279 -43.639  16.843  1.00  0.00      A   
ATOM   1583  C   ILE   105      59.685 -40.060  13.724  1.00  0.00      A   
ATOM   1584  O   ILE   105      59.540 -40.418  12.557  1.00  0.00      A   
ATOM   1585  N   THR   106      60.705 -39.336  14.151  1.00  0.00      A   
ATOM   1586  HN  THR   106      60.793 -39.066  15.106  1.00  0.00      A   
ATOM   1587  CA  THR   106      61.763 -38.885  13.270  1.00  0.00      A   
ATOM   1588  HA  THR   106      61.525 -39.200  12.265  1.00  0.00      A   
ATOM   1589  CB  THR   106      61.879 -37.363  13.342  1.00  0.00      A   
ATOM   1590  HB  THR   106      62.213 -37.053  14.356  1.00  0.00      A   
ATOM   1591  OG1 THR   106      60.598 -36.786  13.073  1.00  0.00      A   
ATOM   1592  HG1 THR   106      60.668 -35.861  13.318  1.00  0.00      A   
ATOM   1593  CG2 THR   106      62.911 -36.852  12.333  1.00  0.00      A   
ATOM   1594 HG21 THR   106      62.674 -37.234  11.317  1.00  0.00      A   
ATOM   1595 HG22 THR   106      63.925 -37.206  12.617  1.00  0.00      A   
ATOM   1596 HG23 THR   106      62.896 -35.741  12.306  1.00  0.00      A   
ATOM   1597  C   THR   106      63.089 -39.500  13.660  1.00  0.00      A   
ATOM   1598  O   THR   106      63.539 -39.372  14.806  1.00  0.00      A   
ATOM   1599  N   PHE   107      63.720 -40.155  12.690  1.00  0.00      A   
ATOM   1600  HN  PHE   107      63.337 -40.244  11.774  1.00  0.00      A   
ATOM   1601  CA  PHE   107      65.012 -40.783  12.909  1.00  0.00      A   
ATOM   1602  HA  PHE   107      65.210 -40.769  13.970  1.00  0.00      A   
ATOM   1603  CB  PHE   107      65.035 -42.220  12.390  1.00  0.00      A   
ATOM   1604  HB1 PHE   107      66.050 -42.645  12.546  1.00  0.00      A   
ATOM   1605  HB2 PHE   107      64.785 -42.218  11.308  1.00  0.00      A   
ATOM   1606  CG  PHE   107      64.072 -43.139  13.056  1.00  0.00      A   
ATOM   1607  CD1 PHE   107      62.785 -43.302  12.557  1.00  0.00      A   
ATOM   1608  HD1 PHE   107      62.461 -42.718  11.709  1.00  0.00      A   
ATOM   1609  CD2 PHE   107      64.474 -43.890  14.150  1.00  0.00      A   
ATOM   1610  HD2 PHE   107      65.471 -43.767  14.545  1.00  0.00      A   
ATOM   1611  CE1 PHE   107      61.911 -44.214  13.146  1.00  0.00      A   
ATOM   1612  HE1 PHE   107      60.914 -44.340  12.753  1.00  0.00      A   
ATOM   1613  CE2 PHE   107      63.605 -44.800  14.743  1.00  0.00      A   
ATOM   1614  HE2 PHE   107      63.926 -45.382  15.594  1.00  0.00      A   
ATOM   1615  CZ  PHE   107      62.328 -44.957  14.236  1.00  0.00      A   
ATOM   1616  HZ  PHE   107      61.652 -45.664  14.694  1.00  0.00      A   
ATOM   1617  C   PHE   107      66.090 -40.076  12.108  1.00  0.00      A   
ATOM   1618  O   PHE   107      65.832 -39.602  11.005  1.00  0.00      A   
ATOM   1619  N   HIS   108      67.291 -40.001  12.663  1.00  0.00      A   
ATOM   1620  HN  HIS   108      67.479 -40.282  13.602  1.00  0.00      A   
ATOM   1621  CA  HIS   108      68.411 -39.486  11.882  1.00  0.00      A   
ATOM   1622  HA  HIS   108      68.039 -39.276  10.891  1.00  0.00      A   
ATOM   1623  ND1 HIS   108      71.462 -38.070  11.717  1.00  0.00      A   
ATOM   1624  HD1 HIS   108      71.819 -38.678  12.426  1.00  0.00      A   
ATOM   1625  NE2 HIS   108      71.374 -36.780  10.008  1.00  0.00      A   
ATOM   1626  HE2 HIS   108      71.648 -36.250   9.206  1.00  0.00      A   
ATOM   1627  CE1 HIS   108      72.180 -37.517  10.753  1.00  0.00      A   
ATOM   1628  HE1 HIS   108      73.231 -37.645  10.601  1.00  0.00      A   
ATOM   1629  CD2 HIS   108      70.098 -36.859  10.515  1.00  0.00      A   
ATOM   1630  HD2 HIS   108      69.263 -36.329  10.072  1.00  0.00      A   
ATOM   1631  CG  HIS   108      70.145 -37.679  11.593  1.00  0.00      A   
ATOM   1632  CB  HIS   108      69.049 -38.225  12.464  1.00  0.00      A   
ATOM   1633  HB1 HIS   108      69.476 -38.463  13.461  1.00  0.00      A   
ATOM   1634  HB2 HIS   108      68.267 -37.444  12.579  1.00  0.00      A   
ATOM   1635  C   HIS   108      69.439 -40.612  11.906  1.00  0.00      A   
ATOM   1636  O   HIS   108      69.755 -41.143  12.972  1.00  0.00      A   
ATOM   1637  N   PHE   109      69.935 -40.992  10.727  1.00  0.00      A   
ATOM   1638  HN  PHE   109      69.636 -40.578   9.870  1.00  0.00      A   
ATOM   1639  CA  PHE   109      70.943 -42.036  10.613  1.00  0.00      A   
ATOM   1640  HA  PHE   109      71.030 -42.514  11.577  1.00  0.00      A   
ATOM   1641  CB  PHE   109      70.578 -43.072   9.546  1.00  0.00      A   
ATOM   1642  HB1 PHE   109      71.356 -43.865   9.532  1.00  0.00      A   
ATOM   1643  HB2 PHE   109      70.528 -42.569   8.557  1.00  0.00      A   
ATOM   1644  CG  PHE   109      69.257 -43.757   9.758  1.00  0.00      A   
ATOM   1645  CD1 PHE   109      68.080 -43.191   9.271  1.00  0.00      A   
ATOM   1646  HD1 PHE   109      68.116 -42.233   8.776  1.00  0.00      A   
ATOM   1647  CD2 PHE   109      69.196 -44.991  10.397  1.00  0.00      A   
ATOM   1648  HD2 PHE   109      70.099 -45.441  10.782  1.00  0.00      A   
ATOM   1649  CE1 PHE   109      66.856 -43.845   9.413  1.00  0.00      A   
ATOM   1650  HE1 PHE   109      65.952 -43.396   9.030  1.00  0.00      A   
ATOM   1651  CE2 PHE   109      67.974 -45.654  10.543  1.00  0.00      A   
ATOM   1652  HE2 PHE   109      67.938 -46.613  11.039  1.00  0.00      A   
ATOM   1653  CZ  PHE   109      66.811 -45.084  10.054  1.00  0.00      A   
ATOM   1654  HZ  PHE   109      65.868 -45.599  10.169  1.00  0.00      A   
ATOM   1655  C   PHE   109      72.233 -41.357  10.154  1.00  0.00      A   
ATOM   1656  O   PHE   109      72.205 -40.571   9.213  1.00  0.00      A   
ATOM   1657  N   HIS   110      73.346 -41.681  10.802  1.00  0.00      A   
ATOM   1658  HN  HIS   110      73.342 -42.333  11.556  1.00  0.00      A   
ATOM   1659  CA  HIS   110      74.646 -41.113  10.464  1.00  0.00      A   
ATOM   1660  HA  HIS   110      74.527 -40.049  10.321  1.00  0.00      A   
ATOM   1661  ND1 HIS   110      77.186 -39.420  11.372  1.00  0.00      A   
ATOM   1662  HD1 HIS   110      76.471 -38.728  11.465  1.00  0.00      A   
ATOM   1663  NE2 HIS   110      79.111 -40.323  11.114  1.00  0.00      A   
ATOM   1664  HE2 HIS   110      80.096 -40.433  10.981  1.00  0.00      A   
ATOM   1665  CE1 HIS   110      78.471 -39.171  11.198  1.00  0.00      A   
ATOM   1666  HE1 HIS   110      78.918 -38.200  11.136  1.00  0.00      A   
ATOM   1667  CD2 HIS   110      78.204 -41.348  11.238  1.00  0.00      A   
ATOM   1668  HD2 HIS   110      78.497 -42.390  11.199  1.00  0.00      A   
ATOM   1669  CG  HIS   110      76.984 -40.784  11.405  1.00  0.00      A   
ATOM   1670  CB  HIS   110      75.633 -41.399  11.601  1.00  0.00      A   
ATOM   1671  HB1 HIS   110      75.764 -42.499  11.689  1.00  0.00      A   
ATOM   1672  HB2 HIS   110      75.208 -41.004  12.548  1.00  0.00      A   
ATOM   1673  C   HIS   110      75.157 -41.709   9.150  1.00  0.00      A   
ATOM   1674  O   HIS   110      75.916 -41.065   8.419  1.00  0.00      A   
ATOM   1675  N   GLY   111      74.747 -42.938   8.851  1.00  0.00      A   
ATOM   1676  HN  GLY   111      74.147 -43.466   9.448  1.00  0.00      A   
ATOM   1677  CA  GLY   111      75.169 -43.577   7.610  1.00  0.00      A   
ATOM   1678  HA1 GLY   111      75.257 -42.797   6.868  1.00  0.00      A   
ATOM   1679  HA2 GLY   111      74.390 -44.271   7.331  1.00  0.00      A   
ATOM   1680  C   GLY   111      76.488 -44.337   7.662  1.00  0.00      A   
ATOM   1681  O   GLY   111      77.176 -44.328   8.682  1.00  0.00      A   
ATOM   1682  N   ILE   112      76.830 -45.002   6.554  1.00  0.00      A   
ATOM   1683  HN  ILE   112      76.247 -45.000   5.745  1.00  0.00      A   
ATOM   1684  CA  ILE   112      78.070 -45.777   6.433  1.00  0.00      A   
ATOM   1685  HA  ILE   112      78.734 -45.472   7.229  1.00  0.00      A   
ATOM   1686  CB  ILE   112      77.778 -47.285   6.529  1.00  0.00      A   
ATOM   1687  HB  ILE   112      77.135 -47.591   5.677  1.00  0.00      A   
ATOM   1688  CG2 ILE   112      79.083 -48.088   6.495  1.00  0.00      A   
ATOM   1689 HG21 ILE   112      79.716 -47.825   7.369  1.00  0.00      A   
ATOM   1690 HG22 ILE   112      79.647 -47.854   5.567  1.00  0.00      A   
ATOM   1691 HG23 ILE   112      78.858 -49.175   6.533  1.00  0.00      A   
ATOM   1692  CG1 ILE   112      76.997 -47.566   7.820  1.00  0.00      A   
ATOM   1693 HG11 ILE   112      76.041 -47.002   7.780  1.00  0.00      A   
ATOM   1694 HG12 ILE   112      77.596 -47.198   8.680  1.00  0.00      A   
ATOM   1695  CD1 ILE   112      76.683 -49.011   8.047  1.00  0.00      A   
ATOM   1696  HD1 ILE   112      77.609 -49.567   8.307  1.00  0.00      A   
ATOM   1697  HD2 ILE   112      76.251 -49.454   7.124  1.00  0.00      A   
ATOM   1698  HD3 ILE   112      75.961 -49.115   8.885  1.00  0.00      A   
ATOM   1699  C   ILE   112      78.676 -45.461   5.056  1.00  0.00      A   
ATOM   1700  O   ILE   112      78.015 -45.611   4.029  1.00  0.00      A   
ATOM   1701  N   GLU   113      79.926 -45.016   5.036  1.00  0.00      A   
ATOM   1702  HN  GLU   113      80.471 -44.910   5.865  1.00  0.00      A   
ATOM   1703  CA  GLU   113      80.574 -44.653   3.778  1.00  0.00      A   
ATOM   1704  HA  GLU   113      80.074 -43.782   3.382  1.00  0.00      A   
ATOM   1705  CB  GLU   113      82.064 -44.357   4.008  1.00  0.00      A   
ATOM   1706  HB1 GLU   113      82.574 -45.304   4.282  1.00  0.00      A   
ATOM   1707  HB2 GLU   113      82.154 -43.641   4.852  1.00  0.00      A   
ATOM   1708  CG  GLU   113      82.770 -43.760   2.786  1.00  0.00      A   
ATOM   1709  HG1 GLU   113      82.703 -44.483   1.945  1.00  0.00      A   
ATOM   1710  HG2 GLU   113      83.839 -43.591   3.037  1.00  0.00      A   
ATOM   1711  CD  GLU   113      82.167 -42.436   2.332  1.00  0.00      A   
ATOM   1712  OE1 GLU   113      81.688 -42.361   1.174  1.00  0.00      A   
ATOM   1713  OE2 GLU   113      82.178 -41.469   3.126  1.00  0.00      A   
ATOM   1714  C   GLU   113      80.428 -45.699   2.680  1.00  0.00      A   
ATOM   1715  O   GLU   113      80.729 -46.877   2.883  1.00  0.00      A   
ATOM   1716  N   GLY   114      79.959 -45.241   1.520  1.00  0.00      A   
ATOM   1717  HN  GLY   114      79.710 -44.283   1.397  1.00  0.00      A   
ATOM   1718  CA  GLY   114      79.776 -46.095   0.360  1.00  0.00      A   
ATOM   1719  HA1 GLY   114      80.685 -46.667   0.250  1.00  0.00      A   
ATOM   1720  HA2 GLY   114      79.643 -45.440  -0.488  1.00  0.00      A   
ATOM   1721  C   GLY   114      78.613 -47.070   0.382  1.00  0.00      A   
ATOM   1722  O   GLY   114      78.323 -47.710  -0.630  1.00  0.00      A   
ATOM   1723  N   ASP   115      77.912 -47.162   1.508  1.00  0.00      A   
ATOM   1724  HN  ASP   115      78.099 -46.595   2.306  1.00  0.00      A   
ATOM   1725  CA  ASP   115      76.816 -48.119   1.623  1.00  0.00      A   
ATOM   1726  HA  ASP   115      76.642 -48.564   0.655  1.00  0.00      A   
ATOM   1727  CB  ASP   115      77.211 -49.187   2.654  1.00  0.00      A   
ATOM   1728  HB1 ASP   115      77.169 -48.738   3.669  1.00  0.00      A   
ATOM   1729  HB2 ASP   115      78.250 -49.519   2.444  1.00  0.00      A   
ATOM   1730  CG  ASP   115      76.303 -50.413   2.635  1.00  0.00      A   
ATOM   1731  OD1 ASP   115      76.468 -51.276   3.522  1.00  0.00      A   
ATOM   1732  OD2 ASP   115      75.450 -50.542   1.736  1.00  0.00      A   
ATOM   1733  C   ASP   115      75.475 -47.516   2.025  1.00  0.00      A   
ATOM   1734  O   ASP   115      74.460 -47.752   1.371  1.00  0.00      A   
ATOM   1735  N   PHE   116      75.492 -46.718   3.089  1.00  0.00      A   
ATOM   1736  HN  PHE   116      76.337 -46.474   3.556  1.00  0.00      A   
ATOM   1737  CA  PHE   116      74.262 -46.146   3.642  1.00  0.00      A   
ATOM   1738  HA  PHE   116      73.452 -46.327   2.950  1.00  0.00      A   
ATOM   1739  CB  PHE   116      73.998 -46.827   4.985  1.00  0.00      A   
ATOM   1740  HB1 PHE   116      74.797 -46.538   5.701  1.00  0.00      A   
ATOM   1741  HB2 PHE   116      73.997 -47.928   4.838  1.00  0.00      A   
ATOM   1742  CG  PHE   116      72.676 -46.465   5.626  1.00  0.00      A   
ATOM   1743  CD1 PHE   116      71.514 -46.381   4.866  1.00  0.00      A   
ATOM   1744  HD1 PHE   116      71.563 -46.532   3.798  1.00  0.00      A   
ATOM   1745  CD2 PHE   116      72.598 -46.264   7.001  1.00  0.00      A   
ATOM   1746  HD2 PHE   116      73.494 -46.324   7.601  1.00  0.00      A   
ATOM   1747  CE1 PHE   116      70.283 -46.104   5.468  1.00  0.00      A   
ATOM   1748  HE1 PHE   116      69.388 -46.044   4.867  1.00  0.00      A   
ATOM   1749  CE2 PHE   116      71.374 -45.986   7.616  1.00  0.00      A   
ATOM   1750  HE2 PHE   116      71.325 -45.833   8.684  1.00  0.00      A   
ATOM   1751  CZ  PHE   116      70.215 -45.906   6.845  1.00  0.00      A   
ATOM   1752  HZ  PHE   116      69.266 -45.690   7.314  1.00  0.00      A   
ATOM   1753  C   PHE   116      74.373 -44.637   3.809  1.00  0.00      A   
ATOM   1754  O   PHE   116      75.228 -44.141   4.533  1.00  0.00      A   
ATOM   1755  N   CYS   117      73.766 -43.875   2.823  1.00  0.00      A   
ATOM   1756  HN  CYS   117      73.414 -44.262   1.973  1.00  0.00      A   
ATOM   1757  CA  CYS   117      73.626 -42.486   3.005  1.00  0.00      A   
ATOM   1758  HA  CYS   117      74.587 -42.095   3.305  1.00  0.00      A   
ATOM   1759  CB  CYS   117      73.154 -41.789   1.733  1.00  0.00      A   
ATOM   1760  HB1 CYS   117      73.050 -40.700   1.926  1.00  0.00      A   
ATOM   1761  HB2 CYS   117      72.159 -42.187   1.443  1.00  0.00      A   
ATOM   1762  SG  CYS   117      74.330 -42.073   0.436  1.00  0.00      A   
ATOM   1763  HG1 CYS   117      73.655 -41.395  -0.482  1.00  0.00      A   
ATOM   1764  C   CYS   117      72.800 -42.003   4.231  1.00  0.00      A   
ATOM   1765  O   CYS   117      72.227 -42.691   5.477  1.00  0.00      A   
ATOM   1766  N   GLU   118      73.607 -40.758   4.921  1.00  0.00      A   
ATOM   1767  HN  GLU   118      74.452 -40.425   4.513  1.00  0.00      A   
ATOM   1768  CA  GLU   118      73.210 -40.043   6.129  1.00  0.00      A   
ATOM   1769  HA  GLU   118      73.168 -40.753   6.942  1.00  0.00      A   
ATOM   1770  CB  GLU   118      74.212 -38.938   6.437  1.00  0.00      A   
ATOM   1771  HB1 GLU   118      74.243 -38.242   5.572  1.00  0.00      A   
ATOM   1772  HB2 GLU   118      75.214 -39.400   6.564  1.00  0.00      A   
ATOM   1773  CG  GLU   118      73.895 -38.138   7.680  1.00  0.00      A   
ATOM   1774  HG1 GLU   118      73.822 -38.827   8.548  1.00  0.00      A   
ATOM   1775  HG2 GLU   118      72.923 -37.620   7.543  1.00  0.00      A   
ATOM   1776  CD  GLU   118      74.957 -37.105   7.971  1.00  0.00      A   
ATOM   1777  OE1 GLU   118      76.115 -37.498   8.233  1.00  0.00      A   
ATOM   1778  OE2 GLU   118      74.638 -35.896   7.927  1.00  0.00      A   
ATOM   1779  C   GLU   118      71.859 -39.441   5.761  1.00  0.00      A   
ATOM   1780  O   GLU   118      71.720 -38.832   4.696  1.00  0.00      A   
ATOM   1781  N   GLN   119      70.856 -39.610   6.620  1.00  0.00      A   
ATOM   1782  HN  GLN   119      70.958 -40.073   7.497  1.00  0.00      A   
ATOM   1783  CA  GLN   119      69.540 -39.102   6.284  1.00  0.00      A   
ATOM   1784  HA  GLN   119      69.651 -38.095   5.909  1.00  0.00      A   
ATOM   1785  CB  GLN   119      68.894 -40.004   5.222  1.00  0.00      A   
ATOM   1786  HB1 GLN   119      69.566 -40.045   4.338  1.00  0.00      A   
ATOM   1787  HB2 GLN   119      67.927 -39.551   4.917  1.00  0.00      A   
ATOM   1788  CG  GLN   119      68.628 -41.451   5.702  1.00  0.00      A   
ATOM   1789  HG1 GLN   119      67.930 -41.418   6.565  1.00  0.00      A   
ATOM   1790  HG2 GLN   119      69.589 -41.901   6.027  1.00  0.00      A   
ATOM   1791  CD  GLN   119      68.018 -42.347   4.625  1.00  0.00      A   
ATOM   1792  OE1 GLN   119      67.032 -41.985   3.983  1.00  0.00      A   
ATOM   1793  NE2 GLN   119      68.603 -43.527   4.429  1.00  0.00      A   
ATOM   1794 HE21 GLN   119      69.400 -43.786   4.974  1.00  0.00      A   
ATOM   1795 HE22 GLN   119      68.245 -44.153   3.737  1.00  0.00      A   
ATOM   1796  C   GLN   119      68.610 -39.014   7.479  1.00  0.00      A   
ATOM   1797  O   GLN   119      68.836 -39.663   8.495  1.00  0.00      A   
ATOM   1798  N   GLN   120      67.564 -38.201   7.330  1.00  0.00      A   
ATOM   1799  HN  GLN   120      67.429 -37.671   6.497  1.00  0.00      A   
ATOM   1800  CA  GLN   120      66.546 -38.025   8.364  1.00  0.00      A   
ATOM   1801  HA  GLN   120      66.810 -38.650   9.205  1.00  0.00      A   
ATOM   1802  CB  GLN   120      66.468 -36.552   8.796  1.00  0.00      A   
ATOM   1803  HB1 GLN   120      66.116 -35.950   7.932  1.00  0.00      A   
ATOM   1804  HB2 GLN   120      67.487 -36.214   9.079  1.00  0.00      A   
ATOM   1805  CG  GLN   120      65.532 -36.307   9.971  1.00  0.00      A   
ATOM   1806  HG1 GLN   120      65.868 -36.920  10.834  1.00  0.00      A   
ATOM   1807  HG2 GLN   120      64.505 -36.615   9.683  1.00  0.00      A   
ATOM   1808  CD  GLN   120      65.491 -34.851  10.406  1.00  0.00      A   
ATOM   1809  OE1 GLN   120      66.420 -34.350  11.036  1.00  0.00      A   
ATOM   1810  NE2 GLN   120      64.412 -34.163  10.057  1.00  0.00      A   
ATOM   1811 HE21 GLN   120      63.681 -34.609   9.540  1.00  0.00      A   
ATOM   1812 HE22 GLN   120      64.330 -33.199  10.310  1.00  0.00      A   
ATOM   1813  C   GLN   120      65.213 -38.472   7.763  1.00  0.00      A   
ATOM   1814  O   GLN   120      64.840 -38.049   6.666  1.00  0.00      A   
ATOM   1815  N   VAL   121      64.500 -39.341   8.472  1.00  0.00      A   
ATOM   1816  HN  VAL   121      64.803 -39.680   9.358  1.00  0.00      A   
ATOM   1817  CA  VAL   121      63.228 -39.851   7.989  1.00  0.00      A   
ATOM   1818  HA  VAL   121      62.916 -39.232   7.160  1.00  0.00      A   
ATOM   1819  CB  VAL   121      63.347 -41.327   7.537  1.00  0.00      A   
ATOM   1820  HB  VAL   121      63.562 -41.969   8.417  1.00  0.00      A   
ATOM   1821  CG1 VAL   121      62.053 -41.774   6.888  1.00  0.00      A   
ATOM   1822 HG11 VAL   121      61.758 -41.058   6.091  1.00  0.00      A   
ATOM   1823 HG12 VAL   121      61.243 -41.812   7.648  1.00  0.00      A   
ATOM   1824 HG13 VAL   121      62.185 -42.778   6.432  1.00  0.00      A   
ATOM   1825  CG2 VAL   121      64.529 -41.499   6.566  1.00  0.00      A   
ATOM   1826 HG21 VAL   121      65.487 -41.299   7.093  1.00  0.00      A   
ATOM   1827 HG22 VAL   121      64.432 -40.783   5.723  1.00  0.00      A   
ATOM   1828 HG23 VAL   121      64.550 -42.538   6.174  1.00  0.00      A   
ATOM   1829  C   VAL   121      62.170 -39.783   9.089  1.00  0.00      A   
ATOM   1830  O   VAL   121      62.452 -40.104  10.247  1.00  0.00      A   
ATOM   1831  N   THR   122      60.962 -39.375   8.708  1.00  0.00      A   
ATOM   1832  HN  THR   122      60.773 -39.126   7.762  1.00  0.00      A   
ATOM   1833  CA  THR   122      59.827 -39.261   9.628  1.00  0.00      A   
ATOM   1834  HA  THR   122      60.158 -39.576  10.606  1.00  0.00      A   
ATOM   1835  CB  THR   122      59.301 -37.813   9.686  1.00  0.00      A   
ATOM   1836  HB  THR   122      58.850 -37.534   8.709  1.00  0.00      A   
ATOM   1837  OG1 THR   122      60.385 -36.927   9.969  1.00  0.00      A   
ATOM   1838  HG1 THR   122      60.052 -36.041   9.807  1.00  0.00      A   
ATOM   1839  CG2 THR   122      58.228 -37.678  10.772  1.00  0.00      A   
ATOM   1840 HG21 THR   122      58.620 -38.047  11.744  1.00  0.00      A   
ATOM   1841 HG22 THR   122      57.335 -38.279  10.498  1.00  0.00      A   
ATOM   1842 HG23 THR   122      57.940 -36.611  10.887  1.00  0.00      A   
ATOM   1843  C   THR   122      58.658 -40.133   9.183  1.00  0.00      A   
ATOM   1844  O   THR   122      58.204 -40.034   8.043  1.00  0.00      A   
ATOM   1845  N   LYS   123      58.159 -40.975  10.084  1.00  0.00      A   
ATOM   1846  HN  LYS   123      58.532 -41.061  11.004  1.00  0.00      A   
ATOM   1847  CA  LYS   123      57.022 -41.825   9.760  1.00  0.00      A   
ATOM   1848  HA  LYS   123      56.741 -41.630   8.735  1.00  0.00      A   
ATOM   1849  CB  LYS   123      57.376 -43.306   9.940  1.00  0.00      A   
ATOM   1850  HB1 LYS   123      57.444 -43.523  11.027  1.00  0.00      A   
ATOM   1851  HB2 LYS   123      58.367 -43.490   9.473  1.00  0.00      A   
ATOM   1852  CG  LYS   123      56.362 -44.260   9.318  1.00  0.00      A   
ATOM   1853  HG1 LYS   123      56.135 -43.922   8.284  1.00  0.00      A   
ATOM   1854  HG2 LYS   123      55.427 -44.235   9.918  1.00  0.00      A   
ATOM   1855  CD  LYS   123      56.881 -45.693   9.269  1.00  0.00      A   
ATOM   1856  HD1 LYS   123      57.235 -45.986  10.280  1.00  0.00      A   
ATOM   1857  HD2 LYS   123      57.735 -45.746   8.561  1.00  0.00      A   
ATOM   1858  CE  LYS   123      55.795 -46.666   8.816  1.00  0.00      A   
ATOM   1859  HE1 LYS   123      54.920 -46.581   9.495  1.00  0.00      A   
ATOM   1860  HE2 LYS   123      56.197 -47.701   8.838  1.00  0.00      A   
ATOM   1861  NZ  LYS   123      55.308 -46.409   7.434  1.00  0.00      A   
ATOM   1862  HZ1 LYS   123      56.099 -46.497   6.765  1.00  0.00      A   
ATOM   1863  HZ2 LYS   123      54.913 -45.448   7.379  1.00  0.00      A   
ATOM   1864  HZ3 LYS   123      54.571 -47.100   7.192  1.00  0.00      A   
ATOM   1865  C   LYS   123      55.875 -41.426  10.690  1.00  0.00      A   
ATOM   1866  O   LYS   123      56.108 -41.051  11.841  1.00  0.00      A   
ATOM   1867  N   VAL   124      54.651 -41.490  10.178  1.00  0.00      A   
ATOM   1868  HN  VAL   124      54.482 -41.801   9.246  1.00  0.00      A   
ATOM   1869  CA  VAL   124      53.468 -41.106  10.951  1.00  0.00      A   
ATOM   1870  HA  VAL   124      53.800 -40.747  11.913  1.00  0.00      A   
ATOM   1871  CB  VAL   124      52.675 -40.019  10.224  1.00  0.00      A   
ATOM   1872  HB  VAL   124      52.254 -40.432   9.282  1.00  0.00      A   
ATOM   1873  CG1 VAL   124      51.542 -39.526  11.115  1.00  0.00      A   
ATOM   1874 HG11 VAL   124      51.936 -39.254  12.117  1.00  0.00      A   
ATOM   1875 HG12 VAL   124      50.783 -40.328  11.238  1.00  0.00      A   
ATOM   1876 HG13 VAL   124      51.069 -38.628  10.663  1.00  0.00      A   
ATOM   1877  CG2 VAL   124      53.605 -38.858   9.848  1.00  0.00      A   
ATOM   1878 HG21 VAL   124      54.353 -39.195   9.099  1.00  0.00      A   
ATOM   1879 HG22 VAL   124      54.143 -38.498  10.750  1.00  0.00      A   
ATOM   1880 HG23 VAL   124      53.013 -38.026   9.409  1.00  0.00      A   
ATOM   1881  C   VAL   124      52.532 -42.275  11.235  1.00  0.00      A   
ATOM   1882  O   VAL   124      52.183 -43.043  10.337  1.00  0.00      A   
ATOM   1883  N   PHE   125      52.130 -42.409  12.494  1.00  0.00      A   
ATOM   1884  HN  PHE   125      52.423 -41.790  13.219  1.00  0.00      A   
ATOM   1885  CA  PHE   125      51.231 -43.482  12.880  1.00  0.00      A   
ATOM   1886  HA  PHE   125      50.965 -44.031  11.989  1.00  0.00      A   
ATOM   1887  CB  PHE   125      51.895 -44.410  13.896  1.00  0.00      A   
ATOM   1888  HB1 PHE   125      51.162 -45.175  14.228  1.00  0.00      A   
ATOM   1889  HB2 PHE   125      52.244 -43.812  14.765  1.00  0.00      A   
ATOM   1890  CG  PHE   125      53.088 -45.143  13.354  1.00  0.00      A   
ATOM   1891  CD1 PHE   125      54.359 -44.580  13.427  1.00  0.00      A   
ATOM   1892  HD1 PHE   125      54.492 -43.617  13.898  1.00  0.00      A   
ATOM   1893  CD2 PHE   125      52.933 -46.385  12.745  1.00  0.00      A   
ATOM   1894  HD2 PHE   125      51.950 -46.830  12.685  1.00  0.00      A   
ATOM   1895  CE1 PHE   125      55.463 -45.247  12.898  1.00  0.00      A   
ATOM   1896  HE1 PHE   125      56.445 -44.800  12.960  1.00  0.00      A   
ATOM   1897  CE2 PHE   125      54.031 -47.064  12.209  1.00  0.00      A   
ATOM   1898  HE2 PHE   125      53.897 -48.026  11.736  1.00  0.00      A   
ATOM   1899  CZ  PHE   125      55.301 -46.490  12.289  1.00  0.00      A   
ATOM   1900  HZ  PHE   125      56.156 -47.007  11.880  1.00  0.00      A   
ATOM   1901  C   PHE   125      49.957 -42.887  13.469  1.00  0.00      A   
ATOM   1902  O   PHE   125      50.019 -41.984  14.303  1.00  0.00      A   
ATOM   1903  N   GLN   126      48.813 -43.406  13.020  1.00  0.00      A   
ATOM   1904  HN  GLN   126      48.805 -44.148  12.355  1.00  0.00      A   
ATOM   1905  CA  GLN   126      47.491 -42.937  13.457  1.00  0.00      A   
ATOM   1906  HA  GLN   126      47.616 -42.398  14.384  1.00  0.00      A   
ATOM   1907  CB  GLN   126      46.869 -42.036  12.400  1.00  0.00      A   
ATOM   1908  HB1 GLN   126      45.827 -41.814  12.709  1.00  0.00      A   
ATOM   1909  HB2 GLN   126      46.850 -42.596  11.442  1.00  0.00      A   
ATOM   1910  CG  GLN   126      47.571 -40.723  12.157  1.00  0.00      A   
ATOM   1911  HG1 GLN   126      48.622 -40.918  11.853  1.00  0.00      A   
ATOM   1912  HG2 GLN   126      47.569 -40.125  13.093  1.00  0.00      A   
ATOM   1913  CD  GLN   126      46.887 -39.929  11.069  1.00  0.00      A   
ATOM   1914  OE1 GLN   126      45.662 -39.801  11.062  1.00  0.00      A   
ATOM   1915  NE2 GLN   126      47.667 -39.399  10.134  1.00  0.00      A   
ATOM   1916 HE21 GLN   126      48.657 -39.531  10.177  1.00  0.00      A   
ATOM   1917 HE22 GLN   126      47.264 -38.868   9.389  1.00  0.00      A   
ATOM   1918  C   GLN   126      46.550 -44.113  13.655  1.00  0.00      A   
ATOM   1919  O   GLN   126      46.597 -45.089  12.902  1.00  0.00      A   
ATOM   1920  N   ILE   127      45.678 -44.001  14.651  1.00  0.00      A   
ATOM   1921  HN  ILE   127      45.644 -43.195  15.236  1.00  0.00      A   
ATOM   1922  CA  ILE   127      44.712 -45.052  14.952  1.00  0.00      A   
ATOM   1923  HA  ILE   127      45.224 -46.001  14.887  1.00  0.00      A   
ATOM   1924  CB  ILE   127      44.103 -44.867  16.372  1.00  0.00      A   
ATOM   1925  HB  ILE   127      43.704 -43.835  16.471  1.00  0.00      A   
ATOM   1926  CG2 ILE   127      42.977 -45.870  16.595  1.00  0.00      A   
ATOM   1927 HG21 ILE   127      43.295 -46.882  16.265  1.00  0.00      A   
ATOM   1928 HG22 ILE   127      42.082 -45.570  16.009  1.00  0.00      A   
ATOM   1929 HG23 ILE   127      42.719 -45.914  17.675  1.00  0.00      A   
ATOM   1930  CG1 ILE   127      45.181 -45.017  17.444  1.00  0.00      A   
ATOM   1931 HG11 ILE   127      44.778 -44.626  18.402  1.00  0.00      A   
ATOM   1932 HG12 ILE   127      46.058 -44.404  17.146  1.00  0.00      A   
ATOM   1933  CD1 ILE   127      45.646 -46.433  17.667  1.00  0.00      A   
ATOM   1934  HD1 ILE   127      45.967 -46.886  16.705  1.00  0.00      A   
ATOM   1935  HD2 ILE   127      44.817 -47.041  18.086  1.00  0.00      A   
ATOM   1936  HD3 ILE   127      46.508 -46.442  18.369  1.00  0.00      A   
ATOM   1937  C   ILE   127      43.554 -45.055  13.950  1.00  0.00      A   
ATOM   1938  O   ILE   127      43.174 -44.010  13.410  1.00  0.00      A   
ATOM   1939  N   LYS   128      43.018 -46.250  13.708  1.00  0.00      A   
ATOM   1940  HN  LYS   128      43.390 -47.077  14.122  1.00  0.00      A   
ATOM   1941  CA  LYS   128      41.864 -46.454  12.835  1.00  0.00      A   
ATOM   1942  HA  LYS   128      41.289 -45.540  12.832  1.00  0.00      A   
ATOM   1943  CB  LYS   128      42.283 -46.813  11.405  1.00  0.00      A   
ATOM   1944  HB1 LYS   128      41.406 -47.252  10.884  1.00  0.00      A   
ATOM   1945  HB2 LYS   128      43.089 -47.575  11.458  1.00  0.00      A   
ATOM   1946  CG  LYS   128      42.787 -45.639  10.586  1.00  0.00      A   
ATOM   1947  HG1 LYS   128      43.833 -45.411  10.884  1.00  0.00      A   
ATOM   1948  HG2 LYS   128      42.152 -44.752  10.793  1.00  0.00      A   
ATOM   1949  CD  LYS   128      42.750 -45.941   9.095  1.00  0.00      A   
ATOM   1950  HD1 LYS   128      41.694 -46.047   8.770  1.00  0.00      A   
ATOM   1951  HD2 LYS   128      43.283 -46.896   8.902  1.00  0.00      A   
ATOM   1952  CE  LYS   128      43.412 -44.827   8.298  1.00  0.00      A   
ATOM   1953  HE1 LYS   128      43.417 -45.088   7.218  1.00  0.00      A   
ATOM   1954  HE2 LYS   128      44.451 -44.672   8.658  1.00  0.00      A   
ATOM   1955  NZ  LYS   128      42.678 -43.538   8.453  1.00  0.00      A   
ATOM   1956  HZ1 LYS   128      42.664 -43.265   9.457  1.00  0.00      A   
ATOM   1957  HZ2 LYS   128      41.702 -43.651   8.111  1.00  0.00      A   
ATOM   1958  HZ3 LYS   128      43.155 -42.798   7.900  1.00  0.00      A   
ATOM   1959  C   LYS   128      41.059 -47.604  13.432  1.00  0.00      A   
ATOM   1960  O   LYS   128      41.621 -48.496  14.074  1.00  0.00      A   
ATOM   1961  N   LYS   129      39.748 -47.583  13.220  1.00  0.00      A   
ATOM   1962  HN  LYS   129      39.305 -46.856  12.701  1.00  0.00      A   
ATOM   1963  CA  LYS   129      38.876 -48.631  13.740  1.00  0.00      A   
ATOM   1964  HA  LYS   129      39.495 -49.416  14.147  1.00  0.00      A   
ATOM   1965  CB  LYS   129      37.961 -48.054  14.823  1.00  0.00      A   
ATOM   1966  HB1 LYS   129      37.576 -48.889  15.447  1.00  0.00      A   
ATOM   1967  HB2 LYS   129      37.103 -47.547  14.332  1.00  0.00      A   
ATOM   1968  CG  LYS   129      38.666 -47.054  15.728  1.00  0.00      A   
ATOM   1969  HG1 LYS   129      38.890 -46.136  15.144  1.00  0.00      A   
ATOM   1970  HG2 LYS   129      39.621 -47.499  16.079  1.00  0.00      A   
ATOM   1971  CD  LYS   129      37.827 -46.676  16.935  1.00  0.00      A   
ATOM   1972  HD1 LYS   129      37.637 -47.581  17.550  1.00  0.00      A   
ATOM   1973  HD2 LYS   129      36.854 -46.263  16.593  1.00  0.00      A   
ATOM   1974  CE  LYS   129      38.547 -45.633  17.782  1.00  0.00      A   
ATOM   1975  HE1 LYS   129      38.668 -44.698  17.194  1.00  0.00      A   
ATOM   1976  HE2 LYS   129      39.541 -46.025  18.086  1.00  0.00      A   
ATOM   1977  NZ  LYS   129      37.802 -45.285  19.029  1.00  0.00      A   
ATOM   1978  HZ1 LYS   129      37.683 -46.139  19.611  1.00  0.00      A   
ATOM   1979  HZ2 LYS   129      36.868 -44.902  18.779  1.00  0.00      A   
ATOM   1980  HZ3 LYS   129      38.337 -44.572  19.564  1.00  0.00      A   
ATOM   1981  C   LYS   129      38.041 -49.253  12.629  1.00  0.00      A   
ATOM   1982  O   LYS   129      37.879 -48.663  11.561  1.00  0.00      A   
ATOM   1983  N   GLY   130      37.523 -50.452  12.884  1.00  0.00      A   
ATOM   1984  HN  GLY   130      37.672 -50.926  13.748  1.00  0.00      A   
ATOM   1985  CA  GLY   130      36.704 -51.137  11.900  1.00  0.00      A   
ATOM   1986  HA1 GLY   130      37.054 -52.156  11.822  1.00  0.00      A   
ATOM   1987  HA2 GLY   130      36.819 -50.630  10.954  1.00  0.00      A   
ATOM   1988  C   GLY   130      35.237 -51.138  12.294  1.00  0.00      A   
ATOM   1989  O   GLY   130      34.387 -51.639  11.554  1.00  0.00      A   
ATOM   1990  N   LYS   131      34.951 -50.574  13.468  1.00  0.00      A   
ATOM   1991  HN  LYS   131      35.666 -50.185  14.042  1.00  0.00      A   
ATOM   1992  CA  LYS   131      33.593 -50.478  14.010  1.00  0.00      A   
ATOM   1993  HA  LYS   131      33.621 -49.822  14.869  1.00  0.00      A   
ATOM   1994  CB  LYS   131      32.628 -49.929  12.952  1.00  0.00      A   
ATOM   1995  HB1 LYS   131      31.641 -49.753  13.429  1.00  0.00      A   
ATOM   1996  HB2 LYS   131      32.509 -50.689  12.151  1.00  0.00      A   
ATOM   1997  CG  LYS   131      33.100 -48.628  12.319  1.00  0.00      A   
ATOM   1998  HG1 LYS   131      32.393 -48.332  11.516  1.00  0.00      A   
ATOM   1999  HG2 LYS   131      34.107 -48.780  11.873  1.00  0.00      A   
ATOM   2000  CD  LYS   131      33.174 -47.516  13.365  1.00  0.00      A   
ATOM   2001  HD1 LYS   131      33.907 -47.805  14.148  1.00  0.00      A   
ATOM   2002  HD2 LYS   131      32.174 -47.395  13.835  1.00  0.00      A   
ATOM   2003  CE  LYS   131      33.599 -46.188  12.755  1.00  0.00      A   
ATOM   2004  HE1 LYS   131      34.569 -46.315  12.228  1.00  0.00      A   
ATOM   2005  HE2 LYS   131      33.696 -45.425  13.556  1.00  0.00      A   
ATOM   2006  NZ  LYS   131      32.613 -45.675  11.764  1.00  0.00      A   
ATOM   2007  HZ1 LYS   131      31.695 -45.530  12.231  1.00  0.00      A   
ATOM   2008  HZ2 LYS   131      32.505 -46.365  10.993  1.00  0.00      A   
ATOM   2009  HZ3 LYS   131      32.951 -44.772  11.374  1.00  0.00      A   
ATOM   2010  C   LYS   131      33.031 -51.768  14.596  1.00  0.00      A   
ATOM   2011  O   LYS   131      33.604 -52.845  14.426  1.00  0.00      A   
ATOM   2012  N   ASP   132      31.899 -51.635  15.288  1.00  0.00      A   
ATOM   2013  HN  ASP   132      31.456 -50.748  15.395  1.00  0.00      A   
ATOM   2014  CA  ASP   132      31.219 -52.756  15.939  1.00  0.00      A   
ATOM   2015  HA  ASP   132      30.249 -52.413  16.267  1.00  0.00      A   
ATOM   2016  CB  ASP   132      31.066 -53.936  14.972  1.00  0.00      A   
ATOM   2017  HB1 ASP   132      30.446 -54.720  15.455  1.00  0.00      A   
ATOM   2018  HB2 ASP   132      32.071 -54.352  14.747  1.00  0.00      A   
ATOM   2019  CG  ASP   132      30.404 -53.537  13.662  1.00  0.00      A   
ATOM   2020  OD1 ASP   132      31.026 -53.722  12.595  1.00  0.00      A   
ATOM   2021  OD2 ASP   132      29.257 -53.041  13.703  1.00  0.00      A   
ATOM   2022  C   ASP   132      31.959 -53.201  17.195  1.00  0.00      A   
ATOM   2023  O   ASP   132      31.699 -52.692  18.288  1.00  0.00      A   
ATOM   2024  N   ASP   133      32.877 -54.152  17.038  1.00  0.00      A   
ATOM   2025  HN  ASP   133      33.072 -54.561  16.150  1.00  0.00      A   
ATOM   2026  CA  ASP   133      33.659 -54.656  18.166  1.00  0.00      A   
ATOM   2027  HA  ASP   133      32.992 -55.186  18.829  1.00  0.00      A   
ATOM   2028  CB  ASP   133      34.764 -55.589  17.657  1.00  0.00      A   
ATOM   2029  HB1 ASP   133      35.444 -55.014  16.993  1.00  0.00      A   
ATOM   2030  HB2 ASP   133      34.300 -56.414  17.076  1.00  0.00      A   
ATOM   2031  CG  ASP   133      35.588 -56.196  18.783  1.00  0.00      A   
ATOM   2032  OD1 ASP   133      35.066 -57.084  19.491  1.00  0.00      A   
ATOM   2033  OD2 ASP   133      36.755 -55.785  18.956  1.00  0.00      A   
ATOM   2034  C   ASP   133      34.270 -53.474  18.921  1.00  0.00      A   
ATOM   2035  O   ASP   133      34.692 -52.491  18.305  1.00  0.00      A   
ATOM   2036  N   GLN   134      34.308 -53.571  20.250  1.00  0.00      A   
ATOM   2037  HN  GLN   134      33.959 -54.372  20.729  1.00  0.00      A   
ATOM   2038  CA  GLN   134      34.860 -52.513  21.095  1.00  0.00      A   
ATOM   2039  HA  GLN   134      34.107 -51.749  21.216  1.00  0.00      A   
ATOM   2040  CB  GLN   134      35.266 -53.084  22.456  1.00  0.00      A   
ATOM   2041  HB1 GLN   134      35.691 -52.262  23.069  1.00  0.00      A   
ATOM   2042  HB2 GLN   134      36.048 -53.856  22.295  1.00  0.00      A   
ATOM   2043  CG  GLN   134      34.118 -53.717  23.227  1.00  0.00      A   
ATOM   2044  HG1 GLN   134      33.695 -54.550  22.627  1.00  0.00      A   
ATOM   2045  HG2 GLN   134      33.330 -52.952  23.394  1.00  0.00      A   
ATOM   2046  CD  GLN   134      34.554 -54.263  24.572  1.00  0.00      A   
ATOM   2047  OE1 GLN   134      35.302 -55.240  24.646  1.00  0.00      A   
ATOM   2048  NE2 GLN   134      34.086 -53.635  25.645  1.00  0.00      A   
ATOM   2049 HE21 GLN   134      34.340 -53.951  26.559  1.00  0.00      A   
ATOM   2050 HE22 GLN   134      33.482 -52.846  25.539  1.00  0.00      A   
ATOM   2051  C   GLN   134      36.062 -51.832  20.446  1.00  0.00      A   
ATOM   2052  O   GLN   134      36.277 -50.631  20.624  1.00  0.00      A   
ATOM   2053  N   GLU   135      36.833 -52.618  19.698  1.00  0.00      A   
ATOM   2054  HN  GLU   135      36.631 -53.588  19.595  1.00  0.00      A   
ATOM   2055  CA  GLU   135      38.017 -52.153  18.977  1.00  0.00      A   
ATOM   2056  HA  GLU   135      38.837 -52.814  19.214  1.00  0.00      A   
ATOM   2057  CB  GLU   135      37.748 -52.153  17.472  1.00  0.00      A   
ATOM   2058  HB1 GLU   135      37.742 -51.100  17.120  1.00  0.00      A   
ATOM   2059  HB2 GLU   135      36.746 -52.597  17.299  1.00  0.00      A   
ATOM   2060  CG  GLU   135      38.754 -52.921  16.646  1.00  0.00      A   
ATOM   2061  HG1 GLU   135      39.766 -52.782  17.083  1.00  0.00      A   
ATOM   2062  HG2 GLU   135      38.748 -52.527  15.607  1.00  0.00      A   
ATOM   2063  CD  GLU   135      38.441 -54.402  16.605  1.00  0.00      A   
ATOM   2064  OE1 GLU   135      37.750 -54.839  15.660  1.00  0.00      A   
ATOM   2065  OE2 GLU   135      38.886 -55.131  17.519  1.00  0.00      A   
ATOM   2066  C   GLU   135      38.512 -50.770  19.368  1.00  0.00      A   
ATOM   2067  O   GLU   135      37.927 -49.758  18.976  1.00  0.00      A   
ATOM   2068  N   ASP   136      39.596 -50.724  20.132  1.00  0.00      A   
ATOM   2069  HN  ASP   136      40.054 -51.545  20.464  1.00  0.00      A   
ATOM   2070  CA  ASP   136      40.175 -49.449  20.527  1.00  0.00      A   
ATOM   2071  HA  ASP   136      39.391 -48.843  20.956  1.00  0.00      A   
ATOM   2072  CB  ASP   136      41.297 -49.664  21.542  1.00  0.00      A   
ATOM   2073  HB1 ASP   136      41.811 -48.696  21.723  1.00  0.00      A   
ATOM   2074  HB2 ASP   136      42.026 -50.391  21.125  1.00  0.00      A   
ATOM   2075  CG  ASP   136      40.790 -50.194  22.864  1.00  0.00      A   
ATOM   2076  OD1 ASP   136      40.437 -51.391  22.926  1.00  0.00      A   
ATOM   2077  OD2 ASP   136      40.742 -49.416  23.839  1.00  0.00      A   
ATOM   2078  C   ASP   136      40.758 -48.881  19.243  1.00  0.00      A   
ATOM   2079  O   ASP   136      41.128 -47.711  19.169  1.00  0.00      A   
ATOM   2080  N   GLY   137      40.820 -49.741  18.229  1.00  0.00      A   
ATOM   2081  HN  GLY   137      40.494 -50.679  18.308  1.00  0.00      A   
ATOM   2082  CA  GLY   137      41.369 -49.360  16.943  1.00  0.00      A   
ATOM   2083  HA1 GLY   137      41.364 -48.283  16.864  1.00  0.00      A   
ATOM   2084  HA2 GLY   137      40.764 -49.794  16.161  1.00  0.00      A   
ATOM   2085  C   GLY   137      42.790 -49.881  16.853  1.00  0.00      A   
ATOM   2086  O   GLY   137      43.348 -50.345  17.850  1.00  0.00      A   
ATOM   2087  N   ILE   138      43.378 -49.831  15.663  1.00  0.00      A   
ATOM   2088  HN  ILE   138      42.918 -49.484  14.849  1.00  0.00      A   
ATOM   2089  CA  ILE   138      44.751 -50.289  15.493  1.00  0.00      A   
ATOM   2090  HA  ILE   138      45.166 -50.453  16.477  1.00  0.00      A   
ATOM   2091  CB  ILE   138      44.829 -51.593  14.662  1.00  0.00      A   
ATOM   2092  HB  ILE   138      45.887 -51.797  14.391  1.00  0.00      A   
ATOM   2093  CG2 ILE   138      44.276 -52.762  15.475  1.00  0.00      A   
ATOM   2094 HG21 ILE   138      43.190 -52.619  15.659  1.00  0.00      A   
ATOM   2095 HG22 ILE   138      44.798 -52.823  16.454  1.00  0.00      A   
ATOM   2096 HG23 ILE   138      44.418 -53.712  14.916  1.00  0.00      A   
ATOM   2097  CG1 ILE   138      44.063 -51.419  13.349  1.00  0.00      A   
ATOM   2098 HG11 ILE   138      44.408 -50.482  12.863  1.00  0.00      A   
ATOM   2099 HG12 ILE   138      42.982 -51.326  13.583  1.00  0.00      A   
ATOM   2100  CD1 ILE   138      44.246 -52.562  12.372  1.00  0.00      A   
ATOM   2101  HD1 ILE   138      43.827 -53.499  12.797  1.00  0.00      A   
ATOM   2102  HD2 ILE   138      45.327 -52.717  12.169  1.00  0.00      A   
ATOM   2103  HD3 ILE   138      43.716 -52.336  11.422  1.00  0.00      A   
ATOM   2104  C   ILE   138      45.558 -49.208  14.786  1.00  0.00      A   
ATOM   2105  O   ILE   138      45.002 -48.346  14.106  1.00  0.00      A   
ATOM   2106  N   LEU   139      46.871 -49.254  14.957  1.00  0.00      A   
ATOM   2107  HN  LEU   139      47.319 -49.948  15.517  1.00  0.00      A   
ATOM   2108  CA  LEU   139      47.734 -48.270  14.320  1.00  0.00      A   
ATOM   2109  HA  LEU   139      47.289 -47.296  14.457  1.00  0.00      A   
ATOM   2110  CB  LEU   139      49.136 -48.304  14.932  1.00  0.00      A   
ATOM   2111  HB1 LEU   139      49.796 -47.715  14.263  1.00  0.00      A   
ATOM   2112  HB2 LEU   139      49.467 -49.362  14.929  1.00  0.00      A   
ATOM   2113  CG  LEU   139      49.350 -47.774  16.349  1.00  0.00      A   
ATOM   2114  HG  LEU   139      48.663 -48.292  17.051  1.00  0.00      A   
ATOM   2115  CD1 LEU   139      50.798 -48.028  16.761  1.00  0.00      A   
ATOM   2116 HD11 LEU   139      51.490 -47.518  16.058  1.00  0.00      A   
ATOM   2117 HD12 LEU   139      51.011 -49.118  16.740  1.00  0.00      A   
ATOM   2118 HD13 LEU   139      50.975 -47.632  17.784  1.00  0.00      A   
ATOM   2119  CD2 LEU   139      49.042 -46.282  16.381  1.00  0.00      A   
ATOM   2120 HD21 LEU   139      47.984 -46.105  16.091  1.00  0.00      A   
ATOM   2121 HD22 LEU   139      49.701 -45.744  15.667  1.00  0.00      A   
ATOM   2122 HD23 LEU   139      49.199 -45.886  17.407  1.00  0.00      A   
ATOM   2123  C   LEU   139      47.846 -48.521  12.825  1.00  0.00      A   
ATOM   2124  O   LEU   139      47.853 -49.672  12.369  1.00  0.00      A   
ATOM   2125  N   THR   140      47.933 -47.433  12.069  1.00  0.00      A   
ATOM   2126  HN  THR   140      47.891 -46.517  12.459  1.00  0.00      A   
ATOM   2127  CA  THR   140      48.096 -47.500  10.620  1.00  0.00      A   
ATOM   2128  HA  THR   140      48.421 -48.499  10.373  1.00  0.00      A   
ATOM   2129  CB  THR   140      46.786 -47.172   9.877  1.00  0.00      A   
ATOM   2130  HB  THR   140      46.970 -47.142   8.782  1.00  0.00      A   
ATOM   2131  OG1 THR   140      46.302 -45.895  10.303  1.00  0.00      A   
ATOM   2132  HG1 THR   140      45.600 -45.661   9.693  1.00  0.00      A   
ATOM   2133  CG2 THR   140      45.729 -48.231  10.173  1.00  0.00      A   
ATOM   2134 HG21 THR   140      45.444 -48.197  11.246  1.00  0.00      A   
ATOM   2135 HG22 THR   140      46.132 -49.241   9.945  1.00  0.00      A   
ATOM   2136 HG23 THR   140      44.823 -48.042   9.560  1.00  0.00      A   
ATOM   2137  C   THR   140      49.132 -46.439  10.270  1.00  0.00      A   
ATOM   2138  O   THR   140      49.422 -45.563  11.082  1.00  0.00      A   
ATOM   2139  N   SER   141      49.701 -46.518   9.076  1.00  0.00      A   
ATOM   2140  HN  SER   141      49.485 -47.239   8.422  1.00  0.00      A   
ATOM   2141  CA  SER   141      50.687 -45.530   8.665  1.00  0.00      A   
ATOM   2142  HA  SER   141      50.379 -44.569   9.046  1.00  0.00      A   
ATOM   2143  CB  SER   141      52.076 -45.905   9.214  1.00  0.00      A   
ATOM   2144  HB1 SER   141      52.372 -46.900   8.819  1.00  0.00      A   
ATOM   2145  HB2 SER   141      52.036 -45.944  10.323  1.00  0.00      A   
ATOM   2146  OG  SER   141      53.067 -44.954   8.831  1.00  0.00      A   
ATOM   2147  HG1 SER   141      53.893 -45.268   9.206  1.00  0.00      A   
ATOM   2148  C   SER   141      50.733 -45.425   7.148  1.00  0.00      A   
ATOM   2149  O   SER   141      50.081 -46.195   6.432  1.00  0.00      A   
ATOM   2150  N   GLU   142      51.482 -44.442   6.669  1.00  0.00      A   
ATOM   2151  HN  GLU   142      51.963 -43.808   7.270  1.00  0.00      A   
ATOM   2152  CA  GLU   142      51.657 -44.218   5.240  1.00  0.00      A   
ATOM   2153  HA  GLU   142      50.975 -44.871   4.715  1.00  0.00      A   
ATOM   2154  CB  GLU   142      51.377 -42.756   4.875  1.00  0.00      A   
ATOM   2155  HB1 GLU   142      51.580 -42.625   3.791  1.00  0.00      A   
ATOM   2156  HB2 GLU   142      52.077 -42.116   5.452  1.00  0.00      A   
ATOM   2157  CG  GLU   142      49.957 -42.278   5.153  1.00  0.00      A   
ATOM   2158  HG1 GLU   142      49.863 -41.219   4.830  1.00  0.00      A   
ATOM   2159  HG2 GLU   142      49.761 -42.344   6.245  1.00  0.00      A   
ATOM   2160  CD  GLU   142      48.907 -43.098   4.426  1.00  0.00      A   
ATOM   2161  OE1 GLU   142      48.911 -43.107   3.173  1.00  0.00      A   
ATOM   2162  OE2 GLU   142      48.067 -43.723   5.108  1.00  0.00      A   
ATOM   2163  C   GLU   142      53.117 -44.507   4.953  1.00  0.00      A   
ATOM   2164  O   GLU   142      53.974 -44.270   5.805  1.00  0.00      A   
ATOM   2165  N   PRO   143      53.424 -45.022   3.753  1.00  0.00      A   
ATOM   2166  CA  PRO   143      54.824 -45.309   3.425  1.00  0.00      A   
ATOM   2167  HA  PRO   143      55.268 -45.928   4.187  1.00  0.00      A   
ATOM   2168  CD  PRO   143      52.529 -45.419   2.653  1.00  0.00      A   
ATOM   2169  HD1 PRO   143      52.353 -44.564   1.968  1.00  0.00      A   
ATOM   2170  HD2 PRO   143      51.563 -45.792   3.053  1.00  0.00      A   
ATOM   2171  CB  PRO   143      54.739 -45.959   2.040  1.00  0.00      A   
ATOM   2172  HB1 PRO   143      55.493 -46.768   1.933  1.00  0.00      A   
ATOM   2173  HB2 PRO   143      54.901 -45.210   1.237  1.00  0.00      A   
ATOM   2174  CG  PRO   143      53.327 -46.517   1.991  1.00  0.00      A   
ATOM   2175  HG1 PRO   143      52.994 -46.687   0.945  1.00  0.00      A   
ATOM   2176  HG2 PRO   143      53.248 -47.472   2.553  1.00  0.00      A   
ATOM   2177  C   PRO   143      55.587 -43.986   3.371  1.00  0.00      A   
ATOM   2178  O   PRO   143      55.026 -42.961   2.977  1.00  0.00      A   
ATOM   2179  N   VAL   144      56.854 -44.007   3.767  1.00  0.00      A   
ATOM   2180  HN  VAL   144      57.295 -44.837   4.101  1.00  0.00      A   
ATOM   2181  CA  VAL   144      57.676 -42.807   3.735  1.00  0.00      A   
ATOM   2182  HA  VAL   144      57.171 -42.079   3.119  1.00  0.00      A   
ATOM   2183  CB  VAL   144      57.910 -42.233   5.155  1.00  0.00      A   
ATOM   2184  HB  VAL   144      56.958 -41.812   5.544  1.00  0.00      A   
ATOM   2185  CG1 VAL   144      58.400 -43.321   6.094  1.00  0.00      A   
ATOM   2186 HG11 VAL   144      59.356 -43.745   5.720  1.00  0.00      A   
ATOM   2187 HG12 VAL   144      57.648 -44.138   6.151  1.00  0.00      A   
ATOM   2188 HG13 VAL   144      58.571 -42.898   7.107  1.00  0.00      A   
ATOM   2189  CG2 VAL   144      58.919 -41.101   5.093  1.00  0.00      A   
ATOM   2190 HG21 VAL   144      58.557 -40.304   4.409  1.00  0.00      A   
ATOM   2191 HG22 VAL   144      59.890 -41.482   4.713  1.00  0.00      A   
ATOM   2192 HG23 VAL   144      59.058 -40.664   6.105  1.00  0.00      A   
ATOM   2193  C   VAL   144      59.015 -43.199   3.120  1.00  0.00      A   
ATOM   2194  O   VAL   144      59.552 -44.262   3.427  1.00  0.00      A   
ATOM   2195  N   PRO   145      59.575 -42.340   2.254  1.00  0.00      A   
ATOM   2196  CA  PRO   145      60.857 -42.642   1.609  1.00  0.00      A   
ATOM   2197  HA  PRO   145      60.845 -43.637   1.193  1.00  0.00      A   
ATOM   2198  CD  PRO   145      58.987 -41.113   1.690  1.00  0.00      A   
ATOM   2199  HD1 PRO   145      59.298 -40.226   2.280  1.00  0.00      A   
ATOM   2200  HD2 PRO   145      57.879 -41.186   1.670  1.00  0.00      A   
ATOM   2201  CB  PRO   145      61.003 -41.520   0.578  1.00  0.00      A   
ATOM   2202  HB1 PRO   145      61.495 -41.887  -0.346  1.00  0.00      A   
ATOM   2203  HB2 PRO   145      61.595 -40.674   0.989  1.00  0.00      A   
ATOM   2204  CG  PRO   145      59.575 -41.104   0.307  1.00  0.00      A   
ATOM   2205  HG1 PRO   145      59.524 -40.094  -0.151  1.00  0.00      A   
ATOM   2206  HG2 PRO   145      59.060 -41.827  -0.360  1.00  0.00      A   
ATOM   2207  C   PRO   145      62.081 -42.730   2.507  1.00  0.00      A   
ATOM   2208  O   PRO   145      62.266 -41.932   3.431  1.00  0.00      A   
ATOM   2209  N   ILE   146      62.927 -43.711   2.209  1.00  0.00      A   
ATOM   2210  HN  ILE   146      62.744 -44.360   1.475  1.00  0.00      A   
ATOM   2211  CA  ILE   146      64.173 -43.906   2.930  1.00  0.00      A   
ATOM   2212  HA  ILE   146      64.518 -42.936   3.256  1.00  0.00      A   
ATOM   2213  CB  ILE   146      63.996 -44.845   4.153  1.00  0.00      A   
ATOM   2214  HB  ILE   146      63.268 -44.393   4.860  1.00  0.00      A   
ATOM   2215  CG2 ILE   146      63.490 -46.223   3.719  1.00  0.00      A   
ATOM   2216 HG21 ILE   146      64.264 -46.740   3.114  1.00  0.00      A   
ATOM   2217 HG22 ILE   146      62.572 -46.111   3.102  1.00  0.00      A   
ATOM   2218 HG23 ILE   146      63.266 -46.842   4.614  1.00  0.00      A   
ATOM   2219  CG1 ILE   146      65.328 -44.955   4.902  1.00  0.00      A   
ATOM   2220 HG11 ILE   146      65.792 -43.947   4.944  1.00  0.00      A   
ATOM   2221 HG12 ILE   146      65.997 -45.635   4.333  1.00  0.00      A   
ATOM   2222  CD1 ILE   146      65.192 -45.488   6.327  1.00  0.00      A   
ATOM   2223  HD1 ILE   146      64.745 -46.505   6.313  1.00  0.00      A   
ATOM   2224  HD2 ILE   146      64.532 -44.819   6.919  1.00  0.00      A   
ATOM   2225  HD3 ILE   146      66.192 -45.546   6.806  1.00  0.00      A   
ATOM   2226  C   ILE   146      65.117 -44.520   1.903  1.00  0.00      A   
ATOM   2227  O   ILE   146      64.689 -45.333   1.077  1.00  0.00      A   
ATOM   2228  N   GLU   147      66.375 -44.095   1.899  1.00  0.00      A   
ATOM   2229  HN  GLU   147      66.727 -43.407   2.530  1.00  0.00      A   
ATOM   2230  CA  GLU   147      67.301 -44.655   0.925  1.00  0.00      A   
ATOM   2231  HA  GLU   147      66.726 -44.962   0.064  1.00  0.00      A   
ATOM   2232  CB  GLU   147      68.372 -43.643   0.508  1.00  0.00      A   
ATOM   2233  HB1 GLU   147      69.016 -43.410   1.384  1.00  0.00      A   
ATOM   2234  HB2 GLU   147      67.878 -42.708   0.167  1.00  0.00      A   
ATOM   2235  CG  GLU   147      69.246 -44.198  -0.629  1.00  0.00      A   
ATOM   2236  HG1 GLU   147      68.598 -44.402  -1.508  1.00  0.00      A   
ATOM   2237  HG2 GLU   147      69.710 -45.148  -0.288  1.00  0.00      A   
ATOM   2238  CD  GLU   147      70.355 -43.260  -1.068  1.00  0.00      A   
ATOM   2239  OE1 GLU   147      70.044 -42.123  -1.485  1.00  0.00      A   
ATOM   2240  OE2 GLU   147      71.537 -43.669  -1.004  1.00  0.00      A   
ATOM   2241  C   GLU   147      67.946 -45.881   1.537  1.00  0.00      A   
ATOM   2242  O   GLU   147      68.656 -45.790   2.538  1.00  0.00      A   
ATOM   2243  N   TRP   148      67.653 -47.032   0.943  1.00  0.00      A   
ATOM   2244  HN  TRP   148      67.059 -47.070   0.143  1.00  0.00      A   
ATOM   2245  CA  TRP   148      68.170 -48.315   1.405  1.00  0.00      A   
ATOM   2246  HA  TRP   148      67.966 -48.402   2.462  1.00  0.00      A   
ATOM   2247  CB  TRP   148      67.491 -49.447   0.628  1.00  0.00      A   
ATOM   2248  HB1 TRP   148      67.975 -50.404   0.914  1.00  0.00      A   
ATOM   2249  HB2 TRP   148      67.648 -49.268  -0.456  1.00  0.00      A   
ATOM   2250  CG  TRP   148      66.025 -49.592   0.858  1.00  0.00      A   
ATOM   2251  CD2 TRP   148      65.346 -50.780   1.274  1.00  0.00      A   
ATOM   2252  CD1 TRP   148      65.065 -48.628   0.717  1.00  0.00      A   
ATOM   2253  HD1 TRP   148      65.251 -47.610   0.406  1.00  0.00      A   
ATOM   2254  NE1 TRP   148      63.827 -49.144   1.029  1.00  0.00      A   
ATOM   2255  HE1 TRP   148      62.985 -48.651   1.010  1.00  0.00      A   
ATOM   2256  CE2 TRP   148      63.972 -50.463   1.371  1.00  0.00      A   
ATOM   2257  CE3 TRP   148      65.765 -52.084   1.571  1.00  0.00      A   
ATOM   2258  HE3 TRP   148      66.804 -52.373   1.509  1.00  0.00      A   
ATOM   2259  CZ2 TRP   148      63.016 -51.401   1.756  1.00  0.00      A   
ATOM   2260  HZ2 TRP   148      61.967 -51.157   1.831  1.00  0.00      A   
ATOM   2261  CZ3 TRP   148      64.813 -53.020   1.955  1.00  0.00      A   
ATOM   2262  HZ3 TRP   148      65.121 -54.029   2.188  1.00  0.00      A   
ATOM   2263  CH2 TRP   148      63.453 -52.674   2.045  1.00  0.00      A   
ATOM   2264  HH2 TRP   148      62.736 -53.423   2.346  1.00  0.00      A   
ATOM   2265  C   TRP   148      69.679 -48.414   1.186  1.00  0.00      A   
ATOM   2266  O   TRP   148      70.235 -47.709   0.344  1.00  0.00      A   
ATOM   2267  N   PRO   149      70.361 -49.288   1.946  1.00  0.00      A   
ATOM   2268  CA  PRO   149      71.812 -49.474   1.808  1.00  0.00      A   
ATOM   2269  HA  PRO   149      72.322 -48.529   1.911  1.00  0.00      A   
ATOM   2270  CD  PRO   149      69.834 -50.051   3.093  1.00  0.00      A   
ATOM   2271  HD1 PRO   149      69.381 -51.003   2.745  1.00  0.00      A   
ATOM   2272  HD2 PRO   149      69.078 -49.449   3.639  1.00  0.00      A   
ATOM   2273  CB  PRO   149      72.148 -50.502   2.891  1.00  0.00      A   
ATOM   2274  HB1 PRO   149      73.154 -50.315   3.322  1.00  0.00      A   
ATOM   2275  HB2 PRO   149      72.118 -51.535   2.484  1.00  0.00      A   
ATOM   2276  CG  PRO   149      71.063 -50.292   3.928  1.00  0.00      A   
ATOM   2277  HG1 PRO   149      70.943 -51.191   4.570  1.00  0.00      A   
ATOM   2278  HG2 PRO   149      71.288 -49.417   4.573  1.00  0.00      A   
ATOM   2279  C   PRO   149      72.116 -50.034   0.427  1.00  0.00      A   
ATOM   2280  O   PRO   149      71.363 -50.848  -0.087  1.00  0.00      A   
ATOM   2281  N   GLN   150      73.223 -49.606  -0.171  1.00  0.00      A   
ATOM   2282  HN  GLN   150      73.833 -48.936   0.245  1.00  0.00      A   
ATOM   2283  CA  GLN   150      73.602 -50.109  -1.483  1.00  0.00      A   
ATOM   2284  HA  GLN   150      72.833 -49.826  -2.187  1.00  0.00      A   
ATOM   2285  CB  GLN   150      74.952 -49.519  -1.899  1.00  0.00      A   
ATOM   2286  HB1 GLN   150      75.247 -49.972  -2.868  1.00  0.00      A   
ATOM   2287  HB2 GLN   150      75.704 -49.791  -1.129  1.00  0.00      A   
ATOM   2288  CG  GLN   150      74.952 -48.006  -2.057  1.00  0.00      A   
ATOM   2289  HG1 GLN   150      75.956 -47.678  -2.401  1.00  0.00      A   
ATOM   2290  HG2 GLN   150      74.733 -47.539  -1.074  1.00  0.00      A   
ATOM   2291  CD  GLN   150      73.920 -47.531  -3.056  1.00  0.00      A   
ATOM   2292  OE1 GLN   150      73.980 -47.872  -4.233  1.00  0.00      A   
ATOM   2293  NE2 GLN   150      72.975 -46.727  -2.594  1.00  0.00      A   
ATOM   2294 HE21 GLN   150      72.967 -46.470  -1.627  1.00  0.00      A   
ATOM   2295 HE22 GLN   150      72.270 -46.376  -3.211  1.00  0.00      A   
ATOM   2296  C   GLN   150      73.696 -51.634  -1.471  1.00  0.00      A   
ATOM   2297  O   GLN   150      73.288 -52.298  -2.422  1.00  0.00      A   
ATOM   2298  N   SER   151      74.224 -52.192  -0.394  1.00  0.00      A   
ATOM   2299  HN  SER   151      74.532 -51.665   0.394  1.00  0.00      A   
ATOM   2300  CA  SER   151      74.377 -53.637  -0.321  1.00  0.00      A   
ATOM   2301  HA  SER   151      74.818 -53.976  -1.247  1.00  0.00      A   
ATOM   2302  CB  SER   151      75.272 -54.014   0.869  1.00  0.00      A   
ATOM   2303  HB1 SER   151      76.263 -53.524   0.755  1.00  0.00      A   
ATOM   2304  HB2 SER   151      75.406 -55.116   0.893  1.00  0.00      A   
ATOM   2305  OG  SER   151      74.712 -53.606   2.097  1.00  0.00      A   
ATOM   2306  HG1 SER   151      75.336 -53.876   2.774  1.00  0.00      A   
ATOM   2307  C   SER   151      73.042 -54.382  -0.264  1.00  0.00      A   
ATOM   2308  O   SER   151      72.994 -55.595  -0.483  1.00  0.00      A   
ATOM   2309  N   TYR   152      71.958 -53.653   0.008  1.00  0.00      A   
ATOM   2310  HN  TYR   152      72.009 -52.672   0.173  1.00  0.00      A   
ATOM   2311  CA  TYR   152      70.626 -54.248   0.079  1.00  0.00      A   
ATOM   2312  HA  TYR   152      70.735 -55.285   0.358  1.00  0.00      A   
ATOM   2313  CB  TYR   152      69.766 -53.500   1.115  1.00  0.00      A   
ATOM   2314  HB1 TYR   152      68.698 -53.572   0.818  1.00  0.00      A   
ATOM   2315  HB2 TYR   152      70.083 -52.436   1.146  1.00  0.00      A   
ATOM   2316  CG  TYR   152      69.868 -54.033   2.527  1.00  0.00      A   
ATOM   2317  CD1 TYR   152      71.008 -54.714   2.963  1.00  0.00      A   
ATOM   2318  HD1 TYR   152      71.819 -54.887   2.272  1.00  0.00      A   
ATOM   2319  CD2 TYR   152      68.840 -53.826   3.443  1.00  0.00      A   
ATOM   2320  HD2 TYR   152      67.948 -53.303   3.130  1.00  0.00      A   
ATOM   2321  CE1 TYR   152      71.116 -55.175   4.275  1.00  0.00      A   
ATOM   2322  HE1 TYR   152      72.003 -55.702   4.594  1.00  0.00      A   
ATOM   2323  CE2 TYR   152      68.940 -54.279   4.752  1.00  0.00      A   
ATOM   2324  HE2 TYR   152      68.132 -54.108   5.448  1.00  0.00      A   
ATOM   2325  CZ  TYR   152      70.083 -54.953   5.161  1.00  0.00      A   
ATOM   2326  OH  TYR   152      70.197 -55.389   6.462  1.00  0.00      A   
ATOM   2327  HH  TYR   152      69.395 -55.143   6.929  1.00  0.00      A   
ATOM   2328  C   TYR   152      69.926 -54.212  -1.279  1.00  0.00      A   
ATOM   2329  O   TYR   152      68.738 -54.535  -1.382  1.00  0.00      A   
ATOM   2330  N   ASP   153      70.661 -53.831  -2.325  1.00  0.00      A   
ATOM   2331  HN  ASP   153      71.623 -53.588  -2.236  1.00  0.00      A   
ATOM   2332  CA  ASP   153      70.098 -53.745  -3.666  1.00  0.00      A   
ATOM   2333  HA  ASP   153      69.372 -52.945  -3.672  1.00  0.00      A   
ATOM   2334  CB  ASP   153      71.197 -53.475  -4.705  1.00  0.00      A   
ATOM   2335  HB1 ASP   153      70.830 -53.787  -5.706  1.00  0.00      A   
ATOM   2336  HB2 ASP   153      72.096 -54.073  -4.443  1.00  0.00      A   
ATOM   2337  CG  ASP   153      71.602 -52.006  -4.777  1.00  0.00      A   
ATOM   2338  OD1 ASP   153      71.008 -51.151  -4.067  1.00  0.00      A   
ATOM   2339  OD2 ASP   153      72.520 -51.704  -5.566  1.00  0.00      A   
ATOM   2340  C   ASP   153      69.308 -54.973  -4.114  1.00  0.00      A   
ATOM   2341  O   ASP   153      68.248 -54.834  -4.719  1.00  0.00      A   
ATOM   2342  N   SER   154      69.811 -56.170  -3.828  1.00  0.00      A   
ATOM   2343  HN  SER   154      70.659 -56.294  -3.319  1.00  0.00      A   
ATOM   2344  CA  SER   154      69.117 -57.381  -4.262  1.00  0.00      A   
ATOM   2345  HA  SER   154      68.774 -57.227  -5.274  1.00  0.00      A   
ATOM   2346  CB  SER   154      70.059 -58.589  -4.198  1.00  0.00      A   
ATOM   2347  HB1 SER   154      70.928 -58.418  -4.869  1.00  0.00      A   
ATOM   2348  HB2 SER   154      69.515 -59.501  -4.523  1.00  0.00      A   
ATOM   2349  OG  SER   154      70.538 -58.795  -2.886  1.00  0.00      A   
ATOM   2350  HG1 SER   154      71.112 -59.564  -2.932  1.00  0.00      A   
ATOM   2351  C   SER   154      67.819 -57.701  -3.526  1.00  0.00      A   
ATOM   2352  O   SER   154      67.012 -58.487  -4.023  1.00  0.00      A   
ATOM   2353  N   ILE   155      67.613 -57.117  -2.349  1.00  0.00      A   
ATOM   2354  HN  ILE   155      68.274 -56.500  -1.926  1.00  0.00      A   
ATOM   2355  CA  ILE   155      66.373 -57.365  -1.611  1.00  0.00      A   
ATOM   2356  HA  ILE   155      65.796 -58.083  -2.174  1.00  0.00      A   
ATOM   2357  CB  ILE   155      66.635 -57.902  -0.181  1.00  0.00      A   
ATOM   2358  HB  ILE   155      65.672 -57.980   0.367  1.00  0.00      A   
ATOM   2359  CG2 ILE   155      67.294 -59.280  -0.249  1.00  0.00      A   
ATOM   2360 HG21 ILE   155      68.317 -59.194  -0.674  1.00  0.00      A   
ATOM   2361 HG22 ILE   155      66.696 -59.955  -0.899  1.00  0.00      A   
ATOM   2362 HG23 ILE   155      67.369 -59.714   0.771  1.00  0.00      A   
ATOM   2363  CG1 ILE   155      67.520 -56.927   0.595  1.00  0.00      A   
ATOM   2364 HG11 ILE   155      67.040 -55.926   0.578  1.00  0.00      A   
ATOM   2365 HG12 ILE   155      68.504 -56.864   0.085  1.00  0.00      A   
ATOM   2366  CD1 ILE   155      67.753 -57.322   2.044  1.00  0.00      A   
ATOM   2367  HD1 ILE   155      68.349 -58.258   2.093  1.00  0.00      A   
ATOM   2368  HD2 ILE   155      66.779 -57.495   2.550  1.00  0.00      A   
ATOM   2369  HD3 ILE   155      68.311 -56.518   2.569  1.00  0.00      A   
ATOM   2370  C   ILE   155      65.545 -56.081  -1.507  1.00  0.00      A   
ATOM   2371  O   ILE   155      64.577 -56.023  -0.752  1.00  0.00      A   
ATOM   2372  N   ASN   156      65.939 -55.062  -2.265  1.00  0.00      A   
ATOM   2373  HN  ASN   156      66.738 -55.127  -2.857  1.00  0.00      A   
ATOM   2374  CA  ASN   156      65.235 -53.781  -2.287  1.00  0.00      A   
ATOM   2375  HA  ASN   156      64.983 -53.516  -1.271  1.00  0.00      A   
ATOM   2376  CB  ASN   156      66.133 -52.708  -2.917  1.00  0.00      A   
ATOM   2377  HB1 ASN   156      66.203 -52.893  -4.011  1.00  0.00      A   
ATOM   2378  HB2 ASN   156      67.147 -52.779  -2.470  1.00  0.00      A   
ATOM   2379  CG  ASN   156      65.610 -51.299  -2.701  1.00  0.00      A   
ATOM   2380  OD1 ASN   156      64.403 -51.081  -2.585  1.00  0.00      A   
ATOM   2381  ND2 ASN   156      66.520 -50.329  -2.665  1.00  0.00      A   
ATOM   2382 HD21 ASN   156      67.489 -50.550  -2.772  1.00  0.00      A   
ATOM   2383 HD22 ASN   156      66.234 -49.380  -2.530  1.00  0.00      A   
ATOM   2384  C   ASN   156      63.969 -53.988  -3.131  1.00  0.00      A   
ATOM   2385  O   ASN   156      64.049 -54.361  -4.303  1.00  0.00      A   
ATOM   2386  N   PRO   157      62.785 -53.757  -2.542  1.00  0.00      A   
ATOM   2387  CA  PRO   157      61.497 -53.924  -3.227  1.00  0.00      A   
ATOM   2388  HA  PRO   157      61.370 -54.945  -3.547  1.00  0.00      A   
ATOM   2389  CD  PRO   157      62.586 -53.232  -1.182  1.00  0.00      A   
ATOM   2390  HD1 PRO   157      62.686 -52.126  -1.176  1.00  0.00      A   
ATOM   2391  HD2 PRO   157      63.320 -53.684  -0.482  1.00  0.00      A   
ATOM   2392  CB  PRO   157      60.479 -53.448  -2.184  1.00  0.00      A   
ATOM   2393  HB1 PRO   157      59.544 -54.044  -2.238  1.00  0.00      A   
ATOM   2394  HB2 PRO   157      60.231 -52.375  -2.328  1.00  0.00      A   
ATOM   2395  CG  PRO   157      61.183 -53.667  -0.881  1.00  0.00      A   
ATOM   2396  HG1 PRO   157      60.735 -53.051  -0.072  1.00  0.00      A   
ATOM   2397  HG2 PRO   157      61.150 -54.736  -0.580  1.00  0.00      A   
ATOM   2398  C   PRO   157      61.354 -53.143  -4.534  1.00  0.00      A   
ATOM   2399  O   PRO   157      60.677 -53.586  -5.456  1.00  0.00      A   
ATOM   2400  N   ASP   158      61.984 -51.978  -4.605  1.00  0.00      A   
ATOM   2401  HN  ASP   158      62.542 -51.625  -3.858  1.00  0.00      A   
ATOM   2402  CA  ASP   158      61.892 -51.145  -5.794  1.00  0.00      A   
ATOM   2403  HA  ASP   158      60.933 -51.324  -6.257  1.00  0.00      A   
ATOM   2404  CB  ASP   158      62.035 -49.671  -5.415  1.00  0.00      A   
ATOM   2405  HB1 ASP   158      61.933 -49.052  -6.331  1.00  0.00      A   
ATOM   2406  HB2 ASP   158      63.042 -49.508  -4.975  1.00  0.00      A   
ATOM   2407  CG  ASP   158      60.993 -49.220  -4.409  1.00  0.00      A   
ATOM   2408  OD1 ASP   158      59.786 -49.405  -4.671  1.00  0.00      A   
ATOM   2409  OD2 ASP   158      61.383 -48.666  -3.361  1.00  0.00      A   
ATOM   2410  C   ASP   158      62.912 -51.472  -6.888  1.00  0.00      A   
ATOM   2411  O   ASP   158      62.837 -50.913  -7.978  1.00  0.00      A   
ATOM   2412  N   LEU   159      63.855 -52.362  -6.600  1.00  0.00      A   
ATOM   2413  HN  LEU   159      63.908 -52.817  -5.714  1.00  0.00      A   
ATOM   2414  CA  LEU   159      64.878 -52.727  -7.578  1.00  0.00      A   
ATOM   2415  HA  LEU   159      64.771 -52.078  -8.434  1.00  0.00      A   
ATOM   2416  CB  LEU   159      66.273 -52.580  -6.970  1.00  0.00      A   
ATOM   2417  HB1 LEU   159      67.014 -52.893  -7.736  1.00  0.00      A   
ATOM   2418  HB2 LEU   159      66.341 -53.267  -6.101  1.00  0.00      A   
ATOM   2419  CG  LEU   159      66.657 -51.176  -6.491  1.00  0.00      A   
ATOM   2420  HG  LEU   159      65.921 -50.827  -5.735  1.00  0.00      A   
ATOM   2421  CD1 LEU   159      68.036 -51.206  -5.877  1.00  0.00      A   
ATOM   2422 HD11 LEU   159      68.782 -51.539  -6.631  1.00  0.00      A   
ATOM   2423 HD12 LEU   159      68.054 -51.916  -5.023  1.00  0.00      A   
ATOM   2424 HD13 LEU   159      68.316 -50.191  -5.526  1.00  0.00      A   
ATOM   2425  CD2 LEU   159      66.614 -50.200  -7.654  1.00  0.00      A   
ATOM   2426 HD21 LEU   159      65.574 -50.102  -8.032  1.00  0.00      A   
ATOM   2427 HD22 LEU   159      67.259 -50.568  -8.481  1.00  0.00      A   
ATOM   2428 HD23 LEU   159      66.967 -49.200  -7.321  1.00  0.00      A   
ATOM   2429  C   LEU   159      64.715 -54.138  -8.130  1.00  0.00      A   
ATOM   2430  O   LEU   159      65.168 -54.429  -9.238  1.00  0.00      A   
ATOM   2431  N   ILE   160      64.076 -55.014  -7.362  1.00  0.00      A   
ATOM   2432  HN  ILE   160      63.718 -54.773  -6.463  1.00  0.00      A   
ATOM   2433  CA  ILE   160      63.861 -56.392  -7.795  1.00  0.00      A   
ATOM   2434  HA  ILE   160      64.823 -56.810  -8.052  1.00  0.00      A   
ATOM   2435  CB  ILE   160      63.192 -57.239  -6.691  1.00  0.00      A   
ATOM   2436  HB  ILE   160      62.194 -56.816  -6.452  1.00  0.00      A   
ATOM   2437  CG2 ILE   160      63.034 -58.682  -7.165  1.00  0.00      A   
ATOM   2438 HG21 ILE   160      63.991 -59.049  -7.595  1.00  0.00      A   
ATOM   2439 HG22 ILE   160      62.247 -58.739  -7.947  1.00  0.00      A   
ATOM   2440 HG23 ILE   160      62.758 -59.333  -6.308  1.00  0.00      A   
ATOM   2441  CG1 ILE   160      64.043 -57.210  -5.422  1.00  0.00      A   
ATOM   2442 HG11 ILE   160      64.516 -56.209  -5.337  1.00  0.00      A   
ATOM   2443 HG12 ILE   160      64.840 -57.977  -5.513  1.00  0.00      A   
ATOM   2444  CD1 ILE   160      63.262 -57.479  -4.161  1.00  0.00      A   
ATOM   2445  HD1 ILE   160      62.773 -58.475  -4.219  1.00  0.00      A   
ATOM   2446  HD2 ILE   160      62.475 -56.705  -4.031  1.00  0.00      A   
ATOM   2447  HD3 ILE   160      63.944 -57.471  -3.284  1.00  0.00      A   
ATOM   2448  C   ILE   160      62.948 -56.385  -9.012  1.00  0.00      A   
ATOM   2449  O   ILE   160      61.828 -55.878  -8.954  1.00  0.00      A   
ATOM   2450  N   LYS   161      63.425 -56.948 -10.116  1.00  0.00      A   
ATOM   2451  HN  LYS   161      64.331 -57.363 -10.159  1.00  0.00      A   
ATOM   2452  CA  LYS   161      62.634 -56.987 -11.340  1.00  0.00      A   
ATOM   2453  HA  LYS   161      62.065 -56.071 -11.403  1.00  0.00      A   
ATOM   2454  CB  LYS   161      63.555 -57.130 -12.552  1.00  0.00      A   
ATOM   2455  HB1 LYS   161      62.932 -57.168 -13.470  1.00  0.00      A   
ATOM   2456  HB2 LYS   161      64.118 -58.083 -12.461  1.00  0.00      A   
ATOM   2457  CG  LYS   161      64.550 -55.986 -12.684  1.00  0.00      A   
ATOM   2458  HG1 LYS   161      65.214 -55.980 -11.793  1.00  0.00      A   
ATOM   2459  HG2 LYS   161      63.994 -55.026 -12.725  1.00  0.00      A   
ATOM   2460  CD  LYS   161      65.403 -56.115 -13.934  1.00  0.00      A   
ATOM   2461  HD1 LYS   161      64.748 -56.063 -14.830  1.00  0.00      A   
ATOM   2462  HD2 LYS   161      65.920 -57.099 -13.924  1.00  0.00      A   
ATOM   2463  CE  LYS   161      66.441 -55.004 -14.005  1.00  0.00      A   
ATOM   2464  HE1 LYS   161      67.087 -55.155 -14.896  1.00  0.00      A   
ATOM   2465  HE2 LYS   161      67.058 -55.011 -13.081  1.00  0.00      A   
ATOM   2466  NZ  LYS   161      65.820 -53.654 -14.123  1.00  0.00      A   
ATOM   2467  HZ1 LYS   161      65.214 -53.478 -13.296  1.00  0.00      A   
ATOM   2468  HZ2 LYS   161      65.245 -53.611 -14.989  1.00  0.00      A   
ATOM   2469  HZ3 LYS   161      66.566 -52.931 -14.166  1.00  0.00      A   
ATOM   2470  C   LYS   161      61.587 -58.102 -11.336  1.00  0.00      A   
ATOM   2471  O   LYS   161      60.418 -57.861 -11.645  1.00  0.00      A   
ATOM   2472  N   ASP   162      62.001 -59.313 -10.978  1.00  0.00      A   
ATOM   2473  HN  ASP   162      62.946 -59.499 -10.721  1.00  0.00      A   
ATOM   2474  CA  ASP   162      61.083 -60.450 -10.942  1.00  0.00      A   
ATOM   2475  HA  ASP   162      60.397 -60.353 -11.771  1.00  0.00      A   
ATOM   2476  CB  ASP   162      61.857 -61.766 -11.042  1.00  0.00      A   
ATOM   2477  HB1 ASP   162      61.141 -62.612 -10.963  1.00  0.00      A   
ATOM   2478  HB2 ASP   162      62.582 -61.823 -10.202  1.00  0.00      A   
ATOM   2479  CG  ASP   162      62.619 -61.901 -12.344  1.00  0.00      A   
ATOM   2480  OD1 ASP   162      61.969 -61.914 -13.414  1.00  0.00      A   
ATOM   2481  OD2 ASP   162      63.865 -62.003 -12.299  1.00  0.00      A   
ATOM   2482  C   ASP   162      60.221 -60.478  -9.686  1.00  0.00      A   
ATOM   2483  O   ASP   162      59.021 -60.229  -9.737  1.00  0.00      A   
ATOM   2484  N   LYS   163      60.848 -60.792  -8.560  1.00  0.00      A   
ATOM   2485  HN  LYS   163      61.827 -60.980  -8.543  1.00  0.00      A   
ATOM   2486  CA  LYS   163      60.167 -60.885  -7.269  1.00  0.00      A   
ATOM   2487  HA  LYS   163      60.797 -61.454  -6.602  1.00  0.00      A   
ATOM   2488  CB  LYS   163      59.895 -59.491  -6.680  1.00  0.00      A   
ATOM   2489  HB1 LYS   163      60.871 -59.050  -6.394  1.00  0.00      A   
ATOM   2490  HB2 LYS   163      59.277 -59.626  -5.768  1.00  0.00      A   
ATOM   2491  CG  LYS   163      59.183 -58.492  -7.574  1.00  0.00      A   
ATOM   2492  HG1 LYS   163      58.226 -58.928  -7.931  1.00  0.00      A   
ATOM   2493  HG2 LYS   163      59.820 -58.258  -8.453  1.00  0.00      A   
ATOM   2494  CD  LYS   163      58.903 -57.218  -6.792  1.00  0.00      A   
ATOM   2495  HD1 LYS   163      59.860 -56.830  -6.382  1.00  0.00      A   
ATOM   2496  HD2 LYS   163      58.220 -57.454  -5.950  1.00  0.00      A   
ATOM   2497  CE  LYS   163      58.267 -56.146  -7.655  1.00  0.00      A   
ATOM   2498  HE1 LYS   163      57.295 -56.507  -8.054  1.00  0.00      A   
ATOM   2499  HE2 LYS   163      58.947 -55.879  -8.492  1.00  0.00      A   
ATOM   2500  NZ  LYS   163      58.008 -54.911  -6.861  1.00  0.00      A   
ATOM   2501  HZ1 LYS   163      58.906 -54.547  -6.484  1.00  0.00      A   
ATOM   2502  HZ2 LYS   163      57.367 -55.134  -6.074  1.00  0.00      A   
ATOM   2503  HZ3 LYS   163      57.571 -54.192  -7.471  1.00  0.00      A   
ATOM   2504  C   LYS   163      58.884 -61.707  -7.307  1.00  0.00      A   
ATOM   2505  O   LYS   163      58.029 -61.585  -6.429  1.00  0.00      A   
ATOM   2506  N   ARG   164      58.753 -62.542  -8.334  1.00  0.00      A   
ATOM   2507  HN  ARG   164      59.434 -62.602  -9.060  1.00  0.00      A   
ATOM   2508  CA  ARG   164      57.599 -63.422  -8.460  1.00  0.00      A   
ATOM   2509  HA  ARG   164      57.053 -63.386  -7.528  1.00  0.00      A   
ATOM   2510  CB  ARG   164      56.691 -63.002  -9.617  1.00  0.00      A   
ATOM   2511  HB1 ARG   164      55.968 -63.821  -9.819  1.00  0.00      A   
ATOM   2512  HB2 ARG   164      57.314 -62.841 -10.522  1.00  0.00      A   
ATOM   2513  CG  ARG   164      55.914 -61.720  -9.318  1.00  0.00      A   
ATOM   2514  HG1 ARG   164      56.631 -60.931  -9.009  1.00  0.00      A   
ATOM   2515  HG2 ARG   164      55.210 -61.914  -8.482  1.00  0.00      A   
ATOM   2516  CD  ARG   164      55.124 -61.220 -10.516  1.00  0.00      A   
ATOM   2517  HD1 ARG   164      54.366 -61.977 -10.810  1.00  0.00      A   
ATOM   2518  HD2 ARG   164      55.814 -61.021 -11.364  1.00  0.00      A   
ATOM   2519  NE  ARG   164      54.419 -59.976 -10.213  1.00  0.00      A   
ATOM   2520  HE  ARG   164      54.522 -59.593  -9.296  1.00  0.00      A   
ATOM   2521  CZ  ARG   164      53.648 -59.318 -11.075  1.00  0.00      A   
ATOM   2522  NH1 ARG   164      53.478 -59.779 -12.308  1.00  0.00      A   
ATOM   2523 HH11 ARG   164      53.928 -60.626 -12.591  1.00  0.00      A   
ATOM   2524 HH12 ARG   164      52.901 -59.280 -12.954  1.00  0.00      A   
ATOM   2525  NH2 ARG   164      53.052 -58.190 -10.708  1.00  0.00      A   
ATOM   2526 HH21 ARG   164      53.179 -57.837  -9.781  1.00  0.00      A   
ATOM   2527 HH22 ARG   164      52.475 -57.695 -11.357  1.00  0.00      A   
ATOM   2528  C   ARG   164      58.150 -64.821  -8.707  1.00  0.00      A   
ATOM   2529  O   ARG   164      57.475 -65.822  -8.465  1.00  0.00      A   
ATOM   2530  N   SER   165      59.387 -64.875  -9.192  1.00  0.00      A   
ATOM   2531  HN  SER   165      59.909 -64.054  -9.404  1.00  0.00      A   
ATOM   2532  CA  SER   165      60.058 -66.143  -9.444  1.00  0.00      A   
ATOM   2533  HA  SER   165      59.356 -66.805  -9.928  1.00  0.00      A   
ATOM   2534  CB  SER   165      61.286 -65.930 -10.329  1.00  0.00      A   
ATOM   2535  HB1 SER   165      60.963 -65.586 -11.335  1.00  0.00      A   
ATOM   2536  HB2 SER   165      61.844 -66.885 -10.426  1.00  0.00      A   
ATOM   2537  OG  SER   165      62.152 -64.954  -9.776  1.00  0.00      A   
ATOM   2538  HG1 SER   165      62.888 -64.877 -10.386  1.00  0.00      A   
ATOM   2539  C   SER   165      60.492 -66.675  -8.082  1.00  0.00      A   
ATOM   2540  O   SER   165      60.487 -65.941  -7.095  1.00  0.00      A   
ATOM   2541  N   PRO   166      60.874 -67.958  -8.008  1.00  0.00      A   
ATOM   2542  CA  PRO   166      61.305 -68.545  -6.737  1.00  0.00      A   
ATOM   2543  HA  PRO   166      60.481 -68.595  -6.043  1.00  0.00      A   
ATOM   2544  CD  PRO   166      60.875 -68.970  -9.079  1.00  0.00      A   
ATOM   2545  HD1 PRO   166      61.754 -68.831  -9.740  1.00  0.00      A   
ATOM   2546  HD2 PRO   166      59.939 -68.906  -9.672  1.00  0.00      A   
ATOM   2547  CB  PRO   166      61.864 -69.897  -7.164  1.00  0.00      A   
ATOM   2548  HB1 PRO   166      61.809 -70.639  -6.340  1.00  0.00      A   
ATOM   2549  HB2 PRO   166      62.919 -69.812  -7.502  1.00  0.00      A   
ATOM   2550  CG  PRO   166      60.957 -70.269  -8.295  1.00  0.00      A   
ATOM   2551  HG1 PRO   166      61.390 -71.087  -8.910  1.00  0.00      A   
ATOM   2552  HG2 PRO   166      59.959 -70.585  -7.927  1.00  0.00      A   
ATOM   2553  C   PRO   166      62.328 -67.700  -5.979  1.00  0.00      A   
ATOM   2554  O   PRO   166      62.131 -67.383  -4.804  1.00  0.00      A   
ATOM   2555  N   GLU   167      63.417 -67.338  -6.650  1.00  0.00      A   
ATOM   2556  HN  GLU   167      63.566 -67.598  -7.601  1.00  0.00      A   
ATOM   2557  CA  GLU   167      64.465 -66.533  -6.030  1.00  0.00      A   
ATOM   2558  HA  GLU   167      64.657 -66.934  -5.046  1.00  0.00      A   
ATOM   2559  CB  GLU   167      65.739 -66.567  -6.877  1.00  0.00      A   
ATOM   2560  HB1 GLU   167      66.512 -65.946  -6.377  1.00  0.00      A   
ATOM   2561  HB2 GLU   167      65.513 -66.128  -7.872  1.00  0.00      A   
ATOM   2562  CG  GLU   167      66.297 -67.960  -7.080  1.00  0.00      A   
ATOM   2563  HG1 GLU   167      67.223 -67.896  -7.689  1.00  0.00      A   
ATOM   2564  HG2 GLU   167      65.548 -68.577  -7.621  1.00  0.00      A   
ATOM   2565  CD  GLU   167      66.627 -68.641  -5.761  1.00  0.00      A   
ATOM   2566  OE1 GLU   167      67.505 -68.131  -5.030  1.00  0.00      A   
ATOM   2567  OE2 GLU   167      66.010 -69.685  -5.455  1.00  0.00      A   
ATOM   2568  C   GLU   167      64.054 -65.085  -5.795  1.00  0.00      A   
ATOM   2569  O   GLU   167      64.382 -64.506  -4.759  1.00  0.00      A   
ATOM   2570  N   GLY   168      63.343 -64.506  -6.757  1.00  0.00      A   
ATOM   2571  HN  GLY   168      63.086 -64.981  -7.595  1.00  0.00      A   
ATOM   2572  CA  GLY   168      62.901 -63.130  -6.626  1.00  0.00      A   
ATOM   2573  HA1 GLY   168      62.426 -62.841  -7.552  1.00  0.00      A   
ATOM   2574  HA2 GLY   168      63.770 -62.514  -6.444  1.00  0.00      A   
ATOM   2575  C   GLY   168      61.917 -62.954  -5.486  1.00  0.00      A   
ATOM   2576  O   GLY   168      61.966 -61.963  -4.757  1.00  0.00      A   
ATOM   2577  N   LYS   169      61.019 -63.922  -5.334  1.00  0.00      A   
ATOM   2578  HN  LYS   169      60.990 -64.717  -5.935  1.00  0.00      A   
ATOM   2579  CA  LYS   169      60.014 -63.883  -4.277  1.00  0.00      A   
ATOM   2580  HA  LYS   169      59.496 -62.937  -4.338  1.00  0.00      A   
ATOM   2581  CB  LYS   169      59.030 -65.043  -4.445  1.00  0.00      A   
ATOM   2582  HB1 LYS   169      59.610 -65.970  -4.638  1.00  0.00      A   
ATOM   2583  HB2 LYS   169      58.386 -64.832  -5.325  1.00  0.00      A   
ATOM   2584  CG  LYS   169      58.134 -65.279  -3.238  1.00  0.00      A   
ATOM   2585  HG1 LYS   169      57.108 -65.522  -3.587  1.00  0.00      A   
ATOM   2586  HG2 LYS   169      58.096 -64.353  -2.626  1.00  0.00      A   
ATOM   2587  CD  LYS   169      58.654 -66.422  -2.382  1.00  0.00      A   
ATOM   2588  HD1 LYS   169      59.235 -66.005  -1.532  1.00  0.00      A   
ATOM   2589  HD2 LYS   169      59.324 -67.061  -2.996  1.00  0.00      A   
ATOM   2590  CE  LYS   169      57.516 -67.272  -1.837  1.00  0.00      A   
ATOM   2591  HE1 LYS   169      57.244 -68.055  -2.576  1.00  0.00      A   
ATOM   2592  HE2 LYS   169      56.636 -66.629  -1.621  1.00  0.00      A   
ATOM   2593  NZ  LYS   169      57.906 -67.953  -0.572  1.00  0.00      A   
ATOM   2594  HZ1 LYS   169      57.738 -67.315   0.232  1.00  0.00      A   
ATOM   2595  HZ2 LYS   169      58.914 -68.204  -0.609  1.00  0.00      A   
ATOM   2596  HZ3 LYS   169      57.338 -68.817  -0.454  1.00  0.00      A   
ATOM   2597  C   LYS   169      60.693 -63.979  -2.918  1.00  0.00      A   
ATOM   2598  O   LYS   169      60.286 -63.325  -1.957  1.00  0.00      A   
ATOM   2599  N   LYS   170      61.736 -64.799  -2.846  1.00  0.00      A   
ATOM   2600  HN  LYS   170      62.056 -65.324  -3.630  1.00  0.00      A   
ATOM   2601  CA  LYS   170      62.477 -64.977  -1.607  1.00  0.00      A   
ATOM   2602  HA  LYS   170      61.770 -65.186  -0.817  1.00  0.00      A   
ATOM   2603  CB  LYS   170      63.470 -66.133  -1.756  1.00  0.00      A   
ATOM   2604  HB1 LYS   170      64.231 -65.848  -2.514  1.00  0.00      A   
ATOM   2605  HB2 LYS   170      62.919 -67.026  -2.118  1.00  0.00      A   
ATOM   2606  CG  LYS   170      64.185 -66.497  -0.472  1.00  0.00      A   
ATOM   2607  HG1 LYS   170      63.500 -67.090   0.170  1.00  0.00      A   
ATOM   2608  HG2 LYS   170      64.464 -65.565   0.065  1.00  0.00      A   
ATOM   2609  CD  LYS   170      65.444 -67.312  -0.743  1.00  0.00      A   
ATOM   2610  HD1 LYS   170      66.123 -66.731  -1.403  1.00  0.00      A   
ATOM   2611  HD2 LYS   170      65.166 -68.256  -1.257  1.00  0.00      A   
ATOM   2612  CE  LYS   170      66.165 -67.640   0.559  1.00  0.00      A   
ATOM   2613  HE1 LYS   170      65.552 -68.351   1.154  1.00  0.00      A   
ATOM   2614  HE2 LYS   170      66.333 -66.706   1.136  1.00  0.00      A   
ATOM   2615  NZ  LYS   170      67.495 -68.273   0.329  1.00  0.00      A   
ATOM   2616  HZ1 LYS   170      68.122 -67.598  -0.152  1.00  0.00      A   
ATOM   2617  HZ2 LYS   170      67.378 -69.120  -0.264  1.00  0.00      A   
ATOM   2618  HZ3 LYS   170      67.912 -68.545   1.242  1.00  0.00      A   
ATOM   2619  C   LYS   170      63.215 -63.683  -1.253  1.00  0.00      A   
ATOM   2620  O   LYS   170      63.157 -63.218  -0.114  1.00  0.00      A   
ATOM   2621  N   LYS   171      63.908 -63.107  -2.232  1.00  0.00      A   
ATOM   2622  HN  LYS   171      63.956 -63.497  -3.148  1.00  0.00      A   
ATOM   2623  CA  LYS   171      64.644 -61.859  -2.022  1.00  0.00      A   
ATOM   2624  HA  LYS   171      65.361 -62.022  -1.232  1.00  0.00      A   
ATOM   2625  CB  LYS   171      65.358 -61.438  -3.312  1.00  0.00      A   
ATOM   2626  HB1 LYS   171      65.783 -60.424  -3.156  1.00  0.00      A   
ATOM   2627  HB2 LYS   171      64.604 -61.391  -4.126  1.00  0.00      A   
ATOM   2628  CG  LYS   171      66.484 -62.362  -3.759  1.00  0.00      A   
ATOM   2629  HG1 LYS   171      66.514 -62.380  -4.869  1.00  0.00      A   
ATOM   2630  HG2 LYS   171      66.275 -63.388  -3.388  1.00  0.00      A   
ATOM   2631  CD  LYS   171      67.842 -61.918  -3.236  1.00  0.00      A   
ATOM   2632  HD1 LYS   171      67.859 -60.808  -3.179  1.00  0.00      A   
ATOM   2633  HD2 LYS   171      68.627 -62.252  -3.947  1.00  0.00      A   
ATOM   2634  CE  LYS   171      68.153 -62.485  -1.858  1.00  0.00      A   
ATOM   2635  HE1 LYS   171      68.125 -63.594  -1.895  1.00  0.00      A   
ATOM   2636  HE2 LYS   171      67.411 -62.108  -1.122  1.00  0.00      A   
ATOM   2637  NZ  LYS   171      69.513 -62.079  -1.384  1.00  0.00      A   
ATOM   2638  HZ1 LYS   171      69.566 -61.041  -1.329  1.00  0.00      A   
ATOM   2639  HZ2 LYS   171      70.231 -62.428  -2.050  1.00  0.00      A   
ATOM   2640  HZ3 LYS   171      69.686 -62.485  -0.442  1.00  0.00      A   
ATOM   2641  C   LYS   171      63.666 -60.762  -1.601  1.00  0.00      A   
ATOM   2642  O   LYS   171      63.946 -59.975  -0.694  1.00  0.00      A   
ATOM   2643  N   TYR   172      62.521 -60.715  -2.276  1.00  0.00      A   
ATOM   2644  HN  TYR   172      62.316 -61.352  -3.014  1.00  0.00      A   
ATOM   2645  CA  TYR   172      61.489 -59.728  -1.979  1.00  0.00      A   
ATOM   2646  HA  TYR   172      61.911 -58.745  -2.129  1.00  0.00      A   
ATOM   2647  CB  TYR   172      60.279 -59.934  -2.890  1.00  0.00      A   
ATOM   2648  HB1 TYR   172      59.804 -60.910  -2.657  1.00  0.00      A   
ATOM   2649  HB2 TYR   172      60.609 -59.914  -3.950  1.00  0.00      A   
ATOM   2650  CG  TYR   172      59.220 -58.868  -2.727  1.00  0.00      A   
ATOM   2651  CD1 TYR   172      59.385 -57.600  -3.279  1.00  0.00      A   
ATOM   2652  HD1 TYR   172      60.275 -57.381  -3.850  1.00  0.00      A   
ATOM   2653  CD2 TYR   172      58.061 -59.121  -1.995  1.00  0.00      A   
ATOM   2654  HD2 TYR   172      57.913 -60.098  -1.558  1.00  0.00      A   
ATOM   2655  CE1 TYR   172      58.417 -56.605  -3.107  1.00  0.00      A   
ATOM   2656  HE1 TYR   172      58.559 -55.626  -3.541  1.00  0.00      A   
ATOM   2657  CE2 TYR   172      57.092 -58.140  -1.817  1.00  0.00      A   
ATOM   2658  HE2 TYR   172      56.200 -58.355  -1.247  1.00  0.00      A   
ATOM   2659  CZ  TYR   172      57.276 -56.885  -2.374  1.00  0.00      A   
ATOM   2660  OH  TYR   172      56.314 -55.914  -2.196  1.00  0.00      A   
ATOM   2661  HH  TYR   172      55.607 -56.291  -1.666  1.00  0.00      A   
ATOM   2662  C   TYR   172      61.040 -59.817  -0.523  1.00  0.00      A   
ATOM   2663  O   TYR   172      60.997 -58.814   0.186  1.00  0.00      A   
ATOM   2664  N   ARG   173      60.697 -61.020  -0.075  1.00  0.00      A   
ATOM   2665  HN  ARG   173      60.730 -61.837  -0.646  1.00  0.00      A   
ATOM   2666  CA  ARG   173      60.249 -61.197   1.300  1.00  0.00      A   
ATOM   2667  HA  ARG   173      59.435 -60.511   1.482  1.00  0.00      A   
ATOM   2668  CB  ARG   173      59.789 -62.644   1.518  1.00  0.00      A   
ATOM   2669  HB1 ARG   173      59.929 -62.907   2.588  1.00  0.00      A   
ATOM   2670  HB2 ARG   173      60.418 -63.318   0.897  1.00  0.00      A   
ATOM   2671  CG  ARG   173      58.333 -62.854   1.147  1.00  0.00      A   
ATOM   2672  HG1 ARG   173      58.008 -62.019   0.491  1.00  0.00      A   
ATOM   2673  HG2 ARG   173      57.724 -62.840   2.075  1.00  0.00      A   
ATOM   2674  CD  ARG   173      58.088 -64.165   0.424  1.00  0.00      A   
ATOM   2675  HD1 ARG   173      58.077 -65.004   1.152  1.00  0.00      A   
ATOM   2676  HD2 ARG   173      58.880 -64.333  -0.338  1.00  0.00      A   
ATOM   2677  NE  ARG   173      56.800 -64.145  -0.262  1.00  0.00      A   
ATOM   2678  HE  ARG   173      56.722 -63.590  -1.089  1.00  0.00      A   
ATOM   2679  CZ  ARG   173      55.722 -64.812   0.139  1.00  0.00      A   
ATOM   2680  NH1 ARG   173      55.850 -65.908   0.875  1.00  0.00      A   
ATOM   2681 HH11 ARG   173      56.726 -66.389   0.908  1.00  0.00      A   
ATOM   2682 HH12 ARG   173      55.070 -66.254   1.398  1.00  0.00      A   
ATOM   2683  NH2 ARG   173      54.516 -64.380  -0.198  1.00  0.00      A   
ATOM   2684 HH21 ARG   173      54.418 -63.563  -0.768  1.00  0.00      A   
ATOM   2685 HH22 ARG   173      53.703 -64.870   0.116  1.00  0.00      A   
ATOM   2686  C   ARG   173      61.333 -60.818   2.309  1.00  0.00      A   
ATOM   2687  O   ARG   173      61.036 -60.271   3.379  1.00  0.00      A   
ATOM   2688  N   GLN   174      62.590 -61.093   1.972  1.00  0.00      A   
ATOM   2689  HN  GLN   174      62.834 -61.528   1.108  1.00  0.00      A   
ATOM   2690  CA  GLN   174      63.689 -60.760   2.874  1.00  0.00      A   
ATOM   2691  HA  GLN   174      63.489 -61.221   3.830  1.00  0.00      A   
ATOM   2692  CB  GLN   174      65.021 -61.264   2.310  1.00  0.00      A   
ATOM   2693  HB1 GLN   174      65.843 -60.720   2.822  1.00  0.00      A   
ATOM   2694  HB2 GLN   174      65.052 -61.026   1.227  1.00  0.00      A   
ATOM   2695  CG  GLN   174      65.260 -62.754   2.478  1.00  0.00      A   
ATOM   2696  HG1 GLN   174      64.443 -63.312   1.974  1.00  0.00      A   
ATOM   2697  HG2 GLN   174      65.259 -63.003   3.560  1.00  0.00      A   
ATOM   2698  CD  GLN   174      66.587 -63.189   1.881  1.00  0.00      A   
ATOM   2699  OE1 GLN   174      67.657 -62.841   2.390  1.00  0.00      A   
ATOM   2700  NE2 GLN   174      66.525 -63.961   0.801  1.00  0.00      A   
ATOM   2701 HE21 GLN   174      65.636 -64.223   0.424  1.00  0.00      A   
ATOM   2702 HE22 GLN   174      67.367 -64.280   0.365  1.00  0.00      A   
ATOM   2703  C   GLN   174      63.772 -59.251   3.094  1.00  0.00      A   
ATOM   2704  O   GLN   174      63.958 -58.783   4.222  1.00  0.00      A   
ATOM   2705  N   GLY   175      63.635 -58.498   2.009  1.00  0.00      A   
ATOM   2706  HN  GLY   175      63.478 -58.883   1.102  1.00  0.00      A   
ATOM   2707  CA  GLY   175      63.710 -57.048   2.098  1.00  0.00      A   
ATOM   2708  HA1 GLY   175      63.676 -56.653   1.094  1.00  0.00      A   
ATOM   2709  HA2 GLY   175      64.650 -56.793   2.566  1.00  0.00      A   
ATOM   2710  C   GLY   175      62.577 -56.442   2.905  1.00  0.00      A   
ATOM   2711  O   GLY   175      62.784 -55.509   3.685  1.00  0.00      A   
ATOM   2712  N   MET   176      61.371 -56.966   2.717  1.00  0.00      A   
ATOM   2713  HN  MET   176      61.206 -57.715   2.080  1.00  0.00      A   
ATOM   2714  CA  MET   176      60.211 -56.463   3.445  1.00  0.00      A   
ATOM   2715  HA  MET   176      60.185 -55.389   3.339  1.00  0.00      A   
ATOM   2716  CB  MET   176      58.927 -57.089   2.882  1.00  0.00      A   
ATOM   2717  HB1 MET   176      58.077 -56.798   3.534  1.00  0.00      A   
ATOM   2718  HB2 MET   176      59.035 -58.195   2.903  1.00  0.00      A   
ATOM   2719  CG  MET   176      58.610 -56.661   1.449  1.00  0.00      A   
ATOM   2720  HG1 MET   176      57.707 -57.208   1.104  1.00  0.00      A   
ATOM   2721  HG2 MET   176      59.461 -56.945   0.795  1.00  0.00      A   
ATOM   2722  SD  MET   176      58.319 -54.864   1.333  1.00  0.00      A   
ATOM   2723  CE  MET   176      56.746 -54.769   2.188  1.00  0.00      A   
ATOM   2724  HE1 MET   176      56.857 -55.010   3.267  1.00  0.00      A   
ATOM   2725  HE2 MET   176      56.026 -55.490   1.747  1.00  0.00      A   
ATOM   2726  HE3 MET   176      56.327 -53.743   2.106  1.00  0.00      A   
ATOM   2727  C   MET   176      60.315 -56.730   4.946  1.00  0.00      A   
ATOM   2728  O   MET   176      59.608 -56.110   5.744  1.00  0.00      A   
ATOM   2729  N   LYS   177      61.194 -57.650   5.338  1.00  0.00      A   
ATOM   2730  HN  LYS   177      61.762 -58.159   4.696  1.00  0.00      A   
ATOM   2731  CA  LYS   177      61.368 -57.960   6.750  1.00  0.00      A   
ATOM   2732  HA  LYS   177      60.475 -57.655   7.275  1.00  0.00      A   
ATOM   2733  CB  LYS   177      61.610 -59.467   6.935  1.00  0.00      A   
ATOM   2734  HB1 LYS   177      61.665 -59.686   8.022  1.00  0.00      A   
ATOM   2735  HB2 LYS   177      62.581 -59.731   6.466  1.00  0.00      A   
ATOM   2736  CG  LYS   177      60.510 -60.339   6.314  1.00  0.00      A   
ATOM   2737  HG1 LYS   177      60.180 -59.879   5.359  1.00  0.00      A   
ATOM   2738  HG2 LYS   177      59.646 -60.382   7.009  1.00  0.00      A   
ATOM   2739  CD  LYS   177      61.000 -61.767   6.037  1.00  0.00      A   
ATOM   2740  HD1 LYS   177      61.276 -62.249   6.999  1.00  0.00      A   
ATOM   2741  HD2 LYS   177      61.900 -61.723   5.387  1.00  0.00      A   
ATOM   2742  CE  LYS   177      59.929 -62.603   5.350  1.00  0.00      A   
ATOM   2743  HE1 LYS   177      59.536 -62.053   4.468  1.00  0.00      A   
ATOM   2744  HE2 LYS   177      59.106 -62.813   6.066  1.00  0.00      A   
ATOM   2745  NZ  LYS   177      60.456 -63.923   4.865  1.00  0.00      A   
ATOM   2746  HZ1 LYS   177      60.789 -64.483   5.674  1.00  0.00      A   
ATOM   2747  HZ2 LYS   177      61.246 -63.760   4.208  1.00  0.00      A   
ATOM   2748  HZ3 LYS   177      59.698 -64.439   4.374  1.00  0.00      A   
ATOM   2749  C   LYS   177      62.496 -57.146   7.401  1.00  0.00      A   
ATOM   2750  O   LYS   177      62.764 -57.288   8.595  1.00  0.00      A   
ATOM   2751  N   THR   178      63.158 -56.295   6.616  1.00  0.00      A   
ATOM   2752  HN  THR   178      62.957 -56.197   5.645  1.00  0.00      A   
ATOM   2753  CA  THR   178      64.230 -55.448   7.149  1.00  0.00      A   
ATOM   2754  HA  THR   178      64.747 -56.015   7.908  1.00  0.00      A   
ATOM   2755  CB  THR   178      65.229 -55.002   6.053  1.00  0.00      A   
ATOM   2756  HB  THR   178      66.059 -54.421   6.510  1.00  0.00      A   
ATOM   2757  OG1 THR   178      64.549 -54.176   5.101  1.00  0.00      A   
ATOM   2758  HG1 THR   178      65.235 -53.767   4.569  1.00  0.00      A   
ATOM   2759  CG2 THR   178      65.842 -56.212   5.343  1.00  0.00      A   
ATOM   2760 HG21 THR   178      65.054 -56.779   4.804  1.00  0.00      A   
ATOM   2761 HG22 THR   178      66.317 -56.887   6.088  1.00  0.00      A   
ATOM   2762 HG23 THR   178      66.602 -55.874   4.607  1.00  0.00      A   
ATOM   2763  C   THR   178      63.613 -54.175   7.733  1.00  0.00      A   
ATOM   2764  O   THR   178      62.447 -53.857   7.470  1.00  0.00      A   
ATOM   2765  N   ILE   179      64.405 -53.443   8.512  1.00  0.00      A   
ATOM   2766  HN  ILE   179      65.343 -53.711   8.717  1.00  0.00      A   
ATOM   2767  CA  ILE   179      63.946 -52.198   9.115  1.00  0.00      A   
ATOM   2768  HA  ILE   179      63.072 -52.419   9.711  1.00  0.00      A   
ATOM   2769  CB  ILE   179      65.055 -51.567   9.999  1.00  0.00      A   
ATOM   2770  HB  ILE   179      65.384 -52.307  10.760  1.00  0.00      A   
ATOM   2771  CG2 ILE   179      66.255 -51.152   9.141  1.00  0.00      A   
ATOM   2772 HG21 ILE   179      65.978 -50.300   8.484  1.00  0.00      A   
ATOM   2773 HG22 ILE   179      66.576 -52.002   8.502  1.00  0.00      A   
ATOM   2774 HG23 ILE   179      67.096 -50.837   9.795  1.00  0.00      A   
ATOM   2775  CG1 ILE   179      64.495 -50.373  10.769  1.00  0.00      A   
ATOM   2776 HG11 ILE   179      64.070 -49.648  10.042  1.00  0.00      A   
ATOM   2777 HG12 ILE   179      65.326 -49.884  11.320  1.00  0.00      A   
ATOM   2778  CD1 ILE   179      63.406 -50.759  11.768  1.00  0.00      A   
ATOM   2779  HD1 ILE   179      63.764 -51.581  12.424  1.00  0.00      A   
ATOM   2780  HD2 ILE   179      62.501 -51.107  11.225  1.00  0.00      A   
ATOM   2781  HD3 ILE   179      63.148 -49.884  12.403  1.00  0.00      A   
ATOM   2782  C   ILE   179      63.518 -51.217   8.024  1.00  0.00      A   
ATOM   2783  O   ILE   179      62.606 -50.410   8.209  1.00  0.00      A   
ATOM   2784  N   PHE   180      64.161 -51.298   6.867  1.00  0.00      A   
ATOM   2785  HN  PHE   180      64.891 -51.957   6.699  1.00  0.00      A   
ATOM   2786  CA  PHE   180      63.820 -50.409   5.772  1.00  0.00      A   
ATOM   2787  HA  PHE   180      63.734 -49.406   6.163  1.00  0.00      A   
ATOM   2788  CB  PHE   180      64.915 -50.478   4.699  1.00  0.00      A   
ATOM   2789  HB1 PHE   180      64.666 -49.784   3.869  1.00  0.00      A   
ATOM   2790  HB2 PHE   180      64.996 -51.517   4.317  1.00  0.00      A   
ATOM   2791  CG  PHE   180      66.265 -50.084   5.229  1.00  0.00      A   
ATOM   2792  CD1 PHE   180      67.183 -51.050   5.633  1.00  0.00      A   
ATOM   2793  HD1 PHE   180      66.967 -52.095   5.467  1.00  0.00      A   
ATOM   2794  CD2 PHE   180      66.569 -48.743   5.445  1.00  0.00      A   
ATOM   2795  HD2 PHE   180      65.872 -47.982   5.128  1.00  0.00      A   
ATOM   2796  CE1 PHE   180      68.374 -50.683   6.248  1.00  0.00      A   
ATOM   2797  HE1 PHE   180      69.078 -51.440   6.559  1.00  0.00      A   
ATOM   2798  CE2 PHE   180      67.751 -48.371   6.058  1.00  0.00      A   
ATOM   2799  HE2 PHE   180      67.968 -47.326   6.222  1.00  0.00      A   
ATOM   2800  CZ  PHE   180      68.657 -49.334   6.463  1.00  0.00      A   
ATOM   2801  HZ  PHE   180      69.580 -49.042   6.943  1.00  0.00      A   
ATOM   2802  C   PHE   180      62.437 -50.756   5.230  1.00  0.00      A   
ATOM   2803  O   PHE   180      61.693 -49.867   4.826  1.00  0.00      A   
ATOM   2804  N   GLY   181      62.077 -52.042   5.263  1.00  0.00      A   
ATOM   2805  HN  GLY   181      62.679 -52.764   5.595  1.00  0.00      A   
ATOM   2806  CA  GLY   181      60.753 -52.447   4.802  1.00  0.00      A   
ATOM   2807  HA1 GLY   181      60.708 -53.526   4.791  1.00  0.00      A   
ATOM   2808  HA2 GLY   181      60.601 -52.057   3.806  1.00  0.00      A   
ATOM   2809  C   GLY   181      59.682 -51.896   5.739  1.00  0.00      A   
ATOM   2810  O   GLY   181      58.560 -51.566   5.322  1.00  0.00      A   
ATOM   2811  N   TRP   182      60.042 -51.773   7.011  1.00  0.00      A   
ATOM   2812  HN  TRP   182      60.950 -52.031   7.333  1.00  0.00      A   
ATOM   2813  CA  TRP   182      59.124 -51.249   8.022  1.00  0.00      A   
ATOM   2814  HA  TRP   182      58.255 -51.889   8.049  1.00  0.00      A   
ATOM   2815  CB  TRP   182      59.798 -51.212   9.390  1.00  0.00      A   
ATOM   2816  HB1 TRP   182      60.732 -50.618   9.309  1.00  0.00      A   
ATOM   2817  HB2 TRP   182      60.050 -52.252   9.689  1.00  0.00      A   
ATOM   2818  CG  TRP   182      58.948 -50.605  10.474  1.00  0.00      A   
ATOM   2819  CD2 TRP   182      59.285 -49.487  11.306  1.00  0.00      A   
ATOM   2820  CD1 TRP   182      57.731 -51.053  10.913  1.00  0.00      A   
ATOM   2821  HD1 TRP   182      57.190 -51.886  10.489  1.00  0.00      A   
ATOM   2822  NE1 TRP   182      57.296 -50.287  11.972  1.00  0.00      A   
ATOM   2823  HE1 TRP   182      56.460 -50.413  12.458  1.00  0.00      A   
ATOM   2824  CE2 TRP   182      58.231 -49.319  12.232  1.00  0.00      A   
ATOM   2825  CE3 TRP   182      60.380 -48.610  11.363  1.00  0.00      A   
ATOM   2826  HE3 TRP   182      61.210 -48.696  10.678  1.00  0.00      A   
ATOM   2827  CZ2 TRP   182      58.239 -48.311  13.208  1.00  0.00      A   
ATOM   2828  HZ2 TRP   182      57.431 -48.188  13.915  1.00  0.00      A   
ATOM   2829  CZ3 TRP   182      60.388 -47.605  12.335  1.00  0.00      A   
ATOM   2830  HZ3 TRP   182      61.225 -46.924  12.388  1.00  0.00      A   
ATOM   2831  CH2 TRP   182      59.325 -47.466  13.242  1.00  0.00      A   
ATOM   2832  HH2 TRP   182      59.360 -46.680  13.982  1.00  0.00      A   
ATOM   2833  C   TRP   182      58.695 -49.834   7.658  1.00  0.00      A   
ATOM   2834  O   TRP   182      57.585 -49.415   7.987  1.00  0.00      A   
ATOM   2835  N   PHE   183      59.568 -49.087   6.983  1.00  0.00      A   
ATOM   2836  HN  PHE   183      60.467 -49.412   6.697  1.00  0.00      A   
ATOM   2837  CA  PHE   183      59.206 -47.719   6.635  1.00  0.00      A   
ATOM   2838  HA  PHE   183      58.763 -47.260   7.506  1.00  0.00      A   
ATOM   2839  CB  PHE   183      60.437 -46.920   6.182  1.00  0.00      A   
ATOM   2840  HB1 PHE   183      60.109 -46.022   5.617  1.00  0.00      A   
ATOM   2841  HB2 PHE   183      61.079 -47.561   5.541  1.00  0.00      A   
ATOM   2842  CG  PHE   183      61.281 -46.445   7.335  1.00  0.00      A   
ATOM   2843  CD1 PHE   183      62.395 -47.165   7.748  1.00  0.00      A   
ATOM   2844  HD1 PHE   183      62.705 -48.035   7.188  1.00  0.00      A   
ATOM   2845  CD2 PHE   183      60.904 -45.319   8.069  1.00  0.00      A   
ATOM   2846  HD2 PHE   183      60.044 -44.744   7.756  1.00  0.00      A   
ATOM   2847  CE1 PHE   183      63.118 -46.779   8.876  1.00  0.00      A   
ATOM   2848  HE1 PHE   183      63.981 -47.350   9.188  1.00  0.00      A   
ATOM   2849  CE2 PHE   183      61.618 -44.922   9.201  1.00  0.00      A   
ATOM   2850  HE2 PHE   183      61.310 -44.051   9.759  1.00  0.00      A   
ATOM   2851  CZ  PHE   183      62.724 -45.650   9.605  1.00  0.00      A   
ATOM   2852  HZ  PHE   183      63.281 -45.348  10.480  1.00  0.00      A   
ATOM   2853  C   PHE   183      58.063 -47.590   5.637  1.00  0.00      A   
ATOM   2854  O   PHE   183      57.439 -46.533   5.546  1.00  0.00      A   
ATOM   2855  N   ARG   184      57.771 -48.654   4.895  1.00  0.00      A   
ATOM   2856  HN  ARG   184      58.284 -49.508   4.933  1.00  0.00      A   
ATOM   2857  CA  ARG   184      56.647 -48.587   3.972  1.00  0.00      A   
ATOM   2858  HA  ARG   184      56.334 -47.555   3.906  1.00  0.00      A   
ATOM   2859  CB  ARG   184      57.032 -49.115   2.574  1.00  0.00      A   
ATOM   2860  HB1 ARG   184      57.929 -48.554   2.236  1.00  0.00      A   
ATOM   2861  HB2 ARG   184      56.190 -48.896   1.885  1.00  0.00      A   
ATOM   2862  CG  ARG   184      57.345 -50.596   2.467  1.00  0.00      A   
ATOM   2863  HG1 ARG   184      56.438 -51.185   2.720  1.00  0.00      A   
ATOM   2864  HG2 ARG   184      58.155 -50.857   3.181  1.00  0.00      A   
ATOM   2865  CD  ARG   184      57.793 -50.934   1.037  1.00  0.00      A   
ATOM   2866  HD1 ARG   184      57.115 -50.446   0.304  1.00  0.00      A   
ATOM   2867  HD2 ARG   184      57.785 -52.035   0.891  1.00  0.00      A   
ATOM   2868  NE  ARG   184      59.151 -50.457   0.776  1.00  0.00      A   
ATOM   2869  HE  ARG   184      59.765 -50.357   1.557  1.00  0.00      A   
ATOM   2870  CZ  ARG   184      59.626 -50.146  -0.425  1.00  0.00      A   
ATOM   2871  NH1 ARG   184      58.848 -50.225  -1.493  1.00  0.00      A   
ATOM   2872 HH11 ARG   184      57.897 -50.521  -1.399  1.00  0.00      A   
ATOM   2873 HH12 ARG   184      59.211 -49.990  -2.395  1.00  0.00      A   
ATOM   2874  NH2 ARG   184      60.883 -49.752  -0.558  1.00  0.00      A   
ATOM   2875 HH21 ARG   184      61.476 -49.691   0.245  1.00  0.00      A   
ATOM   2876 HH22 ARG   184      61.241 -49.516  -1.462  1.00  0.00      A   
ATOM   2877  C   ARG   184      55.434 -49.339   4.544  1.00  0.00      A   
ATOM   2878  O   ARG   184      54.419 -49.499   3.873  1.00  0.00      A   
ATOM   2879  N   TRP   185      55.534 -49.772   5.800  1.00  0.00      A   
ATOM   2880  HN  TRP   185      56.354 -49.634   6.349  1.00  0.00      A   
ATOM   2881  CA  TRP   185      54.425 -50.485   6.448  1.00  0.00      A   
ATOM   2882  HA  TRP   185      54.155 -51.327   5.828  1.00  0.00      A   
ATOM   2883  CB  TRP   185      54.861 -50.958   7.837  1.00  0.00      A   
ATOM   2884  HB1 TRP   185      55.171 -50.068   8.426  1.00  0.00      A   
ATOM   2885  HB2 TRP   185      55.732 -51.636   7.716  1.00  0.00      A   
ATOM   2886  CG  TRP   185      53.813 -51.694   8.632  1.00  0.00      A   
ATOM   2887  CD2 TRP   185      52.870 -51.114   9.549  1.00  0.00      A   
ATOM   2888  CD1 TRP   185      53.608 -53.047   8.677  1.00  0.00      A   
ATOM   2889  HD1 TRP   185      54.154 -53.776   8.096  1.00  0.00      A   
ATOM   2890  NE1 TRP   185      52.601 -53.342   9.573  1.00  0.00      A   
ATOM   2891  HE1 TRP   185      52.275 -54.237   9.782  1.00  0.00      A   
ATOM   2892  CE2 TRP   185      52.134 -52.177  10.121  1.00  0.00      A   
ATOM   2893  CE3 TRP   185      52.578 -49.799   9.938  1.00  0.00      A   
ATOM   2894  HE3 TRP   185      53.113 -48.956   9.529  1.00  0.00      A   
ATOM   2895  CZ2 TRP   185      51.120 -51.965  11.068  1.00  0.00      A   
ATOM   2896  HZ2 TRP   185      50.562 -52.780  11.505  1.00  0.00      A   
ATOM   2897  CZ3 TRP   185      51.567 -49.585  10.881  1.00  0.00      A   
ATOM   2898  HZ3 TRP   185      51.332 -48.577  11.190  1.00  0.00      A   
ATOM   2899  CH2 TRP   185      50.851 -50.666  11.433  1.00  0.00      A   
ATOM   2900  HH2 TRP   185      50.075 -50.471  12.159  1.00  0.00      A   
ATOM   2901  C   TRP   185      53.223 -49.539   6.562  1.00  0.00      A   
ATOM   2902  O   TRP   185      53.397 -48.324   6.688  1.00  0.00      A   
ATOM   2903  N   THR   186      52.009 -50.087   6.494  1.00  0.00      A   
ATOM   2904  HN  THR   186      51.872 -51.066   6.373  1.00  0.00      A   
ATOM   2905  CA  THR   186      50.797 -49.270   6.595  1.00  0.00      A   
ATOM   2906  HA  THR   186      51.082 -48.306   6.988  1.00  0.00      A   
ATOM   2907  CB  THR   186      50.103 -49.098   5.232  1.00  0.00      A   
ATOM   2908  HB  THR   186      49.190 -48.474   5.345  1.00  0.00      A   
ATOM   2909  OG1 THR   186      49.731 -50.390   4.731  1.00  0.00      A   
ATOM   2910  HG1 THR   186      49.142 -50.227   3.991  1.00  0.00      A   
ATOM   2911  CG2 THR   186      51.034 -48.405   4.235  1.00  0.00      A   
ATOM   2912 HG21 THR   186      51.892 -49.067   3.992  1.00  0.00      A   
ATOM   2913 HG22 THR   186      51.426 -47.464   4.674  1.00  0.00      A   
ATOM   2914 HG23 THR   186      50.483 -48.180   3.297  1.00  0.00      A   
ATOM   2915  C   THR   186      49.764 -49.887   7.534  1.00  0.00      A   
ATOM   2916  O   THR   186      48.934 -49.179   8.100  1.00  0.00      A   
ATOM   2917  N   GLY   187      49.814 -51.207   7.688  1.00  0.00      A   
ATOM   2918  HN  GLY   187      50.490 -51.775   7.227  1.00  0.00      A   
ATOM   2919  CA  GLY   187      48.867 -51.893   8.554  1.00  0.00      A   
ATOM   2920  HA1 GLY   187      48.688 -51.265   9.414  1.00  0.00      A   
ATOM   2921  HA2 GLY   187      49.316 -52.826   8.861  1.00  0.00      A   
ATOM   2922  C   GLY   187      47.542 -52.183   7.864  1.00  0.00      A   
ATOM   2923  O   GLY   187      46.612 -52.709   8.482  1.00  0.00      A   
ATOM   2924  N   LEU   188      47.457 -51.847   6.579  1.00  0.00      A   
ATOM   2925  HN  LEU   188      48.221 -51.439   6.085  1.00  0.00      A   
ATOM   2926  CA  LEU   188      46.233 -52.055   5.811  1.00  0.00      A   
ATOM   2927  HA  LEU   188      45.440 -52.311   6.498  1.00  0.00      A   
ATOM   2928  CB  LEU   188      45.886 -50.777   5.040  1.00  0.00      A   
ATOM   2929  HB1 LEU   188      44.924 -50.947   4.512  1.00  0.00      A   
ATOM   2930  HB2 LEU   188      46.684 -50.603   4.288  1.00  0.00      A   
ATOM   2931  CG  LEU   188      45.744 -49.504   5.883  1.00  0.00      A   
ATOM   2932  HG  LEU   188      46.650 -49.369   6.511  1.00  0.00      A   
ATOM   2933  CD1 LEU   188      45.576 -48.304   4.962  1.00  0.00      A   
ATOM   2934 HD11 LEU   188      44.665 -48.426   4.338  1.00  0.00      A   
ATOM   2935 HD12 LEU   188      46.458 -48.216   4.291  1.00  0.00      A   
ATOM   2936 HD13 LEU   188      45.471 -47.377   5.565  1.00  0.00      A   
ATOM   2937  CD2 LEU   188      44.549 -49.629   6.832  1.00  0.00      A   
ATOM   2938 HD21 LEU   188      44.724 -50.450   7.560  1.00  0.00      A   
ATOM   2939 HD22 LEU   188      43.629 -49.858   6.254  1.00  0.00      A   
ATOM   2940 HD23 LEU   188      44.412 -48.681   7.394  1.00  0.00      A   
ATOM   2941  C   LEU   188      46.293 -53.244   4.841  1.00  0.00      A   
ATOM   2942  O   LEU   188      45.341 -53.488   4.096  1.00  0.00      A   
ATOM   2943  N   LYS   189      47.405 -53.974   4.849  1.00  0.00      A   
ATOM   2944  HN  LYS   189      48.174 -53.762   5.447  1.00  0.00      A   
ATOM   2945  CA  LYS   189      47.567 -55.139   3.978  1.00  0.00      A   
ATOM   2946  HA  LYS   189      46.589 -55.428   3.623  1.00  0.00      A   
ATOM   2947  CB  LYS   189      48.486 -54.812   2.795  1.00  0.00      A   
ATOM   2948  HB1 LYS   189      48.642 -55.743   2.212  1.00  0.00      A   
ATOM   2949  HB2 LYS   189      49.462 -54.472   3.200  1.00  0.00      A   
ATOM   2950  CG  LYS   189      47.971 -53.743   1.848  1.00  0.00      A   
ATOM   2951  HG1 LYS   189      46.865 -53.680   1.933  1.00  0.00      A   
ATOM   2952  HG2 LYS   189      48.235 -54.021   0.805  1.00  0.00      A   
ATOM   2953  CD  LYS   189      48.577 -52.380   2.173  1.00  0.00      A   
ATOM   2954  HD1 LYS   189      49.678 -52.430   2.033  1.00  0.00      A   
ATOM   2955  HD2 LYS   189      48.361 -52.131   3.233  1.00  0.00      A   
ATOM   2956  CE  LYS   189      48.011 -51.284   1.278  1.00  0.00      A   
ATOM   2957  HE1 LYS   189      46.910 -51.224   1.413  1.00  0.00      A   
ATOM   2958  HE2 LYS   189      48.254 -51.504   0.217  1.00  0.00      A   
ATOM   2959  NZ  LYS   189      48.581 -49.951   1.606  1.00  0.00      A   
ATOM   2960  HZ1 LYS   189      49.612 -49.972   1.474  1.00  0.00      A   
ATOM   2961  HZ2 LYS   189      48.363 -49.714   2.596  1.00  0.00      A   
ATOM   2962  HZ3 LYS   189      48.166 -49.232   0.979  1.00  0.00      A   
ATOM   2963  C   LYS   189      48.163 -56.306   4.768  1.00  0.00      A   
ATOM   2964  O   LYS   189      49.278 -56.755   4.489  1.00  0.00      A   
ATOM   2965  N   PRO   190      47.416 -56.824   5.758  1.00  0.00      A   
ATOM   2966  CA  PRO   190      47.865 -57.940   6.597  1.00  0.00      A   
ATOM   2967  HA  PRO   190      48.660 -57.624   7.254  1.00  0.00      A   
ATOM   2968  CD  PRO   190      46.042 -56.426   6.113  1.00  0.00      A   
ATOM   2969  HD1 PRO   190      45.321 -56.821   5.368  1.00  0.00      A   
ATOM   2970  HD2 PRO   190      45.963 -55.320   6.169  1.00  0.00      A   
ATOM   2971  CB  PRO   190      46.585 -58.371   7.304  1.00  0.00      A   
ATOM   2972  HB1 PRO   190      46.803 -58.842   8.285  1.00  0.00      A   
ATOM   2973  HB2 PRO   190      46.001 -59.084   6.685  1.00  0.00      A   
ATOM   2974  CG  PRO   190      45.860 -57.072   7.471  1.00  0.00      A   
ATOM   2975  HG1 PRO   190      44.786 -57.234   7.702  1.00  0.00      A   
ATOM   2976  HG2 PRO   190      46.312 -56.456   8.277  1.00  0.00      A   
ATOM   2977  C   PRO   190      48.518 -59.086   5.827  1.00  0.00      A   
ATOM   2978  O   PRO   190      47.982 -59.555   4.821  1.00  0.00      A   
ATOM   2979  N   GLY   191      49.679 -59.525   6.306  1.00  0.00      A   
ATOM   2980  HN  GLY   191      50.108 -59.132   7.115  1.00  0.00      A   
ATOM   2981  CA  GLY   191      50.390 -60.616   5.661  1.00  0.00      A   
ATOM   2982  HA1 GLY   191      49.649 -61.328   5.328  1.00  0.00      A   
ATOM   2983  HA2 GLY   191      51.030 -61.066   6.405  1.00  0.00      A   
ATOM   2984  C   GLY   191      51.245 -60.219   4.470  1.00  0.00      A   
ATOM   2985  O   GLY   191      52.009 -61.038   3.957  1.00  0.00      A   
ATOM   2986  N   LYS   192      51.133 -58.967   4.033  1.00  0.00      A   
ATOM   2987  HN  LYS   192      50.526 -58.304   4.463  1.00  0.00      A   
ATOM   2988  CA  LYS   192      51.904 -58.489   2.885  1.00  0.00      A   
ATOM   2989  HA  LYS   192      52.445 -59.326   2.468  1.00  0.00      A   
ATOM   2990  CB  LYS   192      50.955 -57.889   1.843  1.00  0.00      A   
ATOM   2991  HB1 LYS   192      50.753 -56.832   2.121  1.00  0.00      A   
ATOM   2992  HB2 LYS   192      50.000 -58.457   1.869  1.00  0.00      A   
ATOM   2993  CG  LYS   192      51.493 -57.917   0.419  1.00  0.00      A   
ATOM   2994  HG1 LYS   192      51.648 -58.973   0.112  1.00  0.00      A   
ATOM   2995  HG2 LYS   192      52.468 -57.388   0.391  1.00  0.00      A   
ATOM   2996  CD  LYS   192      50.538 -57.251  -0.564  1.00  0.00      A   
ATOM   2997  HD1 LYS   192      50.326 -56.215  -0.224  1.00  0.00      A   
ATOM   2998  HD2 LYS   192      49.585 -57.821  -0.592  1.00  0.00      A   
ATOM   2999  CE  LYS   192      51.139 -57.207  -1.966  1.00  0.00      A   
ATOM   3000  HE1 LYS   192      51.291 -58.242  -2.340  1.00  0.00      A   
ATOM   3001  HE2 LYS   192      52.107 -56.663  -1.941  1.00  0.00      A   
ATOM   3002  NZ  LYS   192      50.250 -56.503  -2.932  1.00  0.00      A   
ATOM   3003  HZ1 LYS   192      50.104 -55.523  -2.618  1.00  0.00      A   
ATOM   3004  HZ2 LYS   192      49.333 -56.992  -2.979  1.00  0.00      A   
ATOM   3005  HZ3 LYS   192      50.692 -56.504  -3.874  1.00  0.00      A   
ATOM   3006  C   LYS   192      52.981 -57.457   3.236  1.00  0.00      A   
ATOM   3007  O   LYS   192      53.718 -57.003   2.361  1.00  0.00      A   
ATOM   3008  N   GLU   193      53.087 -57.099   4.513  1.00  0.00      A   
ATOM   3009  HN  GLU   193      52.517 -57.490   5.232  1.00  0.00      A   
ATOM   3010  CA  GLU   193      54.066 -56.096   4.924  1.00  0.00      A   
ATOM   3011  HA  GLU   193      54.712 -55.886   4.085  1.00  0.00      A   
ATOM   3012  CB  GLU   193      53.334 -54.829   5.372  1.00  0.00      A   
ATOM   3013  HB1 GLU   193      54.090 -54.054   5.617  1.00  0.00      A   
ATOM   3014  HB2 GLU   193      52.750 -55.065   6.287  1.00  0.00      A   
ATOM   3015  CG  GLU   193      52.383 -54.260   4.326  1.00  0.00      A   
ATOM   3016  HG1 GLU   193      51.558 -54.983   4.156  1.00  0.00      A   
ATOM   3017  HG2 GLU   193      52.938 -54.110   3.377  1.00  0.00      A   
ATOM   3018  CD  GLU   193      51.779 -52.927   4.750  1.00  0.00      A   
ATOM   3019  OE1 GLU   193      50.989 -52.915   5.718  1.00  0.00      A   
ATOM   3020  OE2 GLU   193      52.085 -51.897   4.111  1.00  0.00      A   
ATOM   3021  C   GLU   193      55.000 -56.546   6.036  1.00  0.00      A   
ATOM   3022  O   GLU   193      54.947 -57.691   6.493  1.00  0.00      A   
ATOM   3023  N   PHE   194      55.870 -55.629   6.457  1.00  0.00      A   
ATOM   3024  HN  PHE   194      55.914 -54.721   6.048  1.00  0.00      A   
ATOM   3025  CA  PHE   194      56.818 -55.883   7.542  1.00  0.00      A   
ATOM   3026  HA  PHE   194      57.579 -56.557   7.176  1.00  0.00      A   
ATOM   3027  CB  PHE   194      57.444 -54.559   7.998  1.00  0.00      A   
ATOM   3028  HB1 PHE   194      56.637 -53.862   8.307  1.00  0.00      A   
ATOM   3029  HB2 PHE   194      58.025 -54.122   7.158  1.00  0.00      A   
ATOM   3030  CG  PHE   194      58.383 -54.690   9.161  1.00  0.00      A   
ATOM   3031  CD1 PHE   194      59.742 -54.917   8.956  1.00  0.00      A   
ATOM   3032  HD1 PHE   194      60.120 -55.020   7.951  1.00  0.00      A   
ATOM   3033  CD2 PHE   194      57.915 -54.562  10.465  1.00  0.00      A   
ATOM   3034  HD2 PHE   194      56.863 -54.387  10.638  1.00  0.00      A   
ATOM   3035  CE1 PHE   194      60.618 -55.012  10.037  1.00  0.00      A   
ATOM   3036  HE1 PHE   194      61.669 -55.187   9.864  1.00  0.00      A   
ATOM   3037  CE2 PHE   194      58.784 -54.657  11.553  1.00  0.00      A   
ATOM   3038  HE2 PHE   194      58.405 -54.557  12.560  1.00  0.00      A   
ATOM   3039  CZ  PHE   194      60.140 -54.881  11.337  1.00  0.00      A   
ATOM   3040  HZ  PHE   194      60.818 -54.954  12.174  1.00  0.00      A   
ATOM   3041  C   PHE   194      56.013 -56.495   8.690  1.00  0.00      A   
ATOM   3042  O   PHE   194      55.059 -55.892   9.177  1.00  0.00      A   
ATOM   3043  N   PRO   195      56.399 -57.695   9.145  1.00  0.00      A   
ATOM   3044  CA  PRO   195      55.683 -58.363  10.239  1.00  0.00      A   
ATOM   3045  HA  PRO   195      54.643 -58.491   9.988  1.00  0.00      A   
ATOM   3046  CD  PRO   195      57.496 -58.543   8.646  1.00  0.00      A   
ATOM   3047  HD1 PRO   195      58.453 -58.271   9.138  1.00  0.00      A   
ATOM   3048  HD2 PRO   195      57.593 -58.444   7.544  1.00  0.00      A   
ATOM   3049  CB  PRO   195      56.465 -59.670  10.418  1.00  0.00      A   
ATOM   3050  HB1 PRO   195      55.797 -60.498  10.736  1.00  0.00      A   
ATOM   3051  HB2 PRO   195      57.276 -59.555  11.168  1.00  0.00      A   
ATOM   3052  CG  PRO   195      57.023 -59.919   9.051  1.00  0.00      A   
ATOM   3053  HG1 PRO   195      57.863 -60.644   9.081  1.00  0.00      A   
ATOM   3054  HG2 PRO   195      56.243 -60.301   8.358  1.00  0.00      A   
ATOM   3055  C   PRO   195      55.624 -57.557  11.535  1.00  0.00      A   
ATOM   3056  O   PRO   195      56.643 -57.083  12.028  1.00  0.00      A   
ATOM   3057  N   HIS   196      54.419 -57.407  12.074  1.00  0.00      A   
ATOM   3058  HN  HIS   196      53.602 -57.779  11.642  1.00  0.00      A   
ATOM   3059  CA  HIS   196      54.202 -56.691  13.330  1.00  0.00      A   
ATOM   3060  HA  HIS   196      53.138 -56.612  13.497  1.00  0.00      A   
ATOM   3061  ND1 HIS   196      53.465 -59.507  14.897  1.00  0.00      A   
ATOM   3062  HD1 HIS   196      52.699 -59.012  15.307  1.00  0.00      A   
ATOM   3063  NE2 HIS   196      54.679 -61.109  14.151  1.00  0.00      A   
ATOM   3064  HE2 HIS   196      54.988 -62.027  13.902  1.00  0.00      A   
ATOM   3065  CE1 HIS   196      53.521 -60.816  14.716  1.00  0.00      A   
ATOM   3066  HE1 HIS   196      52.758 -61.518  14.983  1.00  0.00      A   
ATOM   3067  CD2 HIS   196      55.389 -59.947  13.961  1.00  0.00      A   
ATOM   3068  HD2 HIS   196      56.374 -59.936  13.510  1.00  0.00      A   
ATOM   3069  CG  HIS   196      54.627 -58.931  14.433  1.00  0.00      A   
ATOM   3070  CB  HIS   196      54.872 -57.455  14.472  1.00  0.00      A   
ATOM   3071  HB1 HIS   196      54.484 -57.063  15.437  1.00  0.00      A   
ATOM   3072  HB2 HIS   196      55.968 -57.282  14.421  1.00  0.00      A   
ATOM   3073  C   HIS   196      54.706 -55.251  13.316  1.00  0.00      A   
ATOM   3074  O   HIS   196      55.252 -54.772  14.310  1.00  0.00      A   
ATOM   3075  N   GLY   197      54.522 -54.568  12.193  1.00  0.00      A   
ATOM   3076  HN  GLY   197      54.089 -54.961  11.386  1.00  0.00      A   
ATOM   3077  CA  GLY   197      54.958 -53.187  12.096  1.00  0.00      A   
ATOM   3078  HA1 GLY   197      54.714 -52.823  11.109  1.00  0.00      A   
ATOM   3079  HA2 GLY   197      56.026 -53.156  12.252  1.00  0.00      A   
ATOM   3080  C   GLY   197      54.271 -52.323  13.136  1.00  0.00      A   
ATOM   3081  O   GLY   197      54.826 -51.326  13.603  1.00  0.00      A   
ATOM   3082  N   ASP   198      53.053 -52.713  13.506  1.00  0.00      A   
ATOM   3083  HN  ASP   198      52.617 -53.527  13.129  1.00  0.00      A   
ATOM   3084  CA  ASP   198      52.280 -51.969  14.489  1.00  0.00      A   
ATOM   3085  HA  ASP   198      52.346 -50.918  14.247  1.00  0.00      A   
ATOM   3086  CB  ASP   198      50.812 -52.435  14.467  1.00  0.00      A   
ATOM   3087  HB1 ASP   198      50.341 -52.097  13.520  1.00  0.00      A   
ATOM   3088  HB2 ASP   198      50.276 -51.976  15.325  1.00  0.00      A   
ATOM   3089  CG  ASP   198      50.671 -53.942  14.562  1.00  0.00      A   
ATOM   3090  OD1 ASP   198      50.831 -54.632  13.537  1.00  0.00      A   
ATOM   3091  OD2 ASP   198      50.382 -54.442  15.671  1.00  0.00      A   
ATOM   3092  C   ASP   198      52.862 -52.095  15.894  1.00  0.00      A   
ATOM   3093  O   ASP   198      52.955 -51.103  16.616  1.00  0.00      A   
ATOM   3094  N   SER   199      53.256 -53.306  16.285  1.00  0.00      A   
ATOM   3095  HN  SER   199      53.180 -54.111  15.703  1.00  0.00      A   
ATOM   3096  CA  SER   199      53.827 -53.509  17.613  1.00  0.00      A   
ATOM   3097  HA  SER   199      53.158 -53.067  18.336  1.00  0.00      A   
ATOM   3098  CB  SER   199      54.014 -54.999  17.906  1.00  0.00      A   
ATOM   3099  HB1 SER   199      54.500 -55.126  18.897  1.00  0.00      A   
ATOM   3100  HB2 SER   199      54.651 -55.456  17.119  1.00  0.00      A   
ATOM   3101  OG  SER   199      52.767 -55.668  17.924  1.00  0.00      A   
ATOM   3102  HG1 SER   199      52.968 -56.601  18.018  1.00  0.00      A   
ATOM   3103  C   SER   199      55.174 -52.801  17.704  1.00  0.00      A   
ATOM   3104  O   SER   199      55.551 -52.294  18.760  1.00  0.00      A   
ATOM   3105  N   LEU   200      55.910 -52.777  16.597  1.00  0.00      A   
ATOM   3106  HN  LEU   200      55.624 -53.201  15.741  1.00  0.00      A   
ATOM   3107  CA  LEU   200      57.203 -52.104  16.608  1.00  0.00      A   
ATOM   3108  HA  LEU   200      57.766 -52.479  17.449  1.00  0.00      A   
ATOM   3109  CB  LEU   200      57.965 -52.360  15.302  1.00  0.00      A   
ATOM   3110  HB1 LEU   200      57.369 -51.948  14.461  1.00  0.00      A   
ATOM   3111  HB2 LEU   200      58.070 -53.457  15.165  1.00  0.00      A   
ATOM   3112  CG  LEU   200      59.363 -51.732  15.259  1.00  0.00      A   
ATOM   3113  HG  LEU   200      59.271 -50.625  15.293  1.00  0.00      A   
ATOM   3114  CD1 LEU   200      60.198 -52.211  16.449  1.00  0.00      A   
ATOM   3115 HD11 LEU   200      60.160 -53.318  16.520  1.00  0.00      A   
ATOM   3116 HD12 LEU   200      59.795 -51.780  17.390  1.00  0.00      A   
ATOM   3117 HD13 LEU   200      61.257 -51.900  16.318  1.00  0.00      A   
ATOM   3118  CD2 LEU   200      60.034 -52.088  13.940  1.00  0.00      A   
ATOM   3119 HD21 LEU   200      59.399 -51.763  13.088  1.00  0.00      A   
ATOM   3120 HD22 LEU   200      60.180 -53.187  13.874  1.00  0.00      A   
ATOM   3121 HD23 LEU   200      61.017 -51.576  13.865  1.00  0.00      A   
ATOM   3122  C   LEU   200      56.984 -50.606  16.813  1.00  0.00      A   
ATOM   3123  O   LEU   200      57.672 -49.978  17.613  1.00  0.00      A   
ATOM   3124  N   ALA   201      56.019 -50.034  16.104  1.00  0.00      A   
ATOM   3125  HN  ALA   201      55.460 -50.539  15.451  1.00  0.00      A   
ATOM   3126  CA  ALA   201      55.728 -48.608  16.255  1.00  0.00      A   
ATOM   3127  HA  ALA   201      56.625 -48.056  16.017  1.00  0.00      A   
ATOM   3128  CB  ALA   201      54.601 -48.203  15.338  1.00  0.00      A   
ATOM   3129  HB1 ALA   201      53.661 -48.715  15.638  1.00  0.00      A   
ATOM   3130  HB2 ALA   201      54.842 -48.489  14.292  1.00  0.00      A   
ATOM   3131  HB3 ALA   201      54.441 -47.105  15.399  1.00  0.00      A   
ATOM   3132  C   ALA   201      55.369 -48.272  17.705  1.00  0.00      A   
ATOM   3133  O   ALA   201      55.796 -47.247  18.240  1.00  0.00      A   
ATOM   3134  N   SER   202      54.568 -49.124  18.342  1.00  0.00      A   
ATOM   3135  HN  SER   202      54.199 -49.942  17.909  1.00  0.00      A   
ATOM   3136  CA  SER   202      54.189 -48.888  19.734  1.00  0.00      A   
ATOM   3137  HA  SER   202      53.840 -47.870  19.815  1.00  0.00      A   
ATOM   3138  CB  SER   202      53.088 -49.864  20.182  1.00  0.00      A   
ATOM   3139  HB1 SER   202      52.830 -49.679  21.247  1.00  0.00      A   
ATOM   3140  HB2 SER   202      53.441 -50.911  20.064  1.00  0.00      A   
ATOM   3141  OG  SER   202      51.929 -49.679  19.391  1.00  0.00      A   
ATOM   3142  HG1 SER   202      51.284 -50.312  19.714  1.00  0.00      A   
ATOM   3143  C   SER   202      55.399 -49.016  20.641  1.00  0.00      A   
ATOM   3144  O   SER   202      55.488 -48.328  21.646  1.00  0.00      A   
ATOM   3145  N   LEU   203      56.338 -49.893  20.295  1.00  0.00      A   
ATOM   3146  HN  LEU   203      56.274 -50.474  19.487  1.00  0.00      A   
ATOM   3147  CA  LEU   203      57.526 -50.027  21.123  1.00  0.00      A   
ATOM   3148  HA  LEU   203      57.208 -50.339  22.107  1.00  0.00      A   
ATOM   3149  CB  LEU   203      58.509 -51.039  20.549  1.00  0.00      A   
ATOM   3150  HB1 LEU   203      59.510 -50.792  20.959  1.00  0.00      A   
ATOM   3151  HB2 LEU   203      58.522 -50.896  19.449  1.00  0.00      A   
ATOM   3152  CG  LEU   203      58.271 -52.522  20.807  1.00  0.00      A   
ATOM   3153  HG  LEU   203      57.393 -52.870  20.222  1.00  0.00      A   
ATOM   3154  CD1 LEU   203      59.514 -53.290  20.382  1.00  0.00      A   
ATOM   3155 HD11 LEU   203      60.417 -52.846  20.853  1.00  0.00      A   
ATOM   3156 HD12 LEU   203      59.631 -53.241  19.278  1.00  0.00      A   
ATOM   3157 HD13 LEU   203      59.431 -54.351  20.703  1.00  0.00      A   
ATOM   3158  CD2 LEU   203      57.988 -52.742  22.281  1.00  0.00      A   
ATOM   3159 HD21 LEU   203      56.985 -52.341  22.542  1.00  0.00      A   
ATOM   3160 HD22 LEU   203      58.751 -52.217  22.895  1.00  0.00      A   
ATOM   3161 HD23 LEU   203      58.006 -53.829  22.511  1.00  0.00      A   
ATOM   3162  C   LEU   203      58.219 -48.678  21.196  1.00  0.00      A   
ATOM   3163  O   LEU   203      58.725 -48.289  22.241  1.00  0.00      A   
ATOM   3164  N   PHE   204      58.237 -47.966  20.075  1.00  0.00      A   
ATOM   3165  HN  PHE   204      57.820 -48.286  19.229  1.00  0.00      A   
ATOM   3166  CA  PHE   204      58.879 -46.663  20.034  1.00  0.00      A   
ATOM   3167  HA  PHE   204      59.845 -46.752  20.510  1.00  0.00      A   
ATOM   3168  CB  PHE   204      59.041 -46.184  18.585  1.00  0.00      A   
ATOM   3169  HB1 PHE   204      59.174 -45.081  18.577  1.00  0.00      A   
ATOM   3170  HB2 PHE   204      58.136 -46.463  18.005  1.00  0.00      A   
ATOM   3171  CG  PHE   204      60.233 -46.784  17.870  1.00  0.00      A   
ATOM   3172  CD1 PHE   204      60.061 -47.685  16.829  1.00  0.00      A   
ATOM   3173  HD1 PHE   204      59.063 -47.951  16.516  1.00  0.00      A   
ATOM   3174  CD2 PHE   204      61.528 -46.450  18.258  1.00  0.00      A   
ATOM   3175  HD2 PHE   204      61.677 -45.747  19.064  1.00  0.00      A   
ATOM   3176  CE1 PHE   204      61.174 -48.258  16.172  1.00  0.00      A   
ATOM   3177  HE1 PHE   204      61.026 -48.956  15.361  1.00  0.00      A   
ATOM   3178  CE2 PHE   204      62.638 -47.011  17.620  1.00  0.00      A   
ATOM   3179  HE2 PHE   204      63.635 -46.743  17.936  1.00  0.00      A   
ATOM   3180  CZ  PHE   204      62.455 -47.919  16.575  1.00  0.00      A   
ATOM   3181  HZ  PHE   204      63.311 -48.357  16.083  1.00  0.00      A   
ATOM   3182  C   PHE   204      58.163 -45.583  20.835  1.00  0.00      A   
ATOM   3183  O   PHE   204      58.777 -44.916  21.659  1.00  0.00      A   
ATOM   3184  N   SER   205      56.870 -45.407  20.591  1.00  0.00      A   
ATOM   3185  HN  SER   205      56.359 -45.968  19.943  1.00  0.00      A   
ATOM   3186  CA  SER   205      56.129 -44.357  21.282  1.00  0.00      A   
ATOM   3187  HA  SER   205      56.740 -43.467  21.295  1.00  0.00      A   
ATOM   3188  CB  SER   205      54.804 -44.087  20.561  1.00  0.00      A   
ATOM   3189  HB1 SER   205      55.003 -43.679  19.547  1.00  0.00      A   
ATOM   3190  HB2 SER   205      54.203 -43.355  21.143  1.00  0.00      A   
ATOM   3191  OG  SER   205      54.064 -45.288  20.434  1.00  0.00      A   
ATOM   3192  HG1 SER   205      53.258 -45.053  19.970  1.00  0.00      A   
ATOM   3193  C   SER   205      55.833 -44.625  22.747  1.00  0.00      A   
ATOM   3194  O   SER   205      55.723 -43.692  23.536  1.00  0.00      A   
ATOM   3195  N   GLU   206      55.702 -45.892  23.118  1.00  0.00      A   
ATOM   3196  HN  GLU   206      55.825 -46.658  22.491  1.00  0.00      A   
ATOM   3197  CA  GLU   206      55.365 -46.215  24.496  1.00  0.00      A   
ATOM   3198  HA  GLU   206      55.000 -45.318  24.975  1.00  0.00      A   
ATOM   3199  CB  GLU   206      54.292 -47.315  24.523  1.00  0.00      A   
ATOM   3200  HB1 GLU   206      54.013 -47.508  25.580  1.00  0.00      A   
ATOM   3201  HB2 GLU   206      54.727 -48.240  24.090  1.00  0.00      A   
ATOM   3202  CG  GLU   206      53.032 -46.968  23.748  1.00  0.00      A   
ATOM   3203  HG1 GLU   206      53.279 -46.923  22.666  1.00  0.00      A   
ATOM   3204  HG2 GLU   206      52.670 -45.972  24.081  1.00  0.00      A   
ATOM   3205  CD  GLU   206      51.908 -47.978  23.942  1.00  0.00      A   
ATOM   3206  OE1 GLU   206      52.114 -49.180  23.669  1.00  0.00      A   
ATOM   3207  OE2 GLU   206      50.808 -47.564  24.352  1.00  0.00      A   
ATOM   3208  C   GLU   206      56.536 -46.646  25.363  1.00  0.00      A   
ATOM   3209  O   GLU   206      56.484 -46.506  26.585  1.00  0.00      A   
ATOM   3210  N   GLU   207      57.592 -47.170  24.749  1.00  0.00      A   
ATOM   3211  HN  GLU   207      57.660 -47.264  23.760  1.00  0.00      A   
ATOM   3212  CA  GLU   207      58.719 -47.637  25.546  1.00  0.00      A   
ATOM   3213  HA  GLU   207      58.562 -47.332  26.570  1.00  0.00      A   
ATOM   3214  CB  GLU   207      58.817 -49.163  25.448  1.00  0.00      A   
ATOM   3215  HB1 GLU   207      59.714 -49.501  26.010  1.00  0.00      A   
ATOM   3216  HB2 GLU   207      58.935 -49.447  24.380  1.00  0.00      A   
ATOM   3217  CG  GLU   207      57.587 -49.868  26.012  1.00  0.00      A   
ATOM   3218  HG1 GLU   207      56.697 -49.567  25.418  1.00  0.00      A   
ATOM   3219  HG2 GLU   207      57.446 -49.551  27.067  1.00  0.00      A   
ATOM   3220  CD  GLU   207      57.694 -51.379  25.978  1.00  0.00      A   
ATOM   3221  OE1 GLU   207      58.638 -51.930  26.578  1.00  0.00      A   
ATOM   3222  OE2 GLU   207      56.810 -52.019  25.360  1.00  0.00      A   
ATOM   3223  C   GLU   207      60.086 -47.046  25.248  1.00  0.00      A   
ATOM   3224  O   GLU   207      60.720 -46.464  26.128  1.00  0.00      A   
ATOM   3225  N   ILE   208      60.545 -47.213  24.014  1.00  0.00      A   
ATOM   3226  HN  ILE   208      60.019 -47.658  23.294  1.00  0.00      A   
ATOM   3227  CA  ILE   208      61.875 -46.736  23.665  1.00  0.00      A   
ATOM   3228  HA  ILE   208      62.575 -47.140  24.381  1.00  0.00      A   
ATOM   3229  CB  ILE   208      62.253 -47.178  22.245  1.00  0.00      A   
ATOM   3230  HB  ILE   208      61.527 -46.750  21.520  1.00  0.00      A   
ATOM   3231  CG2 ILE   208      63.678 -46.695  21.887  1.00  0.00      A   
ATOM   3232 HG21 ILE   208      64.407 -47.067  22.638  1.00  0.00      A   
ATOM   3233 HG22 ILE   208      63.711 -45.584  21.880  1.00  0.00      A   
ATOM   3234 HG23 ILE   208      63.970 -47.084  20.887  1.00  0.00      A   
ATOM   3235  CG1 ILE   208      62.192 -48.707  22.168  1.00  0.00      A   
ATOM   3236 HG11 ILE   208      61.216 -49.041  22.578  1.00  0.00      A   
ATOM   3237 HG12 ILE   208      63.007 -49.124  22.796  1.00  0.00      A   
ATOM   3238  CD1 ILE   208      62.337 -49.258  20.765  1.00  0.00      A   
ATOM   3239  HD1 ILE   208      63.347 -49.026  20.366  1.00  0.00      A   
ATOM   3240  HD2 ILE   208      61.578 -48.797  20.098  1.00  0.00      A   
ATOM   3241  HD3 ILE   208      62.204 -50.361  20.776  1.00  0.00      A   
ATOM   3242  C   ILE   208      62.063 -45.240  23.800  1.00  0.00      A   
ATOM   3243  O   ILE   208      63.005 -44.804  24.437  1.00  0.00      A   
ATOM   3244  N   TYR   209      61.186 -44.439  23.221  1.00  0.00      A   
ATOM   3245  HN  TYR   209      60.389 -44.752  22.710  1.00  0.00      A   
ATOM   3246  CA  TYR   209      61.408 -43.010  23.344  1.00  0.00      A   
ATOM   3247  HA  TYR   209      62.461 -42.821  23.195  1.00  0.00      A   
ATOM   3248  CB  TYR   209      60.585 -42.249  22.317  1.00  0.00      A   
ATOM   3249  HB1 TYR   209      59.504 -42.447  22.487  1.00  0.00      A   
ATOM   3250  HB2 TYR   209      60.876 -42.572  21.294  1.00  0.00      A   
ATOM   3251  CG  TYR   209      60.791 -40.757  22.398  1.00  0.00      A   
ATOM   3252  CD1 TYR   209      61.923 -40.154  21.858  1.00  0.00      A   
ATOM   3253  HD1 TYR   209      62.657 -40.762  21.350  1.00  0.00      A   
ATOM   3254  CD2 TYR   209      59.862 -39.952  23.051  1.00  0.00      A   
ATOM   3255  HD2 TYR   209      58.976 -40.402  23.473  1.00  0.00      A   
ATOM   3256  CE1 TYR   209      62.124 -38.770  21.964  1.00  0.00      A   
ATOM   3257  HE1 TYR   209      63.002 -38.311  21.535  1.00  0.00      A   
ATOM   3258  CE2 TYR   209      60.053 -38.587  23.168  1.00  0.00      A   
ATOM   3259  HE2 TYR   209      59.322 -37.980  23.681  1.00  0.00      A   
ATOM   3260  CZ  TYR   209      61.182 -38.000  22.627  1.00  0.00      A   
ATOM   3261  OH  TYR   209      61.354 -36.648  22.771  1.00  0.00      A   
ATOM   3262  HH  TYR   209      60.606 -36.305  23.266  1.00  0.00      A   
ATOM   3263  C   TYR   209      61.163 -42.465  24.751  1.00  0.00      A   
ATOM   3264  O   TYR   209      61.953 -41.675  25.261  1.00  0.00      A   
ATOM   3265  N   PRO   210      60.070 -42.881  25.408  1.00  0.00      A   
ATOM   3266  CA  PRO   210      59.841 -42.354  26.761  1.00  0.00      A   
ATOM   3267  HA  PRO   210      59.953 -41.282  26.769  1.00  0.00      A   
ATOM   3268  CD  PRO   210      58.894 -43.626  24.914  1.00  0.00      A   
ATOM   3269  HD1 PRO   210      59.019 -44.713  25.096  1.00  0.00      A   
ATOM   3270  HD2 PRO   210      58.742 -43.436  23.831  1.00  0.00      A   
ATOM   3271  CB  PRO   210      58.430 -42.853  27.105  1.00  0.00      A   
ATOM   3272  HB1 PRO   210      57.883 -42.107  27.720  1.00  0.00      A   
ATOM   3273  HB2 PRO   210      58.471 -43.815  27.659  1.00  0.00      A   
ATOM   3274  CG  PRO   210      57.771 -43.033  25.758  1.00  0.00      A   
ATOM   3275  HG1 PRO   210      56.904 -43.725  25.820  1.00  0.00      A   
ATOM   3276  HG2 PRO   210      57.425 -42.062  25.345  1.00  0.00      A   
ATOM   3277  C   PRO   210      60.855 -42.800  27.826  1.00  0.00      A   
ATOM   3278  O   PRO   210      61.245 -42.019  28.691  1.00  0.00      A   
ATOM   3279  N   PHE   211      61.290 -44.056  27.770  1.00  0.00      A   
ATOM   3280  HN  PHE   211      61.024 -44.692  27.050  1.00  0.00      A   
ATOM   3281  CA  PHE   211      62.197 -44.556  28.795  1.00  0.00      A   
ATOM   3282  HA  PHE   211      62.338 -43.786  29.538  1.00  0.00      A   
ATOM   3283  CB  PHE   211      61.573 -45.806  29.417  1.00  0.00      A   
ATOM   3284  HB1 PHE   211      62.142 -46.086  30.329  1.00  0.00      A   
ATOM   3285  HB2 PHE   211      61.599 -46.636  28.680  1.00  0.00      A   
ATOM   3286  CG  PHE   211      60.131 -45.612  29.827  1.00  0.00      A   
ATOM   3287  CD1 PHE   211      59.768 -44.554  30.653  1.00  0.00      A   
ATOM   3288  HD1 PHE   211      60.527 -43.877  31.014  1.00  0.00      A   
ATOM   3289  CD2 PHE   211      59.140 -46.478  29.373  1.00  0.00      A   
ATOM   3290  HD2 PHE   211      59.408 -47.305  28.732  1.00  0.00      A   
ATOM   3291  CE1 PHE   211      58.430 -44.355  31.023  1.00  0.00      A   
ATOM   3292  HE1 PHE   211      58.163 -43.528  31.664  1.00  0.00      A   
ATOM   3293  CE2 PHE   211      57.798 -46.291  29.735  1.00  0.00      A   
ATOM   3294  HE2 PHE   211      57.041 -46.971  29.374  1.00  0.00      A   
ATOM   3295  CZ  PHE   211      57.444 -45.231  30.558  1.00  0.00      A   
ATOM   3296  HZ  PHE   211      56.411 -45.083  30.838  1.00  0.00      A   
ATOM   3297  C   PHE   211      63.632 -44.839  28.347  1.00  0.00      A   
ATOM   3298  O   PHE   211      64.379 -45.561  29.024  1.00  0.00      A   
ATOM   3299  N   CYS   212      64.036 -44.252  27.227  1.00  0.00      A   
ATOM   3300  HN  CYS   212      63.451 -43.655  26.684  1.00  0.00      A   
ATOM   3301  CA  CYS   212      65.400 -44.475  26.743  1.00  0.00      A   
ATOM   3302  HA  CYS   212      65.496 -45.516  26.475  1.00  0.00      A   
ATOM   3303  CB  CYS   212      65.679 -43.581  25.528  1.00  0.00      A   
ATOM   3304  HB1 CYS   212      65.107 -43.980  24.665  1.00  0.00      A   
ATOM   3305  HB2 CYS   212      66.762 -43.647  25.291  1.00  0.00      A   
ATOM   3306  SG  CYS   212      65.233 -41.841  25.783  1.00  0.00      A   
ATOM   3307  HG1 CYS   212      65.623 -41.445  24.580  1.00  0.00      A   
ATOM   3308  C   CYS   212      66.468 -44.243  27.819  1.00  0.00      A   
ATOM   3309  O   CYS   212      67.430 -44.998  27.906  1.00  0.00      A   
ATOM   3310  N   VAL   213      66.308 -43.210  28.647  1.00  0.00      A   
ATOM   3311  HN  VAL   213      65.520 -42.600  28.611  1.00  0.00      A   
ATOM   3312  CA  VAL   213      67.315 -42.933  29.662  1.00  0.00      A   
ATOM   3313  HA  VAL   213      68.282 -42.934  29.182  1.00  0.00      A   
ATOM   3314  CB  VAL   213      67.054 -41.565  30.341  1.00  0.00      A   
ATOM   3315  HB  VAL   213      66.068 -41.589  30.850  1.00  0.00      A   
ATOM   3316  CG1 VAL   213      68.156 -41.257  31.372  1.00  0.00      A   
ATOM   3317 HG11 VAL   213      69.156 -41.310  30.890  1.00  0.00      A   
ATOM   3318 HG12 VAL   213      68.119 -42.001  32.197  1.00  0.00      A   
ATOM   3319 HG13 VAL   213      68.013 -40.235  31.784  1.00  0.00      A   
ATOM   3320  CG2 VAL   213      67.040 -40.476  29.271  1.00  0.00      A   
ATOM   3321 HG21 VAL   213      66.204 -40.651  28.559  1.00  0.00      A   
ATOM   3322 HG22 VAL   213      67.996 -40.489  28.706  1.00  0.00      A   
ATOM   3323 HG23 VAL   213      66.900 -39.481  29.746  1.00  0.00      A   
ATOM   3324  C   VAL   213      67.423 -44.063  30.683  1.00  0.00      A   
ATOM   3325  O   VAL   213      68.523 -44.410  31.131  1.00  0.00      A   
ATOM   3326  N   LYS   214      66.296 -44.672  31.029  1.00  0.00      A   
ATOM   3327  HN  LYS   214      65.401 -44.409  30.675  1.00  0.00      A   
ATOM   3328  CA  LYS   214      66.337 -45.780  31.969  1.00  0.00      A   
ATOM   3329  HA  LYS   214      66.920 -45.472  32.825  1.00  0.00      A   
ATOM   3330  CB  LYS   214      64.918 -46.167  32.400  1.00  0.00      A   
ATOM   3331  HB1 LYS   214      64.984 -46.912  33.221  1.00  0.00      A   
ATOM   3332  HB2 LYS   214      64.395 -46.629  31.536  1.00  0.00      A   
ATOM   3333  CG  LYS   214      64.104 -44.971  32.886  1.00  0.00      A   
ATOM   3334  HG1 LYS   214      63.998 -44.244  32.053  1.00  0.00      A   
ATOM   3335  HG2 LYS   214      64.645 -44.482  33.724  1.00  0.00      A   
ATOM   3336  CD  LYS   214      62.718 -45.379  33.364  1.00  0.00      A   
ATOM   3337  HD1 LYS   214      62.814 -45.994  34.284  1.00  0.00      A   
ATOM   3338  HD2 LYS   214      62.224 -45.988  32.576  1.00  0.00      A   
ATOM   3339  CE  LYS   214      61.859 -44.157  33.667  1.00  0.00      A   
ATOM   3340  HE1 LYS   214      60.815 -44.473  33.876  1.00  0.00      A   
ATOM   3341  HE2 LYS   214      61.880 -43.461  32.801  1.00  0.00      A   
ATOM   3342  NZ  LYS   214      62.357 -43.411  34.861  1.00  0.00      A   
ATOM   3343  HZ1 LYS   214      63.329 -43.086  34.687  1.00  0.00      A   
ATOM   3344  HZ2 LYS   214      62.345 -44.039  35.691  1.00  0.00      A   
ATOM   3345  HZ3 LYS   214      61.743 -42.591  35.038  1.00  0.00      A   
ATOM   3346  C   LYS   214      67.054 -46.965  31.317  1.00  0.00      A   
ATOM   3347  O   LYS   214      67.796 -47.685  31.984  1.00  0.00      A   
ATOM   3348  N   TYR   215      66.845 -47.159  30.017  1.00  0.00      A   
ATOM   3349  HN  TYR   215      66.236 -46.581  29.479  1.00  0.00      A   
ATOM   3350  CA  TYR   215      67.512 -48.254  29.301  1.00  0.00      A   
ATOM   3351  HA  TYR   215      67.349 -49.166  29.857  1.00  0.00      A   
ATOM   3352  CB  TYR   215      66.954 -48.391  27.880  1.00  0.00      A   
ATOM   3353  HB1 TYR   215      67.608 -49.073  27.296  1.00  0.00      A   
ATOM   3354  HB2 TYR   215      66.923 -47.389  27.402  1.00  0.00      A   
ATOM   3355  CG  TYR   215      65.548 -48.960  27.819  1.00  0.00      A   
ATOM   3356  CD1 TYR   215      65.210 -50.114  28.532  1.00  0.00      A   
ATOM   3357  HD1 TYR   215      65.964 -50.611  29.125  1.00  0.00      A   
ATOM   3358  CD2 TYR   215      64.556 -48.339  27.061  1.00  0.00      A   
ATOM   3359  HD2 TYR   215      64.795 -47.447  26.502  1.00  0.00      A   
ATOM   3360  CE1 TYR   215      63.914 -50.636  28.490  1.00  0.00      A   
ATOM   3361  HE1 TYR   215      63.670 -51.530  29.046  1.00  0.00      A   
ATOM   3362  CE2 TYR   215      63.255 -48.852  27.014  1.00  0.00      A   
ATOM   3363  HE2 TYR   215      62.497 -48.357  26.423  1.00  0.00      A   
ATOM   3364  CZ  TYR   215      62.943 -49.999  27.730  1.00  0.00      A   
ATOM   3365  OH  TYR   215      61.665 -50.511  27.681  1.00  0.00      A   
ATOM   3366  HH  TYR   215      61.141 -49.947  27.106  1.00  0.00      A   
ATOM   3367  C   TYR   215      69.018 -47.999  29.236  1.00  0.00      A   
ATOM   3368  O   TYR   215      69.834 -48.897  29.463  1.00  0.00      A   
ATOM   3369  N   TYR   216      69.385 -46.766  28.921  1.00  0.00      A   
ATOM   3370  HN  TYR   216      68.723 -46.047  28.726  1.00  0.00      A   
ATOM   3371  CA  TYR   216      70.795 -46.387  28.841  1.00  0.00      A   
ATOM   3372  HA  TYR   216      71.276 -47.023  28.113  1.00  0.00      A   
ATOM   3373  CB  TYR   216      70.913 -44.922  28.432  1.00  0.00      A   
ATOM   3374  HB1 TYR   216      70.484 -44.281  29.232  1.00  0.00      A   
ATOM   3375  HB2 TYR   216      70.365 -44.761  27.479  1.00  0.00      A   
ATOM   3376  CG  TYR   216      72.335 -44.474  28.213  1.00  0.00      A   
ATOM   3377  CD1 TYR   216      72.959 -44.646  26.980  1.00  0.00      A   
ATOM   3378  HD1 TYR   216      72.409 -45.085  26.161  1.00  0.00      A   
ATOM   3379  CD2 TYR   216      73.065 -43.902  29.250  1.00  0.00      A   
ATOM   3380  HD2 TYR   216      72.596 -43.759  30.212  1.00  0.00      A   
ATOM   3381  CE1 TYR   216      74.286 -44.257  26.788  1.00  0.00      A   
ATOM   3382  HE1 TYR   216      74.761 -44.396  25.828  1.00  0.00      A   
ATOM   3383  CE2 TYR   216      74.386 -43.511  29.071  1.00  0.00      A   
ATOM   3384  HE2 TYR   216      74.937 -43.069  29.888  1.00  0.00      A   
ATOM   3385  CZ  TYR   216      74.989 -43.691  27.844  1.00  0.00      A   
ATOM   3386  OH  TYR   216      76.297 -43.304  27.681  1.00  0.00      A   
ATOM   3387  HH  TYR   216      76.604 -42.939  28.514  1.00  0.00      A   
ATOM   3388  C   TYR   216      71.519 -46.599  30.177  1.00  0.00      A   
ATOM   3389  O   TYR   216      72.635 -47.133  30.216  1.00  0.00      A   
ATOM   3390  N   ALA   217      70.883 -46.181  31.268  1.00  0.00      A   
ATOM   3391  HN  ALA   217      69.986 -45.749  31.225  1.00  0.00      A   
ATOM   3392  CA  ALA   217      71.460 -46.327  32.600  1.00  0.00      A   
ATOM   3393  HA  ALA   217      72.431 -45.854  32.600  1.00  0.00      A   
ATOM   3394  CB  ALA   217      70.547 -45.677  33.649  1.00  0.00      A   
ATOM   3395  HB1 ALA   217      69.548 -46.164  33.641  1.00  0.00      A   
ATOM   3396  HB2 ALA   217      70.418 -44.597  33.420  1.00  0.00      A   
ATOM   3397  HB3 ALA   217      70.991 -45.795  34.661  1.00  0.00      A   
ATOM   3398  C   ALA   217      71.664 -47.805  32.925  1.00  0.00      A   
ATOM   3399  O   ALA   217      72.714 -48.198  33.432  1.00  0.00      A   
ATOM   3400  N   GLU   218      70.656 -48.619  32.630  1.00  0.00      A   
ATOM   3401  HN  GLU   218      69.807 -48.287  32.227  1.00  0.00      A   
ATOM   3402  CA  GLU   218      70.729 -50.051  32.878  1.00  0.00      A   
ATOM   3403  HA  GLU   218      70.905 -50.204  33.932  1.00  0.00      A   
ATOM   3404  CB  GLU   218      69.418 -50.717  32.451  1.00  0.00      A   
ATOM   3405  HB1 GLU   218      69.275 -50.539  31.364  1.00  0.00      A   
ATOM   3406  HB2 GLU   218      68.586 -50.236  33.007  1.00  0.00      A   
ATOM   3407  CG  GLU   218      69.352 -52.217  32.700  1.00  0.00      A   
ATOM   3408  HG1 GLU   218      69.565 -52.415  33.772  1.00  0.00      A   
ATOM   3409  HG2 GLU   218      70.121 -52.721  32.077  1.00  0.00      A   
ATOM   3410  CD  GLU   218      67.990 -52.810  32.359  1.00  0.00      A   
ATOM   3411  OE1 GLU   218      67.547 -52.674  31.196  1.00  0.00      A   
ATOM   3412  OE2 GLU   218      67.362 -53.415  33.256  1.00  0.00      A   
ATOM   3413  C   GLU   218      71.906 -50.656  32.105  1.00  0.00      A   
ATOM   3414  O   GLU   218      72.608 -51.531  32.613  1.00  0.00      A   
ATOM   3415  N   ALA   219      72.120 -50.181  30.882  1.00  0.00      A   
ATOM   3416  HN  ALA   219      71.546 -49.471  30.481  1.00  0.00      A   
ATOM   3417  CA  ALA   219      73.212 -50.669  30.046  1.00  0.00      A   
ATOM   3418  HA  ALA   219      73.189 -51.749  30.057  1.00  0.00      A   
ATOM   3419  CB  ALA   219      73.053 -50.146  28.620  1.00  0.00      A   
ATOM   3420  HB1 ALA   219      73.131 -49.038  28.608  1.00  0.00      A   
ATOM   3421  HB2 ALA   219      72.058 -50.436  28.219  1.00  0.00      A   
ATOM   3422  HB3 ALA   219      73.853 -50.565  27.972  1.00  0.00      A   
ATOM   3423  C   ALA   219      74.566 -50.240  30.613  1.00  0.00      A   
ATOM   3424  O   ALA   219      75.521 -51.015  30.607  1.00  0.00      A   
ATOM   3425  N   GLN   220      74.648 -49.004  31.095  1.00  0.00      A   
ATOM   3426  HN  GLN   220      73.874 -48.376  31.092  1.00  0.00      A   
ATOM   3427  CA  GLN   220      75.893 -48.498  31.663  1.00  0.00      A   
ATOM   3428  HA  GLN   220      76.696 -48.758  30.991  1.00  0.00      A   
ATOM   3429  CB  GLN   220      75.825 -46.978  31.849  1.00  0.00      A   
ATOM   3430  HB1 GLN   220      76.695 -46.666  32.464  1.00  0.00      A   
ATOM   3431  HB2 GLN   220      74.891 -46.737  32.397  1.00  0.00      A   
ATOM   3432  CG  GLN   220      75.841 -46.168  30.560  1.00  0.00      A   
ATOM   3433  HG1 GLN   220      75.786 -45.088  30.816  1.00  0.00      A   
ATOM   3434  HG2 GLN   220      74.954 -46.445  29.952  1.00  0.00      A   
ATOM   3435  CD  GLN   220      77.088 -46.398  29.719  1.00  0.00      A   
ATOM   3436  OE1 GLN   220      77.024 -46.975  28.631  1.00  0.00      A   
ATOM   3437  NE2 GLN   220      78.233 -45.952  30.227  1.00  0.00      A   
ATOM   3438 HE21 GLN   220      78.241 -45.493  31.114  1.00  0.00      A   
ATOM   3439 HE22 GLN   220      79.086 -46.077  29.721  1.00  0.00      A   
ATOM   3440  C   GLN   220      76.174 -49.166  33.008  1.00  0.00      A   
ATOM   3441  O   GLN   220      77.326 -49.299  33.419  1.00  0.00      A   
ATOM   3442  N   ARG   221      75.111 -49.588  33.683  1.00  0.00      A   
ATOM   3443  HN  ARG   221      74.184 -49.472  33.335  1.00  0.00      A   
ATOM   3444  CA  ARG   221      75.234 -50.248  34.976  1.00  0.00      A   
ATOM   3445  HA  ARG   221      75.915 -49.672  35.586  1.00  0.00      A   
ATOM   3446  CB  ARG   221      73.862 -50.342  35.649  1.00  0.00      A   
ATOM   3447  HB1 ARG   221      73.225 -51.030  35.055  1.00  0.00      A   
ATOM   3448  HB2 ARG   221      73.400 -49.333  35.650  1.00  0.00      A   
ATOM   3449  CG  ARG   221      73.915 -50.850  37.081  1.00  0.00      A   
ATOM   3450  HG1 ARG   221      74.605 -50.208  37.668  1.00  0.00      A   
ATOM   3451  HG2 ARG   221      74.302 -51.890  37.083  1.00  0.00      A   
ATOM   3452  CD  ARG   221      72.541 -50.830  37.735  1.00  0.00      A   
ATOM   3453  HD1 ARG   221      71.846 -51.486  37.168  1.00  0.00      A   
ATOM   3454  HD2 ARG   221      72.151 -49.791  37.759  1.00  0.00      A   
ATOM   3455  NE  ARG   221      72.593 -51.319  39.112  1.00  0.00      A   
ATOM   3456  HE  ARG   221      73.480 -51.605  39.472  1.00  0.00      A   
ATOM   3457  CZ  ARG   221      71.538 -51.409  39.916  1.00  0.00      A   
ATOM   3458  NH1 ARG   221      70.337 -51.041  39.486  1.00  0.00      A   
ATOM   3459 HH11 ARG   221      70.224 -50.697  38.554  1.00  0.00      A   
ATOM   3460 HH12 ARG   221      69.546 -51.109  40.093  1.00  0.00      A   
ATOM   3461  NH2 ARG   221      71.684 -51.864  41.154  1.00  0.00      A   
ATOM   3462 HH21 ARG   221      72.588 -52.141  41.481  1.00  0.00      A   
ATOM   3463 HH22 ARG   221      70.891 -51.931  41.759  1.00  0.00      A   
ATOM   3464  C   ARG   221      75.820 -51.650  34.820  1.00  0.00      A   
ATOM   3465  O   ARG   221      76.500 -52.147  35.717  1.00  0.00      A   
ATOM   3466  N   ASP   222      75.552 -52.291  33.687  1.00  0.00      A   
ATOM   3467  HN  ASP   222      75.000 -51.887  32.961  1.00  0.00      A   
ATOM   3468  CA  ASP   222      76.057 -53.639  33.443  1.00  0.00      A   
ATOM   3469  HA  ASP   222      75.975 -54.198  34.363  1.00  0.00      A   
ATOM   3470  CB  ASP   222      75.260 -54.325  32.331  1.00  0.00      A   
ATOM   3471  HB1 ASP   222      75.706 -55.322  32.131  1.00  0.00      A   
ATOM   3472  HB2 ASP   222      75.320 -53.707  31.410  1.00  0.00      A   
ATOM   3473  CG  ASP   222      73.804 -54.514  32.689  1.00  0.00      A   
ATOM   3474  OD1 ASP   222      73.521 -54.930  33.834  1.00  0.00      A   
ATOM   3475  OD2 ASP   222      72.943 -54.261  31.818  1.00  0.00      A   
ATOM   3476  C   ASP   222      77.535 -53.646  33.074  1.00  0.00      A   
ATOM   3477  O   ASP   222      78.161 -54.706  33.014  1.00  0.00      A   
ATOM   3478  N   LEU   223      78.086 -52.463  32.822  1.00  0.00      A   
ATOM   3479  HN  LEU   223      77.568 -51.613  32.867  1.00  0.00      A   
ATOM   3480  CA  LEU   223      79.493 -52.344  32.462  1.00  0.00      A   
ATOM   3481  HA  LEU   223      79.788 -53.250  31.954  1.00  0.00      A   
ATOM   3482  CB  LEU   223      79.702 -51.126  31.553  1.00  0.00      A   
ATOM   3483  HB1 LEU   223      80.791 -51.034  31.360  1.00  0.00      A   
ATOM   3484  HB2 LEU   223      79.355 -50.229  32.106  1.00  0.00      A   
ATOM   3485  CG  LEU   223      78.988 -51.142  30.197  1.00  0.00      A   
ATOM   3486  HG  LEU   223      77.903 -51.328  30.348  1.00  0.00      A   
ATOM   3487  CD1 LEU   223      79.187 -49.799  29.507  1.00  0.00      A   
ATOM   3488 HD11 LEU   223      80.268 -49.621  29.323  1.00  0.00      A   
ATOM   3489 HD12 LEU   223      78.798 -48.982  30.151  1.00  0.00      A   
ATOM   3490 HD13 LEU   223      78.655 -49.791  28.532  1.00  0.00      A   
ATOM   3491  CD2 LEU   223      79.526 -52.273  29.332  1.00  0.00      A   
ATOM   3492 HD21 LEU   223      79.309 -53.254  29.808  1.00  0.00      A   
ATOM   3493 HD22 LEU   223      80.626 -52.170  29.216  1.00  0.00      A   
ATOM   3494 HD23 LEU   223      79.040 -52.250  28.333  1.00  0.00      A   
ATOM   3495  C   LEU   223      80.355 -52.214  33.716  1.00  0.00      A   
ATOM   3496  O   LEU   223      81.583 -52.237  33.642  1.00  0.00      A   
ATOM   3497  N   GLU   224      79.704 -52.089  34.868  1.00  0.00      A   
ATOM   3498  HN  GLU   224      78.709 -52.080  34.919  1.00  0.00      A   
ATOM   3499  CA  GLU   224      80.418 -51.957  36.131  1.00  0.00      A   
ATOM   3500  HA  GLU   224      81.474 -51.890  35.917  1.00  0.00      A   
ATOM   3501  CB  GLU   224      79.941 -50.703  36.874  1.00  0.00      A   
ATOM   3502  HB1 GLU   224      80.190 -49.814  36.257  1.00  0.00      A   
ATOM   3503  HB2 GLU   224      80.487 -50.638  37.838  1.00  0.00      A   
ATOM   3504  CG  GLU   224      78.452 -50.680  37.165  1.00  0.00      A   
ATOM   3505  HG1 GLU   224      78.137 -51.686  37.514  1.00  0.00      A   
ATOM   3506  HG2 GLU   224      77.906 -50.431  36.230  1.00  0.00      A   
ATOM   3507  CD  GLU   224      78.079 -49.663  38.226  1.00  0.00      A   
ATOM   3508  OE1 GLU   224      78.314 -48.455  38.002  1.00  0.00      A   
ATOM   3509  OE2 GLU   224      77.545 -50.069  39.280  1.00  0.00      A   
ATOM   3510  C   GLU   224      80.238 -53.187  37.016  1.00  0.00      A   
ATOM   3511  O   GLU   224      79.994 -54.288  36.516  1.00  0.00      A   
ATOM   3512  N   ASP   225      80.366 -52.984  38.327  1.00  0.00      A   
ATOM   3513  HN  ASP   225      80.561 -52.077  38.693  1.00  0.00      A   
ATOM   3514  CA  ASP   225      80.237 -54.045  39.327  1.00  0.00      A   
ATOM   3515  HA  ASP   225      79.964 -53.587  40.266  1.00  0.00      A   
ATOM   3516  CB  ASP   225      79.174 -55.069  38.907  1.00  0.00      A   
ATOM   3517  HB1 ASP   225      79.631 -55.796  38.203  1.00  0.00      A   
ATOM   3518  HB2 ASP   225      78.344 -54.537  38.395  1.00  0.00      A   
ATOM   3519  CG  ASP   225      78.599 -55.835  40.085  1.00  0.00      A   
ATOM   3520  OD1 ASP   225      79.349 -56.605  40.725  1.00  0.00      A   
ATOM   3521  OD2 ASP   225      77.395 -55.663  40.370  1.00  0.00      A   
ATOM   3522  C   ASP   225      81.567 -54.754  39.574  1.00  0.00      A   
ATOM   3523  N   GLU    10      83.827 -38.526  30.610  1.00  0.00      B   
ATOM   3524  HT1 GLU    10      83.448 -39.459  30.349  1.00  0.00      B   
ATOM   3525  HT2 GLU    10      83.794 -38.415  31.644  1.00  0.00      B   
ATOM   3526  HT3 GLU    10      84.811 -38.449  30.285  1.00  0.00      B   
ATOM   3527  CA  GLU    10      83.006 -37.459  29.969  1.00  0.00      B   
ATOM   3528  HA  GLU    10      83.202 -36.533  30.489  1.00  0.00      B   
ATOM   3529  CB  GLU    10      83.367 -37.327  28.481  1.00  0.00      B   
ATOM   3530  HB1 GLU    10      84.427 -37.009  28.407  1.00  0.00      B   
ATOM   3531  HB2 GLU    10      82.723 -36.539  28.035  1.00  0.00      B   
ATOM   3532  CG  GLU    10      83.192 -38.606  27.668  1.00  0.00      B   
ATOM   3533  HG1 GLU    10      82.145 -38.962  27.776  1.00  0.00      B   
ATOM   3534  HG2 GLU    10      83.884 -39.380  28.062  1.00  0.00      B   
ATOM   3535  CD  GLU    10      83.484 -38.408  26.183  1.00  0.00      B   
ATOM   3536  OE1 GLU    10      82.780 -37.604  25.534  1.00  0.00      B   
ATOM   3537  OE2 GLU    10      84.416 -39.059  25.666  1.00  0.00      B   
ATOM   3538  C   GLU    10      81.512 -37.745  30.115  1.00  0.00      B   
ATOM   3539  O   GLU    10      81.114 -38.710  30.772  1.00  0.00      B   
ATOM   3540  N   HIS    11      80.693 -36.896  29.503  1.00  0.00      B   
ATOM   3541  HN  HIS    11      81.035 -36.118  28.981  1.00  0.00      B   
ATOM   3542  CA  HIS    11      79.240 -37.041  29.551  1.00  0.00      B   
ATOM   3543  HA  HIS    11      78.807 -36.291  28.906  1.00  0.00      B   
ATOM   3544  ND1 HIS    11      79.106 -37.966  26.631  1.00  0.00      B   
ATOM   3545  HD1 HIS    11      78.680 -37.062  26.660  1.00  0.00      B   
ATOM   3546  NE2 HIS    11      80.066 -39.733  25.888  1.00  0.00      B   
ATOM   3547  HE2 HIS    11      80.487 -40.390  25.264  1.00  0.00      B   
ATOM   3548  CE1 HIS    11      79.579 -38.553  25.546  1.00  0.00      B   
ATOM   3549  HE1 HIS    11      79.569 -38.142  24.558  1.00  0.00      B   
ATOM   3550  CD2 HIS    11      79.900 -39.909  27.241  1.00  0.00      B   
ATOM   3551  HD2 HIS    11      80.225 -40.806  27.754  1.00  0.00      B   
ATOM   3552  CG  HIS    11      79.291 -38.797  27.716  1.00  0.00      B   
ATOM   3553  CB  HIS    11      78.822 -38.442  29.094  1.00  0.00      B   
ATOM   3554  HB1 HIS    11      77.713 -38.505  29.110  1.00  0.00      B   
ATOM   3555  HB2 HIS    11      79.241 -39.187  29.804  1.00  0.00      B   
ATOM   3556  C   HIS    11      78.642 -36.767  30.935  1.00  0.00      B   
ATOM   3557  O   HIS    11      77.427 -36.809  31.102  1.00  0.00      B   
ATOM   3558  N   ALA    12      79.493 -36.478  31.916  1.00  0.00      B   
ATOM   3559  HN  ALA    12      80.478 -36.432  31.771  1.00  0.00      B   
ATOM   3560  CA  ALA    12      79.024 -36.211  33.271  1.00  0.00      B   
ATOM   3561  HA  ALA    12      78.516 -37.092  33.633  1.00  0.00      B   
ATOM   3562  CB  ALA    12      80.204 -35.867  34.177  1.00  0.00      B   
ATOM   3563  HB1 ALA    12      80.715 -34.951  33.808  1.00  0.00      B   
ATOM   3564  HB2 ALA    12      80.934 -36.704  34.181  1.00  0.00      B   
ATOM   3565  HB3 ALA    12      79.845 -35.680  35.212  1.00  0.00      B   
ATOM   3566  C   ALA    12      77.991 -35.088  33.301  1.00  0.00      B   
ATOM   3567  O   ALA    12      76.946 -35.216  33.942  1.00  0.00      B   
ATOM   3568  N   LYS    13      78.275 -33.992  32.605  1.00  0.00      B   
ATOM   3569  HN  LYS    13      79.120 -33.894  32.086  1.00  0.00      B   
ATOM   3570  CA  LYS    13      77.355 -32.865  32.564  1.00  0.00      B   
ATOM   3571  HA  LYS    13      77.195 -32.523  33.576  1.00  0.00      B   
ATOM   3572  CB  LYS    13      77.937 -31.743  31.709  1.00  0.00      B   
ATOM   3573  HB1 LYS    13      78.055 -32.120  30.671  1.00  0.00      B   
ATOM   3574  HB2 LYS    13      78.936 -31.478  32.113  1.00  0.00      B   
ATOM   3575  CG  LYS    13      77.090 -30.486  31.668  1.00  0.00      B   
ATOM   3576  HG1 LYS    13      76.943 -30.109  32.702  1.00  0.00      B   
ATOM   3577  HG2 LYS    13      76.098 -30.727  31.230  1.00  0.00      B   
ATOM   3578  CD  LYS    13      77.760 -29.404  30.829  1.00  0.00      B   
ATOM   3579  HD1 LYS    13      77.924 -29.790  29.800  1.00  0.00      B   
ATOM   3580  HD2 LYS    13      78.744 -29.152  31.279  1.00  0.00      B   
ATOM   3581  CE  LYS    13      76.907 -28.143  30.758  1.00  0.00      B   
ATOM   3582  HE1 LYS    13      76.756 -27.734  31.779  1.00  0.00      B   
ATOM   3583  HE2 LYS    13      75.926 -28.379  30.293  1.00  0.00      B   
ATOM   3584  NZ  LYS    13      77.560 -27.081  29.932  1.00  0.00      B   
ATOM   3585  HZ1 LYS    13      77.704 -27.434  28.964  1.00  0.00      B   
ATOM   3586  HZ2 LYS    13      78.478 -26.833  30.351  1.00  0.00      B   
ATOM   3587  HZ3 LYS    13      76.952 -26.238  29.907  1.00  0.00      B   
ATOM   3588  C   LYS    13      75.999 -33.298  31.999  1.00  0.00      B   
ATOM   3589  O   LYS    13      74.945 -32.940  32.536  1.00  0.00      B   
ATOM   3590  N   ALA    14      76.027 -34.069  30.915  1.00  0.00      B   
ATOM   3591  HN  ALA    14      76.878 -34.351  30.479  1.00  0.00      B   
ATOM   3592  CA  ALA    14      74.790 -34.546  30.302  1.00  0.00      B   
ATOM   3593  HA  ALA    14      74.155 -33.692  30.119  1.00  0.00      B   
ATOM   3594  CB  ALA    14      75.093 -35.276  28.993  1.00  0.00      B   
ATOM   3595  HB1 ALA    14      75.743 -36.156  29.188  1.00  0.00      B   
ATOM   3596  HB2 ALA    14      75.620 -34.594  28.293  1.00  0.00      B   
ATOM   3597  HB3 ALA    14      74.147 -35.630  28.531  1.00  0.00      B   
ATOM   3598  C   ALA    14      74.058 -35.477  31.264  1.00  0.00      B   
ATOM   3599  O   ALA    14      72.843 -35.377  31.424  1.00  0.00      B   
ATOM   3600  N   PHE    15      74.799 -36.380  31.901  1.00  0.00      B   
ATOM   3601  HN  PHE    15      75.783 -36.455  31.760  1.00  0.00      B   
ATOM   3602  CA  PHE    15      74.209 -37.319  32.848  1.00  0.00      B   
ATOM   3603  HA  PHE    15      73.476 -37.909  32.319  1.00  0.00      B   
ATOM   3604  CB  PHE    15      75.281 -38.226  33.457  1.00  0.00      B   
ATOM   3605  HB1 PHE    15      74.821 -38.848  34.254  1.00  0.00      B   
ATOM   3606  HB2 PHE    15      76.091 -37.598  33.883  1.00  0.00      B   
ATOM   3607  CG  PHE    15      75.922 -39.168  32.475  1.00  0.00      B   
ATOM   3608  CD1 PHE    15      77.225 -39.615  32.679  1.00  0.00      B   
ATOM   3609  HD1 PHE    15      77.775 -39.276  33.544  1.00  0.00      B   
ATOM   3610  CD2 PHE    15      75.232 -39.618  31.354  1.00  0.00      B   
ATOM   3611  HD2 PHE    15      74.221 -39.281  31.182  1.00  0.00      B   
ATOM   3612  CE1 PHE    15      77.831 -40.496  31.778  1.00  0.00      B   
ATOM   3613  HE1 PHE    15      78.843 -40.833  31.948  1.00  0.00      B   
ATOM   3614  CE2 PHE    15      75.829 -40.498  30.451  1.00  0.00      B   
ATOM   3615  HE2 PHE    15      75.280 -40.838  29.585  1.00  0.00      B   
ATOM   3616  CZ  PHE    15      77.129 -40.935  30.664  1.00  0.00      B   
ATOM   3617  HZ  PHE    15      77.593 -41.615  29.965  1.00  0.00      B   
ATOM   3618  C   PHE    15      73.472 -36.598  33.972  1.00  0.00      B   
ATOM   3619  O   PHE    15      72.359 -36.978  34.333  1.00  0.00      B   
ATOM   3620  N   LEU    16      74.097 -35.568  34.536  1.00  0.00      B   
ATOM   3621  HN  LEU    16      75.006 -35.273  34.253  1.00  0.00      B   
ATOM   3622  CA  LEU    16      73.472 -34.807  35.615  1.00  0.00      B   
ATOM   3623  HA  LEU    16      73.213 -35.494  36.407  1.00  0.00      B   
ATOM   3624  CB  LEU    16      74.442 -33.739  36.128  1.00  0.00      B   
ATOM   3625  HB1 LEU    16      74.743 -33.129  35.252  1.00  0.00      B   
ATOM   3626  HB2 LEU    16      75.330 -34.272  36.523  1.00  0.00      B   
ATOM   3627  CG  LEU    16      73.988 -32.762  37.217  1.00  0.00      B   
ATOM   3628  HG  LEU    16      73.133 -33.197  37.779  1.00  0.00      B   
ATOM   3629  CD1 LEU    16      75.147 -32.502  38.167  1.00  0.00      B   
ATOM   3630 HD11 LEU    16      76.006 -32.069  37.612  1.00  0.00      B   
ATOM   3631 HD12 LEU    16      75.472 -33.455  38.636  1.00  0.00      B   
ATOM   3632 HD13 LEU    16      74.836 -31.784  38.956  1.00  0.00      B   
ATOM   3633  CD2 LEU    16      73.504 -31.453  36.594  1.00  0.00      B   
ATOM   3634 HD21 LEU    16      72.603 -31.636  35.971  1.00  0.00      B   
ATOM   3635 HD22 LEU    16      74.300 -31.024  35.949  1.00  0.00      B   
ATOM   3636 HD23 LEU    16      73.240 -30.728  37.395  1.00  0.00      B   
ATOM   3637  C   LEU    16      72.185 -34.165  35.105  1.00  0.00      B   
ATOM   3638  O   LEU    16      71.172 -34.124  35.812  1.00  0.00      B   
ATOM   3639  N   GLY    17      72.229 -33.663  33.874  1.00  0.00      B   
ATOM   3640  HN  GLY    17      73.051 -33.685  33.310  1.00  0.00      B   
ATOM   3641  CA  GLY    17      71.051 -33.046  33.290  1.00  0.00      B   
ATOM   3642  HA1 GLY    17      71.321 -32.646  32.323  1.00  0.00      B   
ATOM   3643  HA2 GLY    17      70.723 -32.252  33.944  1.00  0.00      B   
ATOM   3644  C   GLY    17      69.931 -34.061  33.123  1.00  0.00      B   
ATOM   3645  O   GLY    17      68.765 -33.763  33.414  1.00  0.00      B   
ATOM   3646  N   LEU    18      70.290 -35.262  32.672  1.00  0.00      B   
ATOM   3647  HN  LEU    18      71.238 -35.484  32.461  1.00  0.00      B   
ATOM   3648  CA  LEU    18      69.321 -36.330  32.460  1.00  0.00      B   
ATOM   3649  HA  LEU    18      68.520 -35.938  31.852  1.00  0.00      B   
ATOM   3650  CB  LEU    18      69.984 -37.533  31.761  1.00  0.00      B   
ATOM   3651  HB1 LEU    18      69.238 -38.353  31.706  1.00  0.00      B   
ATOM   3652  HB2 LEU    18      70.840 -37.865  32.386  1.00  0.00      B   
ATOM   3653  CG  LEU    18      70.507 -37.270  30.338  1.00  0.00      B   
ATOM   3654  HG  LEU    18      71.150 -36.364  30.340  1.00  0.00      B   
ATOM   3655  CD1 LEU    18      71.310 -38.457  29.862  1.00  0.00      B   
ATOM   3656 HD11 LEU    18      70.674 -39.369  29.857  1.00  0.00      B   
ATOM   3657 HD12 LEU    18      72.171 -38.629  30.543  1.00  0.00      B   
ATOM   3658 HD13 LEU    18      71.679 -38.276  28.831  1.00  0.00      B   
ATOM   3659  CD2 LEU    18      69.339 -37.021  29.375  1.00  0.00      B   
ATOM   3660 HD21 LEU    18      68.818 -36.077  29.642  1.00  0.00      B   
ATOM   3661 HD22 LEU    18      68.611 -37.858  29.440  1.00  0.00      B   
ATOM   3662 HD23 LEU    18      69.718 -36.935  28.334  1.00  0.00      B   
ATOM   3663  C   LEU    18      68.699 -36.756  33.780  1.00  0.00      B   
ATOM   3664  O   LEU    18      67.504 -37.058  33.831  1.00  0.00      B   
ATOM   3665  N   ALA    19      69.497 -36.770  34.847  1.00  0.00      B   
ATOM   3666  HN  ALA    19      70.464 -36.531  34.794  1.00  0.00      B   
ATOM   3667  CA  ALA    19      68.989 -37.141  36.168  1.00  0.00      B   
ATOM   3668  HA  ALA    19      68.521 -38.110  36.087  1.00  0.00      B   
ATOM   3669  CB  ALA    19      70.135 -37.184  37.197  1.00  0.00      B   
ATOM   3670  HB1 ALA    19      70.605 -36.181  37.287  1.00  0.00      B   
ATOM   3671  HB2 ALA    19      70.909 -37.911  36.870  1.00  0.00      B   
ATOM   3672  HB3 ALA    19      69.739 -37.482  38.191  1.00  0.00      B   
ATOM   3673  C   ALA    19      67.926 -36.134  36.609  1.00  0.00      B   
ATOM   3674  O   ALA    19      66.893 -36.516  37.171  1.00  0.00      B   
ATOM   3675  N   LYS    20      68.182 -34.850  36.361  1.00  0.00      B   
ATOM   3676  HN  LYS    20      69.026 -34.550  35.924  1.00  0.00      B   
ATOM   3677  CA  LYS    20      67.231 -33.801  36.719  1.00  0.00      B   
ATOM   3678  HA  LYS    20      66.962 -33.934  37.756  1.00  0.00      B   
ATOM   3679  CB  LYS    20      67.843 -32.415  36.504  1.00  0.00      B   
ATOM   3680  HB1 LYS    20      67.030 -31.660  36.552  1.00  0.00      B   
ATOM   3681  HB2 LYS    20      68.303 -32.386  35.494  1.00  0.00      B   
ATOM   3682  CG  LYS    20      68.903 -32.048  37.527  1.00  0.00      B   
ATOM   3683  HG1 LYS    20      69.720 -32.801  37.491  1.00  0.00      B   
ATOM   3684  HG2 LYS    20      68.450 -32.058  38.541  1.00  0.00      B   
ATOM   3685  CD  LYS    20      69.483 -30.670  37.254  1.00  0.00      B   
ATOM   3686  HD1 LYS    20      68.654 -29.936  37.164  1.00  0.00      B   
ATOM   3687  HD2 LYS    20      70.047 -30.694  36.297  1.00  0.00      B   
ATOM   3688  CE  LYS    20      70.415 -30.238  38.375  1.00  0.00      B   
ATOM   3689  HE1 LYS    20      71.236 -30.978  38.486  1.00  0.00      B   
ATOM   3690  HE2 LYS    20      69.845 -30.156  39.326  1.00  0.00      B   
ATOM   3691  NZ  LYS    20      71.034 -28.910  38.101  1.00  0.00      B   
ATOM   3692  HZ1 LYS    20      70.287 -28.192  38.002  1.00  0.00      B   
ATOM   3693  HZ2 LYS    20      71.586 -28.960  37.221  1.00  0.00      B   
ATOM   3694  HZ3 LYS    20      71.661 -28.651  38.889  1.00  0.00      B   
ATOM   3695  C   LYS    20      65.950 -33.922  35.899  1.00  0.00      B   
ATOM   3696  O   LYS    20      64.849 -33.666  36.395  1.00  0.00      B   
ATOM   3697  N   CYS    21      66.089 -34.313  34.639  1.00  0.00      B   
ATOM   3698  HN  CYS    21      66.975 -34.510  34.226  1.00  0.00      B   
ATOM   3699  CA  CYS    21      64.920 -34.471  33.795  1.00  0.00      B   
ATOM   3700  HA  CYS    21      64.334 -33.567  33.864  1.00  0.00      B   
ATOM   3701  CB  CYS    21      65.331 -34.729  32.340  1.00  0.00      B   
ATOM   3702  HB1 CYS    21      64.424 -35.004  31.762  1.00  0.00      B   
ATOM   3703  HB2 CYS    21      66.032 -35.590  32.321  1.00  0.00      B   
ATOM   3704  SG  CYS    21      66.118 -33.306  31.569  1.00  0.00      B   
ATOM   3705  HG1 CYS    21      66.340 -33.910  30.411  1.00  0.00      B   
ATOM   3706  C   CYS    21      64.061 -35.611  34.311  1.00  0.00      B   
ATOM   3707  O   CYS    21      62.839 -35.497  34.345  1.00  0.00      B   
ATOM   3708  N   GLU    22      64.686 -36.711  34.720  1.00  0.00      B   
ATOM   3709  HN  GLU    22      65.677 -36.816  34.697  1.00  0.00      B   
ATOM   3710  CA  GLU    22      63.907 -37.832  35.232  1.00  0.00      B   
ATOM   3711  HA  GLU    22      63.151 -38.073  34.500  1.00  0.00      B   
ATOM   3712  CB  GLU    22      64.795 -39.052  35.494  1.00  0.00      B   
ATOM   3713  HB1 GLU    22      64.191 -39.831  36.004  1.00  0.00      B   
ATOM   3714  HB2 GLU    22      65.630 -38.749  36.162  1.00  0.00      B   
ATOM   3715  CG  GLU    22      65.379 -39.643  34.215  1.00  0.00      B   
ATOM   3716  HG1 GLU    22      65.953 -40.559  34.470  1.00  0.00      B   
ATOM   3717  HG2 GLU    22      66.065 -38.899  33.754  1.00  0.00      B   
ATOM   3718  CD  GLU    22      64.309 -40.014  33.189  1.00  0.00      B   
ATOM   3719  OE1 GLU    22      64.346 -39.465  32.073  1.00  0.00      B   
ATOM   3720  OE2 GLU    22      63.429 -40.857  33.487  1.00  0.00      B   
ATOM   3721  C   GLU    22      63.161 -37.422  36.502  1.00  0.00      B   
ATOM   3722  O   GLU    22      62.050 -37.897  36.749  1.00  0.00      B   
ATOM   3723  N   GLU    23      63.758 -36.532  37.292  1.00  0.00      B   
ATOM   3724  HN  GLU    23      64.662 -36.156  37.096  1.00  0.00      B   
ATOM   3725  CA  GLU    23      63.097 -36.058  38.506  1.00  0.00      B   
ATOM   3726  HA  GLU    23      62.802 -36.925  39.080  1.00  0.00      B   
ATOM   3727  CB  GLU    23      64.015 -35.162  39.345  1.00  0.00      B   
ATOM   3728  HB1 GLU    23      63.398 -34.662  40.121  1.00  0.00      B   
ATOM   3729  HB2 GLU    23      64.450 -34.389  38.677  1.00  0.00      B   
ATOM   3730  CG  GLU    23      65.152 -35.886  40.037  1.00  0.00      B   
ATOM   3731  HG1 GLU    23      65.711 -36.484  39.286  1.00  0.00      B   
ATOM   3732  HG2 GLU    23      64.733 -36.567  40.807  1.00  0.00      B   
ATOM   3733  CD  GLU    23      66.123 -34.929  40.714  1.00  0.00      B   
ATOM   3734  OE1 GLU    23      65.899 -33.696  40.648  1.00  0.00      B   
ATOM   3735  OE2 GLU    23      67.122 -35.411  41.297  1.00  0.00      B   
ATOM   3736  C   GLU    23      61.865 -35.256  38.104  1.00  0.00      B   
ATOM   3737  O   GLU    23      60.826 -35.345  38.750  1.00  0.00      B   
ATOM   3738  N   GLU    24      61.988 -34.455  37.050  1.00  0.00      B   
ATOM   3739  HN  GLU    24      62.841 -34.360  36.542  1.00  0.00      B   
ATOM   3740  CA  GLU    24      60.856 -33.662  36.579  1.00  0.00      B   
ATOM   3741  HA  GLU    24      60.486 -33.086  37.413  1.00  0.00      B   
ATOM   3742  CB  GLU    24      61.271 -32.729  35.432  1.00  0.00      B   
ATOM   3743  HB1 GLU    24      60.353 -32.276  35.000  1.00  0.00      B   
ATOM   3744  HB2 GLU    24      61.775 -33.336  34.651  1.00  0.00      B   
ATOM   3745  CG  GLU    24      62.213 -31.603  35.850  1.00  0.00      B   
ATOM   3746  HG1 GLU    24      63.041 -32.031  36.453  1.00  0.00      B   
ATOM   3747  HG2 GLU    24      61.649 -30.873  36.469  1.00  0.00      B   
ATOM   3748  CD  GLU    24      62.814 -30.863  34.661  1.00  0.00      B   
ATOM   3749  OE1 GLU    24      62.054 -30.255  33.877  1.00  0.00      B   
ATOM   3750  OE2 GLU    24      64.052 -30.892  34.506  1.00  0.00      B   
ATOM   3751  C   GLU    24      59.745 -34.591  36.109  1.00  0.00      B   
ATOM   3752  O   GLU    24      58.556 -34.296  36.293  1.00  0.00      B   
ATOM   3753  N   VAL    25      60.129 -35.713  35.503  1.00  0.00      B   
ATOM   3754  HN  VAL    25      61.088 -35.939  35.355  1.00  0.00      B   
ATOM   3755  CA  VAL    25      59.153 -36.681  35.016  1.00  0.00      B   
ATOM   3756  HA  VAL    25      58.430 -36.150  34.416  1.00  0.00      B   
ATOM   3757  CB  VAL    25      59.831 -37.791  34.176  1.00  0.00      B   
ATOM   3758  HB  VAL    25      60.567 -38.333  34.808  1.00  0.00      B   
ATOM   3759  CG1 VAL    25      58.798 -38.771  33.654  1.00  0.00      B   
ATOM   3760 HG11 VAL    25      57.990 -38.227  33.121  1.00  0.00      B   
ATOM   3761 HG12 VAL    25      58.349 -39.334  34.499  1.00  0.00      B   
ATOM   3762 HG13 VAL    25      59.275 -39.481  32.945  1.00  0.00      B   
ATOM   3763  CG2 VAL    25      60.579 -37.162  32.999  1.00  0.00      B   
ATOM   3764 HG21 VAL    25      60.614 -36.058  33.116  1.00  0.00      B   
ATOM   3765 HG22 VAL    25      60.057 -37.402  32.048  1.00  0.00      B   
ATOM   3766 HG23 VAL    25      61.620 -37.548  32.963  1.00  0.00      B   
ATOM   3767  C   VAL    25      58.396 -37.305  36.193  1.00  0.00      B   
ATOM   3768  O   VAL    25      57.172 -37.428  36.151  1.00  0.00      B   
ATOM   3769  N   ASP    26      59.112 -37.687  37.244  1.00  0.00      B   
ATOM   3770  HN  ASP    26      60.104 -37.594  37.286  1.00  0.00      B   
ATOM   3771  CA  ASP    26      58.450 -38.276  38.411  1.00  0.00      B   
ATOM   3772  HA  ASP    26      57.937 -39.169  38.087  1.00  0.00      B   
ATOM   3773  CB  ASP    26      59.465 -38.618  39.509  1.00  0.00      B   
ATOM   3774  HB1 ASP    26      58.918 -38.986  40.402  1.00  0.00      B   
ATOM   3775  HB2 ASP    26      60.028 -37.699  39.778  1.00  0.00      B   
ATOM   3776  CG  ASP    26      60.457 -39.681  39.081  1.00  0.00      B   
ATOM   3777  OD1 ASP    26      60.028 -40.764  38.643  1.00  0.00      B   
ATOM   3778  OD2 ASP    26      61.676 -39.432  39.198  1.00  0.00      B   
ATOM   3779  C   ASP    26      57.426 -37.292  38.969  1.00  0.00      B   
ATOM   3780  O   ASP    26      56.314 -37.674  39.324  1.00  0.00      B   
ATOM   3781  N   ALA    27      57.809 -36.019  39.038  1.00  0.00      B   
ATOM   3782  HN  ALA    27      58.712 -35.718  38.742  1.00  0.00      B   
ATOM   3783  CA  ALA    27      56.920 -34.982  39.557  1.00  0.00      B   
ATOM   3784  HA  ALA    27      56.588 -35.283  40.540  1.00  0.00      B   
ATOM   3785  CB  ALA    27      57.650 -33.653  39.629  1.00  0.00      B   
ATOM   3786  HB1 ALA    27      57.968 -33.337  38.613  1.00  0.00      B   
ATOM   3787  HB2 ALA    27      58.553 -33.752  40.269  1.00  0.00      B   
ATOM   3788  HB3 ALA    27      56.978 -32.875  40.049  1.00  0.00      B   
ATOM   3789  C   ALA    27      55.674 -34.851  38.695  1.00  0.00      B   
ATOM   3790  O   ALA    27      54.565 -34.678  39.208  1.00  0.00      B   
ATOM   3791  N   ILE    28      55.849 -34.918  37.381  1.00  0.00      B   
ATOM   3792  HN  ILE    28      56.746 -35.034  36.962  1.00  0.00      B   
ATOM   3793  CA  ILE    28      54.712 -34.824  36.478  1.00  0.00      B   
ATOM   3794  HA  ILE    28      54.150 -33.940  36.741  1.00  0.00      B   
ATOM   3795  CB  ILE    28      55.184 -34.742  35.002  1.00  0.00      B   
ATOM   3796  HB  ILE    28      56.003 -35.475  34.836  1.00  0.00      B   
ATOM   3797  CG2 ILE    28      54.038 -35.048  34.062  1.00  0.00      B   
ATOM   3798 HG21 ILE    28      53.158 -34.420  34.316  1.00  0.00      B   
ATOM   3799 HG22 ILE    28      53.750 -36.117  34.152  1.00  0.00      B   
ATOM   3800 HG23 ILE    28      54.339 -34.829  33.014  1.00  0.00      B   
ATOM   3801  CG1 ILE    28      55.758 -33.350  34.725  1.00  0.00      B   
ATOM   3802 HG11 ILE    28      56.428 -33.070  35.564  1.00  0.00      B   
ATOM   3803 HG12 ILE    28      54.918 -32.625  34.677  1.00  0.00      B   
ATOM   3804  CD1 ILE    28      56.556 -33.262  33.411  1.00  0.00      B   
ATOM   3805  HD1 ILE    28      55.912 -33.550  32.553  1.00  0.00      B   
ATOM   3806  HD2 ILE    28      57.426 -33.953  33.450  1.00  0.00      B   
ATOM   3807  HD3 ILE    28      56.912 -32.221  33.253  1.00  0.00      B   
ATOM   3808  C   ILE    28      53.786 -36.032  36.667  1.00  0.00      B   
ATOM   3809  O   ILE    28      52.558 -35.887  36.701  1.00  0.00      B   
ATOM   3810  N   GLU    29      54.366 -37.221  36.790  1.00  0.00      B   
ATOM   3811  HN  GLU    29      55.354 -37.345  36.766  1.00  0.00      B   
ATOM   3812  CA  GLU    29      53.555 -38.426  36.972  1.00  0.00      B   
ATOM   3813  HA  GLU    29      52.897 -38.515  36.120  1.00  0.00      B   
ATOM   3814  CB  GLU    29      54.436 -39.671  37.091  1.00  0.00      B   
ATOM   3815  HB1 GLU    29      53.799 -40.517  37.423  1.00  0.00      B   
ATOM   3816  HB2 GLU    29      55.210 -39.477  37.863  1.00  0.00      B   
ATOM   3817  CG  GLU    29      55.139 -40.078  35.799  1.00  0.00      B   
ATOM   3818  HG1 GLU    29      55.738 -40.993  35.990  1.00  0.00      B   
ATOM   3819  HG2 GLU    29      55.817 -39.256  35.486  1.00  0.00      B   
ATOM   3820  CD  GLU    29      54.174 -40.367  34.653  1.00  0.00      B   
ATOM   3821  OE1 GLU    29      53.355 -41.304  34.769  1.00  0.00      B   
ATOM   3822  OE2 GLU    29      54.243 -39.667  33.622  1.00  0.00      B   
ATOM   3823  C   GLU    29      52.679 -38.299  38.212  1.00  0.00      B   
ATOM   3824  O   GLU    29      51.522 -38.724  38.208  1.00  0.00      B   
ATOM   3825  N   ARG    30      53.243 -37.717  39.265  1.00  0.00      B   
ATOM   3826  HN  ARG    30      54.187 -37.398  39.245  1.00  0.00      B   
ATOM   3827  CA  ARG    30      52.525 -37.503  40.520  1.00  0.00      B   
ATOM   3828  HA  ARG    30      52.159 -38.457  40.870  1.00  0.00      B   
ATOM   3829  CB  ARG    30      53.474 -36.881  41.546  1.00  0.00      B   
ATOM   3830  HB1 ARG    30      54.008 -36.041  41.056  1.00  0.00      B   
ATOM   3831  HB2 ARG    30      54.213 -37.653  41.845  1.00  0.00      B   
ATOM   3832  CG  ARG    30      52.811 -36.347  42.811  1.00  0.00      B   
ATOM   3833  HG1 ARG    30      51.909 -35.766  42.523  1.00  0.00      B   
ATOM   3834  HG2 ARG    30      53.523 -35.671  43.329  1.00  0.00      B   
ATOM   3835  CD  ARG    30      52.396 -37.448  43.772  1.00  0.00      B   
ATOM   3836  HD1 ARG    30      53.284 -38.045  44.069  1.00  0.00      B   
ATOM   3837  HD2 ARG    30      51.638 -38.104  43.292  1.00  0.00      B   
ATOM   3838  NE  ARG    30      51.802 -36.886  44.987  1.00  0.00      B   
ATOM   3839  HE  ARG    30      51.176 -36.114  44.886  1.00  0.00      B   
ATOM   3840  CZ  ARG    30      52.042 -37.333  46.214  1.00  0.00      B   
ATOM   3841  NH1 ARG    30      52.761 -38.433  46.389  1.00  0.00      B   
ATOM   3842 HH11 ARG    30      53.127 -38.922  45.597  1.00  0.00      B   
ATOM   3843 HH12 ARG    30      52.937 -38.774  47.313  1.00  0.00      B   
ATOM   3844  NH2 ARG    30      51.557 -36.689  47.265  1.00  0.00      B   
ATOM   3845 HH21 ARG    30      51.012 -35.860  47.135  1.00  0.00      B   
ATOM   3846 HH22 ARG    30      51.734 -37.031  48.187  1.00  0.00      B   
ATOM   3847  C   ARG    30      51.335 -36.574  40.269  1.00  0.00      B   
ATOM   3848  O   ARG    30      50.199 -36.897  40.616  1.00  0.00      B   
ATOM   3849  N   GLU    31      51.598 -35.421  39.665  1.00  0.00      B   
ATOM   3850  HN  GLU    31      52.519 -35.163  39.386  1.00  0.00      B   
ATOM   3851  CA  GLU    31      50.539 -34.458  39.373  1.00  0.00      B   
ATOM   3852  HA  GLU    31      50.057 -34.197  40.303  1.00  0.00      B   
ATOM   3853  CB  GLU    31      51.120 -33.211  38.707  1.00  0.00      B   
ATOM   3854  HB1 GLU    31      50.278 -32.567  38.377  1.00  0.00      B   
ATOM   3855  HB2 GLU    31      51.700 -33.530  37.815  1.00  0.00      B   
ATOM   3856  CG  GLU    31      52.031 -32.386  39.596  1.00  0.00      B   
ATOM   3857  HG1 GLU    31      52.840 -33.035  39.991  1.00  0.00      B   
ATOM   3858  HG2 GLU    31      51.440 -31.981  40.446  1.00  0.00      B   
ATOM   3859  CD  GLU    31      52.661 -31.225  38.846  1.00  0.00      B   
ATOM   3860  OE1 GLU    31      53.419 -31.480  37.887  1.00  0.00      B   
ATOM   3861  OE2 GLU    31      52.393 -30.058  39.207  1.00  0.00      B   
ATOM   3862  C   GLU    31      49.467 -35.057  38.469  1.00  0.00      B   
ATOM   3863  O   GLU    31      48.273 -34.842  38.689  1.00  0.00      B   
ATOM   3864  N   VAL    32      49.892 -35.803  37.452  1.00  0.00      B   
ATOM   3865  HN  VAL    32      50.862 -35.965  37.283  1.00  0.00      B   
ATOM   3866  CA  VAL    32      48.964 -36.435  36.519  1.00  0.00      B   
ATOM   3867  HA  VAL    32      48.333 -35.662  36.107  1.00  0.00      B   
ATOM   3868  CB  VAL    32      49.713 -37.172  35.381  1.00  0.00      B   
ATOM   3869  HB  VAL    32      50.491 -37.835  35.818  1.00  0.00      B   
ATOM   3870  CG1 VAL    32      48.741 -38.003  34.568  1.00  0.00      B   
ATOM   3871 HG11 VAL    32      47.888 -37.374  34.235  1.00  0.00      B   
ATOM   3872 HG12 VAL    32      48.348 -38.837  35.186  1.00  0.00      B   
ATOM   3873 HG13 VAL    32      49.253 -38.411  33.670  1.00  0.00      B   
ATOM   3874  CG2 VAL    32      50.411 -36.176  34.484  1.00  0.00      B   
ATOM   3875 HG21 VAL    32      50.934 -35.411  35.096  1.00  0.00      B   
ATOM   3876 HG22 VAL    32      49.667 -35.664  33.837  1.00  0.00      B   
ATOM   3877 HG23 VAL    32      51.160 -36.697  33.851  1.00  0.00      B   
ATOM   3878  C   VAL    32      48.055 -37.448  37.222  1.00  0.00      B   
ATOM   3879  O   VAL    32      46.853 -37.504  36.955  1.00  0.00      B   
ATOM   3880  N   GLU    33      48.627 -38.253  38.110  1.00  0.00      B   
ATOM   3881  HN  GLU    33      49.600 -38.216  38.325  1.00  0.00      B   
ATOM   3882  CA  GLU    33      47.833 -39.246  38.823  1.00  0.00      B   
ATOM   3883  HA  GLU    33      47.241 -39.786  38.098  1.00  0.00      B   
ATOM   3884  CB  GLU    33      48.744 -40.208  39.588  1.00  0.00      B   
ATOM   3885  HB1 GLU    33      49.295 -39.627  40.358  1.00  0.00      B   
ATOM   3886  HB2 GLU    33      49.473 -40.641  38.873  1.00  0.00      B   
ATOM   3887  CG  GLU    33      48.014 -41.358  40.286  1.00  0.00      B   
ATOM   3888  HG1 GLU    33      47.333 -40.934  41.055  1.00  0.00      B   
ATOM   3889  HG2 GLU    33      48.767 -42.007  40.784  1.00  0.00      B   
ATOM   3890  CD  GLU    33      47.189 -42.222  39.344  1.00  0.00      B   
ATOM   3891  OE1 GLU    33      47.733 -42.735  38.341  1.00  0.00      B   
ATOM   3892  OE2 GLU    33      45.982 -42.407  39.618  1.00  0.00      B   
ATOM   3893  C   GLU    33      46.837 -38.583  39.770  1.00  0.00      B   
ATOM   3894  O   GLU    33      45.694 -39.021  39.878  1.00  0.00      B   
ATOM   3895  N   LEU    34      47.269 -37.525  40.449  1.00  0.00      B   
ATOM   3896  HN  LEU    34      48.199 -37.178  40.358  1.00  0.00      B   
ATOM   3897  CA  LEU    34      46.394 -36.803  41.375  1.00  0.00      B   
ATOM   3898  HA  LEU    34      45.990 -37.515  42.079  1.00  0.00      B   
ATOM   3899  CB  LEU    34      47.181 -35.715  42.108  1.00  0.00      B   
ATOM   3900  HB1 LEU    34      46.454 -35.027  42.586  1.00  0.00      B   
ATOM   3901  HB2 LEU    34      47.772 -35.151  41.356  1.00  0.00      B   
ATOM   3902  CG  LEU    34      48.139 -36.214  43.184  1.00  0.00      B   
ATOM   3903  HG  LEU    34      48.724 -37.074  42.793  1.00  0.00      B   
ATOM   3904  CD1 LEU    34      49.079 -35.096  43.580  1.00  0.00      B   
ATOM   3905 HD11 LEU    34      48.499 -34.205  43.902  1.00  0.00      B   
ATOM   3906 HD12 LEU    34      49.714 -34.812  42.714  1.00  0.00      B   
ATOM   3907 HD13 LEU    34      49.722 -35.424  44.424  1.00  0.00      B   
ATOM   3908  CD2 LEU    34      47.328 -36.707  44.389  1.00  0.00      B   
ATOM   3909 HD21 LEU    34      46.706 -37.580  44.099  1.00  0.00      B   
ATOM   3910 HD22 LEU    34      46.658 -35.898  44.750  1.00  0.00      B   
ATOM   3911 HD23 LEU    34      48.015 -37.016  45.206  1.00  0.00      B   
ATOM   3912  C   LEU    34      45.231 -36.172  40.626  1.00  0.00      B   
ATOM   3913  O   LEU    34      44.109 -36.091  41.132  1.00  0.00      B   
ATOM   3914  N   CYS    35      45.519 -35.712  39.412  1.00  0.00      B   
ATOM   3915  HN  CYS    35      46.442 -35.768  39.040  1.00  0.00      B   
ATOM   3916  CA  CYS    35      44.530 -35.098  38.542  1.00  0.00      B   
ATOM   3917  HA  CYS    35      44.037 -34.305  39.087  1.00  0.00      B   
ATOM   3918  CB  CYS    35      45.241 -34.545  37.305  1.00  0.00      B   
ATOM   3919  HB1 CYS    35      44.560 -34.287  36.471  1.00  0.00      B   
ATOM   3920  HB2 CYS    35      46.045 -35.202  36.917  1.00  0.00      B   
ATOM   3921  SG  CYS    35      45.889 -32.966  38.391  1.00  0.00      B   
ATOM   3922  HG1 CYS    35      46.561 -32.409  37.394  1.00  0.00      B   
ATOM   3923  C   CYS    35      43.513 -36.158  38.145  1.00  0.00      B   
ATOM   3924  O   CYS    35      42.307 -35.918  38.159  1.00  0.00      B   
ATOM   3925  N   ARG    36      44.004 -37.344  37.803  1.00  0.00      B   
ATOM   3926  HN  ARG    36      44.981 -37.541  37.803  1.00  0.00      B   
ATOM   3927  CA  ARG    36      43.122 -38.430  37.405  1.00  0.00      B   
ATOM   3928  HA  ARG    36      42.463 -38.062  36.633  1.00  0.00      B   
ATOM   3929  CB  ARG    36      43.936 -39.620  36.887  1.00  0.00      B   
ATOM   3930  HB1 ARG    36      44.489 -40.062  37.742  1.00  0.00      B   
ATOM   3931  HB2 ARG    36      44.667 -39.243  36.141  1.00  0.00      B   
ATOM   3932  CG  ARG    36      43.106 -40.720  36.232  1.00  0.00      B   
ATOM   3933  HG1 ARG    36      42.721 -40.357  35.255  1.00  0.00      B   
ATOM   3934  HG2 ARG    36      42.243 -40.968  36.887  1.00  0.00      B   
ATOM   3935  CD  ARG    36      43.942 -41.973  36.007  1.00  0.00      B   
ATOM   3936  HD1 ARG    36      44.956 -41.693  35.648  1.00  0.00      B   
ATOM   3937  HD2 ARG    36      43.444 -42.632  35.264  1.00  0.00      B   
ATOM   3938  NE  ARG    36      44.096 -42.727  37.246  1.00  0.00      B   
ATOM   3939  HE  ARG    36      44.921 -42.572  37.788  1.00  0.00      B   
ATOM   3940  CZ  ARG    36      43.210 -43.607  37.699  1.00  0.00      B   
ATOM   3941  NH1 ARG    36      42.109 -43.858  36.998  1.00  0.00      B   
ATOM   3942 HH11 ARG    36      41.953 -43.391  36.128  1.00  0.00      B   
ATOM   3943 HH12 ARG    36      41.437 -44.514  37.341  1.00  0.00      B   
ATOM   3944  NH2 ARG    36      43.411 -44.221  38.861  1.00  0.00      B   
ATOM   3945 HH21 ARG    36      44.235 -44.027  39.394  1.00  0.00      B   
ATOM   3946 HH22 ARG    36      42.739 -44.877  39.203  1.00  0.00      B   
ATOM   3947  C   ARG    36      42.261 -38.873  38.590  1.00  0.00      B   
ATOM   3948  O   ARG    36      41.062 -39.075  38.444  1.00  0.00      B   
ATOM   3949  N   LEU    37      42.867 -39.009  39.762  1.00  0.00      B   
ATOM   3950  HN  LEU    37      43.838 -38.824  39.897  1.00  0.00      B   
ATOM   3951  CA  LEU    37      42.105 -39.450  40.937  1.00  0.00      B   
ATOM   3952  HA  LEU    37      41.607 -40.375  40.687  1.00  0.00      B   
ATOM   3953  CB  LEU    37      43.040 -39.653  42.131  1.00  0.00      B   
ATOM   3954  HB1 LEU    37      42.415 -39.814  43.035  1.00  0.00      B   
ATOM   3955  HB2 LEU    37      43.635 -38.727  42.264  1.00  0.00      B   
ATOM   3956  CG  LEU    37      44.012 -40.830  42.009  1.00  0.00      B   
ATOM   3957  HG  LEU    37      44.561 -40.765  41.046  1.00  0.00      B   
ATOM   3958  CD1 LEU    37      44.994 -40.779  43.162  1.00  0.00      B   
ATOM   3959 HD11 LEU    37      44.450 -40.831  44.130  1.00  0.00      B   
ATOM   3960 HD12 LEU    37      45.567 -39.828  43.128  1.00  0.00      B   
ATOM   3961 HD13 LEU    37      45.693 -41.640  43.101  1.00  0.00      B   
ATOM   3962  CD2 LEU    37      43.251 -42.148  41.989  1.00  0.00      B   
ATOM   3963 HD21 LEU    37      42.644 -42.224  41.062  1.00  0.00      B   
ATOM   3964 HD22 LEU    37      42.570 -42.205  42.865  1.00  0.00      B   
ATOM   3965 HD23 LEU    37      43.966 -42.997  42.016  1.00  0.00      B   
ATOM   3966  C   LEU    37      40.988 -38.471  41.314  1.00  0.00      B   
ATOM   3967  O   LEU    37      39.909 -38.883  41.760  1.00  0.00      B   
ATOM   3968  N   ASN    38      41.258 -37.180  41.146  1.00  0.00      B   
ATOM   3969  HN  ASN    38      42.139 -36.865  40.802  1.00  0.00      B   
ATOM   3970  CA  ASN    38      40.288 -36.146  41.453  1.00  0.00      B   
ATOM   3971  HA  ASN    38      39.901 -36.334  42.443  1.00  0.00      B   
ATOM   3972  CB  ASN    38      40.938 -34.759  41.390  1.00  0.00      B   
ATOM   3973  HB1 ASN    38      40.181 -34.021  41.049  1.00  0.00      B   
ATOM   3974  HB2 ASN    38      41.777 -34.785  40.662  1.00  0.00      B   
ATOM   3975  CG  ASN    38      41.480 -34.307  42.737  1.00  0.00      B   
ATOM   3976  OD1 ASN    38      40.732 -34.187  43.708  1.00  0.00      B   
ATOM   3977  ND2 ASN    38      42.783 -34.050  42.799  1.00  0.00      B   
ATOM   3978 HD21 ASN    38      43.355 -34.162  41.986  1.00  0.00      B   
ATOM   3979 HD22 ASN    38      43.192 -33.745  43.660  1.00  0.00      B   
ATOM   3980  C   ASN    38      39.127 -36.211  40.475  1.00  0.00      B   
ATOM   3981  O   ASN    38      37.975 -36.120  40.872  1.00  0.00      B   
ATOM   3982  N   LYS    39      39.437 -36.371  39.193  1.00  0.00      B   
ATOM   3983  HN  LYS    39      40.379 -36.446  38.877  1.00  0.00      B   
ATOM   3984  CA  LYS    39      38.404 -36.445  38.171  1.00  0.00      B   
ATOM   3985  HA  LYS    39      37.728 -35.616  38.314  1.00  0.00      B   
ATOM   3986  CB  LYS    39      39.040 -36.385  36.777  1.00  0.00      B   
ATOM   3987  HB1 LYS    39      38.258 -36.625  36.026  1.00  0.00      B   
ATOM   3988  HB2 LYS    39      39.839 -37.154  36.724  1.00  0.00      B   
ATOM   3989  CG  LYS    39      39.648 -35.035  36.420  1.00  0.00      B   
ATOM   3990  HG1 LYS    39      40.342 -34.718  37.229  1.00  0.00      B   
ATOM   3991  HG2 LYS    39      38.838 -34.280  36.327  1.00  0.00      B   
ATOM   3992  CD  LYS    39      40.414 -35.121  35.102  1.00  0.00      B   
ATOM   3993  HD1 LYS    39      39.708 -35.397  34.291  1.00  0.00      B   
ATOM   3994  HD2 LYS    39      41.192 -35.909  35.187  1.00  0.00      B   
ATOM   3995  CE  LYS    39      41.085 -33.798  34.748  1.00  0.00      B   
ATOM   3996  HE1 LYS    39      41.693 -33.923  33.826  1.00  0.00      B   
ATOM   3997  HE2 LYS    39      41.731 -33.469  35.590  1.00  0.00      B   
ATOM   3998  NZ  LYS    39      40.095 -32.721  34.492  1.00  0.00      B   
ATOM   3999  HZ1 LYS    39      39.514 -32.575  35.343  1.00  0.00      B   
ATOM   4000  HZ2 LYS    39      39.483 -32.995  33.697  1.00  0.00      B   
ATOM   4001  HZ3 LYS    39      40.594 -31.840  34.257  1.00  0.00      B   
ATOM   4002  C   LYS    39      37.546 -37.709  38.282  1.00  0.00      B   
ATOM   4003  O   LYS    39      36.344 -37.678  38.006  1.00  0.00      B   
ATOM   4004  N   MET    40      38.166 -38.814  38.685  1.00  0.00      B   
ATOM   4005  HN  MET    40      39.134 -38.824  38.923  1.00  0.00      B   
ATOM   4006  CA  MET    40      37.463 -40.082  38.800  1.00  0.00      B   
ATOM   4007  HA  MET    40      36.775 -40.163  37.972  1.00  0.00      B   
ATOM   4008  CB  MET    40      38.469 -41.244  38.780  1.00  0.00      B   
ATOM   4009  HB1 MET    40      37.925 -42.183  39.015  1.00  0.00      B   
ATOM   4010  HB2 MET    40      39.230 -41.062  39.568  1.00  0.00      B   
ATOM   4011  CG  MET    40      39.193 -41.425  37.440  1.00  0.00      B   
ATOM   4012  HG1 MET    40      40.046 -42.118  37.599  1.00  0.00      B   
ATOM   4013  HG2 MET    40      39.596 -40.440  37.130  1.00  0.00      B   
ATOM   4014  SD  MET    40      38.150 -42.074  36.124  1.00  0.00      B   
ATOM   4015  CE  MET    40      37.991 -43.740  36.648  1.00  0.00      B   
ATOM   4016  HE1 MET    40      37.324 -43.823  37.532  1.00  0.00      B   
ATOM   4017  HE2 MET    40      38.984 -44.151  36.928  1.00  0.00      B   
ATOM   4018  HE3 MET    40      37.558 -44.359  35.833  1.00  0.00      B   
ATOM   4019  C   MET    40      36.549 -40.232  40.016  1.00  0.00      B   
ATOM   4020  O   MET    40      35.571 -40.978  39.959  1.00  0.00      B   
ATOM   4021  N   LYS    41      36.859 -39.538  41.105  1.00  0.00      B   
ATOM   4022  HN  LYS    41      37.637 -38.916  41.142  1.00  0.00      B   
ATOM   4023  CA  LYS    41      36.058 -39.657  42.321  1.00  0.00      B   
ATOM   4024  HA  LYS    41      36.201 -40.650  42.719  1.00  0.00      B   
ATOM   4025  CB  LYS    41      36.475 -38.605  43.357  1.00  0.00      B   
ATOM   4026  HB1 LYS    41      36.742 -37.665  42.827  1.00  0.00      B   
ATOM   4027  HB2 LYS    41      37.368 -38.975  43.905  1.00  0.00      B   
ATOM   4028  CG  LYS    41      35.364 -38.307  44.364  1.00  0.00      B   
ATOM   4029  HG1 LYS    41      34.957 -39.271  44.736  1.00  0.00      B   
ATOM   4030  HG2 LYS    41      34.555 -37.752  43.844  1.00  0.00      B   
ATOM   4031  CD  LYS    41      35.825 -37.484  45.559  1.00  0.00      B   
ATOM   4032  HD1 LYS    41      36.225 -36.509  45.208  1.00  0.00      B   
ATOM   4033  HD2 LYS    41      36.629 -38.028  46.099  1.00  0.00      B   
ATOM   4034  CE  LYS    41      34.645 -37.247  46.499  1.00  0.00      B   
ATOM   4035  HE1 LYS    41      34.254 -38.225  46.853  1.00  0.00      B   
ATOM   4036  HE2 LYS    41      33.849 -36.691  45.958  1.00  0.00      B   
ATOM   4037  NZ  LYS    41      35.004 -36.449  47.704  1.00  0.00      B   
ATOM   4038  HZ1 LYS    41      35.361 -35.518  47.409  1.00  0.00      B   
ATOM   4039  HZ2 LYS    41      35.739 -36.948  48.243  1.00  0.00      B   
ATOM   4040  HZ3 LYS    41      34.161 -36.324  48.301  1.00  0.00      B   
ATOM   4041  C   LYS    41      34.545 -39.581  42.080  1.00  0.00      B   
ATOM   4042  O   LYS    41      33.808 -40.466  42.510  1.00  0.00      B   
ATOM   4043  N   PRO    42      34.067 -38.529  41.394  1.00  0.00      B   
ATOM   4044  CA  PRO    42      32.632 -38.367  41.111  1.00  0.00      B   
ATOM   4045  HA  PRO    42      32.061 -38.401  42.025  1.00  0.00      B   
ATOM   4046  CD  PRO    42      34.815 -37.349  40.932  1.00  0.00      B   
ATOM   4047  HD1 PRO    42      35.246 -37.534  39.926  1.00  0.00      B   
ATOM   4048  HD2 PRO    42      35.621 -37.095  41.650  1.00  0.00      B   
ATOM   4049  CB  PRO    42      32.574 -37.034  40.369  1.00  0.00      B   
ATOM   4050  HB1 PRO    42      31.629 -36.495  40.589  1.00  0.00      B   
ATOM   4051  HB2 PRO    42      32.655 -37.183  39.271  1.00  0.00      B   
ATOM   4052  CG  PRO    42      33.745 -36.298  40.897  1.00  0.00      B   
ATOM   4053  HG1 PRO    42      34.027 -35.458  40.227  1.00  0.00      B   
ATOM   4054  HG2 PRO    42      33.543 -35.895  41.912  1.00  0.00      B   
ATOM   4055  C   PRO    42      32.064 -39.489  40.258  1.00  0.00      B   
ATOM   4056  O   PRO    42      30.935 -39.942  40.473  1.00  0.00      B   
ATOM   4057  N   VAL    43      32.847 -39.931  39.276  1.00  0.00      B   
ATOM   4058  HN  VAL    43      33.757 -39.558  39.115  1.00  0.00      B   
ATOM   4059  CA  VAL    43      32.419 -40.991  38.374  1.00  0.00      B   
ATOM   4060  HA  VAL    43      31.425 -40.752  38.026  1.00  0.00      B   
ATOM   4061  CB  VAL    43      33.388 -41.118  37.180  1.00  0.00      B   
ATOM   4062  HB  VAL    43      34.404 -41.364  37.553  1.00  0.00      B   
ATOM   4063  CG1 VAL    43      32.920 -42.212  36.231  1.00  0.00      B   
ATOM   4064 HG11 VAL    43      31.855 -42.051  35.957  1.00  0.00      B   
ATOM   4065 HG12 VAL    43      33.014 -43.204  36.721  1.00  0.00      B   
ATOM   4066 HG13 VAL    43      33.531 -42.193  35.302  1.00  0.00      B   
ATOM   4067  CG2 VAL    43      33.481 -39.785  36.461  1.00  0.00      B   
ATOM   4068 HG21 VAL    43      34.018 -39.047  37.095  1.00  0.00      B   
ATOM   4069 HG22 VAL    43      32.462 -39.396  36.251  1.00  0.00      B   
ATOM   4070 HG23 VAL    43      34.038 -39.907  35.509  1.00  0.00      B   
ATOM   4071  C   VAL    43      32.328 -42.320  39.104  1.00  0.00      B   
ATOM   4072  O   VAL    43      31.415 -43.117  38.846  1.00  0.00      B   
ATOM   4073  N   TYR    44      33.275 -42.574  40.006  1.00  0.00      B   
ATOM   4074  HN  TYR    44      34.028 -41.948  40.193  1.00  0.00      B   
ATOM   4075  CA  TYR    44      33.239 -43.812  40.771  1.00  0.00      B   
ATOM   4076  HA  TYR    44      33.167 -44.631  40.072  1.00  0.00      B   
ATOM   4077  CB  TYR    44      34.490 -43.968  41.637  1.00  0.00      B   
ATOM   4078  HB1 TYR    44      34.277 -44.692  42.453  1.00  0.00      B   
ATOM   4079  HB2 TYR    44      34.760 -42.980  42.065  1.00  0.00      B   
ATOM   4080  CG  TYR    44      35.706 -44.477  40.902  1.00  0.00      B   
ATOM   4081  CD1 TYR    44      35.625 -45.591  40.061  1.00  0.00      B   
ATOM   4082  HD1 TYR    44      34.668 -46.066  39.895  1.00  0.00      B   
ATOM   4083  CD2 TYR    44      36.954 -43.881  41.096  1.00  0.00      B   
ATOM   4084  HD2 TYR    44      37.034 -43.014  41.734  1.00  0.00      B   
ATOM   4085  CE1 TYR    44      36.767 -46.101  39.431  1.00  0.00      B   
ATOM   4086  HE1 TYR    44      36.695 -46.958  38.778  1.00  0.00      B   
ATOM   4087  CE2 TYR    44      38.093 -44.383  40.485  1.00  0.00      B   
ATOM   4088  HE2 TYR    44      39.051 -43.915  40.652  1.00  0.00      B   
ATOM   4089  CZ  TYR    44      37.994 -45.489  39.658  1.00  0.00      B   
ATOM   4090  OH  TYR    44      39.134 -45.995  39.080  1.00  0.00      B   
ATOM   4091  HH  TYR    44      39.874 -45.450  39.357  1.00  0.00      B   
ATOM   4092  C   TYR    44      32.010 -43.831  41.672  1.00  0.00      B   
ATOM   4093  O   TYR    44      31.355 -44.862  41.806  1.00  0.00      B   
ATOM   4094  N   GLU    45      31.703 -42.695  42.295  1.00  0.00      B   
ATOM   4095  HN  GLU    45      32.243 -41.863  42.189  1.00  0.00      B   
ATOM   4096  CA  GLU    45      30.538 -42.613  43.179  1.00  0.00      B   
ATOM   4097  HA  GLU    45      30.663 -43.345  43.963  1.00  0.00      B   
ATOM   4098  CB  GLU    45      30.404 -41.211  43.779  1.00  0.00      B   
ATOM   4099  HB1 GLU    45      29.387 -41.110  44.213  1.00  0.00      B   
ATOM   4100  HB2 GLU    45      30.522 -40.466  42.964  1.00  0.00      B   
ATOM   4101  CG  GLU    45      31.420 -40.903  44.861  1.00  0.00      B   
ATOM   4102  HG1 GLU    45      32.441 -41.060  44.453  1.00  0.00      B   
ATOM   4103  HG2 GLU    45      31.258 -41.592  45.716  1.00  0.00      B   
ATOM   4104  CD  GLU    45      31.317 -39.479  45.365  1.00  0.00      B   
ATOM   4105  OE1 GLU    45      31.555 -38.546  44.564  1.00  0.00      B   
ATOM   4106  OE2 GLU    45      31.006 -39.295  46.563  1.00  0.00      B   
ATOM   4107  C   GLU    45      29.278 -42.944  42.396  1.00  0.00      B   
ATOM   4108  O   GLU    45      28.465 -43.763  42.828  1.00  0.00      B   
ATOM   4109  N   LYS    46      29.132 -42.307  41.239  1.00  0.00      B   
ATOM   4110  HN  LYS    46      29.807 -41.648  40.914  1.00  0.00      B   
ATOM   4111  CA  LYS    46      27.984 -42.522  40.364  1.00  0.00      B   
ATOM   4112  HA  LYS    46      27.085 -42.303  40.922  1.00  0.00      B   
ATOM   4113  CB  LYS    46      28.095 -41.608  39.142  1.00  0.00      B   
ATOM   4114  HB1 LYS    46      28.996 -41.907  38.567  1.00  0.00      B   
ATOM   4115  HB2 LYS    46      28.226 -40.565  39.502  1.00  0.00      B   
ATOM   4116  CG  LYS    46      26.899 -41.637  38.197  1.00  0.00      B   
ATOM   4117  HG1 LYS    46      26.011 -41.216  38.715  1.00  0.00      B   
ATOM   4118  HG2 LYS    46      26.683 -42.688  37.911  1.00  0.00      B   
ATOM   4119  CD  LYS    46      27.186 -40.817  36.936  1.00  0.00      B   
ATOM   4120  HD1 LYS    46      26.397 -41.019  36.182  1.00  0.00      B   
ATOM   4121  HD2 LYS    46      28.169 -41.122  36.518  1.00  0.00      B   
ATOM   4122  CE  LYS    46      27.215 -39.318  37.245  1.00  0.00      B   
ATOM   4123  HE1 LYS    46      28.070 -39.096  37.919  1.00  0.00      B   
ATOM   4124  HE2 LYS    46      26.260 -39.022  37.729  1.00  0.00      B   
ATOM   4125  NZ  LYS    46      27.378 -38.473  36.023  1.00  0.00      B   
ATOM   4126  HZ1 LYS    46      26.583 -38.644  35.375  1.00  0.00      B   
ATOM   4127  HZ2 LYS    46      28.270 -38.718  35.548  1.00  0.00      B   
ATOM   4128  HZ3 LYS    46      27.395 -37.470  36.295  1.00  0.00      B   
ATOM   4129  C   LYS    46      27.936 -43.980  39.916  1.00  0.00      B   
ATOM   4130  O   LYS    46      26.890 -44.625  39.947  1.00  0.00      B   
ATOM   4131  N   ARG    47      29.090 -44.488  39.501  1.00  0.00      B   
ATOM   4132  HN  ARG    47      29.925 -43.944  39.491  1.00  0.00      B   
ATOM   4133  CA  ARG    47      29.228 -45.860  39.033  1.00  0.00      B   
ATOM   4134  HA  ARG    47      28.553 -46.005  38.202  1.00  0.00      B   
ATOM   4135  CB  ARG    47      30.676 -46.116  38.600  1.00  0.00      B   
ATOM   4136  HB1 ARG    47      31.313 -46.141  39.509  1.00  0.00      B   
ATOM   4137  HB2 ARG    47      31.001 -45.272  37.955  1.00  0.00      B   
ATOM   4138  CG  ARG    47      30.884 -47.407  37.837  1.00  0.00      B   
ATOM   4139  HG1 ARG    47      30.533 -47.274  36.792  1.00  0.00      B   
ATOM   4140  HG2 ARG    47      30.289 -48.214  38.316  1.00  0.00      B   
ATOM   4141  CD  ARG    47      32.363 -47.812  37.824  1.00  0.00      B   
ATOM   4142  HD1 ARG    47      32.983 -46.964  37.463  1.00  0.00      B   
ATOM   4143  HD2 ARG    47      32.507 -48.697  37.169  1.00  0.00      B   
ATOM   4144  NE  ARG    47      32.822 -48.166  39.167  1.00  0.00      B   
ATOM   4145  HE  ARG    47      32.211 -47.967  39.932  1.00  0.00      B   
ATOM   4146  CZ  ARG    47      33.995 -48.732  39.445  1.00  0.00      B   
ATOM   4147  NH1 ARG    47      34.833 -49.052  38.466  1.00  0.00      B   
ATOM   4148 HH11 ARG    47      34.593 -48.852  37.516  1.00  0.00      B   
ATOM   4149 HH12 ARG    47      35.706 -49.492  38.680  1.00  0.00      B   
ATOM   4150  NH2 ARG    47      34.307 -49.019  40.703  1.00  0.00      B   
ATOM   4151 HH21 ARG    47      33.671 -48.794  41.441  1.00  0.00      B   
ATOM   4152 HH22 ARG    47      35.179 -49.460  40.914  1.00  0.00      B   
ATOM   4153  C   ARG    47      28.857 -46.888  40.099  1.00  0.00      B   
ATOM   4154  O   ARG    47      28.113 -47.840  39.837  1.00  0.00      B   
ATOM   4155  N   ASP    48      29.399 -46.709  41.299  1.00  0.00      B   
ATOM   4156  HN  ASP    48      29.997 -45.940  41.510  1.00  0.00      B   
ATOM   4157  CA  ASP    48      29.139 -47.646  42.381  1.00  0.00      B   
ATOM   4158  HA  ASP    48      29.363 -48.642  42.026  1.00  0.00      B   
ATOM   4159  CB  ASP    48      30.008 -47.300  43.592  1.00  0.00      B   
ATOM   4160  HB1 ASP    48      29.573 -47.773  44.497  1.00  0.00      B   
ATOM   4161  HB2 ASP    48      30.020 -46.197  43.726  1.00  0.00      B   
ATOM   4162  CG  ASP    48      31.454 -47.786  43.436  1.00  0.00      B   
ATOM   4163  OD1 ASP    48      31.919 -47.939  42.286  1.00  0.00      B   
ATOM   4164  OD2 ASP    48      32.116 -48.019  44.468  1.00  0.00      B   
ATOM   4165  C   ASP    48      27.659 -47.712  42.769  1.00  0.00      B   
ATOM   4166  O   ASP    48      27.170 -48.772  43.177  1.00  0.00      B   
ATOM   4167  N   ALA    49      26.950 -46.592  42.637  1.00  0.00      B   
ATOM   4168  HN  ALA    49      27.354 -45.739  42.317  1.00  0.00      B   
ATOM   4169  CA  ALA    49      25.520 -46.557  42.960  1.00  0.00      B   
ATOM   4170  HA  ALA    49      25.397 -46.897  43.978  1.00  0.00      B   
ATOM   4171  CB  ALA    49      24.980 -45.138  42.805  1.00  0.00      B   
ATOM   4172  HB1 ALA    49      25.084 -44.803  41.751  1.00  0.00      B   
ATOM   4173  HB2 ALA    49      25.552 -44.443  43.456  1.00  0.00      B   
ATOM   4174  HB3 ALA    49      23.905 -45.111  43.082  1.00  0.00      B   
ATOM   4175  C   ALA    49      24.760 -47.520  42.041  1.00  0.00      B   
ATOM   4176  O   ALA    49      23.818 -48.189  42.470  1.00  0.00      B   
ATOM   4177  N   TYR    50      25.175 -47.591  40.779  1.00  0.00      B   
ATOM   4178  HN  TYR    50      25.926 -47.033  40.436  1.00  0.00      B   
ATOM   4179  CA  TYR    50      24.553 -48.496  39.812  1.00  0.00      B   
ATOM   4180  HA  TYR    50      23.482 -48.391  39.897  1.00  0.00      B   
ATOM   4181  CB  TYR    50      25.008 -48.163  38.389  1.00  0.00      B   
ATOM   4182  HB1 TYR    50      24.617 -48.937  37.694  1.00  0.00      B   
ATOM   4183  HB2 TYR    50      26.117 -48.146  38.359  1.00  0.00      B   
ATOM   4184  CG  TYR    50      24.533 -46.828  37.874  1.00  0.00      B   
ATOM   4185  CD1 TYR    50      25.433 -45.906  37.349  1.00  0.00      B   
ATOM   4186  HD1 TYR    50      26.488 -46.139  37.343  1.00  0.00      B   
ATOM   4187  CD2 TYR    50      23.175 -46.497  37.876  1.00  0.00      B   
ATOM   4188  HD2 TYR    50      22.458 -47.195  38.282  1.00  0.00      B   
ATOM   4189  CE1 TYR    50      25.001 -44.688  36.830  1.00  0.00      B   
ATOM   4190  HE1 TYR    50      25.713 -43.986  36.422  1.00  0.00      B   
ATOM   4191  CE2 TYR    50      22.732 -45.282  37.363  1.00  0.00      B   
ATOM   4192  HE2 TYR    50      21.680 -45.039  37.374  1.00  0.00      B   
ATOM   4193  CZ  TYR    50      23.649 -44.385  36.840  1.00  0.00      B   
ATOM   4194  OH  TYR    50      23.222 -43.194  36.298  1.00  0.00      B   
ATOM   4195  HH  TYR    50      23.994 -42.719  35.982  1.00  0.00      B   
ATOM   4196  C   TYR    50      24.948 -49.935  40.129  1.00  0.00      B   
ATOM   4197  O   TYR    50      24.134 -50.857  40.016  1.00  0.00      B   
ATOM   4198  N   ILE    51      26.210 -50.123  40.516  1.00  0.00      B   
ATOM   4199  HN  ILE    51      26.862 -49.372  40.583  1.00  0.00      B   
ATOM   4200  CA  ILE    51      26.716 -51.447  40.868  1.00  0.00      B   
ATOM   4201  HA  ILE    51      26.595 -52.089  40.007  1.00  0.00      B   
ATOM   4202  CB  ILE    51      28.211 -51.378  41.281  1.00  0.00      B   
ATOM   4203  HB  ILE    51      28.365 -50.517  41.966  1.00  0.00      B   
ATOM   4204  CG2 ILE    51      28.625 -52.663  41.982  1.00  0.00      B   
ATOM   4205 HG21 ILE    51      28.309 -53.544  41.383  1.00  0.00      B   
ATOM   4206 HG22 ILE    51      28.142 -52.722  42.980  1.00  0.00      B   
ATOM   4207 HG23 ILE    51      29.730 -52.691  42.098  1.00  0.00      B   
ATOM   4208  CG1 ILE    51      29.085 -51.137  40.047  1.00  0.00      B   
ATOM   4209 HG11 ILE    51      28.695 -50.250  39.506  1.00  0.00      B   
ATOM   4210 HG12 ILE    51      29.012 -52.024  39.384  1.00  0.00      B   
ATOM   4211  CD1 ILE    51      30.568 -50.895  40.380  1.00  0.00      B   
ATOM   4212  HD1 ILE    51      31.029 -51.828  40.770  1.00  0.00      B   
ATOM   4213  HD2 ILE    51      30.658 -50.105  41.156  1.00  0.00      B   
ATOM   4214  HD3 ILE    51      31.115 -50.584  39.465  1.00  0.00      B   
ATOM   4215  C   ILE    51      25.905 -52.021  42.030  1.00  0.00      B   
ATOM   4216  O   ILE    51      25.591 -53.210  42.051  1.00  0.00      B   
ATOM   4217  N   ASP    52      25.570 -51.168  42.992  1.00  0.00      B   
ATOM   4218  HN  ASP    52      25.827 -50.205  42.959  1.00  0.00      B   
ATOM   4219  CA  ASP    52      24.802 -51.588  44.160  1.00  0.00      B   
ATOM   4220  HA  ASP    52      25.330 -52.405  44.630  1.00  0.00      B   
ATOM   4221  CB  ASP    52      24.634 -50.427  45.144  1.00  0.00      B   
ATOM   4222  HB1 ASP    52      23.937 -50.738  45.952  1.00  0.00      B   
ATOM   4223  HB2 ASP    52      24.203 -49.557  44.605  1.00  0.00      B   
ATOM   4224  CG  ASP    52      25.944 -49.999  45.778  1.00  0.00      B   
ATOM   4225  OD1 ASP    52      26.735 -50.886  46.171  1.00  0.00      B   
ATOM   4226  OD2 ASP    52      26.178 -48.778  45.895  1.00  0.00      B   
ATOM   4227  C   ASP    52      23.426 -52.135  43.792  1.00  0.00      B   
ATOM   4228  O   ASP    52      22.755 -52.751  44.622  1.00  0.00      B   
ATOM   4229  N   GLU    53      23.010 -51.907  42.551  1.00  0.00      B   
ATOM   4230  HN  GLU    53      23.564 -51.406  41.889  1.00  0.00      B   
ATOM   4231  CA  GLU    53      21.714 -52.375  42.076  1.00  0.00      B   
ATOM   4232  HA  GLU    53      21.067 -52.500  42.932  1.00  0.00      B   
ATOM   4233  CB  GLU    53      21.112 -51.365  41.094  1.00  0.00      B   
ATOM   4234  HB1 GLU    53      20.151 -51.775  40.719  1.00  0.00      B   
ATOM   4235  HB2 GLU    53      21.812 -51.250  40.240  1.00  0.00      B   
ATOM   4236  CG  GLU    53      20.846 -49.990  41.679  1.00  0.00      B   
ATOM   4237  HG1 GLU    53      21.794 -49.582  42.091  1.00  0.00      B   
ATOM   4238  HG2 GLU    53      20.102 -50.082  42.499  1.00  0.00      B   
ATOM   4239  CD  GLU    53      20.309 -49.015  40.643  1.00  0.00      B   
ATOM   4240  OE1 GLU    53      19.268 -49.320  40.017  1.00  0.00      B   
ATOM   4241  OE2 GLU    53      20.926 -47.942  40.456  1.00  0.00      B   
ATOM   4242  C   GLU    53      21.814 -53.735  41.394  1.00  0.00      B   
ATOM   4243  O   GLU    53      20.797 -54.319  41.020  1.00  0.00      B   
ATOM   4244  N   ILE    54      23.036 -54.236  41.229  1.00  0.00      B   
ATOM   4245  HN  ILE    54      23.856 -53.759  41.538  1.00  0.00      B   
ATOM   4246  CA  ILE    54      23.241 -55.525  40.580  1.00  0.00      B   
ATOM   4247  HA  ILE    54      22.315 -55.807  40.102  1.00  0.00      B   
ATOM   4248  CB  ILE    54      24.374 -55.451  39.542  1.00  0.00      B   
ATOM   4249  HB  ILE    54      25.325 -55.185  40.049  1.00  0.00      B   
ATOM   4250  CG2 ILE    54      24.528 -56.793  38.845  1.00  0.00      B   
ATOM   4251 HG21 ILE    54      23.573 -57.082  38.357  1.00  0.00      B   
ATOM   4252 HG22 ILE    54      24.799 -57.575  39.586  1.00  0.00      B   
ATOM   4253 HG23 ILE    54      25.319 -56.726  38.067  1.00  0.00      B   
ATOM   4254  CG1 ILE    54      24.064 -54.360  38.518  1.00  0.00      B   
ATOM   4255 HG11 ILE    54      23.873 -53.410  39.062  1.00  0.00      B   
ATOM   4256 HG12 ILE    54      23.146 -54.648  37.963  1.00  0.00      B   
ATOM   4257  CD1 ILE    54      25.178 -54.124  37.513  1.00  0.00      B   
ATOM   4258  HD1 ILE    54      25.310 -55.022  36.871  1.00  0.00      B   
ATOM   4259  HD2 ILE    54      26.132 -53.927  38.047  1.00  0.00      B   
ATOM   4260  HD3 ILE    54      24.926 -53.259  36.865  1.00  0.00      B   
ATOM   4261  C   ILE    54      23.553 -56.638  41.578  1.00  0.00      B   
ATOM   4262  O   ILE    54      24.614 -56.656  42.199  1.00  0.00      B   
ATOM   4263  N   ALA    55      22.604 -57.563  41.704  1.00  0.00      B   
ATOM   4264  HN  ALA    55      21.767 -57.513  41.165  1.00  0.00      B   
ATOM   4265  CA  ALA    55      22.685 -58.706  42.609  1.00  0.00      B   
ATOM   4266  HA  ALA    55      22.264 -58.417  43.561  1.00  0.00      B   
ATOM   4267  CB  ALA    55      21.910 -59.883  42.011  1.00  0.00      B   
ATOM   4268  HB1 ALA    55      22.356 -60.179  41.037  1.00  0.00      B   
ATOM   4269  HB2 ALA    55      20.851 -59.592  41.841  1.00  0.00      B   
ATOM   4270  HB3 ALA    55      21.953 -60.753  42.700  1.00  0.00      B   
ATOM   4271  C   ALA    55      24.077 -59.180  43.026  1.00  0.00      B   
ATOM   4272  O   ALA    55      24.683 -58.640  43.957  1.00  0.00      B   
ATOM   4273  N   GLU    56      24.562 -60.204  42.336  1.00  0.00      B   
ATOM   4274  HN  GLU    56      24.057 -60.610  41.578  1.00  0.00      B   
ATOM   4275  CA  GLU    56      25.856 -60.807  42.628  1.00  0.00      B   
ATOM   4276  HA  GLU    56      26.075 -60.654  43.675  1.00  0.00      B   
ATOM   4277  CB  GLU    56      25.803 -62.300  42.302  1.00  0.00      B   
ATOM   4278  HB1 GLU    56      26.698 -62.784  42.748  1.00  0.00      B   
ATOM   4279  HB2 GLU    56      25.843 -62.416  41.199  1.00  0.00      B   
ATOM   4280  CG  GLU    56      24.569 -63.024  42.811  1.00  0.00      B   
ATOM   4281  HG1 GLU    56      23.669 -62.597  42.320  1.00  0.00      B   
ATOM   4282  HG2 GLU    56      24.489 -62.877  43.909  1.00  0.00      B   
ATOM   4283  CD  GLU    56      24.620 -64.513  42.522  1.00  0.00      B   
ATOM   4284  OE1 GLU    56      24.815 -64.883  41.344  1.00  0.00      B   
ATOM   4285  OE2 GLU    56      24.473 -65.313  43.472  1.00  0.00      B   
ATOM   4286  C   GLU    56      27.013 -60.180  41.861  1.00  0.00      B   
ATOM   4287  O   GLU    56      27.906 -60.887  41.405  1.00  0.00      B   
ATOM   4288  N   PHE    57      27.009 -58.863  41.722  1.00  0.00      B   
ATOM   4289  HN  PHE    57      26.297 -58.281  42.105  1.00  0.00      B   
ATOM   4290  CA  PHE    57      28.076 -58.198  40.985  1.00  0.00      B   
ATOM   4291  HA  PHE    57      28.023 -58.521  39.956  1.00  0.00      B   
ATOM   4292  CB  PHE    57      27.923 -56.684  41.076  1.00  0.00      B   
ATOM   4293  HB1 PHE    57      28.112 -56.358  42.121  1.00  0.00      B   
ATOM   4294  HB2 PHE    57      26.894 -56.399  40.767  1.00  0.00      B   
ATOM   4295  CG  PHE    57      28.877 -55.934  40.193  1.00  0.00      B   
ATOM   4296  CD1 PHE    57      28.590 -55.734  38.844  1.00  0.00      B   
ATOM   4297  HD1 PHE    57      27.673 -56.129  38.429  1.00  0.00      B   
ATOM   4298  CD2 PHE    57      30.065 -55.423  40.709  1.00  0.00      B   
ATOM   4299  HD2 PHE    57      30.303 -55.574  41.752  1.00  0.00      B   
ATOM   4300  CE1 PHE    57      29.473 -55.029  38.020  1.00  0.00      B   
ATOM   4301  HE1 PHE    57      29.238 -54.879  36.977  1.00  0.00      B   
ATOM   4302  CE2 PHE    57      30.953 -54.718  39.894  1.00  0.00      B   
ATOM   4303  HE2 PHE    57      31.871 -54.327  40.307  1.00  0.00      B   
ATOM   4304  CZ  PHE    57      30.654 -54.520  38.549  1.00  0.00      B   
ATOM   4305  HZ  PHE    57      31.339 -53.973  37.918  1.00  0.00      B   
ATOM   4306  C   PHE    57      29.479 -58.584  41.462  1.00  0.00      B   
ATOM   4307  O   PHE    57      30.255 -59.167  40.708  1.00  0.00      B   
ATOM   4308  N   TRP    58      29.803 -58.258  42.712  1.00  0.00      B   
ATOM   4309  HN  TRP    58      29.170 -57.801  43.331  1.00  0.00      B   
ATOM   4310  CA  TRP    58      31.133 -58.567  43.239  1.00  0.00      B   
ATOM   4311  HA  TRP    58      31.866 -58.198  42.538  1.00  0.00      B   
ATOM   4312  CB  TRP    58      31.326 -57.911  44.607  1.00  0.00      B   
ATOM   4313  HB1 TRP    58      32.308 -58.222  45.022  1.00  0.00      B   
ATOM   4314  HB2 TRP    58      30.517 -58.250  45.289  1.00  0.00      B   
ATOM   4315  CG  TRP    58      31.292 -56.412  44.532  1.00  0.00      B   
ATOM   4316  CD2 TRP    58      32.272 -55.558  43.920  1.00  0.00      B   
ATOM   4317  CD1 TRP    58      30.309 -55.591  44.997  1.00  0.00      B   
ATOM   4318  HD1 TRP    58      29.421 -55.923  45.514  1.00  0.00      B   
ATOM   4319  NE1 TRP    58      30.611 -54.279  44.713  1.00  0.00      B   
ATOM   4320  HE1 TRP    58      30.060 -53.507  44.943  1.00  0.00      B   
ATOM   4321  CE2 TRP    58      31.812 -54.231  44.054  1.00  0.00      B   
ATOM   4322  CE3 TRP    58      33.495 -55.788  43.274  1.00  0.00      B   
ATOM   4323  HE3 TRP    58      33.890 -56.785  43.148  1.00  0.00      B   
ATOM   4324  CZ2 TRP    58      32.529 -53.133  43.563  1.00  0.00      B   
ATOM   4325  HZ2 TRP    58      32.171 -52.119  43.664  1.00  0.00      B   
ATOM   4326  CZ3 TRP    58      34.212 -54.696  42.786  1.00  0.00      B   
ATOM   4327  HZ3 TRP    58      35.154 -54.860  42.286  1.00  0.00      B   
ATOM   4328  CH2 TRP    58      33.726 -53.385  42.934  1.00  0.00      B   
ATOM   4329  HH2 TRP    58      34.305 -52.559  42.546  1.00  0.00      B   
ATOM   4330  C   TRP    58      31.429 -60.061  43.303  1.00  0.00      B   
ATOM   4331  O   TRP    58      32.578 -60.478  43.152  1.00  0.00      B   
ATOM   4332  N   LYS    59      30.399 -60.871  43.514  1.00  0.00      B   
ATOM   4333  HN  LYS    59      29.469 -60.539  43.649  1.00  0.00      B   
ATOM   4334  CA  LYS    59      30.595 -62.315  43.555  1.00  0.00      B   
ATOM   4335  HA  LYS    59      31.313 -62.535  44.332  1.00  0.00      B   
ATOM   4336  CB  LYS    59      29.271 -63.023  43.838  1.00  0.00      B   
ATOM   4337  HB1 LYS    59      28.498 -62.608  43.158  1.00  0.00      B   
ATOM   4338  HB2 LYS    59      28.978 -62.814  44.888  1.00  0.00      B   
ATOM   4339  CG  LYS    59      29.325 -64.526  43.644  1.00  0.00      B   
ATOM   4340  HG1 LYS    59      30.178 -64.939  44.222  1.00  0.00      B   
ATOM   4341  HG2 LYS    59      29.479 -64.751  42.567  1.00  0.00      B   
ATOM   4342  CD  LYS    59      28.037 -65.186  44.113  1.00  0.00      B   
ATOM   4343  HD1 LYS    59      27.171 -64.669  43.647  1.00  0.00      B   
ATOM   4344  HD2 LYS    59      27.960 -65.091  45.217  1.00  0.00      B   
ATOM   4345  CE  LYS    59      28.002 -66.657  43.735  1.00  0.00      B   
ATOM   4346  HE1 LYS    59      28.901 -67.169  44.139  1.00  0.00      B   
ATOM   4347  HE2 LYS    59      27.968 -66.759  42.630  1.00  0.00      B   
ATOM   4348  NZ  LYS    59      26.803 -67.340  44.292  1.00  0.00      B   
ATOM   4349  HZ1 LYS    59      25.942 -66.886  43.924  1.00  0.00      B   
ATOM   4350  HZ2 LYS    59      26.816 -67.272  45.330  1.00  0.00      B   
ATOM   4351  HZ3 LYS    59      26.813 -68.341  44.010  1.00  0.00      B   
ATOM   4352  C   LYS    59      31.117 -62.744  42.190  1.00  0.00      B   
ATOM   4353  O   LYS    59      32.080 -63.495  42.082  1.00  0.00      B   
ATOM   4354  N   ILE    60      30.477 -62.232  41.146  1.00  0.00      B   
ATOM   4355  HN  ILE    60      29.714 -61.601  41.256  1.00  0.00      B   
ATOM   4356  CA  ILE    60      30.842 -62.555  39.773  1.00  0.00      B   
ATOM   4357  HA  ILE    60      30.932 -63.627  39.689  1.00  0.00      B   
ATOM   4358  CB  ILE    60      29.758 -62.024  38.802  1.00  0.00      B   
ATOM   4359  HB  ILE    60      29.476 -60.991  39.094  1.00  0.00      B   
ATOM   4360  CG2 ILE    60      30.280 -62.021  37.377  1.00  0.00      B   
ATOM   4361 HG21 ILE    60      30.723 -63.009  37.130  1.00  0.00      B   
ATOM   4362 HG22 ILE    60      31.064 -61.242  37.264  1.00  0.00      B   
ATOM   4363 HG23 ILE    60      29.448 -61.819  36.670  1.00  0.00      B   
ATOM   4364  CG1 ILE    60      28.509 -62.905  38.912  1.00  0.00      B   
ATOM   4365 HG11 ILE    60      28.314 -63.104  39.986  1.00  0.00      B   
ATOM   4366 HG12 ILE    60      28.714 -63.869  38.399  1.00  0.00      B   
ATOM   4367  CD1 ILE    60      27.263 -62.301  38.308  1.00  0.00      B   
ATOM   4368  HD1 ILE    60      27.450 -62.018  37.249  1.00  0.00      B   
ATOM   4369  HD2 ILE    60      26.973 -61.389  38.873  1.00  0.00      B   
ATOM   4370  HD3 ILE    60      26.433 -63.039  38.336  1.00  0.00      B   
ATOM   4371  C   ILE    60      32.207 -62.001  39.370  1.00  0.00      B   
ATOM   4372  O   ILE    60      32.995 -62.683  38.706  1.00  0.00      B   
ATOM   4373  N   VAL    61      32.483 -60.762  39.765  1.00  0.00      B   
ATOM   4374  HN  VAL    61      31.838 -60.217  40.296  1.00  0.00      B   
ATOM   4375  CA  VAL    61      33.753 -60.122  39.443  1.00  0.00      B   
ATOM   4376  HA  VAL    61      33.896 -60.179  38.375  1.00  0.00      B   
ATOM   4377  CB  VAL    61      33.751 -58.646  39.906  1.00  0.00      B   
ATOM   4378  HB  VAL    61      33.399 -58.592  40.958  1.00  0.00      B   
ATOM   4379  CG1 VAL    61      35.153 -58.051  39.811  1.00  0.00      B   
ATOM   4380 HG11 VAL    61      35.585 -58.252  38.808  1.00  0.00      B   
ATOM   4381 HG12 VAL    61      35.811 -58.509  40.580  1.00  0.00      B   
ATOM   4382 HG13 VAL    61      35.107 -56.951  39.964  1.00  0.00      B   
ATOM   4383  CG2 VAL    61      32.784 -57.840  39.040  1.00  0.00      B   
ATOM   4384 HG21 VAL    61      31.768 -58.288  39.085  1.00  0.00      B   
ATOM   4385 HG22 VAL    61      33.127 -57.846  37.983  1.00  0.00      B   
ATOM   4386 HG23 VAL    61      32.727 -56.794  39.409  1.00  0.00      B   
ATOM   4387  C   VAL    61      34.942 -60.849  40.080  1.00  0.00      B   
ATOM   4388  O   VAL    61      35.905 -61.196  39.394  1.00  0.00      B   
ATOM   4389  N   LEU    62      34.861 -61.089  41.385  1.00  0.00      B   
ATOM   4390  HN  LEU    62      34.067 -60.822  41.926  1.00  0.00      B   
ATOM   4391  CA  LEU    62      35.935 -61.762  42.110  1.00  0.00      B   
ATOM   4392  HA  LEU    62      36.855 -61.232  41.917  1.00  0.00      B   
ATOM   4393  CB  LEU    62      35.627 -61.772  43.610  1.00  0.00      B   
ATOM   4394  HB1 LEU    62      36.412 -62.360  44.131  1.00  0.00      B   
ATOM   4395  HB2 LEU    62      34.644 -62.264  43.770  1.00  0.00      B   
ATOM   4396  CG  LEU    62      35.579 -60.367  44.217  1.00  0.00      B   
ATOM   4397  HG  LEU    62      34.970 -59.705  43.563  1.00  0.00      B   
ATOM   4398  CD1 LEU    62      34.968 -60.400  45.601  1.00  0.00      B   
ATOM   4399 HD11 LEU    62      35.637 -60.946  46.301  1.00  0.00      B   
ATOM   4400 HD12 LEU    62      33.987 -60.921  45.569  1.00  0.00      B   
ATOM   4401 HD13 LEU    62      34.829 -59.364  45.978  1.00  0.00      B   
ATOM   4402  CD2 LEU    62      36.984 -59.797  44.256  1.00  0.00      B   
ATOM   4403 HD21 LEU    62      37.383 -59.694  43.224  1.00  0.00      B   
ATOM   4404 HD22 LEU    62      37.652 -60.476  44.828  1.00  0.00      B   
ATOM   4405 HD23 LEU    62      36.972 -58.794  44.734  1.00  0.00      B   
ATOM   4406  C   LEU    62      36.186 -63.179  41.618  1.00  0.00      B   
ATOM   4407  O   LEU    62      37.294 -63.696  41.759  1.00  0.00      B   
ATOM   4408  N   SER    63      35.168 -63.810  41.041  1.00  0.00      B   
ATOM   4409  HN  SER    63      34.268 -63.394  40.941  1.00  0.00      B   
ATOM   4410  CA  SER    63      35.322 -65.163  40.518  1.00  0.00      B   
ATOM   4411  HA  SER    63      36.086 -65.660  41.097  1.00  0.00      B   
ATOM   4412  CB  SER    63      34.001 -65.933  40.610  1.00  0.00      B   
ATOM   4413  HB1 SER    63      34.121 -66.930  40.135  1.00  0.00      B   
ATOM   4414  HB2 SER    63      33.204 -65.366  40.083  1.00  0.00      B   
ATOM   4415  OG  SER    63      33.603 -66.121  41.961  1.00  0.00      B   
ATOM   4416  HG1 SER    63      32.773 -66.603  41.927  1.00  0.00      B   
ATOM   4417  C   SER    63      35.790 -65.109  39.066  1.00  0.00      B   
ATOM   4418  O   SER    63      36.213 -66.120  38.501  1.00  0.00      B   
ATOM   4419  N   GLN    64      35.726 -63.922  38.472  1.00  0.00      B   
ATOM   4420  HN  GLN    64      35.390 -63.111  38.944  1.00  0.00      B   
ATOM   4421  CA  GLN    64      36.142 -63.733  37.087  1.00  0.00      B   
ATOM   4422  HA  GLN    64      36.012 -64.669  36.565  1.00  0.00      B   
ATOM   4423  CB  GLN    64      35.304 -62.633  36.431  1.00  0.00      B   
ATOM   4424  HB1 GLN    64      35.542 -61.669  36.928  1.00  0.00      B   
ATOM   4425  HB2 GLN    64      34.231 -62.868  36.596  1.00  0.00      B   
ATOM   4426  CG  GLN    64      35.534 -62.469  34.930  1.00  0.00      B   
ATOM   4427  HG1 GLN    64      36.620 -62.319  34.746  1.00  0.00      B   
ATOM   4428  HG2 GLN    64      34.977 -61.576  34.575  1.00  0.00      B   
ATOM   4429  CD  GLN    64      35.072 -63.676  34.129  1.00  0.00      B   
ATOM   4430  OE1 GLN    64      34.588 -64.661  34.690  1.00  0.00      B   
ATOM   4431  NE2 GLN    64      35.198 -63.595  32.811  1.00  0.00      B   
ATOM   4432 HE21 GLN    64      34.896 -64.354  32.233  1.00  0.00      B   
ATOM   4433 HE22 GLN    64      35.595 -62.777  32.396  1.00  0.00      B   
ATOM   4434  C   GLN    64      37.618 -63.361  37.005  1.00  0.00      B   
ATOM   4435  O   GLN    64      38.294 -63.690  36.030  1.00  0.00      B   
ATOM   4436  N   HIS    65      38.114 -62.671  38.029  1.00  0.00      B   
ATOM   4437  HN  HIS    65      37.559 -62.404  38.813  1.00  0.00      B   
ATOM   4438  CA  HIS    65      39.513 -62.265  38.057  1.00  0.00      B   
ATOM   4439  HA  HIS    65      39.719 -61.718  37.150  1.00  0.00      B   
ATOM   4440  ND1 HIS    65      41.223 -59.328  38.988  1.00  0.00      B   
ATOM   4441  HD1 HIS    65      40.452 -58.697  38.901  1.00  0.00      B   
ATOM   4442  NE2 HIS    65      43.227 -60.082  39.076  1.00  0.00      B   
ATOM   4443  HE2 HIS    65      44.226 -60.121  39.066  1.00  0.00      B   
ATOM   4444  CE1 HIS    65      42.498 -58.992  38.915  1.00  0.00      B   
ATOM   4445  HE1 HIS    65      42.877 -58.005  38.754  1.00  0.00      B   
ATOM   4446  CD2 HIS    65      42.388 -61.156  39.259  1.00  0.00      B   
ATOM   4447  HD2 HIS    65      42.758 -62.162  39.414  1.00  0.00      B   
ATOM   4448  CG  HIS    65      41.120 -60.686  39.202  1.00  0.00      B   
ATOM   4449  CB  HIS    65      39.805 -61.394  39.278  1.00  0.00      B   
ATOM   4450  HB1 HIS    65      39.806 -62.037  40.184  1.00  0.00      B   
ATOM   4451  HB2 HIS    65      39.003 -60.631  39.373  1.00  0.00      B   
ATOM   4452  C   HIS    65      40.401 -63.503  38.103  1.00  0.00      B   
ATOM   4453  O   HIS    65      40.170 -64.422  38.889  1.00  0.00      B   
ATOM   4454  N   VAL    66      41.425 -63.517  37.264  1.00  0.00      B   
ATOM   4455  HN  VAL    66      41.624 -62.758  36.649  1.00  0.00      B   
ATOM   4456  CA  VAL    66      42.324 -64.657  37.197  1.00  0.00      B   
ATOM   4457  HA  VAL    66      41.724 -65.554  37.151  1.00  0.00      B   
ATOM   4458  CB  VAL    66      43.240 -64.555  35.946  1.00  0.00      B   
ATOM   4459  HB  VAL    66      42.653 -64.807  35.037  1.00  0.00      B   
ATOM   4460  CG1 VAL    66      43.800 -63.140  35.812  1.00  0.00      B   
ATOM   4461 HG11 VAL    66      44.469 -62.912  36.669  1.00  0.00      B   
ATOM   4462 HG12 VAL    66      42.969 -62.403  35.804  1.00  0.00      B   
ATOM   4463 HG13 VAL    66      44.386 -63.053  34.872  1.00  0.00      B   
ATOM   4464  CG2 VAL    66      44.358 -65.585  36.033  1.00  0.00      B   
ATOM   4465 HG21 VAL    66      43.956 -66.555  36.395  1.00  0.00      B   
ATOM   4466 HG22 VAL    66      45.139 -65.237  36.743  1.00  0.00      B   
ATOM   4467 HG23 VAL    66      44.808 -65.740  35.029  1.00  0.00      B   
ATOM   4468  C   VAL    66      43.182 -64.888  38.444  1.00  0.00      B   
ATOM   4469  O   VAL    66      42.935 -65.819  39.215  1.00  0.00      B   
ATOM   4470  N   SER    67      44.176 -64.033  38.660  1.00  0.00      B   
ATOM   4471  HN  SER    67      44.345 -63.248  38.068  1.00  0.00      B   
ATOM   4472  CA  SER    67      45.081 -64.203  39.788  1.00  0.00      B   
ATOM   4473  HA  SER    67      45.389 -65.237  39.822  1.00  0.00      B   
ATOM   4474  CB  SER    67      46.299 -63.284  39.621  1.00  0.00      B   
ATOM   4475  HB1 SER    67      46.833 -63.546  38.683  1.00  0.00      B   
ATOM   4476  HB2 SER    67      46.983 -63.418  40.486  1.00  0.00      B   
ATOM   4477  OG  SER    67      45.924 -61.927  39.556  1.00  0.00      B   
ATOM   4478  HG1 SER    67      46.739 -61.431  39.457  1.00  0.00      B   
ATOM   4479  C   SER    67      44.498 -64.043  41.196  1.00  0.00      B   
ATOM   4480  O   SER    67      45.092 -64.522  42.160  1.00  0.00      B   
ATOM   4481  N   PHE    68      43.347 -63.391  41.331  1.00  0.00      B   
ATOM   4482  HN  PHE    68      42.847 -63.004  40.560  1.00  0.00      B   
ATOM   4483  CA  PHE    68      42.761 -63.217  42.661  1.00  0.00      B   
ATOM   4484  HA  PHE    68      43.429 -62.596  43.239  1.00  0.00      B   
ATOM   4485  CB  PHE    68      41.378 -62.568  42.571  1.00  0.00      B   
ATOM   4486  HB1 PHE    68      40.719 -63.195  41.934  1.00  0.00      B   
ATOM   4487  HB2 PHE    68      41.477 -61.551  42.136  1.00  0.00      B   
ATOM   4488  CG  PHE    68      40.701 -62.419  43.904  1.00  0.00      B   
ATOM   4489  CD1 PHE    68      41.143 -61.474  44.824  1.00  0.00      B   
ATOM   4490  HD1 PHE    68      41.955 -60.813  44.561  1.00  0.00      B   
ATOM   4491  CD2 PHE    68      39.651 -63.257  44.260  1.00  0.00      B   
ATOM   4492  HD2 PHE    68      39.294 -63.993  43.554  1.00  0.00      B   
ATOM   4493  CE1 PHE    68      40.551 -61.372  46.080  1.00  0.00      B   
ATOM   4494  HE1 PHE    68      40.903 -60.635  46.786  1.00  0.00      B   
ATOM   4495  CE2 PHE    68      39.051 -63.163  45.515  1.00  0.00      B   
ATOM   4496  HE2 PHE    68      38.236 -63.823  45.776  1.00  0.00      B   
ATOM   4497  CZ  PHE    68      39.500 -62.223  46.424  1.00  0.00      B   
ATOM   4498  HZ  PHE    68      39.040 -62.148  47.399  1.00  0.00      B   
ATOM   4499  C   PHE    68      42.638 -64.542  43.415  1.00  0.00      B   
ATOM   4500  O   PHE    68      43.103 -64.668  44.549  1.00  0.00      B   
ATOM   4501  N   ALA    69      42.014 -65.528  42.777  1.00  0.00      B   
ATOM   4502  HN  ALA    69      41.654 -65.416  41.854  1.00  0.00      B   
ATOM   4503  CA  ALA    69      41.816 -66.838  43.388  1.00  0.00      B   
ATOM   4504  HA  ALA    69      41.205 -66.712  44.270  1.00  0.00      B   
ATOM   4505  CB  ALA    69      41.137 -67.771  42.395  1.00  0.00      B   
ATOM   4506  HB1 ALA    69      41.800 -67.948  41.521  1.00  0.00      B   
ATOM   4507  HB2 ALA    69      40.190 -67.315  42.035  1.00  0.00      B   
ATOM   4508  HB3 ALA    69      40.921 -68.747  42.880  1.00  0.00      B   
ATOM   4509  C   ALA    69      43.102 -67.483  43.909  1.00  0.00      B   
ATOM   4510  O   ALA    69      43.065 -68.259  44.865  1.00  0.00      B   
ATOM   4511  N   ASN    70      44.235 -67.163  43.286  1.00  0.00      B   
ATOM   4512  HN  ASN    70      44.265 -66.528  42.518  1.00  0.00      B   
ATOM   4513  CA  ASN    70      45.507 -67.737  43.707  1.00  0.00      B   
ATOM   4514  HA  ASN    70      45.367 -68.801  43.833  1.00  0.00      B   
ATOM   4515  CB  ASN    70      46.598 -67.466  42.668  1.00  0.00      B   
ATOM   4516  HB1 ASN    70      47.581 -67.766  43.089  1.00  0.00      B   
ATOM   4517  HB2 ASN    70      46.616 -66.379  42.440  1.00  0.00      B   
ATOM   4518  CG  ASN    70      46.377 -68.226  41.376  1.00  0.00      B   
ATOM   4519  OD1 ASN    70      46.031 -69.407  41.388  1.00  0.00      B   
ATOM   4520  ND2 ASN    70      46.590 -67.556  40.248  1.00  0.00      B   
ATOM   4521 HD21 ASN    70      46.429 -67.998  39.366  1.00  0.00      B   
ATOM   4522 HD22 ASN    70      46.911 -66.609  40.283  1.00  0.00      B   
ATOM   4523  C   ASN    70      45.980 -67.230  45.063  1.00  0.00      B   
ATOM   4524  O   ASN    70      46.749 -67.904  45.742  1.00  0.00      B   
ATOM   4525  N   TYR    71      45.524 -66.046  45.460  1.00  0.00      B   
ATOM   4526  HN  TYR    71      44.895 -65.501  44.911  1.00  0.00      B   
ATOM   4527  CA  TYR    71      45.931 -65.479  46.742  1.00  0.00      B   
ATOM   4528  HA  TYR    71      46.966 -65.736  46.910  1.00  0.00      B   
ATOM   4529  CB  TYR    71      45.754 -63.958  46.736  1.00  0.00      B   
ATOM   4530  HB1 TYR    71      45.905 -63.569  47.766  1.00  0.00      B   
ATOM   4531  HB2 TYR    71      44.732 -63.711  46.380  1.00  0.00      B   
ATOM   4532  CG  TYR    71      46.724 -63.232  45.841  1.00  0.00      B   
ATOM   4533  CD1 TYR    71      46.387 -62.907  44.528  1.00  0.00      B   
ATOM   4534  HD1 TYR    71      45.409 -63.166  44.151  1.00  0.00      B   
ATOM   4535  CD2 TYR    71      47.992 -62.883  46.303  1.00  0.00      B   
ATOM   4536  HD2 TYR    71      48.271 -63.125  47.318  1.00  0.00      B   
ATOM   4537  CE1 TYR    71      47.295 -62.251  43.694  1.00  0.00      B   
ATOM   4538  HE1 TYR    71      47.021 -62.004  42.678  1.00  0.00      B   
ATOM   4539  CE2 TYR    71      48.905 -62.231  45.482  1.00  0.00      B   
ATOM   4540  HE2 TYR    71      49.883 -61.970  45.857  1.00  0.00      B   
ATOM   4541  CZ  TYR    71      48.551 -61.918  44.178  1.00  0.00      B   
ATOM   4542  OH  TYR    71      49.467 -61.285  43.370  1.00  0.00      B   
ATOM   4543  HH  TYR    71      50.263 -61.137  43.884  1.00  0.00      B   
ATOM   4544  C   TYR    71      45.208 -66.047  47.962  1.00  0.00      B   
ATOM   4545  O   TYR    71      45.712 -65.937  49.079  1.00  0.00      B   
ATOM   4546  N   ILE    72      44.041 -66.656  47.756  1.00  0.00      B   
ATOM   4547  HN  ILE    72      43.649 -66.770  46.847  1.00  0.00      B   
ATOM   4548  CA  ILE    72      43.271 -67.193  48.874  1.00  0.00      B   
ATOM   4549  HA  ILE    72      43.848 -67.054  49.776  1.00  0.00      B   
ATOM   4550  CB  ILE    72      41.915 -66.476  48.990  1.00  0.00      B   
ATOM   4551  HB  ILE    72      41.311 -66.951  49.792  1.00  0.00      B   
ATOM   4552  CG2 ILE    72      42.136 -65.008  49.321  1.00  0.00      B   
ATOM   4553 HG21 ILE    72      42.676 -64.507  48.491  1.00  0.00      B   
ATOM   4554 HG22 ILE    72      42.743 -64.917  50.247  1.00  0.00      B   
ATOM   4555 HG23 ILE    72      41.157 -64.502  49.464  1.00  0.00      B   
ATOM   4556  CG1 ILE    72      41.146 -66.623  47.676  1.00  0.00      B   
ATOM   4557 HG11 ILE    72      41.105 -67.701  47.413  1.00  0.00      B   
ATOM   4558 HG12 ILE    72      41.701 -66.079  46.882  1.00  0.00      B   
ATOM   4559  CD1 ILE    72      39.734 -66.087  47.723  1.00  0.00      B   
ATOM   4560  HD1 ILE    72      39.747 -64.993  47.920  1.00  0.00      B   
ATOM   4561  HD2 ILE    72      39.167 -66.588  48.536  1.00  0.00      B   
ATOM   4562  HD3 ILE    72      39.229 -66.266  46.750  1.00  0.00      B   
ATOM   4563  C   ILE    72      43.004 -68.691  48.804  1.00  0.00      B   
ATOM   4564  O   ILE    72      43.316 -69.350  47.812  1.00  0.00      B   
ATOM   4565  N   ARG    73      42.413 -69.225  49.867  1.00  0.00      B   
ATOM   4566  HN  ARG    73      42.156 -68.684  50.664  1.00  0.00      B   
ATOM   4567  CA  ARG    73      42.107 -70.646  49.921  1.00  0.00      B   
ATOM   4568  HA  ARG    73      42.839 -71.169  49.324  1.00  0.00      B   
ATOM   4569  CB  ARG    73      42.142 -71.147  51.366  1.00  0.00      B   
ATOM   4570  HB1 ARG    73      41.665 -72.149  51.408  1.00  0.00      B   
ATOM   4571  HB2 ARG    73      41.561 -70.445  52.001  1.00  0.00      B   
ATOM   4572  CG  ARG    73      43.558 -71.254  51.925  1.00  0.00      B   
ATOM   4573  HG1 ARG    73      43.901 -70.244  52.234  1.00  0.00      B   
ATOM   4574  HG2 ARG    73      44.232 -71.635  51.128  1.00  0.00      B   
ATOM   4575  CD  ARG    73      43.634 -72.191  53.126  1.00  0.00      B   
ATOM   4576  HD1 ARG    73      43.161 -73.164  52.873  1.00  0.00      B   
ATOM   4577  HD2 ARG    73      43.117 -71.730  53.993  1.00  0.00      B   
ATOM   4578  NE  ARG    73      45.016 -72.457  53.522  1.00  0.00      B   
ATOM   4579  HE  ARG    73      45.404 -71.904  54.258  1.00  0.00      B   
ATOM   4580  CZ  ARG    73      45.793 -73.385  52.967  1.00  0.00      B   
ATOM   4581  NH1 ARG    73      45.332 -74.147  51.984  1.00  0.00      B   
ATOM   4582 HH11 ARG    73      44.395 -74.027  51.655  1.00  0.00      B   
ATOM   4583 HH12 ARG    73      45.920 -74.842  51.571  1.00  0.00      B   
ATOM   4584  NH2 ARG    73      47.038 -73.553  53.393  1.00  0.00      B   
ATOM   4585 HH21 ARG    73      47.394 -72.983  54.133  1.00  0.00      B   
ATOM   4586 HH22 ARG    73      47.620 -74.250  52.974  1.00  0.00      B   
ATOM   4587  C   ARG    73      40.762 -70.970  49.282  1.00  0.00      B   
ATOM   4588  O   ARG    73      39.862 -70.128  49.231  1.00  0.00      B   
ATOM   4589  N   ALA    74      40.644 -72.200  48.796  1.00  0.00      B   
ATOM   4590  HN  ALA    74      41.385 -72.863  48.859  1.00  0.00      B   
ATOM   4591  CA  ALA    74      39.429 -72.665  48.138  1.00  0.00      B   
ATOM   4592  HA  ALA    74      39.272 -72.064  47.255  1.00  0.00      B   
ATOM   4593  CB  ALA    74      39.578 -74.132  47.767  1.00  0.00      B   
ATOM   4594  HB1 ALA    74      39.726 -74.743  48.682  1.00  0.00      B   
ATOM   4595  HB2 ALA    74      40.459 -74.266  47.103  1.00  0.00      B   
ATOM   4596  HB3 ALA    74      38.662 -74.486  47.248  1.00  0.00      B   
ATOM   4597  C   ALA    74      38.189 -72.473  48.996  1.00  0.00      B   
ATOM   4598  O   ALA    74      37.165 -71.983  48.518  1.00  0.00      B   
ATOM   4599  N   SER    75      38.289 -72.857  50.262  1.00  0.00      B   
ATOM   4600  HN  SER    75      39.134 -73.234  50.633  1.00  0.00      B   
ATOM   4601  CA  SER    75      37.176 -72.753  51.194  1.00  0.00      B   
ATOM   4602  HA  SER    75      36.318 -73.239  50.753  1.00  0.00      B   
ATOM   4603  CB  SER    75      37.550 -73.420  52.514  1.00  0.00      B   
ATOM   4604  HB1 SER    75      37.605 -74.521  52.375  1.00  0.00      B   
ATOM   4605  HB2 SER    75      36.785 -73.183  53.284  1.00  0.00      B   
ATOM   4606  OG  SER    75      38.810 -72.953  52.964  1.00  0.00      B   
ATOM   4607  HG1 SER    75      38.979 -73.405  53.793  1.00  0.00      B   
ATOM   4608  C   SER    75      36.744 -71.318  51.469  1.00  0.00      B   
ATOM   4609  O   SER    75      35.726 -71.094  52.128  1.00  0.00      B   
ATOM   4610  N   ASP    76      37.515 -70.350  50.981  1.00  0.00      B   
ATOM   4611  HN  ASP    76      38.336 -70.537  50.447  1.00  0.00      B   
ATOM   4612  CA  ASP    76      37.190 -68.944  51.207  1.00  0.00      B   
ATOM   4613  HA  ASP    76      36.789 -68.853  52.205  1.00  0.00      B   
ATOM   4614  CB  ASP    76      38.427 -68.055  51.051  1.00  0.00      B   
ATOM   4615  HB1 ASP    76      38.099 -66.999  50.947  1.00  0.00      B   
ATOM   4616  HB2 ASP    76      38.974 -68.358  50.134  1.00  0.00      B   
ATOM   4617  CG  ASP    76      39.376 -68.147  52.225  1.00  0.00      B   
ATOM   4618  OD1 ASP    76      38.923 -68.059  53.386  1.00  0.00      B   
ATOM   4619  OD2 ASP    76      40.593 -68.283  51.980  1.00  0.00      B   
ATOM   4620  C   ASP    76      36.120 -68.399  50.273  1.00  0.00      B   
ATOM   4621  O   ASP    76      35.417 -67.450  50.620  1.00  0.00      B   
ATOM   4622  N   PHE    77      36.000 -68.978  49.086  1.00  0.00      B   
ATOM   4623  HN  PHE    77      36.551 -69.757  48.800  1.00  0.00      B   
ATOM   4624  CA  PHE    77      35.025 -68.471  48.138  1.00  0.00      B   
ATOM   4625  HA  PHE    77      35.197 -67.413  48.015  1.00  0.00      B   
ATOM   4626  CB  PHE    77      35.157 -69.191  46.797  1.00  0.00      B   
ATOM   4627  HB1 PHE    77      34.170 -69.206  46.287  1.00  0.00      B   
ATOM   4628  HB2 PHE    77      35.515 -70.228  46.968  1.00  0.00      B   
ATOM   4629  CG  PHE    77      36.131 -68.527  45.870  1.00  0.00      B   
ATOM   4630  CD1 PHE    77      37.448 -68.959  45.794  1.00  0.00      B   
ATOM   4631  HD1 PHE    77      37.762 -69.820  46.367  1.00  0.00      B   
ATOM   4632  CD2 PHE    77      35.743 -67.417  45.120  1.00  0.00      B   
ATOM   4633  HD2 PHE    77      34.720 -67.074  45.167  1.00  0.00      B   
ATOM   4634  CE1 PHE    77      38.367 -68.297  44.989  1.00  0.00      B   
ATOM   4635  HE1 PHE    77      39.389 -68.643  44.938  1.00  0.00      B   
ATOM   4636  CE2 PHE    77      36.654 -66.744  44.310  1.00  0.00      B   
ATOM   4637  HE2 PHE    77      36.340 -65.885  43.737  1.00  0.00      B   
ATOM   4638  CZ  PHE    77      37.968 -67.185  44.244  1.00  0.00      B   
ATOM   4639  HZ  PHE    77      38.681 -66.668  43.619  1.00  0.00      B   
ATOM   4640  C   PHE    77      33.593 -68.490  48.633  1.00  0.00      B   
ATOM   4641  O   PHE    77      32.743 -67.763  48.122  1.00  0.00      B   
ATOM   4642  N   LYS    78      33.332 -69.303  49.648  1.00  0.00      B   
ATOM   4643  HN  LYS    78      34.026 -69.893  50.053  1.00  0.00      B   
ATOM   4644  CA  LYS    78      32.002 -69.377  50.230  1.00  0.00      B   
ATOM   4645  HA  LYS    78      31.300 -69.618  49.447  1.00  0.00      B   
ATOM   4646  CB  LYS    78      31.986 -70.452  51.320  1.00  0.00      B   
ATOM   4647  HB1 LYS    78      32.682 -70.139  52.126  1.00  0.00      B   
ATOM   4648  HB2 LYS    78      32.352 -71.401  50.876  1.00  0.00      B   
ATOM   4649  CG  LYS    78      30.629 -70.711  51.940  1.00  0.00      B   
ATOM   4650  HG1 LYS    78      29.920 -71.029  51.148  1.00  0.00      B   
ATOM   4651  HG2 LYS    78      30.254 -69.774  52.403  1.00  0.00      B   
ATOM   4652  CD  LYS    78      30.713 -71.801  53.007  1.00  0.00      B   
ATOM   4653  HD1 LYS    78      31.451 -71.499  53.781  1.00  0.00      B   
ATOM   4654  HD2 LYS    78      31.053 -72.748  52.537  1.00  0.00      B   
ATOM   4655  CE  LYS    78      29.355 -72.027  53.670  1.00  0.00      B   
ATOM   4656  HE1 LYS    78      28.619 -72.353  52.903  1.00  0.00      B   
ATOM   4657  HE2 LYS    78      29.015 -71.085  54.150  1.00  0.00      B   
ATOM   4658  NZ  LYS    78      29.393 -73.080  54.729  1.00  0.00      B   
ATOM   4659  HZ1 LYS    78      30.065 -72.801  55.473  1.00  0.00      B   
ATOM   4660  HZ2 LYS    78      29.697 -73.982  54.310  1.00  0.00      B   
ATOM   4661  HZ3 LYS    78      28.446 -73.193  55.142  1.00  0.00      B   
ATOM   4662  C   LYS    78      31.673 -68.011  50.838  1.00  0.00      B   
ATOM   4663  O   LYS    78      30.547 -67.509  50.727  1.00  0.00      B   
ATOM   4664  N   TYR    79      32.671 -67.413  51.481  1.00  0.00      B   
ATOM   4665  HN  TYR    79      33.575 -67.826  51.555  1.00  0.00      B   
ATOM   4666  CA  TYR    79      32.506 -66.117  52.121  1.00  0.00      B   
ATOM   4667  HA  TYR    79      31.471 -66.007  52.408  1.00  0.00      B   
ATOM   4668  CB  TYR    79      33.417 -66.041  53.347  1.00  0.00      B   
ATOM   4669  HB1 TYR    79      33.089 -65.211  54.009  1.00  0.00      B   
ATOM   4670  HB2 TYR    79      34.469 -65.882  53.026  1.00  0.00      B   
ATOM   4671  CG  TYR    79      33.364 -67.319  54.147  1.00  0.00      B   
ATOM   4672  CD1 TYR    79      34.431 -68.219  54.127  1.00  0.00      B   
ATOM   4673  HD1 TYR    79      35.337 -67.956  53.602  1.00  0.00      B   
ATOM   4674  CD2 TYR    79      32.209 -67.678  54.841  1.00  0.00      B   
ATOM   4675  HD2 TYR    79      31.375 -66.992  54.876  1.00  0.00      B   
ATOM   4676  CE1 TYR    79      34.349 -69.451  54.775  1.00  0.00      B   
ATOM   4677  HE1 TYR    79      35.183 -70.136  54.749  1.00  0.00      B   
ATOM   4678  CE2 TYR    79      32.113 -68.909  55.492  1.00  0.00      B   
ATOM   4679  HE2 TYR    79      31.210 -69.175  56.022  1.00  0.00      B   
ATOM   4680  CZ  TYR    79      33.187 -69.791  55.454  1.00  0.00      B   
ATOM   4681  OH  TYR    79      33.097 -71.013  56.087  1.00  0.00      B   
ATOM   4682  HH  TYR    79      32.234 -71.069  56.502  1.00  0.00      B   
ATOM   4683  C   TYR    79      32.777 -64.964  51.165  1.00  0.00      B   
ATOM   4684  O   TYR    79      32.150 -63.913  51.263  1.00  0.00      B   
ATOM   4685  N   ILE    80      33.710 -65.157  50.239  1.00  0.00      B   
ATOM   4686  HN  ILE    80      34.235 -66.002  50.176  1.00  0.00      B   
ATOM   4687  CA  ILE    80      34.016 -64.126  49.253  1.00  0.00      B   
ATOM   4688  HA  ILE    80      34.331 -63.240  49.785  1.00  0.00      B   
ATOM   4689  CB  ILE    80      35.135 -64.595  48.281  1.00  0.00      B   
ATOM   4690  HB  ILE    80      34.869 -65.590  47.865  1.00  0.00      B   
ATOM   4691  CG2 ILE    80      35.298 -63.599  47.144  1.00  0.00      B   
ATOM   4692 HG21 ILE    80      35.374 -62.568  47.549  1.00  0.00      B   
ATOM   4693 HG22 ILE    80      34.418 -63.651  46.467  1.00  0.00      B   
ATOM   4694 HG23 ILE    80      36.223 -63.826  46.573  1.00  0.00      B   
ATOM   4695  CG1 ILE    80      36.453 -64.763  49.043  1.00  0.00      B   
ATOM   4696 HG11 ILE    80      37.183 -65.274  48.379  1.00  0.00      B   
ATOM   4697 HG12 ILE    80      36.268 -65.401  49.933  1.00  0.00      B   
ATOM   4698  CD1 ILE    80      37.055 -63.460  49.503  1.00  0.00      B   
ATOM   4699  HD1 ILE    80      36.349 -62.929  50.176  1.00  0.00      B   
ATOM   4700  HD2 ILE    80      37.266 -62.810  48.627  1.00  0.00      B   
ATOM   4701  HD3 ILE    80      37.997 -63.653  50.060  1.00  0.00      B   
ATOM   4702  C   ILE    80      32.749 -63.845  48.440  1.00  0.00      B   
ATOM   4703  O   ILE    80      32.513 -62.717  47.999  1.00  0.00      B   
ATOM   4704  N   ASP    81      31.943 -64.885  48.244  1.00  0.00      B   
ATOM   4705  HN  ASP    81      32.149 -65.790  48.609  1.00  0.00      B   
ATOM   4706  CA  ASP    81      30.704 -64.770  47.478  1.00  0.00      B   
ATOM   4707  HA  ASP    81      30.933 -64.286  46.541  1.00  0.00      B   
ATOM   4708  CB  ASP    81      30.091 -66.153  47.227  1.00  0.00      B   
ATOM   4709  HB1 ASP    81      29.041 -66.025  46.889  1.00  0.00      B   
ATOM   4710  HB2 ASP    81      30.102 -66.729  48.177  1.00  0.00      B   
ATOM   4711  CG  ASP    81      30.839 -66.952  46.175  1.00  0.00      B   
ATOM   4712  OD1 ASP    81      31.782 -66.415  45.553  1.00  0.00      B   
ATOM   4713  OD2 ASP    81      30.469 -68.126  45.958  1.00  0.00      B   
ATOM   4714  C   ASP    81      29.661 -63.894  48.163  1.00  0.00      B   
ATOM   4715  O   ASP    81      28.686 -63.480  47.535  1.00  0.00      B   
ATOM   4716  N   THR    82      29.865 -63.610  49.444  1.00  0.00      B   
ATOM   4717  HN  THR    82      30.663 -63.939  49.942  1.00  0.00      B   
ATOM   4718  CA  THR    82      28.923 -62.790  50.199  1.00  0.00      B   
ATOM   4719  HA  THR    82      27.954 -62.880  49.731  1.00  0.00      B   
ATOM   4720  CB  THR    82      28.852 -63.250  51.666  1.00  0.00      B   
ATOM   4721  HB  THR    82      29.118 -64.327  51.739  1.00  0.00      B   
ATOM   4722  OG1 THR    82      27.522 -63.064  52.155  1.00  0.00      B   
ATOM   4723  HG1 THR    82      27.485 -63.517  53.001  1.00  0.00      B   
ATOM   4724  CG2 THR    82      29.794 -62.444  52.529  1.00  0.00      B   
ATOM   4725 HG21 THR    82      29.369 -61.435  52.719  1.00  0.00      B   
ATOM   4726 HG22 THR    82      30.771 -62.327  52.014  1.00  0.00      B   
ATOM   4727 HG23 THR    82      29.944 -62.955  53.504  1.00  0.00      B   
ATOM   4728  C   THR    82      29.254 -61.294  50.163  1.00  0.00      B   
ATOM   4729  O   THR    82      28.534 -60.471  50.728  1.00  0.00      B   
ATOM   4730  N   ILE    83      30.352 -60.946  49.503  1.00  0.00      B   
ATOM   4731  HN  ILE    83      30.946 -61.615  49.064  1.00  0.00      B   
ATOM   4732  CA  ILE    83      30.749 -59.550  49.385  1.00  0.00      B   
ATOM   4733  HA  ILE    83      30.761 -59.122  50.376  1.00  0.00      B   
ATOM   4734  CB  ILE    83      32.152 -59.429  48.729  1.00  0.00      B   
ATOM   4735  HB  ILE    83      32.190 -60.058  47.815  1.00  0.00      B   
ATOM   4736  CG2 ILE    83      32.428 -57.974  48.359  1.00  0.00      B   
ATOM   4737 HG21 ILE    83      32.295 -57.322  49.249  1.00  0.00      B   
ATOM   4738 HG22 ILE    83      31.721 -57.645  47.568  1.00  0.00      B   
ATOM   4739 HG23 ILE    83      33.473 -57.869  47.995  1.00  0.00      B   
ATOM   4740  CG1 ILE    83      33.219 -59.972  49.688  1.00  0.00      B   
ATOM   4741 HG11 ILE    83      32.917 -60.992  50.004  1.00  0.00      B   
ATOM   4742 HG12 ILE    83      33.254 -59.314  50.582  1.00  0.00      B   
ATOM   4743  CD1 ILE    83      34.631 -60.051  49.093  1.00  0.00      B   
ATOM   4744  HD1 ILE    83      34.977 -59.038  48.797  1.00  0.00      B   
ATOM   4745  HD2 ILE    83      34.626 -60.701  48.192  1.00  0.00      B   
ATOM   4746  HD3 ILE    83      35.337 -60.460  49.847  1.00  0.00      B   
ATOM   4747  C   ILE    83      29.715 -58.833  48.514  1.00  0.00      B   
ATOM   4748  O   ILE    83      29.534 -59.195  47.354  1.00  0.00      B   
ATOM   4749  N   ASP    84      29.047 -57.829  49.081  1.00  0.00      B   
ATOM   4750  HN  ASP    84      29.227 -57.551  50.021  1.00  0.00      B   
ATOM   4751  CA  ASP    84      28.008 -57.056  48.382  1.00  0.00      B   
ATOM   4752  HA  ASP    84      27.745 -57.593  47.484  1.00  0.00      B   
ATOM   4753  CB  ASP    84      26.764 -56.857  49.263  1.00  0.00      B   
ATOM   4754  HB1 ASP    84      26.116 -56.084  48.798  1.00  0.00      B   
ATOM   4755  HB2 ASP    84      27.088 -56.507  50.266  1.00  0.00      B   
ATOM   4756  CG  ASP    84      25.955 -58.108  49.438  1.00  0.00      B   
ATOM   4757  OD1 ASP    84      26.353 -59.167  48.910  1.00  0.00      B   
ATOM   4758  OD2 ASP    84      24.898 -58.020  50.094  1.00  0.00      B   
ATOM   4759  C   ASP    84      28.457 -55.666  47.993  1.00  0.00      B   
ATOM   4760  O   ASP    84      27.741 -54.956  47.282  1.00  0.00      B   
ATOM   4761  N   LYS    85      29.607 -55.243  48.496  1.00  0.00      B   
ATOM   4762  HN  LYS    85      30.176 -55.802  49.094  1.00  0.00      B   
ATOM   4763  CA  LYS    85      30.089 -53.912  48.182  1.00  0.00      B   
ATOM   4764  HA  LYS    85      29.976 -53.754  47.120  1.00  0.00      B   
ATOM   4765  CB  LYS    85      29.293 -52.868  48.966  1.00  0.00      B   
ATOM   4766  HB1 LYS    85      29.482 -53.028  50.048  1.00  0.00      B   
ATOM   4767  HB2 LYS    85      28.214 -53.030  48.761  1.00  0.00      B   
ATOM   4768  CG  LYS    85      29.631 -51.422  48.631  1.00  0.00      B   
ATOM   4769  HG1 LYS    85      29.547 -51.272  47.533  1.00  0.00      B   
ATOM   4770  HG2 LYS    85      30.674 -51.208  48.945  1.00  0.00      B   
ATOM   4771  CD  LYS    85      28.683 -50.457  49.343  1.00  0.00      B   
ATOM   4772  HD1 LYS    85      28.707 -50.662  50.434  1.00  0.00      B   
ATOM   4773  HD2 LYS    85      27.649 -50.618  48.970  1.00  0.00      B   
ATOM   4774  CE  LYS    85      29.085 -49.008  49.095  1.00  0.00      B   
ATOM   4775  HE1 LYS    85      30.127 -48.846  49.445  1.00  0.00      B   
ATOM   4776  HE2 LYS    85      28.391 -48.331  49.639  1.00  0.00      B   
ATOM   4777  NZ  LYS    85      29.031 -48.640  47.646  1.00  0.00      B   
ATOM   4778  HZ1 LYS    85      28.063 -48.769  47.291  1.00  0.00      B   
ATOM   4779  HZ2 LYS    85      29.682 -49.250  47.110  1.00  0.00      B   
ATOM   4780  HZ3 LYS    85      29.314 -47.646  47.530  1.00  0.00      B   
ATOM   4781  C   LYS    85      31.569 -53.744  48.480  1.00  0.00      B   
ATOM   4782  O   LYS    85      32.085 -54.221  49.495  1.00  0.00      B   
ATOM   4783  N   ILE    86      32.242 -53.057  47.571  1.00  0.00      B   
ATOM   4784  HN  ILE    86      31.806 -52.711  46.744  1.00  0.00      B   
ATOM   4785  CA  ILE    86      33.653 -52.762  47.713  1.00  0.00      B   
ATOM   4786  HA  ILE    86      33.922 -52.938  48.745  1.00  0.00      B   
ATOM   4787  CB  ILE    86      34.530 -53.630  46.786  1.00  0.00      B   
ATOM   4788  HB  ILE    86      34.251 -53.442  45.727  1.00  0.00      B   
ATOM   4789  CG2 ILE    86      36.007 -53.282  46.998  1.00  0.00      B   
ATOM   4790 HG21 ILE    86      36.301 -53.492  48.049  1.00  0.00      B   
ATOM   4791 HG22 ILE    86      36.174 -52.203  46.791  1.00  0.00      B   
ATOM   4792 HG23 ILE    86      36.641 -53.895  46.323  1.00  0.00      B   
ATOM   4793  CG1 ILE    86      34.259 -55.113  47.056  1.00  0.00      B   
ATOM   4794 HG11 ILE    86      33.220 -55.342  46.739  1.00  0.00      B   
ATOM   4795 HG12 ILE    86      34.351 -55.291  48.149  1.00  0.00      B   
ATOM   4796  CD1 ILE    86      35.203 -56.065  46.334  1.00  0.00      B   
ATOM   4797  HD1 ILE    86      36.217 -56.012  46.785  1.00  0.00      B   
ATOM   4798  HD2 ILE    86      35.276 -55.783  45.262  1.00  0.00      B   
ATOM   4799  HD3 ILE    86      34.828 -57.107  46.423  1.00  0.00      B   
ATOM   4800  C   ILE    86      33.822 -51.312  47.301  1.00  0.00      B   
ATOM   4801  O   ILE    86      33.382 -50.915  46.217  1.00  0.00      B   
ATOM   4802  N   LYS    87      34.428 -50.518  48.172  1.00  0.00      B   
ATOM   4803  HN  LYS    87      34.735 -50.837  49.066  1.00  0.00      B   
ATOM   4804  CA  LYS    87      34.677 -49.119  47.862  1.00  0.00      B   
ATOM   4805  HA  LYS    87      34.540 -48.988  46.799  1.00  0.00      B   
ATOM   4806  CB  LYS    87      33.736 -48.195  48.631  1.00  0.00      B   
ATOM   4807  HB1 LYS    87      33.972 -48.266  49.714  1.00  0.00      B   
ATOM   4808  HB2 LYS    87      32.691 -48.533  48.467  1.00  0.00      B   
ATOM   4809  CG  LYS    87      33.855 -46.737  48.197  1.00  0.00      B   
ATOM   4810  HG1 LYS    87      33.686 -46.671  47.101  1.00  0.00      B   
ATOM   4811  HG2 LYS    87      34.880 -46.374  48.425  1.00  0.00      B   
ATOM   4812  CD  LYS    87      32.848 -45.849  48.906  1.00  0.00      B   
ATOM   4813  HD1 LYS    87      33.023 -45.901  50.002  1.00  0.00      B   
ATOM   4814  HD2 LYS    87      31.822 -46.215  48.689  1.00  0.00      B   
ATOM   4815  CE  LYS    87      32.971 -44.402  48.448  1.00  0.00      B   
ATOM   4816  HE1 LYS    87      32.779 -44.336  47.355  1.00  0.00      B   
ATOM   4817  HE2 LYS    87      33.988 -44.019  48.680  1.00  0.00      B   
ATOM   4818  NZ  LYS    87      31.983 -43.520  49.137  1.00  0.00      B   
ATOM   4819  HZ1 LYS    87      32.146 -43.552  50.164  1.00  0.00      B   
ATOM   4820  HZ2 LYS    87      31.018 -43.850  48.928  1.00  0.00      B   
ATOM   4821  HZ3 LYS    87      32.095 -42.543  48.798  1.00  0.00      B   
ATOM   4822  C   LYS    87      36.114 -48.778  48.220  1.00  0.00      B   
ATOM   4823  O   LYS    87      36.562 -49.036  49.331  1.00  0.00      B   
ATOM   4824  N   VAL    88      36.835 -48.216  47.261  1.00  0.00      B   
ATOM   4825  HN  VAL    88      36.464 -48.046  46.351  1.00  0.00      B   
ATOM   4826  CA  VAL    88      38.213 -47.813  47.474  1.00  0.00      B   
ATOM   4827  HA  VAL    88      38.526 -48.199  48.433  1.00  0.00      B   
ATOM   4828  CB  VAL    88      39.143 -48.353  46.349  1.00  0.00      B   
ATOM   4829  HB  VAL    88      38.689 -48.135  45.357  1.00  0.00      B   
ATOM   4830  CG1 VAL    88      40.518 -47.688  46.437  1.00  0.00      B   
ATOM   4831 HG11 VAL    88      40.874 -47.687  47.489  1.00  0.00      B   
ATOM   4832 HG12 VAL    88      40.454 -46.637  46.082  1.00  0.00      B   
ATOM   4833 HG13 VAL    88      41.249 -48.248  45.816  1.00  0.00      B   
ATOM   4834  CG2 VAL    88      39.286 -49.862  46.468  1.00  0.00      B   
ATOM   4835 HG21 VAL    88      38.291 -50.348  46.376  1.00  0.00      B   
ATOM   4836 HG22 VAL    88      39.719 -50.124  47.456  1.00  0.00      B   
ATOM   4837 HG23 VAL    88      39.942 -50.244  45.657  1.00  0.00      B   
ATOM   4838  C   VAL    88      38.247 -46.292  47.468  1.00  0.00      B   
ATOM   4839  O   VAL    88      37.576 -45.657  46.655  1.00  0.00      B   
ATOM   4840  N   GLU    89      38.998 -45.715  48.400  1.00  0.00      B   
ATOM   4841  HN  GLU    89      39.493 -46.248  49.081  1.00  0.00      B   
ATOM   4842  CA  GLU    89      39.150 -44.271  48.491  1.00  0.00      B   
ATOM   4843  HA  GLU    89      38.701 -43.834  47.611  1.00  0.00      B   
ATOM   4844  CB  GLU    89      38.478 -43.728  49.754  1.00  0.00      B   
ATOM   4845  HB1 GLU    89      38.670 -42.636  49.815  1.00  0.00      B   
ATOM   4846  HB2 GLU    89      38.932 -44.223  50.638  1.00  0.00      B   
ATOM   4847  CG  GLU    89      36.976 -43.959  49.788  1.00  0.00      B   
ATOM   4848  HG1 GLU    89      36.777 -45.050  49.733  1.00  0.00      B   
ATOM   4849  HG2 GLU    89      36.514 -43.459  48.910  1.00  0.00      B   
ATOM   4850  CD  GLU    89      36.329 -43.414  51.047  1.00  0.00      B   
ATOM   4851  OE1 GLU    89      36.410 -42.189  51.274  1.00  0.00      B   
ATOM   4852  OE2 GLU    89      35.749 -44.212  51.811  1.00  0.00      B   
ATOM   4853  C   GLU    89      40.643 -43.986  48.538  1.00  0.00      B   
ATOM   4854  O   GLU    89      41.366 -44.573  49.343  1.00  0.00      B   
ATOM   4855  N   TRP    90      41.104 -43.093  47.672  1.00  0.00      B   
ATOM   4856  HN  TRP    90      40.512 -42.615  47.027  1.00  0.00      B   
ATOM   4857  CA  TRP    90      42.520 -42.762  47.621  1.00  0.00      B   
ATOM   4858  HA  TRP    90      43.082 -43.629  47.937  1.00  0.00      B   
ATOM   4859  CB  TRP    90      42.908 -42.363  46.194  1.00  0.00      B   
ATOM   4860  HB1 TRP    90      43.906 -41.877  46.207  1.00  0.00      B   
ATOM   4861  HB2 TRP    90      42.158 -41.644  45.797  1.00  0.00      B   
ATOM   4862  CG  TRP    90      42.962 -43.553  45.287  1.00  0.00      B   
ATOM   4863  CD2 TRP    90      41.868 -44.137  44.573  1.00  0.00      B   
ATOM   4864  CD1 TRP    90      44.050 -44.336  45.028  1.00  0.00      B   
ATOM   4865  HD1 TRP    90      45.042 -44.164  45.419  1.00  0.00      B   
ATOM   4866  NE1 TRP    90      43.700 -45.378  44.196  1.00  0.00      B   
ATOM   4867  HE1 TRP    90      44.303 -46.071  43.869  1.00  0.00      B   
ATOM   4868  CE2 TRP    90      42.367 -45.278  43.904  1.00  0.00      B   
ATOM   4869  CE3 TRP    90      40.511 -43.806  44.435  1.00  0.00      B   
ATOM   4870  HE3 TRP    90      40.084 -42.946  44.928  1.00  0.00      B   
ATOM   4871  CZ2 TRP    90      41.558 -46.092  43.109  1.00  0.00      B   
ATOM   4872  HZ2 TRP    90      41.940 -46.963  42.599  1.00  0.00      B   
ATOM   4873  CZ3 TRP    90      39.709 -44.612  43.645  1.00  0.00      B   
ATOM   4874  HZ3 TRP    90      38.663 -44.369  43.528  1.00  0.00      B   
ATOM   4875  CH2 TRP    90      40.234 -45.744  42.991  1.00  0.00      B   
ATOM   4876  HH2 TRP    90      39.581 -46.353  42.383  1.00  0.00      B   
ATOM   4877  C   TRP    90      42.828 -41.661  48.611  1.00  0.00      B   
ATOM   4878  O   TRP    90      42.268 -40.568  48.539  1.00  0.00      B   
ATOM   4879  N   LEU    91      43.737 -41.970  49.534  1.00  0.00      B   
ATOM   4880  HN  LEU    91      44.203 -42.851  49.530  1.00  0.00      B   
ATOM   4881  CA  LEU    91      44.118 -41.065  50.605  1.00  0.00      B   
ATOM   4882  HA  LEU    91      43.221 -40.728  51.102  1.00  0.00      B   
ATOM   4883  CB  LEU    91      45.031 -41.794  51.583  1.00  0.00      B   
ATOM   4884  HB1 LEU    91      45.348 -41.073  52.366  1.00  0.00      B   
ATOM   4885  HB2 LEU    91      45.929 -42.140  51.029  1.00  0.00      B   
ATOM   4886  CG  LEU    91      44.400 -43.004  52.275  1.00  0.00      B   
ATOM   4887  HG  LEU    91      44.131 -43.770  51.517  1.00  0.00      B   
ATOM   4888  CD1 LEU    91      45.395 -43.595  53.271  1.00  0.00      B   
ATOM   4889 HD11 LEU    91      45.689 -42.828  54.018  1.00  0.00      B   
ATOM   4890 HD12 LEU    91      46.307 -43.937  52.736  1.00  0.00      B   
ATOM   4891 HD13 LEU    91      44.932 -44.452  53.805  1.00  0.00      B   
ATOM   4892  CD2 LEU    91      43.124 -42.584  52.986  1.00  0.00      B   
ATOM   4893 HD21 LEU    91      42.351 -42.292  52.244  1.00  0.00      B   
ATOM   4894 HD22 LEU    91      43.329 -41.713  53.646  1.00  0.00      B   
ATOM   4895 HD23 LEU    91      42.733 -43.429  53.592  1.00  0.00      B   
ATOM   4896  C   LEU    91      44.781 -39.775  50.154  1.00  0.00      B   
ATOM   4897  O   LEU    91      44.682 -38.757  50.835  1.00  0.00      B   
ATOM   4898  N   ALA    92      45.444 -39.817  49.006  1.00  0.00      B   
ATOM   4899  HN  ALA    92      45.509 -40.645  48.454  1.00  0.00      B   
ATOM   4900  CA  ALA    92      46.118 -38.636  48.488  1.00  0.00      B   
ATOM   4901  HA  ALA    92      46.789 -38.269  49.251  1.00  0.00      B   
ATOM   4902  CB  ALA    92      46.894 -38.991  47.221  1.00  0.00      B   
ATOM   4903  HB1 ALA    92      46.190 -39.286  46.412  1.00  0.00      B   
ATOM   4904  HB2 ALA    92      47.579 -39.841  47.422  1.00  0.00      B   
ATOM   4905  HB3 ALA    92      47.479 -38.111  46.876  1.00  0.00      B   
ATOM   4906  C   ALA    92      45.137 -37.496  48.214  1.00  0.00      B   
ATOM   4907  O   ALA    92      45.548 -36.342  48.080  1.00  0.00      B   
ATOM   4908  N   LEU    93      43.847 -37.820  48.131  1.00  0.00      B   
ATOM   4909  HN  LEU    93      43.526 -38.759  48.237  1.00  0.00      B   
ATOM   4910  CA  LEU    93      42.822 -36.809  47.879  1.00  0.00      B   
ATOM   4911  HA  LEU    93      43.239 -36.075  47.205  1.00  0.00      B   
ATOM   4912  CB  LEU    93      41.565 -37.437  47.266  1.00  0.00      B   
ATOM   4913  HB1 LEU    93      40.823 -36.624  47.130  1.00  0.00      B   
ATOM   4914  HB2 LEU    93      41.170 -38.169  48.000  1.00  0.00      B   
ATOM   4915  CG  LEU    93      41.698 -38.163  45.924  1.00  0.00      B   
ATOM   4916  HG  LEU    93      42.452 -38.974  46.011  1.00  0.00      B   
ATOM   4917  CD1 LEU    93      40.353 -38.755  45.537  1.00  0.00      B   
ATOM   4918 HD11 LEU    93      39.596 -37.947  45.435  1.00  0.00      B   
ATOM   4919 HD12 LEU    93      40.012 -39.464  46.321  1.00  0.00      B   
ATOM   4920 HD13 LEU    93      40.440 -39.285  44.565  1.00  0.00      B   
ATOM   4921  CD2 LEU    93      42.175 -37.196  44.850  1.00  0.00      B   
ATOM   4922 HD21 LEU    93      43.207 -36.853  45.075  1.00  0.00      B   
ATOM   4923 HD22 LEU    93      41.507 -36.308  44.816  1.00  0.00      B   
ATOM   4924 HD23 LEU    93      42.176 -37.701  43.860  1.00  0.00      B   
ATOM   4925  C   LEU    93      42.446 -36.101  49.172  1.00  0.00      B   
ATOM   4926  O   LEU    93      41.744 -35.088  49.158  1.00  0.00      B   
ATOM   4927  N   GLU    94      42.911 -36.647  50.291  1.00  0.00      B   
ATOM   4928  HN  GLU    94      43.466 -37.475  50.289  1.00  0.00      B   
ATOM   4929  CA  GLU    94      42.631 -36.060  51.596  1.00  0.00      B   
ATOM   4930  HA  GLU    94      41.767 -35.419  51.497  1.00  0.00      B   
ATOM   4931  CB  GLU    94      42.364 -37.160  52.629  1.00  0.00      B   
ATOM   4932  HB1 GLU    94      42.072 -36.680  53.587  1.00  0.00      B   
ATOM   4933  HB2 GLU    94      43.303 -37.732  52.784  1.00  0.00      B   
ATOM   4934  CG  GLU    94      41.267 -38.133  52.224  1.00  0.00      B   
ATOM   4935  HG1 GLU    94      41.540 -38.596  51.252  1.00  0.00      B   
ATOM   4936  HG2 GLU    94      40.315 -37.573  52.108  1.00  0.00      B   
ATOM   4937  CD  GLU    94      41.050 -39.245  53.240  1.00  0.00      B   
ATOM   4938  OE1 GLU    94      40.178 -40.112  52.998  1.00  0.00      B   
ATOM   4939  OE2 GLU    94      41.747 -39.251  54.278  1.00  0.00      B   
ATOM   4940  C   GLU    94      43.817 -35.212  52.039  1.00  0.00      B   
ATOM   4941  O   GLU    94      43.664 -34.284  52.830  1.00  0.00      B   
ATOM   4942  N   SER    95      44.997 -35.526  51.512  1.00  0.00      B   
ATOM   4943  HN  SER    95      45.106 -36.269  50.855  1.00  0.00      B   
ATOM   4944  CA  SER    95      46.207 -34.796  51.867  1.00  0.00      B   
ATOM   4945  HA  SER    95      46.069 -33.761  51.594  1.00  0.00      B   
ATOM   4946  CB  SER    95      46.469 -34.925  53.370  1.00  0.00      B   
ATOM   4947  HB1 SER    95      46.842 -35.946  53.597  1.00  0.00      B   
ATOM   4948  HB2 SER    95      45.527 -34.743  53.929  1.00  0.00      B   
ATOM   4949  OG  SER    95      47.442 -33.980  53.801  1.00  0.00      B   
ATOM   4950  HG1 SER    95      47.553 -34.124  54.744  1.00  0.00      B   
ATOM   4951  C   SER    95      47.439 -35.288  51.135  1.00  0.00      B   
ATOM   4952  O   SER    95      47.500 -36.441  50.705  1.00  0.00      B   
ATOM   4953  N   GLU    96      48.430 -34.415  50.995  1.00  0.00      B   
ATOM   4954  HN  GLU    96      48.363 -33.465  51.294  1.00  0.00      B   
ATOM   4955  CA  GLU    96      49.683 -34.826  50.382  1.00  0.00      B   
ATOM   4956  HA  GLU    96      49.456 -35.231  49.408  1.00  0.00      B   
ATOM   4957  CB  GLU    96      50.656 -33.653  50.250  1.00  0.00      B   
ATOM   4958  HB1 GLU    96      51.607 -34.042  49.831  1.00  0.00      B   
ATOM   4959  HB2 GLU    96      50.848 -33.249  51.266  1.00  0.00      B   
ATOM   4960  CG  GLU    96      50.189 -32.511  49.372  1.00  0.00      B   
ATOM   4961  HG1 GLU    96      49.245 -32.096  49.784  1.00  0.00      B   
ATOM   4962  HG2 GLU    96      50.002 -32.892  48.346  1.00  0.00      B   
ATOM   4963  CD  GLU    96      51.220 -31.397  49.298  1.00  0.00      B   
ATOM   4964  OE1 GLU    96      52.343 -31.653  48.807  1.00  0.00      B   
ATOM   4965  OE2 GLU    96      50.908 -30.268  49.734  1.00  0.00      B   
ATOM   4966  C   GLU    96      50.205 -35.782  51.447  1.00  0.00      B   
ATOM   4967  O   GLU    96      49.422 -36.456  52.115  1.00  0.00      B   
ATOM   4968  N   MET    97      51.513 -35.835  51.636  1.00  0.00      B   
ATOM   4969  HN  MET    97      52.161 -35.286  51.113  1.00  0.00      B   
ATOM   4970  CA  MET    97      52.064 -36.726  52.645  1.00  0.00      B   
ATOM   4971  HA  MET    97      53.139 -36.622  52.636  1.00  0.00      B   
ATOM   4972  CB  MET    97      51.505 -36.371  54.030  1.00  0.00      B   
ATOM   4973  HB1 MET    97      52.080 -36.936  54.793  1.00  0.00      B   
ATOM   4974  HB2 MET    97      50.442 -36.691  54.069  1.00  0.00      B   
ATOM   4975  CG  MET    97      51.571 -34.888  54.382  1.00  0.00      B   
ATOM   4976  HG1 MET    97      51.180 -34.752  55.412  1.00  0.00      B   
ATOM   4977  HG2 MET    97      50.914 -34.330  53.684  1.00  0.00      B   
ATOM   4978  SD  MET    97      53.251 -34.233  54.285  1.00  0.00      B   
ATOM   4979  CE  MET    97      52.936 -32.494  54.460  1.00  0.00      B   
ATOM   4980  HE1 MET    97      52.432 -32.270  55.424  1.00  0.00      B   
ATOM   4981  HE2 MET    97      52.279 -32.139  53.638  1.00  0.00      B   
ATOM   4982  HE3 MET    97      53.891 -31.927  54.432  1.00  0.00      B   
ATOM   4983  C   MET    97      51.710 -38.167  52.303  1.00  0.00      B   
ATOM   4984  O   MET    97      52.374 -39.099  52.757  1.00  0.00      B   
ATOM   4985  N   TYR    98      50.652 -38.343  51.515  1.00  0.00      B   
ATOM   4986  HN  TYR    98      50.108 -37.576  51.185  1.00  0.00      B   
ATOM   4987  CA  TYR    98      50.214 -39.664  51.080  1.00  0.00      B   
ATOM   4988  HA  TYR    98      50.669 -40.396  51.731  1.00  0.00      B   
ATOM   4989  CB  TYR    98      48.689 -39.786  51.131  1.00  0.00      B   
ATOM   4990  HB1 TYR    98      48.383 -40.711  50.600  1.00  0.00      B   
ATOM   4991  HB2 TYR    98      48.239 -38.896  50.640  1.00  0.00      B   
ATOM   4992  CG  TYR    98      48.105 -39.863  52.521  1.00  0.00      B   
ATOM   4993  CD1 TYR    98      47.145 -38.948  52.943  1.00  0.00      B   
ATOM   4994  HD1 TYR    98      46.829 -38.163  52.273  1.00  0.00      B   
ATOM   4995  CD2 TYR    98      48.496 -40.866  53.408  1.00  0.00      B   
ATOM   4996  HD2 TYR    98      49.241 -41.586  53.102  1.00  0.00      B   
ATOM   4997  CE1 TYR    98      46.583 -39.028  54.215  1.00  0.00      B   
ATOM   4998  HE1 TYR    98      45.839 -38.309  54.526  1.00  0.00      B   
ATOM   4999  CE2 TYR    98      47.940 -40.954  54.683  1.00  0.00      B   
ATOM   5000  HE2 TYR    98      48.252 -41.735  55.360  1.00  0.00      B   
ATOM   5001  CZ  TYR    98      46.983 -40.031  55.076  1.00  0.00      B   
ATOM   5002  OH  TYR    98      46.419 -40.120  56.330  1.00  0.00      B   
ATOM   5003  HH  TYR    98      46.811 -40.871  56.780  1.00  0.00      B   
ATOM   5004  C   TYR    98      50.664 -39.905  49.651  1.00  0.00      B   
ATOM   5005  O   TYR    98      50.614 -39.002  48.812  1.00  0.00      B   
ATOM   5006  N   ASP    99      51.109 -41.124  49.382  1.00  0.00      B   
ATOM   5007  HN  ASP    99      51.173 -41.831  50.083  1.00  0.00      B   
ATOM   5008  CA  ASP    99      51.535 -41.510  48.048  1.00  0.00      B   
ATOM   5009  HA  ASP    99      52.151 -40.721  47.643  1.00  0.00      B   
ATOM   5010  CB  ASP    99      52.324 -42.824  48.138  1.00  0.00      B   
ATOM   5011  HB1 ASP    99      51.606 -43.670  48.183  1.00  0.00      B   
ATOM   5012  HB2 ASP    99      52.934 -42.812  49.067  1.00  0.00      B   
ATOM   5013  CG  ASP    99      53.253 -43.046  46.959  1.00  0.00      B   
ATOM   5014  OD1 ASP    99      52.758 -43.224  45.824  1.00  0.00      B   
ATOM   5015  OD2 ASP    99      54.490 -43.052  47.169  1.00  0.00      B   
ATOM   5016  C   ASP    99      50.212 -41.695  47.285  1.00  0.00      B   
ATOM   5017  O   ASP    99      49.171 -41.952  47.895  1.00  0.00      B   
ATOM   5018  N   THR   100      50.234 -41.535  45.966  1.00  0.00      B   
ATOM   5019  HN  THR   100      51.065 -41.310  45.463  1.00  0.00      B   
ATOM   5020  CA  THR   100      49.011 -41.687  45.183  1.00  0.00      B   
ATOM   5021  HA  THR   100      48.231 -41.122  45.670  1.00  0.00      B   
ATOM   5022  CB  THR   100      49.220 -41.182  43.745  1.00  0.00      B   
ATOM   5023  HB  THR   100      48.345 -41.456  43.117  1.00  0.00      B   
ATOM   5024  OG1 THR   100      50.397 -41.780  43.189  1.00  0.00      B   
ATOM   5025  HG1 THR   100      50.373 -41.586  42.249  1.00  0.00      B   
ATOM   5026  CG2 THR   100      49.375 -39.671  43.749  1.00  0.00      B   
ATOM   5027 HG21 THR   100      50.246 -39.379  44.375  1.00  0.00      B   
ATOM   5028 HG22 THR   100      48.462 -39.198  44.168  1.00  0.00      B   
ATOM   5029 HG23 THR   100      49.544 -39.306  42.714  1.00  0.00      B   
ATOM   5030  C   THR   100      48.554 -43.138  45.164  1.00  0.00      B   
ATOM   5031  O   THR   100      47.472 -43.461  44.674  1.00  0.00      B   
ATOM   5032  N   ARG   101      49.385 -44.017  45.704  1.00  0.00      B   
ATOM   5033  HN  ARG   101      50.263 -43.754  46.095  1.00  0.00      B   
ATOM   5034  CA  ARG   101      49.053 -45.431  45.755  1.00  0.00      B   
ATOM   5035  HA  ARG   101      48.383 -45.650  44.937  1.00  0.00      B   
ATOM   5036  CB  ARG   101      50.328 -46.275  45.643  1.00  0.00      B   
ATOM   5037  HB1 ARG   101      50.078 -47.324  45.910  1.00  0.00      B   
ATOM   5038  HB2 ARG   101      51.070 -45.885  46.371  1.00  0.00      B   
ATOM   5039  CG  ARG   101      50.967 -46.270  44.257  1.00  0.00      B   
ATOM   5040  HG1 ARG   101      51.100 -45.221  43.920  1.00  0.00      B   
ATOM   5041  HG2 ARG   101      50.295 -46.794  43.544  1.00  0.00      B   
ATOM   5042  CD  ARG   101      52.326 -46.970  44.273  1.00  0.00      B   
ATOM   5043  HD1 ARG   101      52.674 -47.137  43.231  1.00  0.00      B   
ATOM   5044  HD2 ARG   101      52.241 -47.940  44.807  1.00  0.00      B   
ATOM   5045  NE  ARG   101      53.339 -46.172  44.958  1.00  0.00      B   
ATOM   5046  HE  ARG   101      53.043 -45.334  45.415  1.00  0.00      B   
ATOM   5047  CZ  ARG   101      54.632 -46.487  45.016  1.00  0.00      B   
ATOM   5048  NH1 ARG   101      55.078 -47.600  44.446  1.00  0.00      B   
ATOM   5049 HH11 ARG   101      54.442 -48.211  43.976  1.00  0.00      B   
ATOM   5050 HH12 ARG   101      56.051 -47.828  44.488  1.00  0.00      B   
ATOM   5051  NH2 ARG   101      55.482 -45.677  45.630  1.00  0.00      B   
ATOM   5052 HH21 ARG   101      55.151 -44.834  46.055  1.00  0.00      B   
ATOM   5053 HH22 ARG   101      56.454 -45.908  45.669  1.00  0.00      B   
ATOM   5054  C   ARG   101      48.340 -45.762  47.064  1.00  0.00      B   
ATOM   5055  O   ARG   101      47.804 -46.849  47.216  1.00  0.00      B   
ATOM   5056  N   ASP   102      48.331 -44.817  48.000  1.00  0.00      B   
ATOM   5057  HN  ASP   102      48.746 -43.923  47.852  1.00  0.00      B   
ATOM   5058  CA  ASP   102      47.711 -45.030  49.308  1.00  0.00      B   
ATOM   5059  HA  ASP   102      47.985 -46.013  49.658  1.00  0.00      B   
ATOM   5060  CB  ASP   102      48.195 -43.957  50.283  1.00  0.00      B   
ATOM   5061  HB1 ASP   102      47.660 -44.077  51.249  1.00  0.00      B   
ATOM   5062  HB2 ASP   102      47.967 -42.955  49.862  1.00  0.00      B   
ATOM   5063  CG  ASP   102      49.696 -44.044  50.543  1.00  0.00      B   
ATOM   5064  OD1 ASP   102      50.369 -44.870  49.891  1.00  0.00      B   
ATOM   5065  OD2 ASP   102      50.192 -43.304  51.404  1.00  0.00      B   
ATOM   5066  C   ASP   102      46.190 -45.029  49.215  1.00  0.00      B   
ATOM   5067  O   ASP   102      45.605 -44.155  48.572  1.00  0.00      B   
ATOM   5068  N   PHE   103      45.557 -46.004  49.865  1.00  0.00      B   
ATOM   5069  HN  PHE   103      46.038 -46.685  50.412  1.00  0.00      B   
ATOM   5070  CA  PHE   103      44.104 -46.121  49.803  1.00  0.00      B   
ATOM   5071  HA  PHE   103      43.680 -45.130  49.861  1.00  0.00      B   
ATOM   5072  CB  PHE   103      43.702 -46.806  48.489  1.00  0.00      B   
ATOM   5073  HB1 PHE   103      44.255 -46.335  47.648  1.00  0.00      B   
ATOM   5074  HB2 PHE   103      42.607 -46.693  48.337  1.00  0.00      B   
ATOM   5075  CG  PHE   103      44.007 -48.293  48.448  1.00  0.00      B   
ATOM   5076  CD1 PHE   103      42.990 -49.237  48.592  1.00  0.00      B   
ATOM   5077  HD1 PHE   103      41.970 -48.906  48.720  1.00  0.00      B   
ATOM   5078  CD2 PHE   103      45.315 -48.747  48.283  1.00  0.00      B   
ATOM   5079  HD2 PHE   103      46.115 -48.030  48.170  1.00  0.00      B   
ATOM   5080  CE1 PHE   103      43.271 -50.611  48.573  1.00  0.00      B   
ATOM   5081  HE1 PHE   103      42.472 -51.329  48.687  1.00  0.00      B   
ATOM   5082  CE2 PHE   103      45.609 -50.119  48.261  1.00  0.00      B   
ATOM   5083  HE2 PHE   103      46.629 -50.449  48.131  1.00  0.00      B   
ATOM   5084  CZ  PHE   103      44.593 -51.051  48.406  1.00  0.00      B   
ATOM   5085  HZ  PHE   103      44.817 -52.107  48.390  1.00  0.00      B   
ATOM   5086  C   PHE   103      43.494 -46.909  50.954  1.00  0.00      B   
ATOM   5087  O   PHE   103      44.173 -47.676  51.639  1.00  0.00      B   
ATOM   5088  N   SER   104      42.196 -46.700  51.153  1.00  0.00      B   
ATOM   5089  HN  SER   104      41.682 -46.031  50.621  1.00  0.00      B   
ATOM   5090  CA  SER   104      41.440 -47.430  52.155  1.00  0.00      B   
ATOM   5091  HA  SER   104      42.138 -48.017  52.734  1.00  0.00      B   
ATOM   5092  CB  SER   104      40.665 -46.483  53.069  1.00  0.00      B   
ATOM   5093  HB1 SER   104      41.362 -45.998  53.786  1.00  0.00      B   
ATOM   5094  HB2 SER   104      39.893 -47.051  53.631  1.00  0.00      B   
ATOM   5095  OG  SER   104      40.027 -45.480  52.301  1.00  0.00      B   
ATOM   5096  HG1 SER   104      39.561 -44.922  52.928  1.00  0.00      B   
ATOM   5097  C   SER   104      40.457 -48.225  51.306  1.00  0.00      B   
ATOM   5098  O   SER   104      39.980 -47.736  50.274  1.00  0.00      B   
ATOM   5099  N   ILE   105      40.182 -49.456  51.710  1.00  0.00      B   
ATOM   5100  HN  ILE   105      40.599 -49.861  52.520  1.00  0.00      B   
ATOM   5101  CA  ILE   105      39.248 -50.284  50.983  1.00  0.00      B   
ATOM   5102  HA  ILE   105      38.759 -49.661  50.248  1.00  0.00      B   
ATOM   5103  CB  ILE   105      39.951 -51.464  50.290  1.00  0.00      B   
ATOM   5104  HB  ILE   105      40.636 -51.077  49.506  1.00  0.00      B   
ATOM   5105  CG2 ILE   105      40.744 -52.268  51.302  1.00  0.00      B   
ATOM   5106 HG21 ILE   105      40.056 -52.765  52.018  1.00  0.00      B   
ATOM   5107 HG22 ILE   105      41.422 -51.597  51.870  1.00  0.00      B   
ATOM   5108 HG23 ILE   105      41.339 -53.048  50.782  1.00  0.00      B   
ATOM   5109  CG1 ILE   105      38.916 -52.344  49.587  1.00  0.00      B   
ATOM   5110 HG11 ILE   105      38.160 -51.688  49.108  1.00  0.00      B   
ATOM   5111 HG12 ILE   105      38.413 -52.977  50.348  1.00  0.00      B   
ATOM   5112  CD1 ILE   105      39.519 -53.253  48.518  1.00  0.00      B   
ATOM   5113  HD1 ILE   105      40.278 -53.925  48.972  1.00  0.00      B   
ATOM   5114  HD2 ILE   105      40.010 -52.640  47.733  1.00  0.00      B   
ATOM   5115  HD3 ILE   105      38.722 -53.878  48.060  1.00  0.00      B   
ATOM   5116  C   ILE   105      38.222 -50.802  51.981  1.00  0.00      B   
ATOM   5117  O   ILE   105      38.576 -51.307  53.047  1.00  0.00      B   
ATOM   5118  N   THR   106      36.951 -50.631  51.641  1.00  0.00      B   
ATOM   5119  HN  THR   106      36.679 -50.202  50.783  1.00  0.00      B   
ATOM   5120  CA  THR   106      35.871 -51.068  52.521  1.00  0.00      B   
ATOM   5121  HA  THR   106      36.316 -51.460  53.424  1.00  0.00      B   
ATOM   5122  CB  THR   106      34.926 -49.904  52.857  1.00  0.00      B   
ATOM   5123  HB  THR   106      34.388 -49.577  51.943  1.00  0.00      B   
ATOM   5124  OG1 THR   106      35.690 -48.804  53.369  1.00  0.00      B   
ATOM   5125  HG1 THR   106      35.094 -48.052  53.381  1.00  0.00      B   
ATOM   5126  CG2 THR   106      33.893 -50.345  53.904  1.00  0.00      B   
ATOM   5127 HG21 THR   106      34.406 -50.797  54.780  1.00  0.00      B   
ATOM   5128 HG22 THR   106      33.208 -51.101  53.465  1.00  0.00      B   
ATOM   5129 HG23 THR   106      33.309 -49.466  54.251  1.00  0.00      B   
ATOM   5130  C   THR   106      35.048 -52.178  51.888  1.00  0.00      B   
ATOM   5131  O   THR   106      34.554 -52.038  50.769  1.00  0.00      B   
ATOM   5132  N   PHE   107      34.907 -53.283  52.614  1.00  0.00      B   
ATOM   5133  HN  PHE   107      35.328 -53.382  53.513  1.00  0.00      B   
ATOM   5134  CA  PHE   107      34.131 -54.420  52.146  1.00  0.00      B   
ATOM   5135  HA  PHE   107      33.892 -54.249  51.107  1.00  0.00      B   
ATOM   5136  CB  PHE   107      34.898 -55.732  52.298  1.00  0.00      B   
ATOM   5137  HB1 PHE   107      34.256 -56.568  51.945  1.00  0.00      B   
ATOM   5138  HB2 PHE   107      35.160 -55.876  53.368  1.00  0.00      B   
ATOM   5139  CG  PHE   107      36.178 -55.806  51.521  1.00  0.00      B   
ATOM   5140  CD1 PHE   107      37.377 -55.393  52.089  1.00  0.00      B   
ATOM   5141  HD1 PHE   107      37.382 -54.969  53.082  1.00  0.00      B   
ATOM   5142  CD2 PHE   107      36.188 -56.343  50.238  1.00  0.00      B   
ATOM   5143  HD2 PHE   107      35.260 -56.661  49.786  1.00  0.00      B   
ATOM   5144  CE1 PHE   107      38.580 -55.521  51.385  1.00  0.00      B   
ATOM   5145  HE1 PHE   107      39.508 -55.202  51.834  1.00  0.00      B   
ATOM   5146  CE2 PHE   107      37.379 -56.476  49.526  1.00  0.00      B   
ATOM   5147  HE2 PHE   107      37.374 -56.898  48.532  1.00  0.00      B   
ATOM   5148  CZ  PHE   107      38.576 -56.061  50.105  1.00  0.00      B   
ATOM   5149  HZ  PHE   107      39.502 -56.160  49.559  1.00  0.00      B   
ATOM   5150  C   PHE   107      32.881 -54.589  53.000  1.00  0.00      B   
ATOM   5151  O   PHE   107      32.904 -54.304  54.196  1.00  0.00      B   
ATOM   5152  N   HIS   108      31.798 -55.043  52.376  1.00  0.00      B   
ATOM   5153  HN  HIS   108      31.764 -55.182  51.390  1.00  0.00      B   
ATOM   5154  CA  HIS   108      30.591 -55.363  53.124  1.00  0.00      B   
ATOM   5155  HA  HIS   108      30.824 -55.244  54.172  1.00  0.00      B   
ATOM   5156  ND1 HIS   108      27.266 -55.785  53.172  1.00  0.00      B   
ATOM   5157  HD1 HIS   108      27.291 -56.281  52.305  1.00  0.00      B   
ATOM   5158  NE2 HIS   108      26.644 -55.128  55.114  1.00  0.00      B   
ATOM   5159  HE2 HIS   108      26.126 -55.045  55.965  1.00  0.00      B   
ATOM   5160  CE1 HIS   108      26.364 -55.956  54.124  1.00  0.00      B   
ATOM   5161  HE1 HIS   108      25.548 -56.647  54.097  1.00  0.00      B   
ATOM   5162  CD2 HIS   108      27.762 -54.399  54.786  1.00  0.00      B   
ATOM   5163  HD2 HIS   108      28.178 -53.647  55.444  1.00  0.00      B   
ATOM   5164  CG  HIS   108      28.166 -54.816  53.560  1.00  0.00      B   
ATOM   5165  CB  HIS   108      29.392 -54.483  52.762  1.00  0.00      B   
ATOM   5166  HB1 HIS   108      29.158 -54.618  51.685  1.00  0.00      B   
ATOM   5167  HB2 HIS   108      29.655 -53.420  52.947  1.00  0.00      B   
ATOM   5168  C   HIS   108      30.270 -56.812  52.798  1.00  0.00      B   
ATOM   5169  O   HIS   108      30.127 -57.185  51.634  1.00  0.00      B   
ATOM   5170  N   PHE   109      30.211 -57.640  53.834  1.00  0.00      B   
ATOM   5171  HN  PHE   109      30.385 -57.334  54.767  1.00  0.00      B   
ATOM   5172  CA  PHE   109      29.888 -59.049  53.674  1.00  0.00      B   
ATOM   5173  HA  PHE   109      30.033 -59.307  52.635  1.00  0.00      B   
ATOM   5174  CB  PHE   109      30.773 -59.925  54.564  1.00  0.00      B   
ATOM   5175  HB1 PHE   109      30.531 -60.993  54.378  1.00  0.00      B   
ATOM   5176  HB2 PHE   109      30.584 -59.670  55.629  1.00  0.00      B   
ATOM   5177  CG  PHE   109      32.256 -59.759  54.325  1.00  0.00      B   
ATOM   5178  CD1 PHE   109      32.985 -58.802  55.023  1.00  0.00      B   
ATOM   5179  HD1 PHE   109      32.479 -58.151  55.721  1.00  0.00      B   
ATOM   5180  CD2 PHE   109      32.924 -60.585  53.425  1.00  0.00      B   
ATOM   5181  HD2 PHE   109      32.370 -61.332  52.875  1.00  0.00      B   
ATOM   5182  CE1 PHE   109      34.363 -58.670  54.833  1.00  0.00      B   
ATOM   5183  HE1 PHE   109      34.916 -57.924  55.383  1.00  0.00      B   
ATOM   5184  CE2 PHE   109      34.303 -60.461  53.225  1.00  0.00      B   
ATOM   5185  HE2 PHE   109      34.808 -61.107  52.522  1.00  0.00      B   
ATOM   5186  CZ  PHE   109      35.022 -59.501  53.933  1.00  0.00      B   
ATOM   5187  HZ  PHE   109      36.088 -59.404  53.785  1.00  0.00      B   
ATOM   5188  C   PHE   109      28.436 -59.220  54.116  1.00  0.00      B   
ATOM   5189  O   PHE   109      28.061 -58.752  55.186  1.00  0.00      B   
ATOM   5190  N   HIS   110      27.628 -59.872  53.285  1.00  0.00      B
[truncated: 594,291 more chars]
