# Supplementary material for: The histone chaperone Vps75 forms multiple oligomeric assemblies capable of mediating exchange between histone H3–H4 tetramers and Asf1–H3–H4 complexes
Source: Nucleic Acids Res. 2016 Apr 1;44(13):6157–72. doi: 10.1093/nar/gkw209 (PMC5291247; doi:10.1093/nar/gkw209)
Supplement: SUPPLEMENTARY DATA [file supp_gkw209_nar-03698-m-2015-File011.zip › Asymmetric_Vps75_tetramer.pdb]

ATOM      1  N   ASN A   9     -19.062  -5.721 -32.624  1.00175.76           N  
ATOM      2  CA  ASN A   9     -18.563  -4.609 -33.478  1.00168.45           C  
ATOM      3  C   ASN A   9     -17.038  -4.391 -33.082  1.00169.11           C  
ATOM      4  O   ASN A   9     -16.758  -3.674 -32.168  1.00167.08           O  
ATOM      5  CB  ASN A   9     -19.455  -3.368 -33.391  1.00163.22           C  
ATOM      6  CG  ASN A   9     -20.848  -3.611 -33.988  1.00160.40           C  
ATOM      7  ND2 ASN A   9     -21.402  -2.591 -34.638  1.00157.95           N  
ATOM      8  OD1 ASN A   9     -21.413  -4.707 -33.874  1.00153.70           O  
ATOM      9  N   GLU A  10     -16.122  -5.248 -33.522  1.00177.17           N  
ATOM     10  CA  GLU A  10     -15.908  -6.666 -33.074  1.00182.81           C  
ATOM     11  C   GLU A  10     -15.570  -6.535 -31.578  1.00173.16           C  
ATOM     12  O   GLU A  10     -16.260  -6.918 -30.579  1.00166.18           O  
ATOM     13  CB  GLU A  10     -14.890  -7.465 -33.944  1.00199.54           C  
ATOM     14  CG  GLU A  10     -15.001  -7.392 -35.488  1.00199.72           C  
ATOM     15  CD  GLU A  10     -16.428  -7.564 -36.004  1.00203.38           C  
ATOM     16  OE1 GLU A  10     -17.154  -8.424 -35.463  1.00207.06           O  
ATOM     17  OE2 GLU A  10     -16.831  -6.854 -36.955  1.00197.95           O1-
ATOM     18  N   HIS A  11     -14.441  -5.931 -31.478  1.00173.76           N  
ATOM     19  CA  HIS A  11     -13.622  -6.000 -30.258  1.00168.83           C  
ATOM     20  C   HIS A  11     -14.237  -5.031 -29.295  1.00161.72           C  
ATOM     21  O   HIS A  11     -14.351  -5.300 -28.100  1.00160.56           O  
ATOM     22  CB  HIS A  11     -12.154  -5.581 -30.475  1.00167.75           C  
ATOM     23  CG  HIS A  11     -11.430  -6.324 -31.561  1.00173.06           C  
ATOM     24  CD2 HIS A  11     -11.175  -5.990 -32.850  1.00166.65           C  
ATOM     25  ND1 HIS A  11     -10.820  -7.545 -31.357  1.00171.41           N  
ATOM     26  CE1 HIS A  11     -10.250  -7.945 -32.480  1.00160.98           C  
ATOM     27  NE2 HIS A  11     -10.452  -7.020 -33.402  1.00166.05           N  
ATOM     28  N   ALA A  12     -14.641  -3.878 -29.839  1.00163.31           N  
ATOM     29  CA  ALA A  12     -15.226  -2.816 -29.017  1.00159.12           C  
ATOM     30  C   ALA A  12     -16.532  -3.338 -28.457  1.00160.92           C  
ATOM     31  O   ALA A  12     -16.785  -3.207 -27.252  1.00159.40           O  
ATOM     32  CB  ALA A  12     -15.456  -1.567 -29.844  1.00152.53           C  
ATOM     33  N   LYS A  13     -17.354  -3.927 -29.332  1.00165.34           N  
ATOM     34  CA  LYS A  13     -18.646  -4.449 -28.909  1.00162.59           C  
ATOM     35  C   LYS A  13     -18.437  -5.486 -27.827  1.00156.50           C  
ATOM     36  O   LYS A  13     -19.152  -5.500 -26.829  1.00155.40           O  
ATOM     37  CB  LYS A  13     -19.458  -5.072 -30.015  1.00170.54           C  
ATOM     38  CG  LYS A  13     -20.968  -4.991 -29.796  1.00167.75           C  
ATOM     39  CD  LYS A  13     -21.717  -5.963 -30.711  1.00169.89           C  
ATOM     40  CE  LYS A  13     -21.686  -7.386 -30.174  1.00168.12           C  
ATOM     41  NZ  LYS A  13     -22.721  -7.615 -29.132  1.00161.01           N1+
ATOM     42  N   ALA A  14     -17.451  -6.353 -28.048  1.00158.43           N  
ATOM     43  CA  ALA A  14     -17.141  -7.416 -27.102  1.00159.71           C  
ATOM     44  C   ALA A  14     -16.755  -6.853 -25.732  1.00155.25           C  
ATOM     45  O   ALA A  14     -17.300  -7.268 -24.693  1.00152.98           O  
ATOM     46  CB  ALA A  14     -16.021  -8.281 -27.659  1.00170.14           C  
ATOM     47  N   PHE A  15     -15.818  -5.906 -25.736  1.00153.50           N  
ATOM     48  CA  PHE A  15     -15.331  -5.316 -24.496  1.00145.89           C  
ATOM     49  C   PHE A  15     -16.467  -4.641 -23.739  1.00145.24           C  
ATOM     50  O   PHE A  15     -16.553  -4.752 -22.504  1.00147.84           O  
ATOM     51  CB  PHE A  15     -14.214  -4.299 -24.758  1.00143.53           C  
ATOM     52  CG  PHE A  15     -12.821  -4.894 -24.870  1.00145.64           C  
ATOM     53  CD1 PHE A  15     -12.307  -5.338 -26.087  1.00144.58           C  
ATOM     54  CD2 PHE A  15     -11.995  -4.950 -23.749  1.00143.14           C  
ATOM     55  CE1 PHE A  15     -11.023  -5.855 -26.179  1.00142.13           C  
ATOM     56  CE2 PHE A  15     -10.709  -5.461 -23.833  1.00141.91           C  
ATOM     57  CZ  PHE A  15     -10.225  -5.915 -25.049  1.00144.24           C  
ATOM     58  N   LEU A  16     -17.335  -3.940 -24.469  1.00147.58           N  
ATOM     59  CA  LEU A  16     -18.455  -3.268 -23.820  1.00147.19           C  
ATOM     60  C   LEU A  16     -19.368  -4.310 -23.229  1.00149.80           C  
ATOM     61  O   LEU A  16     -19.858  -4.156 -22.109  1.00148.05           O  
ATOM     62  CB  LEU A  16     -19.255  -2.362 -24.772  1.00145.64           C  
ATOM     63  CG  LEU A  16     -20.402  -2.920 -25.645  1.00150.53           C  
ATOM     64  CD1 LEU A  16     -21.681  -3.187 -24.857  1.00147.16           C  
ATOM     65  CD2 LEU A  16     -20.684  -1.987 -26.816  1.00149.40           C  
ATOM     66  N   GLY A  17     -19.587  -5.381 -23.983  1.00153.15           N  
ATOM     67  CA  GLY A  17     -20.475  -6.433 -23.527  1.00151.20           C  
ATOM     68  C   GLY A  17     -19.958  -7.108 -22.278  1.00149.60           C  
ATOM     69  O   GLY A  17     -20.713  -7.383 -21.346  1.00148.40           O  
ATOM     70  N   LEU A  18     -18.657  -7.363 -22.257  1.00151.64           N  
ATOM     71  CA  LEU A  18     -18.041  -8.051 -21.142  1.00152.63           C  
ATOM     72  C   LEU A  18     -18.054  -7.176 -19.872  1.00148.26           C  
ATOM     73  O   LEU A  18     -18.309  -7.669 -18.752  1.00146.51           O  
ATOM     74  CB  LEU A  18     -16.654  -8.527 -21.592  1.00151.72           C  
ATOM     75  CG  LEU A  18     -15.770  -9.287 -20.633  1.00150.46           C  
ATOM     76  CD1 LEU A  18     -14.797 -10.136 -21.435  1.00142.94           C  
ATOM     77  CD2 LEU A  18     -15.055  -8.356 -19.663  1.00156.75           C  
ATOM     78  N   ALA A  19     -17.819  -5.878 -20.056  1.00146.38           N  
ATOM     79  CA  ALA A  19     -17.816  -4.965 -18.931  1.00143.81           C  
ATOM     80  C   ALA A  19     -19.203  -4.972 -18.286  1.00145.57           C  
ATOM     81  O   ALA A  19     -19.328  -4.973 -17.049  1.00146.94           O  
ATOM     82  CB  ALA A  19     -17.411  -3.567 -19.372  1.00129.48           C  
ATOM     83  N   LYS A  20     -20.245  -5.002 -19.116  1.00143.03           N  
ATOM     84  CA  LYS A  20     -21.607  -5.025 -18.592  1.00146.98           C  
ATOM     85  C   LYS A  20     -21.895  -6.329 -17.863  1.00147.47           C  
ATOM     86  O   LYS A  20     -22.597  -6.329 -16.864  1.00144.50           O  
ATOM     87  CB  LYS A  20     -22.649  -4.785 -19.696  1.00153.80           C  
ATOM     88  CG  LYS A  20     -22.969  -3.315 -19.920  1.00165.56           C  
ATOM     89  CD  LYS A  20     -23.485  -3.041 -21.326  1.00169.71           C  
ATOM     90  CE  LYS A  20     -23.627  -1.549 -21.579  1.00173.31           C  
ATOM     91  NZ  LYS A  20     -23.796  -1.282 -23.034  1.00172.04           N1+
ATOM     92  N   CYS A  21     -21.357  -7.435 -18.364  1.00147.04           N  
ATOM     93  CA  CYS A  21     -21.584  -8.732 -17.731  1.00146.26           C  
ATOM     94  C   CYS A  21     -20.965  -8.785 -16.330  1.00140.02           C  
ATOM     95  O   CYS A  21     -21.569  -9.328 -15.407  1.00137.88           O  
ATOM     96  CB  CYS A  21     -21.073  -9.863 -18.623  1.00149.75           C  
ATOM     97  SG  CYS A  21     -22.059 -10.121 -20.126  1.00176.50           S  
ATOM     98  N   GLU A  22     -19.784  -8.200 -16.174  1.00142.72           N  
ATOM     99  CA  GLU A  22     -19.137  -8.133 -14.874  1.00144.40           C  
ATOM    100  C   GLU A  22     -20.037  -7.389 -13.855  1.00137.18           C  
ATOM    101  O   GLU A  22     -20.217  -7.784 -12.670  1.00131.83           O  
ATOM    102  CB  GLU A  22     -17.798  -7.394 -15.037  1.00154.09           C  
ATOM    103  CG  GLU A  22     -16.781  -7.787 -13.992  1.00176.45           C  
ATOM    104  CD  GLU A  22     -16.090  -9.094 -14.335  1.00193.24           C  
ATOM    105  OE1 GLU A  22     -16.480  -9.743 -15.333  1.00195.23           O  
ATOM    106  OE2 GLU A  22     -15.146  -9.472 -13.610  1.00213.24           O1-
ATOM    107  N   GLU A  23     -20.605  -6.298 -14.343  1.00140.28           N  
ATOM    108  CA  GLU A  23     -21.470  -5.484 -13.515  1.00145.85           C  
ATOM    109  C   GLU A  23     -22.662  -6.328 -13.053  1.00135.04           C  
ATOM    110  O   GLU A  23     -23.079  -6.250 -11.902  1.00132.10           O  
ATOM    111  CB  GLU A  23     -21.938  -4.232 -14.271  1.00174.19           C  
ATOM    112  CG  GLU A  23     -20.844  -3.233 -14.689  1.00193.04           C  
ATOM    113  CD  GLU A  23     -21.234  -2.271 -15.837  1.00213.37           C  
ATOM    114  OE1 GLU A  23     -22.395  -2.269 -16.314  1.00230.14           O  
ATOM    115  OE2 GLU A  23     -20.365  -1.482 -16.277  1.00221.82           O1-
ATOM    116  N   GLU A  24     -23.198  -7.143 -13.958  1.00135.08           N  
ATOM    117  CA  GLU A  24     -24.329  -8.019 -13.652  1.00135.66           C  
ATOM    118  C   GLU A  24     -23.940  -9.052 -12.629  1.00126.90           C  
ATOM    119  O   GLU A  24     -24.751  -9.427 -11.805  1.00123.34           O  
ATOM    120  CB  GLU A  24     -24.820  -8.750 -14.913  1.00145.10           C  
ATOM    121  CG  GLU A  24     -25.436  -7.885 -16.003  1.00158.42           C  
ATOM    122  CD  GLU A  24     -25.812  -8.665 -17.266  1.00162.21           C  
ATOM    123  OE1 GLU A  24     -26.850  -9.353 -17.256  1.00169.67           O  
ATOM    124  OE2 GLU A  24     -25.085  -8.594 -18.276  1.00154.72           O1-
ATOM    125  N   VAL A  25     -22.700  -9.530 -12.703  1.00130.58           N  
ATOM    126  CA  VAL A  25     -22.175 -10.493 -11.730  1.00130.01           C  
ATOM    127  C   VAL A  25     -22.196  -9.856 -10.344  1.00128.35           C  
ATOM    128  O   VAL A  25     -22.624 -10.476  -9.337  1.00128.49           O  
ATOM    129  CB  VAL A  25     -20.688 -10.857 -12.025  1.00126.64           C  
ATOM    130  CG1 VAL A  25     -19.947 -11.256 -10.760  1.00125.90           C  
ATOM    131  CG2 VAL A  25     -20.560 -11.975 -13.052  1.00123.95           C  
ATOM    132  N   ASP A  26     -21.705  -8.619 -10.291  1.00128.53           N  
ATOM    133  CA  ASP A  26     -21.641  -7.948  -8.998  1.00131.35           C  
ATOM    134  C   ASP A  26     -23.045  -7.759  -8.391  1.00123.71           C  
ATOM    135  O   ASP A  26     -23.260  -7.938  -7.176  1.00118.33           O  
ATOM    136  CB  ASP A  26     -20.861  -6.648  -9.092  1.00142.64           C  
ATOM    137  CG  ASP A  26     -19.367  -6.887  -9.256  1.00156.45           C  
ATOM    138  OD1 ASP A  26     -18.956  -8.060  -9.393  1.00158.80           O  
ATOM    139  OD2 ASP A  26     -18.596  -5.905  -9.239  1.00182.61           O1-
ATOM    140  N   ALA A  27     -24.002  -7.442  -9.253  1.00125.61           N  
ATOM    141  CA  ALA A  27     -25.387  -7.286  -8.827  1.00122.50           C  
ATOM    142  C   ALA A  27     -25.936  -8.600  -8.312  1.00120.72           C  
ATOM    143  O   ALA A  27     -26.655  -8.642  -7.329  1.00120.93           O  
ATOM    144  CB  ALA A  27     -26.244  -6.806  -9.986  1.00122.88           C  
ATOM    145  N   ILE A  28     -25.614  -9.684  -8.998  1.00123.87           N  
ATOM    146  CA  ILE A  28     -26.074 -10.998  -8.590  1.00121.19           C  
ATOM    147  C   ILE A  28     -25.518 -11.375  -7.236  1.00116.20           C  
ATOM    148  O   ILE A  28     -26.251 -11.905  -6.407  1.00118.44           O  
ATOM    149  CB  ILE A  28     -25.659 -12.059  -9.604  1.00125.79           C  
ATOM    150  CG1 ILE A  28     -26.581 -12.005 -10.822  1.00134.07           C  
ATOM    151  CG2 ILE A  28     -25.734 -13.423  -8.965  1.00137.31           C  
ATOM    152  CD1 ILE A  28     -26.188 -12.933 -11.953  1.00131.08           C  
ATOM    153  N   GLU A  29     -24.233 -11.119  -7.005  1.00116.86           N  
ATOM    154  CA  GLU A  29     -23.665 -11.463  -5.707  1.00122.94           C  
ATOM    155  C   GLU A  29     -24.432 -10.754  -4.563  1.00120.31           C  
ATOM    156  O   GLU A  29     -24.698 -11.341  -3.502  1.00119.05           O  
ATOM    157  CB  GLU A  29     -22.154 -11.220  -5.635  1.00134.58           C  
ATOM    158  CG  GLU A  29     -21.494 -11.686  -4.328  1.00145.49           C  
ATOM    159  CD  GLU A  29     -21.666 -10.767  -3.119  1.00155.81           C  
ATOM    160  OE1 GLU A  29     -22.402  -9.753  -3.184  1.00168.10           O  
ATOM    161  OE2 GLU A  29     -21.051 -11.079  -2.076  1.00152.72           O1-
ATOM    162  N   ARG A  30     -24.790  -9.498  -4.777  1.00119.19           N  
ATOM    163  CA  ARG A  30     -25.547  -8.780  -3.769  1.00119.22           C  
ATOM    164  C   ARG A  30     -26.927  -9.420  -3.560  1.00112.64           C  
ATOM    165  O   ARG A  30     -27.359  -9.642  -2.443  1.00114.38           O  
ATOM    166  CB  ARG A  30     -25.692  -7.314  -4.155  1.00131.71           C  
ATOM    167  CG  ARG A  30     -26.605  -6.540  -3.228  1.00139.34           C  
ATOM    168  CD  ARG A  30     -26.277  -5.061  -3.178  1.00138.92           C  
ATOM    169  NE  ARG A  30     -27.262  -4.356  -2.349  1.00144.22           N  
ATOM    170  CZ  ARG A  30     -27.191  -4.192  -1.024  1.00139.25           C  
ATOM    171  NH1 ARG A  30     -26.164  -4.664  -0.321  1.00142.44           N1+
ATOM    172  NH2 ARG A  30     -28.161  -3.533  -0.398  1.00127.41           N  
ATOM    173  N   GLU A  31     -27.620  -9.706  -4.648  1.00112.97           N  
ATOM    174  CA  GLU A  31     -28.931 -10.339  -4.555  1.00119.13           C  
ATOM    175  C   GLU A  31     -28.864 -11.655  -3.796  1.00118.47           C  
ATOM    176  O   GLU A  31     -29.760 -11.985  -3.024  1.00118.32           O  
ATOM    177  CB  GLU A  31     -29.482 -10.640  -5.941  1.00137.36           C  
ATOM    178  CG  GLU A  31     -29.893  -9.428  -6.754  1.00146.65           C  
ATOM    179  CD  GLU A  31     -30.115  -9.771  -8.226  1.00146.75           C  
ATOM    180  OE1 GLU A  31     -30.414 -10.952  -8.541  1.00125.69           O  
ATOM    181  OE2 GLU A  31     -30.002  -8.851  -9.070  1.00152.99           O1-
ATOM    182  N   VAL A  32     -27.815 -12.433  -4.047  1.00119.06           N  
ATOM    183  CA  VAL A  32     -27.626 -13.712  -3.349  1.00122.33           C  
ATOM    184  C   VAL A  32     -27.413 -13.493  -1.858  1.00119.29           C  
ATOM    185  O   VAL A  32     -27.956 -14.226  -1.026  1.00117.44           O  
ATOM    186  CB  VAL A  32     -26.399 -14.528  -3.842  1.00132.38           C  
ATOM    187  CG1 VAL A  32     -26.564 -14.908  -5.305  1.00145.64           C  
ATOM    188  CG2 VAL A  32     -25.088 -13.792  -3.595  1.00133.09           C  
ATOM    189  N   GLU A  33     -26.614 -12.488  -1.520  1.00115.37           N  
ATOM    190  CA  GLU A  33     -26.325 -12.212  -0.131  1.00111.22           C  
ATOM    191  C   GLU A  33     -27.584 -11.781   0.644  1.00112.40           C  
ATOM    192  O   GLU A  33     -27.801 -12.173   1.800  1.00114.84           O  
ATOM    193  CB  GLU A  33     -25.269 -11.122  -0.064  1.00104.85           C  
ATOM    194  CG  GLU A  33     -24.524 -11.053   1.243  1.00108.49           C  
ATOM    195  CD  GLU A  33     -23.826 -12.343   1.579  1.00117.47           C  
ATOM    196  OE1 GLU A  33     -24.512 -13.294   2.023  1.00136.02           O  
ATOM    197  OE2 GLU A  33     -22.592 -12.412   1.412  1.00121.77           O1-
ATOM    198  N   LEU A  34     -28.406 -10.956  -0.003  1.00116.93           N  
ATOM    199  CA  LEU A  34     -29.660 -10.493   0.598  1.00118.74           C  
ATOM    200  C   LEU A  34     -30.588 -11.660   0.882  1.00116.35           C  
ATOM    201  O   LEU A  34     -31.272 -11.692   1.889  1.00116.67           O  
ATOM    202  CB  LEU A  34     -30.422  -9.570  -0.352  1.00130.05           C  
ATOM    203  CG  LEU A  34     -29.899  -8.176  -0.659  1.00138.46           C  
ATOM    204  CD1 LEU A  34     -30.705  -7.608  -1.825  1.00143.85           C  
ATOM    205  CD2 LEU A  34     -29.966  -7.275   0.566  1.00139.69           C  
ATOM    206  N   TYR A  35     -30.639 -12.591  -0.052  1.00115.58           N  
ATOM    207  CA  TYR A  35     -31.443 -13.788   0.087  1.00117.45           C  
ATOM    208  C   TYR A  35     -30.985 -14.597   1.290  1.00116.07           C  
ATOM    209  O   TYR A  35     -31.792 -15.027   2.126  1.00118.32           O  
ATOM    210  CB  TYR A  35     -31.269 -14.604  -1.173  1.00127.84           C  
ATOM    211  CG  TYR A  35     -32.162 -15.813  -1.284  1.00143.23           C  
ATOM    212  CD1 TYR A  35     -33.528 -15.679  -1.559  1.00150.99           C  
ATOM    213  CD2 TYR A  35     -31.641 -17.093  -1.171  1.00147.01           C  
ATOM    214  CE1 TYR A  35     -34.351 -16.785  -1.703  1.00144.14           C  
ATOM    215  CE2 TYR A  35     -32.456 -18.206  -1.312  1.00150.44           C  
ATOM    216  CZ  TYR A  35     -33.809 -18.046  -1.578  1.00146.93           C  
ATOM    217  OH  TYR A  35     -34.606 -19.154  -1.737  1.00151.57           O  
ATOM    218  N   ARG A  36     -29.675 -14.802   1.385  1.00114.82           N  
ATOM    219  CA  ARG A  36     -29.111 -15.538   2.516  1.00116.37           C  
ATOM    220  C   ARG A  36     -29.480 -14.868   3.836  1.00116.27           C  
ATOM    221  O   ARG A  36     -29.934 -15.525   4.797  1.00116.43           O  
ATOM    222  CB  ARG A  36     -27.579 -15.598   2.421  1.00113.28           C  
ATOM    223  CG  ARG A  36     -26.927 -16.370   3.565  1.00111.32           C  
ATOM    224  CD  ARG A  36     -25.477 -16.759   3.294  1.00113.13           C  
ATOM    225  NE  ARG A  36     -24.557 -15.640   3.470  1.00123.00           N  
ATOM    226  CZ  ARG A  36     -24.190 -15.117   4.644  1.00140.07           C  
ATOM    227  NH1 ARG A  36     -24.663 -15.593   5.793  1.00144.28           N1+
ATOM    228  NH2 ARG A  36     -23.343 -14.088   4.675  1.00149.69           N  
ATOM    229  N   LEU A  37     -29.265 -13.554   3.884  1.00114.58           N  
ATOM    230  CA  LEU A  37     -29.505 -12.844   5.135  1.00109.23           C  
ATOM    231  C   LEU A  37     -30.978 -12.853   5.549  1.00113.59           C  
ATOM    232  O   LEU A  37     -31.291 -12.972   6.738  1.00118.15           O  
ATOM    233  CB  LEU A  37     -28.950 -11.422   5.109  1.00 95.39           C  
ATOM    234  CG  LEU A  37     -27.406 -11.347   5.237  1.00 92.47           C  
ATOM    235  CD1 LEU A  37     -26.946 -10.024   5.815  1.00 85.63           C  
ATOM    236  CD2 LEU A  37     -26.774 -12.466   6.060  1.00 88.61           C  
ATOM    237  N   ASN A  38     -31.875 -12.748   4.574  1.00113.68           N  
ATOM    238  CA  ASN A  38     -33.320 -12.795   4.835  1.00118.61           C  
ATOM    239  C   ASN A  38     -33.766 -14.134   5.395  1.00117.64           C  
ATOM    240  O   ASN A  38     -34.554 -14.199   6.346  1.00119.01           O  
ATOM    241  CB  ASN A  38     -34.114 -12.618   3.536  1.00128.08           C  
ATOM    242  CG  ASN A  38     -34.298 -11.182   3.129  1.00143.45           C  
ATOM    243  ND2 ASN A  38     -34.131 -10.925   1.829  1.00155.02           N  
ATOM    244  OD1 ASN A  38     -34.636 -10.315   3.948  1.00157.38           O  
ATOM    245  N   LYS A  39     -33.292 -15.206   4.771  1.00115.48           N  
ATOM    246  CA  LYS A  39     -33.662 -16.544   5.197  1.00118.17           C  
ATOM    247  C   LYS A  39     -33.080 -16.882   6.571  1.00117.02           C  
ATOM    248  O   LYS A  39     -33.714 -17.597   7.367  1.00115.85           O  
ATOM    249  CB  LYS A  39     -33.229 -17.575   4.164  1.00124.09           C  
ATOM    250  CG  LYS A  39     -34.226 -17.734   3.030  1.00136.76           C  
ATOM    251  CD  LYS A  39     -33.884 -18.943   2.168  1.00149.11           C  
ATOM    252  CE  LYS A  39     -35.101 -19.500   1.441  1.00149.65           C  
ATOM    253  NZ  LYS A  39     -35.856 -20.474   2.279  1.00141.18           N1+
ATOM    254  N   MET A  40     -31.892 -16.360   6.852  1.00116.38           N  
ATOM    255  CA  MET A  40     -31.234 -16.651   8.119  1.00115.27           C  
ATOM    256  C   MET A  40     -31.804 -15.888   9.326  1.00116.82           C  
ATOM    257  O   MET A  40     -31.854 -16.394  10.474  1.00121.69           O  
ATOM    258  CB  MET A  40     -29.750 -16.399   7.980  1.00121.22           C  
ATOM    259  CG  MET A  40     -29.078 -17.450   7.116  1.00123.52           C  
ATOM    260  SD  MET A  40     -27.684 -18.178   7.967  1.00131.95           S  
ATOM    261  CE  MET A  40     -28.495 -18.746   9.465  1.00131.93           C  
ATOM    262  N   LYS A  41     -32.241 -14.667   9.053  1.00116.93           N  
ATOM    263  CA  LYS A  41     -32.803 -13.812  10.097  1.00124.51           C  
ATOM    264  C   LYS A  41     -33.758 -14.546  11.057  1.00126.47           C  
ATOM    265  O   LYS A  41     -33.588 -14.481  12.281  1.00125.32           O  
ATOM    266  CB  LYS A  41     -33.515 -12.601   9.457  1.00124.07           C  
ATOM    267  CG  LYS A  41     -34.638 -11.976  10.283  1.00122.89           C  
ATOM    268  CD  LYS A  41     -35.267 -10.792   9.571  1.00118.94           C  
ATOM    269  CE  LYS A  41     -36.402 -10.196  10.382  1.00117.07           C  
ATOM    270  NZ  LYS A  41     -37.135  -9.162   9.600  1.00116.48           N1+
ATOM    271  N   PRO A  42     -34.782 -15.224  10.508  1.00125.38           N  
ATOM    272  CA  PRO A  42     -35.792 -15.886  11.334  1.00124.21           C  
ATOM    273  C   PRO A  42     -35.201 -17.031  12.145  1.00120.97           C  
ATOM    274  O   PRO A  42     -35.645 -17.283  13.267  1.00121.68           O  
ATOM    275  CB  PRO A  42     -36.796 -16.424  10.302  1.00129.09           C  
ATOM    276  CG  PRO A  42     -36.388 -15.849   8.977  1.00127.54           C  
ATOM    277  CD  PRO A  42     -34.925 -15.590   9.093  1.00126.49           C  
ATOM    278  N   VAL A  43     -34.218 -17.727  11.575  1.00121.81           N  
ATOM    279  CA  VAL A  43     -33.604 -18.824  12.299  1.00122.94           C  
ATOM    280  C   VAL A  43     -32.736 -18.295  13.425  1.00123.11           C  
ATOM    281  O   VAL A  43     -32.706 -18.885  14.505  1.00126.81           O  
ATOM    282  CB  VAL A  43     -32.788 -19.748  11.392  1.00125.10           C  
ATOM    283  CG1 VAL A  43     -31.991 -20.739  12.236  1.00121.63           C  
ATOM    284  CG2 VAL A  43     -33.716 -20.463  10.421  1.00117.59           C  
ATOM    285  N   TYR A  44     -32.047 -17.187  13.190  1.00119.26           N  
ATOM    286  CA  TYR A  44     -31.264 -16.609  14.268  1.00123.89           C  
ATOM    287  C   TYR A  44     -32.156 -16.185  15.452  1.00131.89           C  
ATOM    288  O   TYR A  44     -31.788 -16.328  16.626  1.00134.27           O  
ATOM    289  CB  TYR A  44     -30.437 -15.433  13.762  1.00125.93           C  
ATOM    290  CG  TYR A  44     -29.093 -15.831  13.185  1.00131.22           C  
ATOM    291  CD1 TYR A  44     -28.202 -16.616  13.920  1.00132.28           C  
ATOM    292  CD2 TYR A  44     -28.690 -15.391  11.921  1.00131.44           C  
ATOM    293  CE1 TYR A  44     -26.960 -16.963  13.405  1.00125.74           C  
ATOM    294  CE2 TYR A  44     -27.449 -15.736  11.403  1.00126.33           C  
ATOM    295  CZ  TYR A  44     -26.590 -16.522  12.150  1.00120.49           C  
ATOM    296  OH  TYR A  44     -25.366 -16.869  11.643  1.00111.34           O  
ATOM    297  N   GLU A  45     -33.333 -15.656  15.144  1.00132.56           N  
ATOM    298  CA  GLU A  45     -34.233 -15.210  16.210  1.00136.42           C  
ATOM    299  C   GLU A  45     -34.707 -16.384  17.061  1.00129.74           C  
ATOM    300  O   GLU A  45     -34.771 -16.295  18.287  1.00133.58           O  
ATOM    301  CB  GLU A  45     -35.416 -14.438  15.630  1.00151.76           C  
ATOM    302  CG  GLU A  45     -35.037 -13.033  15.179  1.00156.49           C  
ATOM    303  CD  GLU A  45     -36.151 -12.324  14.428  1.00162.22           C  
ATOM    304  OE1 GLU A  45     -36.842 -12.978  13.617  1.00172.84           O  
ATOM    305  OE2 GLU A  45     -36.337 -11.107  14.648  1.00160.68           O1-
ATOM    306  N   LYS A  46     -35.027 -17.487  16.400  1.00126.50           N  
ATOM    307  CA  LYS A  46     -35.464 -18.693  17.080  1.00127.21           C  
ATOM    308  C   LYS A  46     -34.338 -19.248  17.935  1.00130.15           C  
ATOM    309  O   LYS A  46     -34.522 -19.572  19.099  1.00135.48           O  
ATOM    310  CB  LYS A  46     -35.877 -19.737  16.035  1.00129.22           C  
ATOM    311  CG  LYS A  46     -36.456 -21.023  16.604  1.00124.70           C  
ATOM    312  CD  LYS A  46     -37.073 -21.887  15.524  1.00115.84           C  
ATOM    313  CE  LYS A  46     -37.881 -23.009  16.135  1.00114.16           C  
ATOM    314  NZ  LYS A  46     -38.640 -23.700  15.066  1.00121.39           N1+
ATOM    315  N   ARG A  47     -33.168 -19.373  17.332  1.00127.55           N  
ATOM    316  CA  ARG A  47     -31.980 -19.857  18.018  1.00127.94           C  
ATOM    317  C   ARG A  47     -31.638 -19.039  19.248  1.00135.98           C  
ATOM    318  O   ARG A  47     -31.325 -19.586  20.314  1.00141.69           O  
ATOM    319  CB  ARG A  47     -30.845 -19.735  17.022  1.00127.46           C  
ATOM    320  CG  ARG A  47     -29.405 -19.726  17.494  1.00127.86           C  
ATOM    321  CD  ARG A  47     -28.558 -19.751  16.231  1.00131.07           C  
ATOM    322  NE  ARG A  47     -27.125 -19.849  16.455  1.00122.39           N  
ATOM    323  CZ  ARG A  47     -26.335 -18.827  16.773  1.00115.76           C  
ATOM    324  NH1 ARG A  47     -26.808 -17.592  16.966  1.00 98.78           N1+
ATOM    325  NH2 ARG A  47     -25.041 -19.063  16.919  1.00125.50           N  
ATOM    326  N   ASP A  48     -31.661 -17.720  19.074  1.00137.84           N  
ATOM    327  CA  ASP A  48     -31.344 -16.789  20.164  1.00147.07           C  
ATOM    328  C   ASP A  48     -32.268 -17.002  21.369  1.00146.26           C  
ATOM    329  O   ASP A  48     -31.866 -16.848  22.538  1.00149.75           O  
ATOM    330  CB  ASP A  48     -31.488 -15.322  19.708  1.00162.11           C  
ATOM    331  CG  ASP A  48     -30.175 -14.713  19.232  1.00169.65           C  
ATOM    332  OD1 ASP A  48     -29.263 -14.508  20.072  1.00170.65           O  
ATOM    333  OD2 ASP A  48     -30.070 -14.422  18.023  1.00170.21           O1-
ATOM    334  N   ALA A  49     -33.519 -17.332  21.065  1.00144.39           N  
ATOM    335  CA  ALA A  49     -34.522 -17.548  22.098  1.00146.92           C  
ATOM    336  C   ALA A  49     -34.113 -18.734  22.982  1.00148.53           C  
ATOM    337  O   ALA A  49     -34.284 -18.717  24.212  1.00148.67           O  
ATOM    338  CB  ALA A  49     -35.882 -17.821  21.460  1.00143.36           C  
ATOM    339  N   TYR A  50     -33.569 -19.762  22.341  1.00147.73           N  
ATOM    340  CA  TYR A  50     -33.152 -20.962  23.061  1.00148.28           C  
ATOM    341  C   TYR A  50     -31.876 -20.667  23.848  1.00144.91           C  
ATOM    342  O   TYR A  50     -31.675 -21.176  24.953  1.00144.12           O  
ATOM    343  CB  TYR A  50     -32.966 -22.141  22.087  1.00148.32           C  
ATOM    344  CG  TYR A  50     -34.265 -22.709  21.482  1.00146.76           C  
ATOM    345  CD1 TYR A  50     -35.271 -21.870  20.982  1.00142.29           C  
ATOM    346  CD2 TYR A  50     -34.475 -24.084  21.398  1.00139.99           C  
ATOM    347  CE1 TYR A  50     -36.439 -22.382  20.439  1.00137.35           C  
ATOM    348  CE2 TYR A  50     -35.641 -24.604  20.850  1.00136.30           C  
ATOM    349  CZ  TYR A  50     -36.618 -23.750  20.374  1.00138.76           C  
ATOM    350  OH  TYR A  50     -37.771 -24.262  19.821  1.00140.48           O  
ATOM    351  N   ILE A  51     -31.022 -19.836  23.262  1.00149.19           N  
ATOM    352  CA  ILE A  51     -29.770 -19.429  23.898  1.00156.74           C  
ATOM    353  C   ILE A  51     -30.016 -18.735  25.232  1.00155.33           C  
ATOM    354  O   ILE A  51     -29.245 -18.915  26.202  1.00153.31           O  
ATOM    355  CB  ILE A  51     -29.001 -18.448  22.982  1.00176.70           C  
ATOM    356  CG1 ILE A  51     -28.354 -19.207  21.817  1.00180.42           C  
ATOM    357  CG2 ILE A  51     -27.950 -17.673  23.765  1.00179.63           C  
ATOM    358  CD1 ILE A  51     -28.060 -18.351  20.602  1.00189.71           C  
ATOM    359  N   ASP A  52     -31.077 -17.927  25.265  1.00155.15           N  
ATOM    360  CA  ASP A  52     -31.437 -17.167  26.467  1.00160.81           C  
ATOM    361  C   ASP A  52     -31.766 -18.056  27.660  1.00162.59           C  
ATOM    362  O   ASP A  52     -31.823 -17.579  28.800  1.00160.52           O  
ATOM    363  CB  ASP A  52     -32.672 -16.302  26.210  1.00167.52           C  
ATOM    364  CG  ASP A  52     -32.496 -15.360  25.048  1.00181.71           C  
ATOM    365  OD1 ASP A  52     -31.355 -14.903  24.816  1.00202.82           O  
ATOM    366  OD2 ASP A  52     -33.503 -15.085  24.362  1.00186.71           O1-
ATOM    367  N   GLU A  53     -32.020 -19.335  27.393  1.00162.04           N  
ATOM    368  CA  GLU A  53     -32.394 -20.274  28.452  1.00166.24           C  
ATOM    369  C   GLU A  53     -31.164 -20.931  29.086  1.00158.40           C  
ATOM    370  O   GLU A  53     -31.300 -21.686  30.050  1.00150.80           O  
ATOM    371  CB  GLU A  53     -33.346 -21.344  27.896  1.00181.34           C  
ATOM    372  CG  GLU A  53     -34.602 -20.796  27.214  1.00179.00           C  
ATOM    373  CD  GLU A  53     -35.444 -21.879  26.550  1.00172.07           C  
ATOM    374  OE1 GLU A  53     -35.529 -22.998  27.100  1.00182.32           O  
ATOM    375  OE2 GLU A  53     -36.028 -21.618  25.481  1.00149.27           O1-
ATOM    376  N   ILE A  54     -29.982 -20.654  28.529  1.00158.34           N  
ATOM    377  CA  ILE A  54     -28.743 -21.200  29.078  1.00157.07           C  
ATOM    378  C   ILE A  54     -27.877 -20.075  29.618  1.00156.37           C  
ATOM    379  O   ILE A  54     -27.055 -19.472  28.911  1.00155.77           O  
ATOM    380  CB  ILE A  54     -27.940 -22.064  28.090  1.00151.67           C  
ATOM    381  CG1 ILE A  54     -28.775 -23.260  27.643  1.00149.39           C  
ATOM    382  CG2 ILE A  54     -26.669 -22.586  28.765  1.00133.61           C  
ATOM    383  CD1 ILE A  54     -29.966 -22.889  26.784  1.00155.52           C  
ATOM    384  N   ALA A  55     -28.063 -19.829  30.909  1.00156.29           N  
ATOM    385  CA  ALA A  55     -27.449 -18.691  31.606  1.00157.26           C  
ATOM    386  C   ALA A  55     -25.952 -18.445  31.346  1.00158.44           C  
ATOM    387  O   ALA A  55     -25.545 -17.297  31.132  1.00155.61           O  
ATOM    388  CB  ALA A  55     -27.708 -18.800  33.111  1.00144.37           C  
ATOM    389  N   GLU A  56     -25.130 -19.493  31.375  1.00156.39           N  
ATOM    390  CA  GLU A  56     -23.686 -19.296  31.259  1.00153.77           C  
ATOM    391  C   GLU A  56     -23.130 -19.472  29.841  1.00149.25           C  
ATOM    392  O   GLU A  56     -21.906 -19.595  29.651  1.00141.64           O  
ATOM    393  CB  GLU A  56     -22.950 -20.232  32.215  1.00150.52           C  
ATOM    394  CG  GLU A  56     -23.231 -19.937  33.680  1.00154.92           C  
ATOM    395  CD  GLU A  56     -22.072 -20.303  34.586  1.00158.67           C  
ATOM    396  OE1 GLU A  56     -21.371 -21.303  34.297  1.00166.67           O  
ATOM    397  OE2 GLU A  56     -21.862 -19.595  35.597  1.00152.58           O1-
ATOM    398  N   PHE A  57     -24.026 -19.479  28.858  1.00151.61           N  
ATOM    399  CA  PHE A  57     -23.641 -19.733  27.475  1.00142.61           C  
ATOM    400  C   PHE A  57     -22.475 -18.876  26.961  1.00133.27           C  
ATOM    401  O   PHE A  57     -21.404 -19.377  26.576  1.00134.81           O  
ATOM    402  CB  PHE A  57     -24.865 -19.523  26.587  1.00142.45           C  
ATOM    403  CG  PHE A  57     -24.599 -19.739  25.131  1.00147.33           C  
ATOM    404  CD1 PHE A  57     -24.025 -20.916  24.684  1.00149.41           C  
ATOM    405  CD2 PHE A  57     -24.934 -18.772  24.204  1.00152.41           C  
ATOM    406  CE1 PHE A  57     -23.787 -21.119  23.338  1.00151.48           C  
ATOM    407  CE2 PHE A  57     -24.700 -18.967  22.855  1.00148.50           C  
ATOM    408  CZ  PHE A  57     -24.126 -20.143  22.421  1.00150.37           C  
ATOM    409  N   TRP A  58     -22.701 -17.573  26.942  1.00130.12           N  
ATOM    410  CA  TRP A  58     -21.724 -16.660  26.378  1.00128.79           C  
ATOM    411  C   TRP A  58     -20.416 -16.651  27.141  1.00132.04           C  
ATOM    412  O   TRP A  58     -19.340 -16.572  26.546  1.00135.71           O  
ATOM    413  CB  TRP A  58     -22.296 -15.250  26.329  1.00123.20           C  
ATOM    414  CG  TRP A  58     -23.380 -15.096  25.320  1.00129.70           C  
ATOM    415  CD1 TRP A  58     -24.687 -14.763  25.557  1.00139.41           C  
ATOM    416  CD2 TRP A  58     -23.266 -15.272  23.900  1.00124.12           C  
ATOM    417  CE2 TRP A  58     -24.542 -15.026  23.343  1.00126.41           C  
ATOM    418  CE3 TRP A  58     -22.214 -15.615  23.047  1.00118.41           C  
ATOM    419  NE1 TRP A  58     -25.393 -14.716  24.371  1.00135.10           N  
ATOM    420  CZ2 TRP A  58     -24.786 -15.117  21.977  1.00123.65           C  
ATOM    421  CZ3 TRP A  58     -22.461 -15.704  21.694  1.00115.61           C  
ATOM    422  CH2 TRP A  58     -23.733 -15.455  21.171  1.00118.28           C  
ATOM    423  N   LYS A  59     -20.502 -16.719  28.461  1.00136.40           N  
ATOM    424  CA  LYS A  59     -19.295 -16.757  29.262  1.00140.74           C  
ATOM    425  C   LYS A  59     -18.396 -17.892  28.792  1.00136.23           C  
ATOM    426  O   LYS A  59     -17.187 -17.712  28.611  1.00133.81           O  
ATOM    427  CB  LYS A  59     -19.633 -16.977  30.738  1.00152.03           C  
ATOM    428  CG  LYS A  59     -18.411 -16.989  31.650  1.00160.66           C  
ATOM    429  CD  LYS A  59     -18.753 -17.291  33.103  1.00165.21           C  
ATOM    430  CE  LYS A  59     -18.789 -18.782  33.398  1.00165.69           C  
ATOM    431  NZ  LYS A  59     -18.815 -19.027  34.869  1.00164.09           N1+
ATOM    432  N   ILE A  60     -18.994 -19.065  28.616  1.00135.72           N  
ATOM    433  CA  ILE A  60     -18.249 -20.262  28.215  1.00142.13           C  
ATOM    434  C   ILE A  60     -17.666 -20.142  26.803  1.00138.78           C  
ATOM    435  O   ILE A  60     -16.482 -20.470  26.547  1.00137.91           O  
ATOM    436  CB  ILE A  60     -19.167 -21.498  28.253  1.00159.33           C  
ATOM    437  CG1 ILE A  60     -19.552 -21.816  29.711  1.00171.78           C  
ATOM    438  CG2 ILE A  60     -18.496 -22.693  27.566  1.00146.76           C  
ATOM    439  CD1 ILE A  60     -20.846 -22.595  29.868  1.00178.82           C  
ATOM    440  N   VAL A  61     -18.512 -19.675  25.888  1.00135.88           N  
ATOM    441  CA  VAL A  61     -18.110 -19.551  24.494  1.00134.95           C  
ATOM    442  C   VAL A  61     -16.942 -18.583  24.327  1.00135.39           C  
ATOM    443  O   VAL A  61     -15.954 -18.878  23.648  1.00135.11           O  
ATOM    444  CB  VAL A  61     -19.270 -19.074  23.616  1.00131.98           C  
ATOM    445  CG1 VAL A  61     -18.924 -19.282  22.151  1.00135.14           C  
ATOM    446  CG2 VAL A  61     -20.539 -19.838  23.949  1.00129.96           C  
ATOM    447  N   LEU A  62     -17.059 -17.423  24.955  1.00137.26           N  
ATOM    448  CA  LEU A  62     -16.029 -16.403  24.832  1.00137.93           C  
ATOM    449  C   LEU A  62     -14.694 -16.811  25.430  1.00138.16           C  
ATOM    450  O   LEU A  62     -13.647 -16.409  24.920  1.00136.35           O  
ATOM    451  CB  LEU A  62     -16.497 -15.101  25.457  1.00140.47           C  
ATOM    452  CG  LEU A  62     -17.390 -14.349  24.480  1.00133.80           C  
ATOM    453  CD1 LEU A  62     -18.030 -13.177  25.194  1.00146.07           C  
ATOM    454  CD2 LEU A  62     -16.612 -13.901  23.263  1.00127.13           C  
ATOM    455  N   SER A  63     -14.720 -17.617  26.487  1.00137.90           N  
ATOM    456  CA  SER A  63     -13.486 -18.082  27.100  1.00135.11           C  
ATOM    457  C   SER A  63     -12.901 -19.203  26.264  1.00134.60           C  
ATOM    458  O   SER A  63     -11.688 -19.460  26.301  1.00132.60           O  
ATOM    459  CB  SER A  63     -13.762 -18.577  28.517  1.00132.22           C  
ATOM    460  OG  SER A  63     -14.551 -17.643  29.227  1.00125.81           O  
ATOM    461  N   GLN A  64     -13.764 -19.850  25.484  1.00138.51           N  
ATOM    462  CA  GLN A  64     -13.340 -20.975  24.653  1.00145.91           C  
ATOM    463  C   GLN A  64     -12.656 -20.546  23.349  1.00140.32           C  
ATOM    464  O   GLN A  64     -11.736 -21.235  22.885  1.00136.26           O  
ATOM    465  CB  GLN A  64     -14.528 -21.889  24.320  1.00165.53           C  
ATOM    466  CG  GLN A  64     -14.178 -23.152  23.518  1.00167.45           C  
ATOM    467  CD  GLN A  64     -13.223 -24.092  24.248  1.00164.03           C  
ATOM    468  NE2 GLN A  64     -12.509 -24.927  23.488  1.00150.23           N  
ATOM    469  OE1 GLN A  64     -13.124 -24.060  25.479  1.00163.29           O  
ATOM    470  N   HIS A  65     -13.117 -19.454  22.740  1.00135.88           N  
ATOM    471  CA  HIS A  65     -12.556 -19.068  21.461  1.00140.24           C  
ATOM    472  C   HIS A  65     -11.048 -18.910  21.572  1.00133.34           C  
ATOM    473  O   HIS A  65     -10.517 -18.422  22.556  1.00125.99           O  
ATOM    474  CB  HIS A  65     -13.175 -17.823  20.831  1.00149.68           C  
ATOM    475  CG  HIS A  65     -12.687 -17.578  19.425  1.00166.18           C  
ATOM    476  CD2 HIS A  65     -12.341 -16.442  18.776  1.00166.90           C  
ATOM    477  ND1 HIS A  65     -12.484 -18.603  18.522  1.00172.47           N  
ATOM    478  CE1 HIS A  65     -12.037 -18.109  17.381  1.00164.12           C  
ATOM    479  NE2 HIS A  65     -11.943 -16.798  17.508  1.00165.26           N  
ATOM    480  N   VAL A  66     -10.390 -19.332  20.503  1.00139.82           N  
ATOM    481  CA  VAL A  66      -8.938 -19.423  20.395  1.00140.89           C  
ATOM    482  C   VAL A  66      -8.167 -18.103  20.411  1.00132.28           C  
ATOM    483  O   VAL A  66      -7.087 -17.982  20.996  1.00128.28           O  
ATOM    484  CB  VAL A  66      -8.587 -20.108  19.034  1.00152.08           C  
ATOM    485  CG1 VAL A  66      -9.542 -21.259  18.740  1.00148.36           C  
ATOM    486  CG2 VAL A  66      -8.673 -19.125  17.870  1.00149.71           C  
ATOM    487  N   SER A  67      -8.703 -17.128  19.689  1.00131.21           N  
ATOM    488  CA  SER A  67      -7.942 -15.923  19.323  1.00130.91           C  
ATOM    489  C   SER A  67      -8.547 -14.647  19.902  1.00127.18           C  
ATOM    490  O   SER A  67      -7.864 -13.631  20.083  1.00124.90           O  
ATOM    491  CB  SER A  67      -7.869 -15.778  17.800  1.00130.48           C  
ATOM    492  OG  SER A  67      -9.162 -15.636  17.242  1.00123.98           O  
ATOM    493  N   PHE A  68      -9.829 -14.710  20.229  1.00125.27           N  
ATOM    494  CA  PHE A  68     -10.479 -13.655  20.952  1.00122.56           C  
ATOM    495  C   PHE A  68      -9.597 -13.143  22.094  1.00121.21           C  
ATOM    496  O   PHE A  68      -9.409 -11.946  22.245  1.00120.72           O  
ATOM    497  CB  PHE A  68     -11.782 -14.183  21.509  1.00118.14           C  
ATOM    498  CG  PHE A  68     -12.435 -13.247  22.449  1.00117.59           C  
ATOM    499  CD1 PHE A  68     -13.298 -12.274  21.980  1.00115.62           C  
ATOM    500  CD2 PHE A  68     -12.173 -13.322  23.804  1.00121.14           C  
ATOM    501  CE1 PHE A  68     -13.906 -11.396  22.852  1.00114.29           C  
ATOM    502  CE2 PHE A  68     -12.773 -12.448  24.684  1.00125.00           C  
ATOM    503  CZ  PHE A  68     -13.641 -11.481  24.205  1.00123.27           C  
ATOM    504  N   ALA A  69      -9.062 -14.061  22.890  1.00123.44           N  
ATOM    505  CA  ALA A  69      -8.234 -13.711  24.043  1.00121.59           C  
ATOM    506  C   ALA A  69      -7.022 -12.866  23.690  1.00119.46           C  
ATOM    507  O   ALA A  69      -6.533 -12.124  24.520  1.00117.74           O  
ATOM    508  CB  ALA A  69      -7.780 -14.974  24.763  1.00128.73           C  
ATOM    509  N   ASN A  70      -6.524 -12.998  22.463  1.00123.12           N  
ATOM    510  CA  ASN A  70      -5.346 -12.239  22.011  1.00122.29           C  
ATOM    511  C   ASN A  70      -5.587 -10.746  21.933  1.00123.76           C  
ATOM    512  O   ASN A  70      -4.641  -9.960  21.897  1.00126.65           O  
ATOM    513  CB  ASN A  70      -4.902 -12.652  20.597  1.00119.02           C  
ATOM    514  CG  ASN A  70      -4.607 -14.121  20.470  1.00122.48           C  
ATOM    515  ND2 ASN A  70      -4.712 -14.632  19.249  1.00127.83           N  
ATOM    516  OD1 ASN A  70      -4.292 -14.797  21.450  1.00129.55           O  
ATOM    517  N   TYR A  71      -6.853 -10.353  21.862  1.00120.43           N  
ATOM    518  CA  TYR A  71      -7.219  -8.956  21.651  1.00120.99           C  
ATOM    519  C   TYR A  71      -7.352  -8.125  22.938  1.00125.23           C  
ATOM    520  O   TYR A  71      -7.276  -6.907  22.898  1.00125.80           O  
ATOM    521  CB  TYR A  71      -8.547  -8.898  20.892  1.00116.44           C  
ATOM    522  CG  TYR A  71      -8.476  -9.246  19.409  1.00113.61           C  
ATOM    523  CD1 TYR A  71      -8.024 -10.485  18.976  1.00116.60           C  
ATOM    524  CD2 TYR A  71      -8.899  -8.337  18.443  1.00109.00           C  
ATOM    525  CE1 TYR A  71      -7.977 -10.791  17.622  1.00113.82           C  
ATOM    526  CE2 TYR A  71      -8.856  -8.631  17.094  1.00 99.92           C  
ATOM    527  CZ  TYR A  71      -8.397  -9.850  16.689  1.00101.80           C  
ATOM    528  OH  TYR A  71      -8.354 -10.115  15.352  1.00101.03           O  
ATOM    529  N   ILE A  72      -7.540  -8.766  24.077  1.00124.19           N  
ATOM    530  CA  ILE A  72      -7.907  -8.043  25.282  1.00124.80           C  
ATOM    531  C   ILE A  72      -7.186  -8.553  26.533  1.00134.13           C  
ATOM    532  O   ILE A  72      -6.864  -9.743  26.640  1.00142.19           O  
ATOM    533  CB  ILE A  72      -9.427  -8.080  25.491  1.00120.01           C  
ATOM    534  CG1 ILE A  72      -9.980  -9.503  25.418  1.00119.82           C  
ATOM    535  CG2 ILE A  72     -10.102  -7.228  24.442  1.00125.32           C  
ATOM    536  CD1 ILE A  72      -9.893 -10.241  26.725  1.00126.50           C  
ATOM    537  N   ARG A  73      -6.902  -7.651  27.466  1.00134.51           N  
ATOM    538  CA  ARG A  73      -6.130  -8.037  28.639  1.00138.31           C  
ATOM    539  C   ARG A  73      -6.925  -9.039  29.462  1.00140.85           C  
ATOM    540  O   ARG A  73      -8.165  -8.979  29.537  1.00138.73           O  
ATOM    541  CB  ARG A  73      -5.675  -6.815  29.419  1.00142.00           C  
ATOM    542  CG  ARG A  73      -4.827  -5.904  28.539  1.00148.20           C  
ATOM    543  CD  ARG A  73      -3.842  -5.070  29.319  1.00151.37           C  
ATOM    544  NE  ARG A  73      -4.516  -4.054  30.117  1.00153.79           N  
ATOM    545  CZ  ARG A  73      -3.913  -2.999  30.656  1.00164.39           C  
ATOM    546  NH1 ARG A  73      -2.611  -2.782  30.479  1.00169.32           N1+
ATOM    547  NH2 ARG A  73      -4.621  -2.143  31.375  1.00175.65           N  
ATOM    548  N   ALA A  74      -6.203 -10.019  30.007  1.00142.12           N  
ATOM    549  CA  ALA A  74      -6.849 -11.115  30.714  1.00140.20           C  
ATOM    550  C   ALA A  74      -7.696 -10.492  31.799  1.00138.18           C  
ATOM    551  O   ALA A  74      -8.717 -11.050  32.193  1.00136.44           O  
ATOM    552  CB  ALA A  74      -5.820 -12.076  31.299  1.00129.76           C  
ATOM    553  N   SER A  75      -7.267  -9.314  32.252  1.00137.98           N  
ATOM    554  CA  SER A  75      -7.963  -8.549  33.283  1.00137.64           C  
ATOM    555  C   SER A  75      -9.448  -8.297  32.954  1.00132.46           C  
ATOM    556  O   SER A  75     -10.317  -8.322  33.831  1.00131.21           O  
ATOM    557  CB  SER A  75      -7.233  -7.219  33.456  1.00130.63           C  
ATOM    558  OG  SER A  75      -7.959  -6.354  34.298  1.00143.53           O  
ATOM    559  N   ASP A  76      -9.720  -8.057  31.680  1.00132.11           N  
ATOM    560  CA  ASP A  76     -11.063  -7.733  31.229  1.00132.39           C  
ATOM    561  C   ASP A  76     -12.032  -8.905  31.361  1.00129.85           C  
ATOM    562  O   ASP A  76     -13.246  -8.714  31.416  1.00131.02           O  
ATOM    563  CB  ASP A  76     -11.007  -7.278  29.764  1.00147.36           C  
ATOM    564  CG  ASP A  76      -9.929  -6.218  29.511  1.00167.66           C  
ATOM    565  OD1 ASP A  76      -9.816  -5.273  30.322  1.00192.42           O  
ATOM    566  OD2 ASP A  76      -9.196  -6.320  28.500  1.00168.28           O1-
ATOM    567  N   PHE A  77     -11.503 -10.122  31.384  1.00131.55           N  
ATOM    568  CA  PHE A  77     -12.371 -11.302  31.392  1.00133.27           C  
ATOM    569  C   PHE A  77     -13.333 -11.363  32.571  1.00135.25           C  
ATOM    570  O   PHE A  77     -14.371 -12.017  32.517  1.00132.71           O  
ATOM    571  CB  PHE A  77     -11.537 -12.584  31.415  1.00131.31           C  
ATOM    572  CG  PHE A  77     -11.261 -13.154  30.062  1.00134.78           C  
ATOM    573  CD1 PHE A  77     -12.123 -14.077  29.482  1.00141.58           C  
ATOM    574  CD2 PHE A  77     -10.120 -12.785  29.376  1.00139.01           C  
ATOM    575  CE1 PHE A  77     -11.839 -14.613  28.236  1.00147.68           C  
ATOM    576  CE2 PHE A  77      -9.831 -13.313  28.130  1.00144.25           C  
ATOM    577  CZ  PHE A  77     -10.691 -14.231  27.559  1.00147.18           C  
ATOM    578  N   LYS A  78     -12.942 -10.721  33.661  1.00137.94           N  
ATOM    579  CA  LYS A  78     -13.771 -10.650  34.849  1.00140.32           C  
ATOM    580  C   LYS A  78     -15.132 -10.082  34.429  1.00133.13           C  
ATOM    581  O   LYS A  78     -16.205 -10.563  34.832  1.00132.42           O  
ATOM    582  CB  LYS A  78     -13.066  -9.736  35.847  1.00154.50           C  
ATOM    583  CG  LYS A  78     -13.755  -9.515  37.181  1.00172.53           C  
ATOM    584  CD  LYS A  78     -12.855  -8.674  38.088  1.00183.11           C  
ATOM    585  CE  LYS A  78     -13.589  -8.098  39.293  1.00176.90           C  
ATOM    586  NZ  LYS A  78     -12.721  -7.147  40.054  1.00158.86           N1+
ATOM    587  N   TYR A  79     -15.067  -9.079  33.565  1.00129.94           N  
ATOM    588  CA  TYR A  79     -16.252  -8.364  33.112  1.00129.10           C  
ATOM    589  C   TYR A  79     -16.883  -9.011  31.882  1.00126.46           C  
ATOM    590  O   TYR A  79     -18.113  -9.017  31.724  1.00127.67           O  
ATOM    591  CB  TYR A  79     -15.877  -6.923  32.811  1.00126.55           C  
ATOM    592  CG  TYR A  79     -15.051  -6.308  33.905  1.00127.24           C  
ATOM    593  CD1 TYR A  79     -15.654  -5.721  35.003  1.00130.65           C  
ATOM    594  CD2 TYR A  79     -13.660  -6.338  33.853  1.00136.81           C  
ATOM    595  CE1 TYR A  79     -14.897  -5.168  36.016  1.00145.76           C  
ATOM    596  CE2 TYR A  79     -12.891  -5.787  34.859  1.00148.39           C  
ATOM    597  CZ  TYR A  79     -13.515  -5.200  35.941  1.00154.20           C  
ATOM    598  OH  TYR A  79     -12.761  -4.642  36.954  1.00170.46           O  
ATOM    599  N   ILE A  80     -16.048  -9.557  31.004  1.00127.63           N  
ATOM    600  CA  ILE A  80     -16.556 -10.254  29.832  1.00130.01           C  
ATOM    601  C   ILE A  80     -17.418 -11.423  30.284  1.00132.87           C  
ATOM    602  O   ILE A  80     -18.410 -11.762  29.640  1.00135.56           O  
ATOM    603  CB  ILE A  80     -15.397 -10.776  28.962  1.00129.93           C  
ATOM    604  CG1 ILE A  80     -14.809  -9.613  28.164  1.00131.77           C  
ATOM    605  CG2 ILE A  80     -15.835 -11.916  28.049  1.00123.58           C  
ATOM    606  CD1 ILE A  80     -13.461  -9.910  27.549  1.00141.66           C  
ATOM    607  N   ASP A  81     -17.031 -12.037  31.396  1.00132.59           N  
ATOM    608  CA  ASP A  81     -17.789 -13.147  31.957  1.00139.77           C  
ATOM    609  C   ASP A  81     -19.236 -12.789  32.349  1.00133.21           C  
ATOM    610  O   ASP A  81     -20.069 -13.672  32.531  1.00128.75           O  
ATOM    611  CB  ASP A  81     -17.039 -13.755  33.149  1.00158.82           C  
ATOM    612  CG  ASP A  81     -15.779 -14.509  32.729  1.00172.36           C  
ATOM    613  OD1 ASP A  81     -15.651 -14.884  31.538  1.00189.31           O  
ATOM    614  OD2 ASP A  81     -14.909 -14.733  33.598  1.00187.15           O1-
ATOM    615  N   THR A  82     -19.540 -11.501  32.474  1.00130.16           N  
ATOM    616  CA  THR A  82     -20.904 -11.097  32.846  1.00128.65           C  
ATOM    617  C   THR A  82     -21.822 -10.878  31.640  1.00133.31           C  
ATOM    618  O   THR A  82     -23.009 -10.579  31.789  1.00138.65           O  
ATOM    619  CB  THR A  82     -20.900  -9.805  33.674  1.00125.87           C  
ATOM    620  CG2 THR A  82     -19.942  -9.915  34.833  1.00137.03           C  
ATOM    621  OG1 THR A  82     -20.530  -8.699  32.843  1.00112.82           O  
ATOM    622  N   ILE A  83     -21.282 -11.039  30.441  1.00133.83           N  
ATOM    623  CA  ILE A  83     -22.112 -10.916  29.244  1.00134.95           C  
ATOM    624  C   ILE A  83     -23.110 -12.050  29.202  1.00135.52           C  
ATOM    625  O   ILE A  83     -22.719 -13.214  29.228  1.00136.65           O  
ATOM    626  CB  ILE A  83     -21.297 -11.019  27.955  1.00129.64           C  
ATOM    627  CG1 ILE A  83     -20.284  -9.877  27.875  1.00128.47           C  
ATOM    628  CG2 ILE A  83     -22.236 -11.009  26.755  1.00126.52           C  
ATOM    629  CD1 ILE A  83     -18.974 -10.272  27.228  1.00122.28           C  
ATOM    630  N   ASP A  84     -24.392 -11.726  29.132  1.00136.68           N  
ATOM    631  CA  ASP A  84     -25.402 -12.775  29.070  1.00143.63           C  
ATOM    632  C   ASP A  84     -26.299 -12.643  27.848  1.00141.86           C  
ATOM    633  O   ASP A  84     -27.336 -13.307  27.773  1.00146.11           O  
ATOM    634  CB  ASP A  84     -26.229 -12.851  30.380  1.00164.85           C  
ATOM    635  CG  ASP A  84     -27.016 -11.564  30.698  1.00173.55           C  
ATOM    636  OD1 ASP A  84     -27.523 -10.910  29.762  1.00188.85           O  
ATOM    637  OD2 ASP A  84     -27.160 -11.238  31.903  1.00161.37           O1-
ATOM    638  N   LYS A  85     -25.904 -11.810  26.886  1.00135.18           N  
ATOM    639  CA  LYS A  85     -26.706 -11.661  25.665  1.00135.04           C  
ATOM    640  C   LYS A  85     -25.979 -10.910  24.561  1.00121.27           C  
ATOM    641  O   LYS A  85     -25.389  -9.861  24.797  1.00115.93           O  
ATOM    642  CB  LYS A  85     -28.032 -10.954  25.960  1.00138.85           C  
ATOM    643  CG  LYS A  85     -28.949 -10.769  24.753  1.00140.32           C  
ATOM    644  CD  LYS A  85     -29.395 -12.099  24.147  1.00142.02           C  
ATOM    645  CE  LYS A  85     -30.733 -11.982  23.417  1.00140.85           C  
ATOM    646  NZ  LYS A  85     -30.710 -11.070  22.241  1.00128.03           N1+
ATOM    647  N   ILE A  86     -26.025 -11.465  23.360  1.00119.77           N  
ATOM    648  CA  ILE A  86     -25.400 -10.851  22.214  1.00115.35           C  
ATOM    649  C   ILE A  86     -26.318 -10.992  21.027  1.00109.21           C  
ATOM    650  O   ILE A  86     -26.840 -12.077  20.767  1.00112.09           O  
ATOM    651  CB  ILE A  86     -24.102 -11.556  21.829  1.00113.46           C  
ATOM    652  CG1 ILE A  86     -22.995 -11.219  22.825  1.00109.13           C  
ATOM    653  CG2 ILE A  86     -23.717 -11.158  20.414  1.00116.30           C  
ATOM    654  CD1 ILE A  86     -21.829 -12.171  22.755  1.00105.81           C  
ATOM    655  N   LYS A  87     -26.512  -9.911  20.295  1.00104.14           N  
ATOM    656  CA  LYS A  87     -27.332  -9.993  19.107  1.00109.96           C  
ATOM    657  C   LYS A  87     -26.743  -9.182  17.993  1.00103.44           C  
ATOM    658  O   LYS A  87     -26.423  -8.013  18.172  1.00 99.99           O  
ATOM    659  CB  LYS A  87     -28.779  -9.557  19.391  1.00133.70           C  
ATOM    660  CG  LYS A  87     -29.743  -9.816  18.230  1.00142.78           C  
ATOM    661  CD  LYS A  87     -31.128 -10.285  18.679  1.00150.38           C  
ATOM    662  CE  LYS A  87     -31.916 -10.884  17.518  1.00153.80           C  
ATOM    663  NZ  LYS A  87     -33.093 -11.684  17.974  1.00150.85           N1+
ATOM    664  N   VAL A  88     -26.614  -9.807  16.832  1.00102.57           N  
ATOM    665  CA  VAL A  88     -26.129  -9.127  15.644  1.00100.37           C  
ATOM    666  C   VAL A  88     -27.290  -8.943  14.703  1.00 98.48           C  
ATOM    667  O   VAL A  88     -28.071  -9.873  14.533  1.00 98.96           O  
ATOM    668  CB  VAL A  88     -25.132  -9.989  14.852  1.00 93.18           C  
ATOM    669  CG1 VAL A  88     -24.910  -9.391  13.473  1.00 93.52           C  
ATOM    670  CG2 VAL A  88     -23.832 -10.190  15.616  1.00 85.43           C  
ATOM    671  N   GLU A  89     -27.398  -7.772  14.081  1.00 99.13           N  
ATOM    672  CA  GLU A  89     -28.365  -7.598  13.011  1.00105.13           C  
ATOM    673  C   GLU A  89     -27.724  -6.943  11.834  1.00100.31           C  
ATOM    674  O   GLU A  89     -26.923  -6.022  11.986  1.00 97.86           O  
ATOM    675  CB  GLU A  89     -29.642  -6.817  13.386  1.00124.85           C  
ATOM    676  CG  GLU A  89     -29.560  -5.931  14.619  1.00140.01           C  
ATOM    677  CD  GLU A  89     -30.919  -5.467  15.145  1.00152.04           C  
ATOM    678  OE1 GLU A  89     -31.971  -5.886  14.607  1.00145.04           O  
ATOM    679  OE2 GLU A  89     -30.932  -4.675  16.120  1.00168.38           O1-
ATOM    680  N   TRP A  90     -28.121  -7.389  10.656  1.00 98.56           N  
ATOM    681  CA  TRP A  90     -27.560  -6.830   9.442  1.00101.71           C  
ATOM    682  C   TRP A  90     -28.407  -5.703   8.887  1.00101.95           C  
ATOM    683  O   TRP A  90     -29.586  -5.860   8.570  1.00101.07           O  
ATOM    684  CB  TRP A  90     -27.310  -7.910   8.415  1.00103.07           C  
ATOM    685  CG  TRP A  90     -26.145  -8.693   8.794  1.00101.11           C  
ATOM    686  CD1 TRP A  90     -24.848  -8.465   8.418  1.00106.32           C  
ATOM    687  CD2 TRP A  90     -26.126  -9.811   9.674  1.00 94.59           C  
ATOM    688  CE2 TRP A  90     -24.788 -10.237   9.771  1.00 97.52           C  
ATOM    689  CE3 TRP A  90     -27.111 -10.509  10.375  1.00 91.54           C  
ATOM    690  NE1 TRP A  90     -24.028  -9.399   8.993  1.00103.71           N  
ATOM    691  CZ2 TRP A  90     -24.409 -11.322  10.541  1.00 94.48           C  
ATOM    692  CZ3 TRP A  90     -26.735 -11.593  11.131  1.00 92.86           C  
ATOM    693  CH2 TRP A  90     -25.391 -11.991  11.210  1.00 95.24           C  
ATOM    694  N   LEU A  91     -27.765  -4.556   8.768  1.00 99.35           N  
ATOM    695  CA  LEU A  91     -28.430  -3.336   8.344  1.00 99.38           C  
ATOM    696  C   LEU A  91     -28.938  -3.363   6.905  1.00104.89           C  
ATOM    697  O   LEU A  91     -29.884  -2.629   6.575  1.00109.02           O  
ATOM    698  CB  LEU A  91     -27.478  -2.165   8.535  1.00 93.72           C  
ATOM    699  CG  LEU A  91     -27.277  -1.818  10.008  1.00 87.91           C  
ATOM    700  CD1 LEU A  91     -27.298  -3.021  10.944  1.00 86.53           C  
ATOM    701  CD2 LEU A  91     -25.991  -1.043  10.228  1.00 86.69           C  
ATOM    702  N   ALA A  92     -28.318  -4.176   6.052  1.00101.20           N  
ATOM    703  CA  ALA A  92     -28.700  -4.242   4.645  1.00103.74           C  
ATOM    704  C   ALA A  92     -30.147  -4.771   4.485  1.00104.84           C  
ATOM    705  O   ALA A  92     -30.765  -4.620   3.427  1.00103.59           O  
ATOM    706  CB  ALA A  92     -27.705  -5.131   3.917  1.00 93.54           C  
ATOM    707  N   LEU A  93     -30.674  -5.376   5.550  1.00104.98           N  
ATOM    708  CA  LEU A  93     -32.041  -5.901   5.557  1.00105.60           C  
ATOM    709  C   LEU A  93     -33.060  -4.797   5.698  1.00106.92           C  
ATOM    710  O   LEU A  93     -34.228  -4.977   5.354  1.00106.40           O  
ATOM    711  CB  LEU A  93     -32.265  -6.814   6.762  1.00110.08           C  
ATOM    712  CG  LEU A  93     -31.643  -8.194   6.829  1.00119.62           C  
ATOM    713  CD1 LEU A  93     -31.637  -8.663   8.285  1.00122.12           C  
ATOM    714  CD2 LEU A  93     -32.396  -9.151   5.915  1.00122.16           C  
ATOM    715  N   GLU A  94     -32.622  -3.673   6.262  1.00107.85           N  
ATOM    716  CA  GLU A  94     -33.500  -2.527   6.504  1.00110.64           C  
ATOM    717  C   GLU A  94     -33.503  -1.542   5.341  1.00108.17           C  
ATOM    718  O   GLU A  94     -34.515  -0.890   5.058  1.00104.43           O  
ATOM    719  CB  GLU A  94     -33.077  -1.798   7.781  1.00121.86           C  
ATOM    720  CG  GLU A  94     -33.231  -2.621   9.054  1.00134.29           C  
ATOM    721  CD  GLU A  94     -34.656  -3.132   9.277  1.00148.25           C  
ATOM    722  OE1 GLU A  94     -35.635  -2.408   8.986  1.00151.39           O  
ATOM    723  OE2 GLU A  94     -34.804  -4.274   9.756  1.00167.22           O1-
ATOM    724  N   SER A  95     -32.369  -1.437   4.662  1.00109.21           N  
ATOM    725  CA  SER A  95     -32.248  -0.530   3.529  1.00112.59           C  
ATOM    726  C   SER A  95     -31.153  -0.962   2.583  1.00110.78           C  
ATOM    727  O   SER A  95     -30.091  -1.424   3.001  1.00111.91           O  
ATOM    728  CB  SER A  95     -31.931   0.874   4.012  1.00119.48           C  
ATOM    729  OG  SER A  95     -31.250   1.609   3.004  1.00121.83           O  
ATOM    730  N   GLU A  96     -31.409  -0.762   1.303  1.00115.43           N  
ATOM    731  CA  GLU A  96     -30.455  -1.153   0.281  1.00124.60           C  
ATOM    732  C   GLU A  96     -29.286  -0.192   0.154  1.00116.84           C  
ATOM    733  O   GLU A  96     -28.372  -0.413  -0.647  1.00114.53           O  
ATOM    734  CB  GLU A  96     -31.170  -1.250  -1.070  1.00147.13           C  
ATOM    735  CG  GLU A  96     -31.371   0.032  -1.862  1.00145.74           C  
ATOM    736  CD  GLU A  96     -32.434  -0.069  -2.952  1.00144.02           C  
ATOM    737  OE1 GLU A  96     -33.112  -1.110  -3.091  1.00148.11           O  
ATOM    738  OE2 GLU A  96     -32.588   0.915  -3.689  1.00141.87           O1-
ATOM    739  N   MET A  97     -29.321   0.879   0.930  1.00113.84           N  
ATOM    740  CA  MET A  97     -28.262   1.878   0.867  1.00118.05           C  
ATOM    741  C   MET A  97     -27.094   1.402   1.706  1.00116.37           C  
ATOM    742  O   MET A  97     -25.986   1.936   1.621  1.00115.16           O  
ATOM    743  CB  MET A  97     -28.769   3.231   1.368  1.00132.33           C  
ATOM    744  CG  MET A  97     -29.824   3.881   0.462  1.00144.16           C  
ATOM    745  SD  MET A  97     -29.080   4.969  -0.791  1.00166.88           S  
ATOM    746  CE  MET A  97     -28.371   6.298   0.175  1.00145.96           C  
ATOM    747  N   TYR A  98     -27.355   0.374   2.513  1.00118.48           N  
ATOM    748  CA  TYR A  98     -26.328  -0.196   3.379  1.00115.90           C  
ATOM    749  C   TYR A  98     -25.613  -1.331   2.661  1.00116.14           C  
ATOM    750  O   TYR A  98     -26.251  -2.129   1.964  1.00115.59           O  
ATOM    751  CB  TYR A  98     -26.947  -0.769   4.640  1.00107.19           C  
ATOM    752  CG  TYR A  98     -27.262   0.230   5.692  1.00 95.96           C  
ATOM    753  CD1 TYR A  98     -26.267   0.987   6.272  1.00 93.66           C  
ATOM    754  CD2 TYR A  98     -28.559   0.385   6.146  1.00100.00           C  
ATOM    755  CE1 TYR A  98     -26.548   1.892   7.282  1.00104.19           C  
ATOM    756  CE2 TYR A  98     -28.858   1.279   7.159  1.00110.07           C  
ATOM    757  CZ  TYR A  98     -27.851   2.038   7.729  1.00108.83           C  
ATOM    758  OH  TYR A  98     -28.157   2.944   8.739  1.00105.25           O  
ATOM    759  N   ASP A  99     -24.305  -1.419   2.863  1.00113.07           N  
ATOM    760  CA  ASP A  99     -23.540  -2.521   2.329  1.00110.86           C  
ATOM    761  C   ASP A  99     -23.917  -3.789   3.097  1.00110.61           C  
ATOM    762  O   ASP A  99     -24.295  -3.747   4.276  1.00107.20           O  
ATOM    763  CB  ASP A  99     -22.044  -2.229   2.418  1.00114.19           C  
ATOM    764  CG  ASP A  99     -21.186  -3.273   1.702  1.00120.04           C  
ATOM    765  OD1 ASP A  99     -21.720  -4.202   1.052  1.00124.03           O  
ATOM    766  OD2 ASP A  99     -19.948  -3.155   1.780  1.00129.36           O1-
ATOM    767  N   THR A 100     -23.841  -4.910   2.390  1.00110.80           N  
ATOM    768  CA  THR A 100     -24.200  -6.216   2.918  1.00108.65           C  
ATOM    769  C   THR A 100     -23.451  -6.555   4.194  1.00106.54           C  
ATOM    770  O   THR A 100     -23.892  -7.403   4.977  1.00111.39           O  
ATOM    771  CB  THR A 100     -23.829  -7.318   1.913  1.00113.77           C  
ATOM    772  CG2 THR A 100     -24.312  -6.976   0.512  1.00122.81           C  
ATOM    773  OG1 THR A 100     -22.404  -7.447   1.883  1.00116.48           O  
ATOM    774  N   ARG A 101     -22.301  -5.911   4.386  1.00104.76           N  
ATOM    775  CA  ARG A 101     -21.431  -6.200   5.526  1.00103.40           C  
ATOM    776  C   ARG A 101     -21.733  -5.350   6.741  1.00 99.61           C  
ATOM    777  O   ARG A 101     -21.142  -5.557   7.786  1.00 98.46           O  
ATOM    778  CB  ARG A 101     -19.975  -5.977   5.139  1.00100.23           C  
ATOM    779  CG  ARG A 101     -19.473  -6.966   4.119  1.00111.24           C  
ATOM    780  CD  ARG A 101     -18.127  -6.543   3.562  1.00121.18           C  
ATOM    781  NE  ARG A 101     -18.257  -5.596   2.457  1.00125.97           N  
ATOM    782  CZ  ARG A 101     -17.249  -4.898   1.930  1.00132.67           C  
ATOM    783  NH1 ARG A 101     -16.008  -5.006   2.404  1.00127.20           N1+
ATOM    784  NH2 ARG A 101     -17.488  -4.071   0.919  1.00144.48           N  
ATOM    785  N   ASP A 102     -22.658  -4.407   6.615  1.00101.24           N  
ATOM    786  CA  ASP A 102     -22.947  -3.485   7.701  1.00103.62           C  
ATOM    787  C   ASP A 102     -23.823  -4.146   8.772  1.00 97.50           C  
ATOM    788  O   ASP A 102     -24.784  -4.855   8.457  1.00 94.03           O  
ATOM    789  CB  ASP A 102     -23.654  -2.237   7.147  1.00120.66           C  
ATOM    790  CG  ASP A 102     -22.804  -1.446   6.122  1.00119.28           C  
ATOM    791  OD1 ASP A 102     -21.562  -1.486   6.184  1.00112.41           O  
ATOM    792  OD2 ASP A 102     -23.389  -0.742   5.268  1.00119.23           O1-
ATOM    793  N   PHE A 103     -23.501  -3.903  10.037  1.00 96.20           N  
ATOM    794  CA  PHE A 103     -24.273  -4.517  11.093  1.00 92.85           C  
ATOM    795  C   PHE A 103     -24.203  -3.800  12.426  1.00 97.39           C  
ATOM    796  O   PHE A 103     -23.301  -2.989  12.674  1.00100.51           O  
ATOM    797  CB  PHE A 103     -23.773  -5.919  11.320  1.00 85.71           C  
ATOM    798  CG  PHE A 103     -22.400  -5.979  11.909  1.00 78.41           C  
ATOM    799  CD1 PHE A 103     -22.208  -5.858  13.279  1.00 73.10           C  
ATOM    800  CD2 PHE A 103     -21.300  -6.191  11.096  1.00 77.23           C  
ATOM    801  CE1 PHE A 103     -20.946  -5.936  13.825  1.00 72.48           C  
ATOM    802  CE2 PHE A 103     -20.030  -6.278  11.635  1.00 78.24           C  
ATOM    803  CZ  PHE A 103     -19.853  -6.148  13.003  1.00 77.15           C  
ATOM    804  N   SER A 104     -25.138  -4.151  13.296  1.00 98.27           N  
ATOM    805  CA  SER A 104     -25.181  -3.600  14.630  1.00 99.13           C  
ATOM    806  C   SER A 104     -24.974  -4.769  15.558  1.00 99.34           C  
ATOM    807  O   SER A 104     -25.405  -5.886  15.252  1.00 98.71           O  
ATOM    808  CB  SER A 104     -26.550  -3.001  14.902  1.00103.02           C  
ATOM    809  OG  SER A 104     -27.510  -4.029  15.087  1.00100.14           O  
ATOM    810  N   ILE A 105     -24.356  -4.517  16.700  1.00 97.65           N  
ATOM    811  CA  ILE A 105     -24.132  -5.569  17.659  1.00 93.78           C  
ATOM    812  C   ILE A 105     -24.531  -5.065  19.029  1.00 97.61           C  
ATOM    813  O   ILE A 105     -24.172  -3.963  19.432  1.00 99.93           O  
ATOM    814  CB  ILE A 105     -22.675  -6.000  17.658  1.00 81.88           C  
ATOM    815  CG1 ILE A 105     -22.469  -7.118  18.639  1.00 80.64           C  
ATOM    816  CG2 ILE A 105     -21.763  -4.868  18.048  1.00 80.31           C  
ATOM    817  CD1 ILE A 105     -21.047  -7.596  18.621  1.00 87.52           C  
ATOM    818  N   THR A 106     -25.275  -5.883  19.745  1.00100.10           N  
ATOM    819  CA  THR A 106     -25.841  -5.469  21.017  1.00103.33           C  
ATOM    820  C   THR A 106     -25.416  -6.410  22.120  1.00105.67           C  
ATOM    821  O   THR A 106     -25.581  -7.626  22.004  1.00109.38           O  
ATOM    822  CB  THR A 106     -27.369  -5.437  20.937  1.00113.59           C  
ATOM    823  CG2 THR A 106     -27.946  -4.645  22.117  1.00113.22           C  
ATOM    824  OG1 THR A 106     -27.772  -4.850  19.691  1.00114.74           O  
ATOM    825  N   PHE A 107     -24.864  -5.842  23.180  1.00104.45           N  
ATOM    826  CA  PHE A 107     -24.410  -6.621  24.328  1.00111.31           C  
ATOM    827  C   PHE A 107     -25.236  -6.315  25.570  1.00119.47           C  
ATOM    828  O   PHE A 107     -25.605  -5.172  25.783  1.00118.27           O  
ATOM    829  CB  PHE A 107     -22.986  -6.222  24.701  1.00110.69           C  
ATOM    830  CG  PHE A 107     -21.959  -6.452  23.634  1.00108.96           C  
ATOM    831  CD1 PHE A 107     -21.846  -5.584  22.564  1.00108.87           C  
ATOM    832  CD2 PHE A 107     -21.056  -7.500  23.741  1.00103.68           C  
ATOM    833  CE1 PHE A 107     -20.881  -5.781  21.595  1.00103.89           C  
ATOM    834  CE2 PHE A 107     -20.093  -7.703  22.776  1.00100.09           C  
ATOM    835  CZ  PHE A 107     -20.003  -6.840  21.704  1.00101.92           C  
ATOM    836  N   HIS A 108     -25.481  -7.308  26.415  1.00128.10           N  
ATOM    837  CA  HIS A 108     -26.038  -7.041  27.729  1.00129.14           C  
ATOM    838  C   HIS A 108     -25.077  -7.620  28.748  1.00130.05           C  
ATOM    839  O   HIS A 108     -24.583  -8.747  28.596  1.00130.99           O  
ATOM    840  CB  HIS A 108     -27.430  -7.650  27.908  1.00143.78           C  
ATOM    841  CG  HIS A 108     -28.079  -7.289  29.214  1.00153.02           C  
ATOM    842  CD2 HIS A 108     -29.017  -6.360  29.514  1.00159.98           C  
ATOM    843  ND1 HIS A 108     -27.767  -7.913  30.405  1.00153.90           N  
ATOM    844  CE1 HIS A 108     -28.491  -7.387  31.378  1.00153.21           C  
ATOM    845  NE2 HIS A 108     -29.256  -6.441  30.865  1.00155.33           N  
ATOM    846  N   PHE A 109     -24.791  -6.841  29.774  1.00128.92           N  
ATOM    847  CA  PHE A 109     -23.927  -7.290  30.861  1.00136.81           C  
ATOM    848  C   PHE A 109     -24.747  -7.387  32.121  1.00140.14           C  
ATOM    849  O   PHE A 109     -25.521  -6.474  32.431  1.00142.56           O  
ATOM    850  CB  PHE A 109     -22.818  -6.285  31.119  1.00135.37           C  
ATOM    851  CG  PHE A 109     -21.989  -6.004  29.929  1.00125.28           C  
ATOM    852  CD1 PHE A 109     -22.452  -5.158  28.944  1.00124.58           C  
ATOM    853  CD2 PHE A 109     -20.756  -6.595  29.786  1.00123.65           C  
ATOM    854  CE1 PHE A 109     -21.693  -4.900  27.828  1.00128.74           C  
ATOM    855  CE2 PHE A 109     -19.988  -6.343  28.673  1.00125.53           C  
ATOM    856  CZ  PHE A 109     -20.455  -5.495  27.692  1.00125.40           C  
ATOM    857  N   HIS A 110     -24.521  -8.458  32.873  1.00143.61           N  
ATOM    858  CA  HIS A 110     -25.186  -8.665  34.159  1.00152.54           C  
ATOM    859  C   HIS A 110     -24.626  -7.711  35.218  1.00144.88           C  
ATOM    860  O   HIS A 110     -25.321  -7.326  36.156  1.00141.91           O  
ATOM    861  CB  HIS A 110     -25.015 -10.122  34.609  1.00173.25           C  
ATOM    862  CG  HIS A 110     -25.931 -10.518  35.725  1.00189.33           C  
ATOM    863  CD2 HIS A 110     -25.715 -10.638  37.056  1.00198.22           C  
ATOM    864  ND1 HIS A 110     -27.257 -10.836  35.521  1.00196.23           N  
ATOM    865  CE1 HIS A 110     -27.818 -11.139  36.678  1.00201.22           C  
ATOM    866  NE2 HIS A 110     -26.904 -11.026  37.626  1.00206.82           N  
ATOM    867  N   GLY A 111     -23.360  -7.343  35.071  1.00141.50           N  
ATOM    868  CA  GLY A 111     -22.708  -6.457  36.032  1.00141.57           C  
ATOM    869  C   GLY A 111     -22.111  -7.132  37.259  1.00145.64           C  
ATOM    870  O   GLY A 111     -22.253  -8.347  37.449  1.00144.80           O  
ATOM    871  N   ILE A 112     -21.431  -6.342  38.088  1.00146.94           N  
ATOM    872  CA  ILE A 112     -20.832  -6.854  39.310  1.00151.07           C  
ATOM    873  C   ILE A 112     -21.039  -5.856  40.437  1.00152.20           C  
ATOM    874  O   ILE A 112     -20.728  -4.668  40.305  1.00154.67           O  
ATOM    875  CB  ILE A 112     -19.323  -7.120  39.134  1.00161.26           C  
ATOM    876  CG1 ILE A 112     -19.094  -8.272  38.155  1.00161.92           C  
ATOM    877  CG2 ILE A 112     -18.667  -7.422  40.477  1.00171.09           C  
ATOM    878  CD1 ILE A 112     -17.652  -8.724  38.084  1.00166.15           C  
ATOM    879  N   GLU A 113     -21.527  -6.365  41.565  1.00151.98           N  
ATOM    880  CA  GLU A 113     -21.715  -5.565  42.772  1.00158.74           C  
ATOM    881  C   GLU A 113     -20.514  -4.659  43.074  1.00154.11           C  
ATOM    882  O   GLU A 113     -19.368  -5.125  43.186  1.00146.83           O  
ATOM    883  CB  GLU A 113     -21.978  -6.496  43.976  1.00179.03           C  
ATOM    884  CG  GLU A 113     -22.273  -5.803  45.312  1.00193.97           C  
ATOM    885  CD  GLU A 113     -23.742  -5.858  45.717  1.00203.66           C  
ATOM    886  OE1 GLU A 113     -24.607  -5.520  44.880  1.00219.95           O  
ATOM    887  OE2 GLU A 113     -24.033  -6.240  46.874  1.00195.09           O1-
ATOM    888  N   GLY A 114     -20.800  -3.366  43.224  1.00150.89           N  
ATOM    889  CA  GLY A 114     -19.797  -2.384  43.605  1.00151.01           C  
ATOM    890  C   GLY A 114     -18.816  -1.961  42.529  1.00148.30           C  
ATOM    891  O   GLY A 114     -18.023  -1.042  42.741  1.00144.65           O  
ATOM    892  N   ASP A 115     -18.851  -2.613  41.372  1.00155.50           N  
ATOM    893  CA  ASP A 115     -17.817  -2.377  40.355  1.00159.49           C  
ATOM    894  C   ASP A 115     -18.366  -2.030  38.961  1.00145.68           C  
ATOM    895  O   ASP A 115     -17.900  -1.076  38.312  1.00138.48           O  
ATOM    896  CB  ASP A 115     -16.901  -3.610  40.268  1.00161.84           C  
ATOM    897  CG  ASP A 115     -15.547  -3.315  39.620  1.00154.38           C  
ATOM    898  OD1 ASP A 115     -15.232  -2.143  39.312  1.00139.91           O  
ATOM    899  OD2 ASP A 115     -14.786  -4.283  39.434  1.00148.13           O1-
ATOM    900  N   PHE A 116     -19.352  -2.806  38.519  1.00146.15           N  
ATOM    901  CA  PHE A 116     -19.807  -2.725  37.159  1.00151.20           C  
ATOM    902  C   PHE A 116     -21.325  -2.785  37.065  1.00146.70           C  
ATOM    903  O   PHE A 116     -21.953  -3.758  37.483  1.00145.88           O  
ATOM    904  CB  PHE A 116     -19.163  -3.861  36.373  1.00172.54           C  
ATOM    905  CG  PHE A 116     -19.168  -3.643  34.896  1.00190.27           C  
ATOM    906  CD1 PHE A 116     -18.572  -2.513  34.348  1.00192.04           C  
ATOM    907  CD2 PHE A 116     -19.767  -4.565  34.052  1.00200.97           C  
ATOM    908  CE1 PHE A 116     -18.583  -2.302  32.985  1.00198.12           C  
ATOM    909  CE2 PHE A 116     -19.779  -4.366  32.688  1.00203.32           C  
ATOM    910  CZ  PHE A 116     -19.187  -3.234  32.152  1.00209.36           C  
ATOM    911  N   LYS A 117     -21.916  -1.750  36.471  1.00145.81           N  
ATOM    912  CA  LYS A 117     -23.369  -1.645  36.342  1.00145.50           C  
ATOM    913  C   LYS A 117     -23.961  -2.598  35.292  1.00136.36           C  
ATOM    914  O   LYS A 117     -23.362  -2.826  34.247  1.00138.45           O  
ATOM    915  CB  LYS A 117     -23.737  -0.199  35.979  1.00150.70           C  
ATOM    916  CG  LYS A 117     -25.220   0.130  36.089  1.00164.74           C  
ATOM    917  CD  LYS A 117     -25.598   1.389  35.317  1.00170.80           C  
ATOM    918  CE  LYS A 117     -27.112   1.550  35.222  1.00176.00           C  
ATOM    919  NZ  LYS A 117     -27.517   2.442  34.101  1.00177.22           N1+
ATOM    920  N   GLU A 118     -25.136  -3.142  35.579  1.00133.57           N  
ATOM    921  CA  GLU A 118     -25.835  -3.999  34.638  1.00138.09           C  
ATOM    922  C   GLU A 118     -26.293  -3.075  33.527  1.00134.04           C  
ATOM    923  O   GLU A 118     -26.878  -2.039  33.810  1.00134.63           O  
ATOM    924  CB  GLU A 118     -27.025  -4.648  35.344  1.00155.87           C  
ATOM    925  CG  GLU A 118     -27.785  -5.687  34.531  1.00173.16           C  
ATOM    926  CD  GLU A 118     -28.822  -6.440  35.356  1.00183.47           C  
ATOM    927  OE1 GLU A 118     -28.488  -6.904  36.470  1.00184.70           O  
ATOM    928  OE2 GLU A 118     -29.971  -6.580  34.885  1.00193.45           O1-
ATOM    929  N   GLN A 119     -26.027  -3.411  32.270  1.00133.16           N  
ATOM    930  CA  GLN A 119     -26.352  -2.482  31.189  1.00128.06           C  
ATOM    931  C   GLN A 119     -26.314  -3.130  29.811  1.00125.83           C  
ATOM    932  O   GLN A 119     -25.776  -4.218  29.631  1.00126.65           O  
ATOM    933  CB  GLN A 119     -25.427  -1.257  31.223  1.00123.90           C  
ATOM    934  CG  GLN A 119     -23.938  -1.565  31.130  1.00123.55           C  
ATOM    935  CD  GLN A 119     -23.066  -0.323  31.343  1.00125.54           C  
ATOM    936  NE2 GLN A 119     -21.951  -0.480  32.075  1.00117.33           N  
ATOM    937  OE1 GLN A 119     -23.395   0.766  30.861  1.00121.02           O  
ATOM    938  N   GLN A 120     -26.925  -2.450  28.852  1.00123.60           N  
ATOM    939  CA  GLN A 120     -27.055  -2.943  27.490  1.00119.96           C  
ATOM    940  C   GLN A 120     -26.462  -1.898  26.565  1.00118.55           C  
ATOM    941  O   GLN A 120     -26.802  -0.724  26.664  1.00121.05           O  
ATOM    942  CB  GLN A 120     -28.527  -3.165  27.157  1.00114.09           C  
ATOM    943  CG  GLN A 120     -28.818  -3.286  25.673  1.00117.21           C  
ATOM    944  CD  GLN A 120     -30.051  -4.099  25.355  1.00128.32           C  
ATOM    945  NE2 GLN A 120     -30.407  -4.126  24.075  1.00139.02           N  
ATOM    946  OE1 GLN A 120     -30.659  -4.724  26.229  1.00136.17           O  
ATOM    947  N   VAL A 121     -25.576  -2.311  25.662  1.00115.78           N  
ATOM    948  CA  VAL A 121     -24.947  -1.376  24.744  1.00110.75           C  
ATOM    949  C   VAL A 121     -24.942  -1.919  23.321  1.00107.05           C  
ATOM    950  O   VAL A 121     -24.752  -3.115  23.092  1.00106.43           O  
ATOM    951  CB  VAL A 121     -23.502  -1.055  25.163  1.00104.36           C  
ATOM    952  CG1 VAL A 121     -22.990   0.153  24.391  1.00103.89           C  
ATOM    953  CG2 VAL A 121     -23.420  -0.806  26.661  1.00101.68           C  
ATOM    954  N   THR A 122     -25.119  -1.019  22.363  1.00101.52           N  
ATOM    955  CA  THR A 122     -25.142  -1.387  20.950  1.00100.06           C  
ATOM    956  C   THR A 122     -24.154  -0.538  20.145  1.00 95.42           C  
ATOM    957  O   THR A 122     -24.125   0.686  20.268  1.00 94.69           O  
ATOM    958  CB  THR A 122     -26.561  -1.242  20.380  1.00101.81           C  
ATOM    959  CG2 THR A 122     -26.705  -2.021  19.094  1.00103.48           C  
ATOM    960  OG1 THR A 122     -27.511  -1.747  21.328  1.00103.84           O  
ATOM    961  N   LYS A 123     -23.345  -1.183  19.313  1.00 90.65           N  
ATOM    962  CA  LYS A 123     -22.430  -0.456  18.459  1.00 86.52           C  
ATOM    963  C   LYS A 123     -22.766  -0.763  17.012  1.00 91.36           C  
ATOM    964  O   LYS A 123     -23.275  -1.840  16.689  1.00 93.74           O  
ATOM    965  CB  LYS A 123     -20.988  -0.821  18.774  1.00 76.66           C  
ATOM    966  CG  LYS A 123     -19.954   0.134  18.194  1.00 75.75           C  
ATOM    967  CD  LYS A 123     -18.725   0.231  19.104  1.00 78.53           C  
ATOM    968  CE  LYS A 123     -17.449   0.687  18.401  1.00 82.20           C  
ATOM    969  NZ  LYS A 123     -17.329   2.153  18.162  1.00 82.01           N1+
ATOM    970  N   VAL A 124     -22.486   0.193  16.136  1.00 94.84           N  
ATOM    971  CA  VAL A 124     -22.787   0.035  14.705  1.00 95.74           C  
ATOM    972  C   VAL A 124     -21.536   0.094  13.841  1.00 99.19           C  
ATOM    973  O   VAL A 124     -20.667   0.967  14.011  1.00101.53           O  
ATOM    974  CB  VAL A 124     -23.774   1.093  14.177  1.00 96.71           C  
ATOM    975  CG1 VAL A 124     -25.171   0.765  14.672  1.00 96.80           C  
ATOM    976  CG2 VAL A 124     -23.332   2.496  14.578  1.00 98.65           C  
ATOM    977  N   PHE A 125     -21.450  -0.829  12.894  1.00 99.51           N  
ATOM    978  CA  PHE A 125     -20.327  -0.832  11.987  1.00 97.43           C  
ATOM    979  C   PHE A 125     -20.829  -0.756  10.571  1.00101.38           C  
ATOM    980  O   PHE A 125     -21.727  -1.515  10.186  1.00 97.86           O  
ATOM    981  CB  PHE A 125     -19.497  -2.077  12.173  1.00 89.54           C  
ATOM    982  CG  PHE A 125     -18.924  -2.205  13.543  1.00 86.66           C  
ATOM    983  CD1 PHE A 125     -19.630  -2.839  14.545  1.00 93.03           C  
ATOM    984  CD2 PHE A 125     -17.682  -1.708  13.832  1.00 85.19           C  
ATOM    985  CE1 PHE A 125     -19.097  -2.978  15.816  1.00 93.90           C  
ATOM    986  CE2 PHE A 125     -17.141  -1.842  15.096  1.00 86.82           C  
ATOM    987  CZ  PHE A 125     -17.848  -2.477  16.092  1.00 89.56           C  
ATOM    988  N   GLN A 126     -20.233   0.162   9.805  1.00108.82           N  
ATOM    989  CA  GLN A 126     -20.586   0.346   8.403  1.00108.48           C  
ATOM    990  C   GLN A 126     -19.340   0.539   7.544  1.00111.87           C  
ATOM    991  O   GLN A 126     -18.326   1.094   7.983  1.00115.95           O  
ATOM    992  CB  GLN A 126     -21.513   1.546   8.217  1.00108.42           C  
ATOM    993  CG  GLN A 126     -21.944   2.249   9.487  1.00109.91           C  
ATOM    994  CD  GLN A 126     -22.782   3.472   9.177  1.00113.56           C  
ATOM    995  NE2 GLN A 126     -23.985   3.529   9.741  1.00111.89           N  
ATOM    996  OE1 GLN A 126     -22.354   4.359   8.431  1.00115.98           O  
ATOM    997  N   ILE A 127     -19.425   0.089   6.299  1.00109.45           N  
ATOM    998  CA  ILE A 127     -18.321   0.270   5.357  1.00115.65           C  
ATOM    999  C   ILE A 127     -18.345   1.681   4.809  1.00118.69           C  
ATOM   1000  O   ILE A 127     -19.416   2.279   4.691  1.00114.64           O  
ATOM   1001  CB  ILE A 127     -18.399  -0.734   4.189  1.00124.02           C  
ATOM   1002  CG1 ILE A 127     -18.528  -2.159   4.730  1.00143.14           C  
ATOM   1003  CG2 ILE A 127     -17.183  -0.629   3.276  1.00118.68           C  
ATOM   1004  CD1 ILE A 127     -17.557  -2.475   5.840  1.00167.12           C  
ATOM   1005  N   LYS A 128     -17.161   2.217   4.510  1.00123.68           N  
ATOM   1006  CA  LYS A 128     -17.042   3.479   3.806  1.00127.37           C  
ATOM   1007  C   LYS A 128     -15.878   3.390   2.832  1.00140.35           C  
ATOM   1008  O   LYS A 128     -14.920   2.650   3.051  1.00140.09           O  
ATOM   1009  CB  LYS A 128     -16.875   4.650   4.773  1.00125.09           C  
ATOM   1010  CG  LYS A 128     -18.120   4.952   5.600  1.00127.86           C  
ATOM   1011  CD  LYS A 128     -18.119   6.381   6.137  1.00126.77           C  
ATOM   1012  CE  LYS A 128     -19.405   6.744   6.872  1.00124.74           C  
ATOM   1013  NZ  LYS A 128     -20.586   6.884   5.976  1.00118.24           N1+
ATOM   1014  N   LYS A 129     -15.996   4.149   1.750  1.00153.57           N  
ATOM   1015  CA  LYS A 129     -15.059   4.114   0.634  1.00160.69           C  
ATOM   1016  C   LYS A 129     -14.554   5.523   0.373  1.00172.24           C  
ATOM   1017  O   LYS A 129     -15.258   6.488   0.665  1.00175.19           O  
ATOM   1018  CB  LYS A 129     -15.775   3.611  -0.628  1.00168.59           C  
ATOM   1019  CG  LYS A 129     -15.520   2.158  -0.993  1.00175.57           C  
ATOM   1020  CD  LYS A 129     -15.988   1.860  -2.412  1.00180.98           C  
ATOM   1021  CE  LYS A 129     -16.076   0.364  -2.683  1.00187.67           C  
ATOM   1022  NZ  LYS A 129     -16.105   0.052  -4.140  1.00203.63           N1+
ATOM   1023  N   GLY A 130     -13.358   5.646  -0.200  1.00190.02           N  
ATOM   1024  CA  GLY A 130     -12.830   6.958  -0.559  1.00193.03           C  
ATOM   1025  C   GLY A 130     -12.839   7.182  -2.057  1.00205.15           C  
ATOM   1026  O   GLY A 130     -12.442   8.242  -2.546  1.00208.69           O  
ATOM   1027  N   LYS A 131     -13.285   6.160  -2.786  1.00208.69           N  
ATOM   1028  CA  LYS A 131     -13.245   6.114  -4.258  1.00210.77           C  
ATOM   1029  C   LYS A 131     -11.834   5.906  -4.841  1.00227.08           C  
ATOM   1030  O   LYS A 131     -10.844   5.928  -4.114  1.00228.26           O  
ATOM   1031  CB  LYS A 131     -13.962   7.326  -4.896  1.00197.62           C  
ATOM   1032  CG  LYS A 131     -15.442   7.428  -4.545  1.00184.16           C  
ATOM   1033  CD  LYS A 131     -16.277   6.340  -5.175  1.00178.82           C  
ATOM   1034  CE  LYS A 131     -17.557   6.089  -4.402  1.00173.30           C  
ATOM   1035  NZ  LYS A 131     -18.334   4.966  -5.002  1.00167.18           N1+
ATOM   1036  N   ASP A 132     -11.791   5.726  -6.159  1.00234.28           N  
ATOM   1037  CA  ASP A 132     -10.571   5.617  -6.943  1.00230.97           C  
ATOM   1038  C   ASP A 132      -9.827   4.300  -6.709  1.00237.47           C  
ATOM   1039  O   ASP A 132     -10.079   3.324  -7.406  1.00238.88           O  
ATOM   1040  CB  ASP A 132      -9.706   6.856  -6.754  1.00216.97           C  
ATOM   1041  CG  ASP A 132     -10.457   8.135  -7.082  1.00202.50           C  
ATOM   1042  OD1 ASP A 132     -11.583   8.066  -7.632  1.00189.15           O  
ATOM   1043  OD2 ASP A 132      -9.921   9.211  -6.779  1.00196.18           O1-
ATOM   1044  N   ASP A 133      -8.922   4.267  -5.739  1.00239.28           N  
ATOM   1045  CA  ASP A 133      -8.170   3.051  -5.411  1.00235.10           C  
ATOM   1046  C   ASP A 133      -9.154   1.903  -5.225  1.00230.69           C  
ATOM   1047  O   ASP A 133     -10.244   2.081  -4.683  1.00226.77           O  
ATOM   1048  CB  ASP A 133      -7.329   3.295  -4.143  1.00235.90           C  
ATOM   1049  CG  ASP A 133      -6.300   2.201  -3.854  1.00223.32           C  
ATOM   1050  OD1 ASP A 133      -6.255   1.166  -4.552  1.00229.80           O  
ATOM   1051  OD2 ASP A 133      -5.521   2.404  -2.895  1.00200.40           O1-
ATOM   1052  N   GLN A 134      -8.754   0.725  -5.687  1.00234.86           N  
ATOM   1053  CA  GLN A 134      -9.668  -0.421  -5.736  1.00230.95           C  
ATOM   1054  C   GLN A 134     -10.482  -0.526  -4.437  1.00219.49           C  
ATOM   1055  O   GLN A 134     -11.631  -0.959  -4.464  1.00218.71           O  
ATOM   1056  CB  GLN A 134      -8.907  -1.711  -6.072  1.00226.17           C  
ATOM   1057  CG  GLN A 134      -8.181  -1.623  -7.414  1.00221.71           C  
ATOM   1058  CD  GLN A 134      -7.990  -2.958  -8.097  1.00209.49           C  
ATOM   1059  NE2 GLN A 134      -8.302  -3.007  -9.388  1.00193.12           N  
ATOM   1060  OE1 GLN A 134      -7.552  -3.928  -7.482  1.00211.38           O  
ATOM   1061  N   GLU A 135      -9.881  -0.070  -3.339  1.00219.31           N  
ATOM   1062  CA  GLU A 135     -10.494  -0.040  -2.014  1.00205.96           C  
ATOM   1063  C   GLU A 135     -11.902  -0.605  -1.914  1.00188.83           C  
ATOM   1064  O   GLU A 135     -12.870   0.012  -2.359  1.00191.64           O  
ATOM   1065  CB  GLU A 135     -10.498   1.401  -1.497  1.00191.90           C  
ATOM   1066  CG  GLU A 135      -9.296   1.708  -0.630  1.00176.28           C  
ATOM   1067  CD  GLU A 135      -8.971   3.181  -0.576  1.00166.89           C  
ATOM   1068  OE1 GLU A 135      -9.883   4.016  -0.788  1.00156.74           O  
ATOM   1069  OE2 GLU A 135      -7.790   3.493  -0.322  1.00158.02           O1-
ATOM   1070  N   ASP A 136     -12.014  -1.775  -1.304  1.00188.93           N  
ATOM   1071  CA  ASP A 136     -13.315  -2.345  -1.050  1.00192.24           C  
ATOM   1072  C   ASP A 136     -13.972  -1.469  -0.008  1.00176.32           C  
ATOM   1073  O   ASP A 136     -15.150  -1.615   0.289  1.00172.07           O  
ATOM   1074  CB  ASP A 136     -13.162  -3.792  -0.577  1.00205.19           C  
ATOM   1075  CG  ASP A 136     -12.643  -4.710  -1.682  1.00204.34           C  
ATOM   1076  OD1 ASP A 136     -12.414  -4.210  -2.803  1.00218.52           O  
ATOM   1077  OD2 ASP A 136     -12.457  -5.920  -1.434  1.00196.24           O1-
ATOM   1078  N   GLY A 137     -13.193  -0.545   0.539  1.00168.52           N  
ATOM   1079  CA  GLY A 137     -13.668   0.355   1.564  1.00159.83           C  
ATOM   1080  C   GLY A 137     -13.169  -0.147   2.893  1.00142.29           C  
ATOM   1081  O   GLY A 137     -12.609  -1.239   2.963  1.00148.98           O  
ATOM   1082  N   ILE A 138     -13.362   0.639   3.949  1.00133.91           N  
ATOM   1083  CA  ILE A 138     -12.922   0.246   5.293  1.00136.46           C  
ATOM   1084  C   ILE A 138     -14.100   0.258   6.251  1.00123.66           C  
ATOM   1085  O   ILE A 138     -15.028   1.044   6.071  1.00120.58           O  
ATOM   1086  CB  ILE A 138     -11.863   1.221   5.862  1.00133.40           C  
ATOM   1087  CG1 ILE A 138     -10.677   1.438   4.870  1.00137.12           C  
ATOM   1088  CG2 ILE A 138     -11.403   0.786   7.260  1.00121.43           C  
ATOM   1089  CD1 ILE A 138     -10.283   0.263   3.988  1.00136.76           C  
ATOM   1090  N   LEU A 139     -14.064  -0.605   7.273  1.00111.79           N  
ATOM   1091  CA  LEU A 139     -15.077  -0.577   8.318  1.00111.43           C  
ATOM   1092  C   LEU A 139     -14.892   0.649   9.170  1.00110.94           C  
ATOM   1093  O   LEU A 139     -13.761   1.065   9.436  1.00111.46           O  
ATOM   1094  CB  LEU A 139     -15.035  -1.806   9.251  1.00107.85           C  
ATOM   1095  CG  LEU A 139     -16.147  -2.829   9.028  1.00100.98           C  
ATOM   1096  CD1 LEU A 139     -15.972  -4.044   9.922  1.00101.57           C  
ATOM   1097  CD2 LEU A 139     -17.497  -2.192   9.325  1.00 89.67           C  
ATOM   1098  N   THR A 140     -16.010   1.197   9.618  1.00110.38           N  
ATOM   1099  CA  THR A 140     -15.982   2.337  10.484  1.00109.46           C  
ATOM   1100  C   THR A 140     -17.024   2.143  11.530  1.00108.20           C  
ATOM   1101  O   THR A 140     -17.959   1.374  11.332  1.00107.04           O  
ATOM   1102  CB  THR A 140     -16.412   3.582   9.742  1.00116.10           C  
ATOM   1103  CG2 THR A 140     -17.762   3.380   9.060  1.00114.05           C  
ATOM   1104  OG1 THR A 140     -16.548   4.651  10.671  1.00131.58           O  
ATOM   1105  N   SER A 141     -16.874   2.875  12.629  1.00107.86           N  
ATOM   1106  CA  SER A 141     -17.893   2.869  13.656  1.00107.70           C  
ATOM   1107  C   SER A 141     -17.932   4.201  14.383  1.00104.47           C  
ATOM   1108  O   SER A 141     -17.059   5.054  14.187  1.00102.65           O  
ATOM   1109  CB  SER A 141     -17.616   1.764  14.659  1.00109.78           C  
ATOM   1110  OG  SER A 141     -18.605   1.766  15.669  1.00114.13           O  
ATOM   1111  N   GLU A 142     -18.951   4.353  15.221  1.00108.50           N  
ATOM   1112  CA  GLU A 142     -19.155   5.549  16.014  1.00110.90           C  
ATOM   1113  C   GLU A 142     -18.903   5.187  17.459  1.00103.59           C  
ATOM   1114  O   GLU A 142     -19.259   4.090  17.870  1.00104.37           O  
ATOM   1115  CB  GLU A 142     -20.602   5.995  15.899  1.00126.58           C  
ATOM   1116  CG  GLU A 142     -20.979   6.579  14.546  1.00144.82           C  
ATOM   1117  CD  GLU A 142     -20.895   8.097  14.500  1.00160.56           C  
ATOM   1118  OE1 GLU A 142     -20.065   8.686  15.243  1.00181.17           O  
ATOM   1119  OE2 GLU A 142     -21.669   8.703  13.718  1.00155.52           O1-
ATOM   1120  N   PRO A 143     -18.307   6.100  18.241  1.00 98.08           N  
ATOM   1121  CA  PRO A 143     -18.075   5.775  19.643  1.00100.11           C  
ATOM   1122  C   PRO A 143     -19.407   5.676  20.344  1.00102.40           C  
ATOM   1123  O   PRO A 143     -20.341   6.374  19.965  1.00103.88           O  
ATOM   1124  CB  PRO A 143     -17.277   6.963  20.178  1.00 98.97           C  
ATOM   1125  CG  PRO A 143     -17.301   8.009  19.116  1.00100.53           C  
ATOM   1126  CD  PRO A 143     -18.123   7.529  17.965  1.00 97.28           C  
ATOM   1127  N   VAL A 144     -19.512   4.801  21.335  1.00105.84           N  
ATOM   1128  CA  VAL A 144     -20.756   4.690  22.075  1.00109.49           C  
ATOM   1129  C   VAL A 144     -20.449   4.661  23.549  1.00114.82           C  
ATOM   1130  O   VAL A 144     -19.532   3.968  23.958  1.00111.59           O  
ATOM   1131  CB  VAL A 144     -21.591   3.460  21.682  1.00114.08           C  
ATOM   1132  CG1 VAL A 144     -22.658   3.176  22.730  1.00114.94           C  
ATOM   1133  CG2 VAL A 144     -22.247   3.700  20.327  1.00117.49           C  
ATOM   1134  N   PRO A 145     -21.223   5.419  24.344  1.00128.00           N  
ATOM   1135  CA  PRO A 145     -20.960   5.545  25.783  1.00125.08           C  
ATOM   1136  C   PRO A 145     -21.207   4.278  26.594  1.00120.06           C  
ATOM   1137  O   PRO A 145     -22.190   3.550  26.369  1.00119.25           O  
ATOM   1138  CB  PRO A 145     -21.958   6.617  26.220  1.00136.36           C  
ATOM   1139  CG  PRO A 145     -23.106   6.444  25.278  1.00142.33           C  
ATOM   1140  CD  PRO A 145     -22.456   6.138  23.956  1.00137.25           C  
ATOM   1141  N   ILE A 146     -20.336   4.048  27.565  1.00117.07           N  
ATOM   1142  CA  ILE A 146     -20.438   2.888  28.424  1.00118.68           C  
ATOM   1143  C   ILE A 146     -19.945   3.303  29.799  1.00119.45           C  
ATOM   1144  O   ILE A 146     -19.035   4.119  29.904  1.00120.40           O  
ATOM   1145  CB  ILE A 146     -19.571   1.750  27.870  1.00115.06           C  
ATOM   1146  CG1 ILE A 146     -19.844   0.436  28.581  1.00110.33           C  
ATOM   1147  CG2 ILE A 146     -18.095   2.099  27.992  1.00123.25           C  
ATOM   1148  CD1 ILE A 146     -19.155  -0.725  27.892  1.00100.88           C  
ATOM   1149  N   GLU A 147     -20.552   2.773  30.849  1.00120.10           N  
ATOM   1150  CA  GLU A 147     -20.071   3.099  32.178  1.00125.76           C  
ATOM   1151  C   GLU A 147     -18.995   2.104  32.564  1.00120.93           C  
ATOM   1152  O   GLU A 147     -19.260   0.916  32.699  1.00114.95           O  
ATOM   1153  CB  GLU A 147     -21.195   3.125  33.216  1.00142.14           C  
ATOM   1154  CG  GLU A 147     -20.742   3.730  34.544  1.00145.33           C  
ATOM   1155  CD  GLU A 147     -21.880   4.029  35.507  1.00142.13           C  
ATOM   1156  OE1 GLU A 147     -22.761   3.164  35.708  1.00126.37           O  
ATOM   1157  OE2 GLU A 147     -21.877   5.140  36.079  1.00149.93           O1-
ATOM   1158  N   TRP A 148     -17.785   2.616  32.722  1.00121.60           N  
ATOM   1159  CA  TRP A 148     -16.615   1.787  32.963  1.00127.04           C  
ATOM   1160  C   TRP A 148     -16.636   1.201  34.370  1.00128.22           C  
ATOM   1161  O   TRP A 148     -17.288   1.752  35.257  1.00131.36           O  
ATOM   1162  CB  TRP A 148     -15.339   2.610  32.751  1.00138.05           C  
ATOM   1163  CG  TRP A 148     -15.078   2.908  31.305  1.00146.24           C  
ATOM   1164  CD1 TRP A 148     -15.999   3.256  30.359  1.00149.21           C  
ATOM   1165  CD2 TRP A 148     -13.813   2.880  30.638  1.00143.04           C  
ATOM   1166  CE2 TRP A 148     -14.045   3.215  29.289  1.00145.95           C  
ATOM   1167  CE3 TRP A 148     -12.507   2.604  31.051  1.00141.21           C  
ATOM   1168  NE1 TRP A 148     -15.388   3.437  29.144  1.00148.41           N  
ATOM   1169  CZ2 TRP A 148     -13.020   3.280  28.351  1.00153.30           C  
ATOM   1170  CZ3 TRP A 148     -11.489   2.665  30.119  1.00143.01           C  
ATOM   1171  CH2 TRP A 148     -11.749   3.001  28.785  1.00153.09           C  
ATOM   1172  N   PRO A 149     -15.922   0.079  34.586  1.00126.29           N  
ATOM   1173  CA  PRO A 149     -15.873  -0.519  35.921  1.00134.57           C  
ATOM   1174  C   PRO A 149     -15.133   0.401  36.870  1.00133.73           C  
ATOM   1175  O   PRO A 149     -14.186   1.106  36.460  1.00134.53           O  
ATOM   1176  CB  PRO A 149     -15.096  -1.824  35.721  1.00129.47           C  
ATOM   1177  CG  PRO A 149     -14.872  -1.973  34.263  1.00120.65           C  
ATOM   1178  CD  PRO A 149     -15.067  -0.635  33.630  1.00121.50           C  
ATOM   1179  N   GLN A 150     -15.565   0.397  38.125  1.00132.07           N  
ATOM   1180  CA  GLN A 150     -14.962   1.268  39.120  1.00137.42           C  
ATOM   1181  C   GLN A 150     -13.447   1.070  39.172  1.00138.60           C  
ATOM   1182  O   GLN A 150     -12.674   2.032  39.281  1.00142.16           O  
ATOM   1183  CB  GLN A 150     -15.550   1.002  40.515  1.00149.84           C  
ATOM   1184  CG  GLN A 150     -17.030   1.354  40.688  1.00156.57           C  
ATOM   1185  CD  GLN A 150     -17.307   2.836  40.889  1.00160.07           C  
ATOM   1186  NE2 GLN A 150     -18.583   3.218  40.779  1.00147.53           N  
ATOM   1187  OE1 GLN A 150     -16.394   3.627  41.150  1.00174.81           O  
ATOM   1188  N   SER A 151     -13.025  -0.187  39.111  1.00131.99           N  
ATOM   1189  CA  SER A 151     -11.611  -0.516  39.218  1.00132.38           C  
ATOM   1190  C   SER A 151     -10.776   0.047  38.072  1.00142.10           C  
ATOM   1191  O   SER A 151      -9.540   0.119  38.173  1.00144.58           O  
ATOM   1192  CB  SER A 151     -11.410  -2.033  39.242  1.00118.44           C  
ATOM   1193  OG  SER A 151     -12.060  -2.621  40.336  1.00118.16           O  
ATOM   1194  N   TYR A 152     -11.438   0.436  36.982  1.00142.90           N  
ATOM   1195  CA  TYR A 152     -10.710   0.937  35.813  1.00139.86           C  
ATOM   1196  C   TYR A 152     -10.559   2.459  35.847  1.00138.84           C  
ATOM   1197  O   TYR A 152     -10.063   3.082  34.892  1.00141.24           O  
ATOM   1198  CB  TYR A 152     -11.355   0.433  34.520  1.00143.27           C  
ATOM   1199  CG  TYR A 152     -10.929  -0.985  34.147  1.00143.98           C  
ATOM   1200  CD1 TYR A 152     -11.015  -2.028  35.062  1.00140.19           C  
ATOM   1201  CD2 TYR A 152     -10.444  -1.280  32.870  1.00150.57           C  
ATOM   1202  CE1 TYR A 152     -10.627  -3.312  34.724  1.00137.17           C  
ATOM   1203  CE2 TYR A 152     -10.060  -2.566  32.520  1.00146.53           C  
ATOM   1204  CZ  TYR A 152     -10.153  -3.577  33.453  1.00141.33           C  
ATOM   1205  OH  TYR A 152      -9.774  -4.851  33.104  1.00153.48           O  
ATOM   1206  N   ASP A 153     -10.933   3.042  36.981  1.00138.56           N  
ATOM   1207  CA  ASP A 153     -10.855   4.490  37.145  1.00142.50           C  
ATOM   1208  C   ASP A 153      -9.499   5.092  36.800  1.00142.32           C  
ATOM   1209  O   ASP A 153      -9.447   6.166  36.210  1.00144.46           O  
ATOM   1210  CB  ASP A 153     -11.258   4.890  38.562  1.00145.94           C  
ATOM   1211  CG  ASP A 153     -12.759   4.776  38.797  1.00156.80           C  
ATOM   1212  OD1 ASP A 153     -13.517   4.514  37.833  1.00164.96           O  
ATOM   1213  OD2 ASP A 153     -13.190   4.952  39.954  1.00170.17           O1-
ATOM   1214  N   SER A 154      -8.409   4.420  37.152  1.00137.31           N  
ATOM   1215  CA  SER A 154      -7.076   4.957  36.893  1.00140.43           C  
ATOM   1216  C   SER A 154      -6.663   4.992  35.414  1.00142.86           C  
ATOM   1217  O   SER A 154      -5.758   5.747  35.043  1.00141.58           O  
ATOM   1218  CB  SER A 154      -6.045   4.173  37.708  1.00139.91           C  
ATOM   1219  OG  SER A 154      -6.414   2.809  37.794  1.00139.31           O  
ATOM   1220  N   ILE A 155      -7.300   4.183  34.569  1.00144.31           N  
ATOM   1221  CA  ILE A 155      -6.954   4.186  33.127  1.00141.17           C  
ATOM   1222  C   ILE A 155      -8.163   4.634  32.299  1.00144.54           C  
ATOM   1223  O   ILE A 155      -8.203   4.455  31.065  1.00143.86           O  
ATOM   1224  CB  ILE A 155      -6.437   2.814  32.615  1.00124.78           C  
ATOM   1225  CG1 ILE A 155      -7.296   1.671  33.149  1.00113.46           C  
ATOM   1226  CG2 ILE A 155      -4.987   2.605  33.026  1.00118.00           C  
ATOM   1227  CD1 ILE A 155      -6.994   0.344  32.516  1.00110.11           C  
ATOM   1228  N   ASN A 156      -9.151   5.209  32.981  1.00143.54           N  
ATOM   1229  CA  ASN A 156     -10.320   5.751  32.315  1.00139.29           C  
ATOM   1230  C   ASN A 156      -9.925   7.073  31.654  1.00144.26           C  
ATOM   1231  O   ASN A 156      -9.504   8.002  32.342  1.00150.34           O  
ATOM   1232  CB  ASN A 156     -11.448   5.963  33.316  1.00129.22           C  
ATOM   1233  CG  ASN A 156     -12.778   6.200  32.638  1.00125.67           C  
ATOM   1234  ND2 ASN A 156     -13.854   5.820  33.303  1.00124.66           N  
ATOM   1235  OD1 ASN A 156     -12.835   6.698  31.516  1.00127.92           O  
ATOM   1236  N   PRO A 157     -10.056   7.172  30.315  1.00146.52           N  
ATOM   1237  CA  PRO A 157      -9.760   8.429  29.616  1.00149.54           C  
ATOM   1238  C   PRO A 157     -10.591   9.623  30.069  1.00143.89           C  
ATOM   1239  O   PRO A 157     -10.158  10.742  29.901  1.00141.46           O  
ATOM   1240  CB  PRO A 157     -10.057   8.096  28.153  1.00161.34           C  
ATOM   1241  CG  PRO A 157      -9.808   6.631  28.056  1.00160.89           C  
ATOM   1242  CD  PRO A 157     -10.290   6.072  29.363  1.00154.13           C  
ATOM   1243  N   ASP A 158     -11.766   9.386  30.644  1.00145.79           N  
ATOM   1244  CA  ASP A 158     -12.623  10.453  31.138  1.00152.17           C  
ATOM   1245  C   ASP A 158     -12.237  10.975  32.526  1.00148.21           C  
ATOM   1246  O   ASP A 158     -12.721  12.027  32.950  1.00150.26           O  
ATOM   1247  CB  ASP A 158     -14.076   9.966  31.213  1.00167.43           C  
ATOM   1248  CG  ASP A 158     -14.533   9.278  29.943  1.00171.98           C  
ATOM   1249  OD1 ASP A 158     -13.905   9.498  28.882  1.00158.75           O  
ATOM   1250  OD2 ASP A 158     -15.520   8.513  30.015  1.00177.83           O1-
ATOM   1251  N   LEU A 159     -11.376  10.249  33.232  1.00146.48           N  
ATOM   1252  CA  LEU A 159     -10.967  10.673  34.567  1.00153.84           C  
ATOM   1253  C   LEU A 159      -9.527  11.169  34.617  1.00155.00           C  
ATOM   1254  O   LEU A 159      -9.194  12.024  35.436  1.00162.76           O  
ATOM   1255  CB  LEU A 159     -11.192   9.556  35.590  1.00164.93           C  
ATOM   1256  CG  LEU A 159     -12.642   9.159  35.902  1.00175.22           C  
ATOM   1257  CD1 LEU A 159     -12.658   8.038  36.929  1.00173.80           C  
ATOM   1258  CD2 LEU A 159     -13.490  10.330  36.385  1.00174.94           C  
ATOM   1259  N   ILE A 160      -8.688  10.675  33.719  1.00155.42           N  
ATOM   1260  CA  ILE A 160      -7.322  11.178  33.598  1.00162.01           C  
ATOM   1261  C   ILE A 160      -7.383  12.646  33.162  1.00163.83           C  
ATOM   1262  O   ILE A 160      -7.933  12.970  32.114  1.00160.46           O  
ATOM   1263  CB  ILE A 160      -6.478  10.370  32.582  1.00163.93           C  
ATOM   1264  CG1 ILE A 160      -6.350   8.897  33.002  1.00164.37           C  
ATOM   1265  CG2 ILE A 160      -5.087  10.973  32.459  1.00155.94           C  
ATOM   1266  CD1 ILE A 160      -5.880   7.995  31.881  1.00158.75           C  
ATOM   1267  N   LYS A 161      -6.830  13.537  33.975  1.00165.17           N  
ATOM   1268  CA  LYS A 161      -6.828  14.961  33.648  1.00168.01           C  
ATOM   1269  C   LYS A 161      -5.709  15.312  32.668  1.00169.94           C  
ATOM   1270  O   LYS A 161      -5.948  15.995  31.666  1.00169.02           O  
ATOM   1271  CB  LYS A 161      -6.688  15.803  34.922  1.00176.36           C  
ATOM   1272  CG  LYS A 161      -7.957  15.878  35.768  1.00183.35           C  
ATOM   1273  CD  LYS A 161      -8.920  16.941  35.250  1.00178.52           C  
ATOM   1274  CE  LYS A 161     -10.264  16.892  35.956  1.00175.16           C  
ATOM   1275  NZ  LYS A 161     -11.043  15.686  35.566  1.00174.31           N1+
ATOM   1276  N   ASP A 162      -4.494  14.849  32.966  1.00172.90           N  
ATOM   1277  CA  ASP A 162      -3.331  15.215  32.149  1.00178.42           C  
ATOM   1278  C   ASP A 162      -3.205  14.404  30.863  1.00174.90           C  
ATOM   1279  O   ASP A 162      -3.341  14.980  29.793  1.00171.85           O  
ATOM   1280  CB  ASP A 162      -1.993  15.383  32.936  1.00181.61           C  
ATOM   1281  CG  ASP A 162      -1.611  14.188  33.789  1.00176.94           C  
ATOM   1282  OD1 ASP A 162      -2.053  13.056  33.524  1.00171.45           O  
ATOM   1283  OD2 ASP A 162      -0.821  14.409  34.737  1.00178.23           O1-
ATOM   1284  N   LYS A 163      -2.980  13.094  30.949  1.00175.13           N  
ATOM   1285  CA  LYS A 163      -2.839  12.239  29.759  1.00176.73           C  
ATOM   1286  C   LYS A 163      -1.832  12.782  28.743  1.00172.39           C  
ATOM   1287  O   LYS A 163      -1.840  12.388  27.579  1.00169.74           O  
ATOM   1288  CB  LYS A 163      -4.213  12.013  29.072  1.00187.59           C  
ATOM   1289  CG  LYS A 163      -4.774  13.169  28.226  1.00190.32           C  
ATOM   1290  CD  LYS A 163      -5.730  12.691  27.114  1.00188.16           C  
ATOM   1291  CE  LYS A 163      -6.851  13.700  26.816  1.00184.69           C  
ATOM   1292  NZ  LYS A 163      -8.204  13.113  27.014  1.00184.66           N1+
ATOM   1293  N   ARG A 164      -1.000  13.718  29.177  1.00174.90           N  
ATOM   1294  CA  ARG A 164      -0.027  14.376  28.308  1.00178.29           C  
ATOM   1295  C   ARG A 164       1.327  14.276  29.023  1.00176.42           C  
ATOM   1296  O   ARG A 164       2.388  14.338  28.397  1.00177.80           O  
ATOM   1297  CB  ARG A 164      -0.546  15.818  28.034  1.00195.57           C  
ATOM   1298  CG  ARG A 164      -0.007  16.955  28.888  1.00207.72           C  
ATOM   1299  CD  ARG A 164      -0.347  18.283  28.215  1.00220.54           C  
ATOM   1300  NE  ARG A 164       0.399  18.513  26.977  1.00229.49           N  
ATOM   1301  CZ  ARG A 164       0.299  19.608  26.223  1.00240.29           C  
ATOM   1302  NH1 ARG A 164      -0.511  20.602  26.575  1.00243.94           N1+
ATOM   1303  NH2 ARG A 164       1.018  19.717  25.110  1.00244.87           N  
ATOM   1304  N   SER A 165       1.282  14.058  30.335  1.00177.55           N  
ATOM   1305  CA  SER A 165       2.485  13.786  31.110  1.00180.29           C  
ATOM   1306  C   SER A 165       2.945  12.368  30.783  1.00181.24           C  
ATOM   1307  O   SER A 165       2.153  11.570  30.280  1.00180.78           O  
ATOM   1308  CB  SER A 165       2.202  13.902  32.614  1.00172.04           C  
ATOM   1309  OG  SER A 165       1.078  13.128  32.982  1.00151.01           O  
ATOM   1310  N   PRO A 166       4.215  12.026  31.089  1.00186.98           N  
ATOM   1311  CA  PRO A 166       4.627  10.635  30.913  1.00188.33           C  
ATOM   1312  C   PRO A 166       3.696   9.622  31.580  1.00179.48           C  
ATOM   1313  O   PRO A 166       3.341   8.658  30.934  1.00175.89           O  
ATOM   1314  CB  PRO A 166       6.026  10.614  31.520  1.00198.12           C  
ATOM   1315  CG  PRO A 166       6.554  11.959  31.176  1.00195.79           C  
ATOM   1316  CD  PRO A 166       5.379  12.892  31.346  1.00197.56           C  
ATOM   1317  N   GLU A 167       3.294   9.842  32.832  1.00174.97           N  
ATOM   1318  CA  GLU A 167       2.367   8.943  33.515  1.00174.95           C  
ATOM   1319  C   GLU A 167       0.952   8.985  32.943  1.00169.39           C  
ATOM   1320  O   GLU A 167       0.305   7.952  32.782  1.00163.73           O  
ATOM   1321  CB  GLU A 167       2.307   9.283  35.010  1.00189.89           C  
ATOM   1322  CG  GLU A 167       3.555   8.902  35.792  1.00202.58           C  
ATOM   1323  CD  GLU A 167       3.791   7.401  35.850  1.00217.29           C  
ATOM   1324  OE1 GLU A 167       2.847   6.620  35.591  1.00231.83           O  
ATOM   1325  OE2 GLU A 167       4.931   6.998  36.159  1.00224.65           O1-
ATOM   1326  N   GLY A 168       0.467  10.185  32.656  1.00174.77           N  
ATOM   1327  CA  GLY A 168      -0.876  10.350  32.115  1.00176.46           C  
ATOM   1328  C   GLY A 168      -1.016   9.716  30.742  1.00172.94           C  
ATOM   1329  O   GLY A 168      -2.044   9.094  30.428  1.00168.69           O  
ATOM   1330  N   LYS A 169       0.021   9.882  29.918  1.00174.88           N  
ATOM   1331  CA  LYS A 169       0.031   9.321  28.565  1.00171.42           C  
ATOM   1332  C   LYS A 169      -0.006   7.803  28.641  1.00161.96           C  
ATOM   1333  O   LYS A 169      -0.676   7.140  27.844  1.00162.19           O  
ATOM   1334  CB  LYS A 169       1.298   9.713  27.793  1.00182.26           C  
ATOM   1335  CG  LYS A 169       1.245  11.061  27.096  1.00200.77           C  
ATOM   1336  CD  LYS A 169       2.318  11.168  26.019  1.00208.16           C  
ATOM   1337  CE  LYS A 169       2.553  12.612  25.604  1.00215.93           C  
ATOM   1338  NZ  LYS A 169       3.238  12.704  24.284  1.00214.65           N1+
ATOM   1339  N   LYS A 170       0.734   7.259  29.600  1.00162.85           N  
ATOM   1340  CA  LYS A 170       0.807   5.816  29.769  1.00164.37           C  
ATOM   1341  C   LYS A 170      -0.533   5.280  30.247  1.00156.18           C  
ATOM   1342  O   LYS A 170      -1.023   4.299  29.706  1.00150.27           O  
ATOM   1343  CB  LYS A 170       1.929   5.423  30.738  1.00168.30           C  
ATOM   1344  CG  LYS A 170       2.016   3.922  31.002  1.00167.03           C  
ATOM   1345  CD  LYS A 170       3.393   3.477  31.491  1.00162.14           C  
ATOM   1346  CE  LYS A 170       3.447   1.964  31.699  1.00152.83           C  
ATOM   1347  NZ  LYS A 170       4.823   1.426  31.910  1.00139.77           N1+
ATOM   1348  N   LYS A 171      -1.127   5.928  31.246  1.00159.02           N  
ATOM   1349  CA  LYS A 171      -2.432   5.515  31.759  1.00160.39           C  
ATOM   1350  C   LYS A 171      -3.466   5.565  30.645  1.00151.45           C  
ATOM   1351  O   LYS A 171      -4.287   4.642  30.489  1.00142.94           O  
ATOM   1352  CB  LYS A 171      -2.877   6.422  32.914  1.00174.67           C  
ATOM   1353  CG  LYS A 171      -2.146   6.194  34.234  1.00185.91           C  
ATOM   1354  CD  LYS A 171      -2.624   4.950  34.974  1.00185.29           C  
ATOM   1355  CE  LYS A 171      -1.668   3.783  34.819  1.00182.18           C  
ATOM   1356  NZ  LYS A 171      -2.328   2.548  35.321  1.00180.43           N1+
ATOM   1357  N   TYR A 172      -3.423   6.650  29.875  1.00158.80           N  
ATOM   1358  CA  TYR A 172      -4.368   6.826  28.768  1.00157.73           C  
ATOM   1359  C   TYR A 172      -4.267   5.683  27.764  1.00146.00           C  
ATOM   1360  O   TYR A 172      -5.275   5.098  27.381  1.00138.92           O  
ATOM   1361  CB  TYR A 172      -4.146   8.160  28.049  1.00165.25           C  
ATOM   1362  CG  TYR A 172      -4.990   8.365  26.794  1.00157.93           C  
ATOM   1363  CD1 TYR A 172      -6.316   8.801  26.876  1.00154.53           C  
ATOM   1364  CD2 TYR A 172      -4.448   8.149  25.530  1.00155.51           C  
ATOM   1365  CE1 TYR A 172      -7.079   9.006  25.734  1.00151.41           C  
ATOM   1366  CE2 TYR A 172      -5.204   8.349  24.386  1.00157.40           C  
ATOM   1367  CZ  TYR A 172      -6.516   8.776  24.492  1.00154.55           C  
ATOM   1368  OH  TYR A 172      -7.253   8.979  23.345  1.00159.64           O  
ATOM   1369  N   ARG A 173      -3.051   5.368  27.330  1.00148.95           N  
ATOM   1370  CA  ARG A 173      -2.872   4.305  26.348  1.00144.91           C  
ATOM   1371  C   ARG A 173      -3.308   2.959  26.903  1.00137.25           C  
ATOM   1372  O   ARG A 173      -3.833   2.134  26.160  1.00135.23           O  
ATOM   1373  CB  ARG A 173      -1.426   4.233  25.857  1.00150.99           C  
ATOM   1374  CG  ARG A 173      -1.042   5.402  24.965  1.00165.97           C  
ATOM   1375  CD  ARG A 173       0.379   5.281  24.431  1.00177.03           C  
ATOM   1376  NE  ARG A 173       0.977   6.586  24.134  1.00186.01           N  
ATOM   1377  CZ  ARG A 173       2.148   6.768  23.519  1.00188.22           C  
ATOM   1378  NH1 ARG A 173       2.872   5.730  23.102  1.00183.16           N1+
ATOM   1379  NH2 ARG A 173       2.596   8.004  23.314  1.00189.00           N  
ATOM   1380  N   GLN A 174      -3.118   2.733  28.197  1.00135.72           N  
ATOM   1381  CA  GLN A 174      -3.516   1.460  28.777  1.00131.27           C  
ATOM   1382  C   GLN A 174      -5.030   1.284  28.710  1.00130.21           C  
ATOM   1383  O   GLN A 174      -5.526   0.202  28.376  1.00127.14           O  
ATOM   1384  CB  GLN A 174      -2.976   1.316  30.194  1.00127.46           C  
ATOM   1385  CG  GLN A 174      -1.476   1.051  30.203  1.00135.08           C  
ATOM   1386  CD  GLN A 174      -0.866   0.841  31.575  1.00141.10           C  
ATOM   1387  NE2 GLN A 174      -1.182  -0.289  32.198  1.00141.54           N  
ATOM   1388  OE1 GLN A 174      -0.088   1.669  32.055  1.00144.74           O  
ATOM   1389  N   GLY A 175      -5.765   2.351  28.996  1.00135.20           N  
ATOM   1390  CA  GLY A 175      -7.226   2.301  28.946  1.00133.86           C  
ATOM   1391  C   GLY A 175      -7.761   2.061  27.542  1.00126.85           C  
ATOM   1392  O   GLY A 175      -8.700   1.311  27.340  1.00116.28           O  
ATOM   1393  N   MET A 176      -7.160   2.708  26.554  1.00130.55           N  
ATOM   1394  CA  MET A 176      -7.599   2.552  25.167  1.00127.58           C  
ATOM   1395  C   MET A 176      -7.311   1.155  24.636  1.00120.67           C  
ATOM   1396  O   MET A 176      -7.805   0.776  23.579  1.00116.17           O  
ATOM   1397  CB  MET A 176      -6.922   3.588  24.264  1.00134.10           C  
ATOM   1398  CG  MET A 176      -7.573   4.955  24.310  1.00135.66           C  
ATOM   1399  SD  MET A 176      -9.102   5.049  23.330  1.00146.15           S  
ATOM   1400  CE  MET A 176      -8.832   3.956  21.930  1.00138.33           C  
ATOM   1401  N   LYS A 177      -6.482   0.394  25.340  1.00119.72           N  
ATOM   1402  CA  LYS A 177      -6.186  -0.974  24.919  1.00119.99           C  
ATOM   1403  C   LYS A 177      -7.105  -1.987  25.591  1.00116.83           C  
ATOM   1404  O   LYS A 177      -7.018  -3.180  25.330  1.00114.81           O  
ATOM   1405  CB  LYS A 177      -4.721  -1.312  25.185  1.00129.36           C  
ATOM   1406  CG  LYS A 177      -3.801  -0.682  24.157  1.00148.22           C  
ATOM   1407  CD  LYS A 177      -2.382  -0.482  24.660  1.00164.81           C  
ATOM   1408  CE  LYS A 177      -1.585   0.352  23.671  1.00181.86           C  
ATOM   1409  NZ  LYS A 177      -0.240   0.663  24.231  1.00195.55           N1+
ATOM   1410  N   THR A 178      -8.004  -1.513  26.446  1.00117.85           N  
ATOM   1411  CA  THR A 178      -8.989  -2.393  27.079  1.00115.12           C  
ATOM   1412  C   THR A 178     -10.194  -2.563  26.166  1.00105.43           C  
ATOM   1413  O   THR A 178     -10.379  -1.803  25.213  1.00106.90           O  
ATOM   1414  CB  THR A 178      -9.475  -1.802  28.405  1.00124.59           C  
ATOM   1415  CG2 THR A 178      -8.276  -1.342  29.220  1.00127.62           C  
ATOM   1416  OG1 THR A 178     -10.346  -0.689  28.153  1.00130.31           O  
ATOM   1417  N   ILE A 179     -11.033  -3.536  26.487  1.00 98.96           N  
ATOM   1418  CA  ILE A 179     -12.250  -3.764  25.717  1.00 95.62           C  
ATOM   1419  C   ILE A 179     -13.117  -2.524  25.715  1.00 98.39           C  
ATOM   1420  O   ILE A 179     -13.839  -2.260  24.774  1.00100.80           O  
ATOM   1421  CB  ILE A 179     -13.097  -4.906  26.265  1.00 92.30           C  
ATOM   1422  CG1 ILE A 179     -14.163  -5.314  25.253  1.00 85.62           C  
ATOM   1423  CG2 ILE A 179     -13.763  -4.488  27.560  1.00104.12           C  
ATOM   1424  CD1 ILE A 179     -14.829  -6.609  25.633  1.00 86.38           C  
ATOM   1425  N   PHE A 180     -13.054  -1.755  26.788  1.00103.84           N  
ATOM   1426  CA  PHE A 180     -13.869  -0.556  26.877  1.00105.48           C  
ATOM   1427  C   PHE A 180     -13.363   0.486  25.911  1.00102.58           C  
ATOM   1428  O   PHE A 180     -14.147   1.255  25.385  1.00101.91           O  
ATOM   1429  CB  PHE A 180     -13.915  -0.058  28.311  1.00112.11           C  
ATOM   1430  CG  PHE A 180     -14.392  -1.105  29.246  1.00118.29           C  
ATOM   1431  CD1 PHE A 180     -15.739  -1.418  29.299  1.00123.27           C  
ATOM   1432  CD2 PHE A 180     -13.496  -1.859  29.985  1.00119.50           C  
ATOM   1433  CE1 PHE A 180     -16.193  -2.423  30.126  1.00129.94           C  
ATOM   1434  CE2 PHE A 180     -13.942  -2.867  30.816  1.00123.83           C  
ATOM   1435  CZ  PHE A 180     -15.293  -3.147  30.892  1.00130.73           C  
ATOM   1436  N   GLY A 181     -12.062   0.496  25.651  1.00103.71           N  
ATOM   1437  CA  GLY A 181     -11.503   1.425  24.670  1.00106.34           C  
ATOM   1438  C   GLY A 181     -12.006   1.079  23.276  1.00100.21           C  
ATOM   1439  O   GLY A 181     -12.209   1.944  22.432  1.00 98.59           O  
ATOM   1440  N   TRP A 182     -12.224  -0.202  23.046  1.00 98.60           N  
ATOM   1441  CA  TRP A 182     -12.742  -0.670  21.769  1.00 96.17           C  
ATOM   1442  C   TRP A 182     -14.098  -0.043  21.468  1.00 98.35           C  
ATOM   1443  O   TRP A 182     -14.467   0.165  20.324  1.00100.18           O  
ATOM   1444  CB  TRP A 182     -12.870  -2.183  21.817  1.00 91.55           C  
ATOM   1445  CG  TRP A 182     -13.404  -2.780  20.595  1.00 88.17           C  
ATOM   1446  CD1 TRP A 182     -12.734  -2.973  19.430  1.00 95.48           C  
ATOM   1447  CD2 TRP A 182     -14.719  -3.299  20.397  1.00 83.23           C  
ATOM   1448  CE2 TRP A 182     -14.780  -3.782  19.083  1.00 90.68           C  
ATOM   1449  CE3 TRP A 182     -15.845  -3.404  21.197  1.00 83.75           C  
ATOM   1450  NE1 TRP A 182     -13.555  -3.572  18.510  1.00100.49           N  
ATOM   1451  CZ2 TRP A 182     -15.924  -4.361  18.551  1.00 89.62           C  
ATOM   1452  CZ3 TRP A 182     -16.978  -3.976  20.670  1.00 86.95           C  
ATOM   1453  CH2 TRP A 182     -17.011  -4.445  19.358  1.00 87.10           C  
ATOM   1454  N   PHE A 183     -14.858   0.263  22.499  1.00100.39           N  
ATOM   1455  CA  PHE A 183     -16.177   0.841  22.274  1.00 99.70           C  
ATOM   1456  C   PHE A 183     -16.149   2.248  21.713  1.00102.69           C  
ATOM   1457  O   PHE A 183     -17.165   2.719  21.214  1.00104.94           O  
ATOM   1458  CB  PHE A 183     -17.000   0.826  23.551  1.00 98.27           C  
ATOM   1459  CG  PHE A 183     -17.615  -0.489  23.821  1.00 91.77           C  
ATOM   1460  CD1 PHE A 183     -16.929  -1.439  24.543  1.00 93.27           C  
ATOM   1461  CD2 PHE A 183     -18.860  -0.795  23.311  1.00 90.15           C  
ATOM   1462  CE1 PHE A 183     -17.483  -2.680  24.771  1.00 97.18           C  
ATOM   1463  CE2 PHE A 183     -19.426  -2.034  23.531  1.00 89.91           C  
ATOM   1464  CZ  PHE A 183     -18.735  -2.982  24.257  1.00 93.97           C  
ATOM   1465  N   ARG A 184     -15.019   2.940  21.802  1.00101.42           N  
ATOM   1466  CA  ARG A 184     -14.935   4.252  21.177  1.00105.39           C  
ATOM   1467  C   ARG A 184     -14.104   4.194  19.901  1.00101.27           C  
ATOM   1468  O   ARG A 184     -13.745   5.212  19.317  1.00 95.88           O  
ATOM   1469  CB  ARG A 184     -14.407   5.299  22.148  1.00117.60           C  
ATOM   1470  CG  ARG A 184     -12.974   5.116  22.611  1.00122.10           C  
ATOM   1471  CD  ARG A 184     -12.643   6.149  23.677  1.00122.65           C  
ATOM   1472  NE  ARG A 184     -13.527   6.039  24.831  1.00113.51           N  
ATOM   1473  CZ  ARG A 184     -13.601   6.938  25.804  1.00113.12           C  
ATOM   1474  NH1 ARG A 184     -12.827   8.024  25.799  1.00111.43           N1+
ATOM   1475  NH2 ARG A 184     -14.460   6.750  26.791  1.00118.24           N  
ATOM   1476  N   TRP A 185     -13.814   2.983  19.455  1.00101.23           N  
ATOM   1477  CA  TRP A 185     -13.137   2.780  18.182  1.00 99.76           C  
ATOM   1478  C   TRP A 185     -14.009   3.307  17.052  1.00 98.35           C  
ATOM   1479  O   TRP A 185     -15.217   3.249  17.126  1.00 95.89           O  
ATOM   1480  CB  TRP A 185     -12.893   1.294  17.987  1.00 96.81           C  
ATOM   1481  CG  TRP A 185     -12.040   1.004  16.856  1.00 98.31           C  
ATOM   1482  CD1 TRP A 185     -10.676   1.001  16.849  1.00108.49           C  
ATOM   1483  CD2 TRP A 185     -12.454   0.679  15.534  1.00101.28           C  
ATOM   1484  CE2 TRP A 185     -11.281   0.489  14.761  1.00110.99           C  
ATOM   1485  CE3 TRP A 185     -13.694   0.541  14.918  1.00 99.85           C  
ATOM   1486  NE1 TRP A 185     -10.208   0.691  15.591  1.00115.00           N  
ATOM   1487  CZ2 TRP A 185     -11.319   0.155  13.398  1.00105.76           C  
ATOM   1488  CZ3 TRP A 185     -13.731   0.213  13.559  1.00102.57           C  
ATOM   1489  CH2 TRP A 185     -12.550   0.023  12.819  1.00100.48           C  
ATOM   1490  N   THR A 186     -13.375   3.827  16.010  1.00101.36           N  
ATOM   1491  CA  THR A 186     -14.076   4.347  14.849  1.00 99.53           C  
ATOM   1492  C   THR A 186     -13.410   3.916  13.552  1.00106.31           C  
ATOM   1493  O   THR A 186     -14.059   3.828  12.506  1.00109.43           O  
ATOM   1494  CB  THR A 186     -14.100   5.878  14.862  1.00 91.51           C  
ATOM   1495  CG2 THR A 186     -14.969   6.348  15.975  1.00 96.34           C  
ATOM   1496  OG1 THR A 186     -12.776   6.397  15.054  1.00 80.63           O  
ATOM   1497  N   GLY A 187     -12.103   3.668  13.621  1.00111.11           N  
ATOM   1498  CA  GLY A 187     -11.323   3.312  12.447  1.00110.69           C  
ATOM   1499  C   GLY A 187     -10.889   4.523  11.660  1.00115.73           C  
ATOM   1500  O   GLY A 187     -10.364   4.396  10.549  1.00117.99           O  
ATOM   1501  N   LEU A 188     -11.119   5.705  12.223  1.00116.92           N  
ATOM   1502  CA  LEU A 188     -10.792   6.954  11.518  1.00113.87           C  
ATOM   1503  C   LEU A 188      -9.512   7.630  11.984  1.00125.03           C  
ATOM   1504  O   LEU A 188      -9.099   8.633  11.403  1.00135.65           O  
ATOM   1505  CB  LEU A 188     -11.940   7.939  11.652  1.00101.34           C  
ATOM   1506  CG  LEU A 188     -13.251   7.342  11.171  1.00 94.25           C  
ATOM   1507  CD1 LEU A 188     -14.273   8.447  10.993  1.00 90.95           C  
ATOM   1508  CD2 LEU A 188     -13.058   6.629   9.853  1.00 89.16           C  
ATOM   1509  N   LYS A 189      -8.874   7.070  13.012  1.00128.10           N  
ATOM   1510  CA  LYS A 189      -7.594   7.601  13.514  1.00129.96           C  
ATOM   1511  C   LYS A 189      -6.587   6.457  13.667  1.00130.25           C  
ATOM   1512  O   LYS A 189      -6.208   6.128  14.787  1.00127.80           O  
ATOM   1513  CB  LYS A 189      -7.753   8.333  14.868  1.00127.56           C  
ATOM   1514  CG  LYS A 189      -8.466   9.678  14.819  1.00126.28           C  
ATOM   1515  CD  LYS A 189      -9.919   9.545  15.249  1.00126.46           C  
ATOM   1516  CE  LYS A 189     -10.686  10.851  15.107  1.00127.84           C  
ATOM   1517  NZ  LYS A 189     -12.162  10.606  15.074  1.00119.96           N1+
ATOM   1518  N   PRO A 190      -6.166   5.846  12.540  1.00127.00           N  
ATOM   1519  CA  PRO A 190      -5.264   4.695  12.540  1.00128.49           C  
ATOM   1520  C   PRO A 190      -4.096   4.806  13.523  1.00130.78           C  
ATOM   1521  O   PRO A 190      -3.391   5.820  13.546  1.00127.85           O  
ATOM   1522  CB  PRO A 190      -4.744   4.663  11.101  1.00123.88           C  
ATOM   1523  CG  PRO A 190      -5.865   5.219  10.296  1.00124.77           C  
ATOM   1524  CD  PRO A 190      -6.595   6.199  11.175  1.00124.26           C  
ATOM   1525  N   GLY A 191      -3.907   3.764  14.333  1.00132.02           N  
ATOM   1526  CA  GLY A 191      -2.811   3.720  15.287  1.00128.13           C  
ATOM   1527  C   GLY A 191      -3.072   4.457  16.591  1.00125.22           C  
ATOM   1528  O   GLY A 191      -2.270   4.378  17.511  1.00127.55           O  
ATOM   1529  N   LYS A 192      -4.182   5.186  16.665  1.00123.01           N  
ATOM   1530  CA  LYS A 192      -4.523   6.037  17.803  1.00122.69           C  
ATOM   1531  C   LYS A 192      -5.670   5.508  18.671  1.00114.99           C  
ATOM   1532  O   LYS A 192      -5.987   6.056  19.727  1.00110.63           O  
ATOM   1533  CB  LYS A 192      -5.022   7.337  17.206  1.00131.09           C  
ATOM   1534  CG  LYS A 192      -3.957   8.231  16.536  1.00137.81           C  
ATOM   1535  CD  LYS A 192      -3.624   9.407  17.438  1.00149.57           C  
ATOM   1536  CE  LYS A 192      -2.313  10.070  17.044  1.00157.08           C  
ATOM   1537  NZ  LYS A 192      -2.243  11.495  17.491  1.00162.33           N1+
ATOM   1538  N   GLU A 193      -6.293   4.434  18.208  1.00113.12           N  
ATOM   1539  CA  GLU A 193      -7.422   3.810  18.898  1.00109.66           C  
ATOM   1540  C   GLU A 193      -7.153   2.330  19.204  1.00100.79           C  
ATOM   1541  O   GLU A 193      -6.085   1.800  18.889  1.00100.67           O  
ATOM   1542  CB  GLU A 193      -8.682   3.916  18.040  1.00118.62           C  
ATOM   1543  CG  GLU A 193      -8.819   5.200  17.225  1.00125.65           C  
ATOM   1544  CD  GLU A 193     -10.158   5.292  16.503  1.00130.12           C  
ATOM   1545  OE1 GLU A 193     -11.183   5.530  17.184  1.00143.96           O  
ATOM   1546  OE2 GLU A 193     -10.201   5.087  15.268  1.00117.12           O1-
ATOM   1547  N   PHE A 194      -8.123   1.680  19.829  1.00 96.39           N  
ATOM   1548  CA  PHE A 194      -7.986   0.295  20.198  1.00 97.43           C  
ATOM   1549  C   PHE A 194      -7.483  -0.489  18.974  1.00 95.57           C  
ATOM   1550  O   PHE A 194      -8.119  -0.491  17.915  1.00 98.87           O  
ATOM   1551  CB  PHE A 194      -9.325  -0.250  20.658  1.00 96.97           C  
ATOM   1552  CG  PHE A 194      -9.276  -1.688  21.036  1.00 96.97           C  
ATOM   1553  CD1 PHE A 194      -9.281  -2.675  20.068  1.00 94.70           C  
ATOM   1554  CD2 PHE A 194      -9.192  -2.056  22.367  1.00103.01           C  
ATOM   1555  CE1 PHE A 194      -9.220  -4.002  20.422  1.00100.11           C  
ATOM   1556  CE2 PHE A 194      -9.127  -3.385  22.735  1.00105.62           C  
ATOM   1557  CZ  PHE A 194      -9.141  -4.362  21.759  1.00106.07           C  
ATOM   1558  N   PRO A 195      -6.352  -1.182  19.122  1.00 97.33           N  
ATOM   1559  CA  PRO A 195      -5.730  -1.877  17.990  1.00101.13           C  
ATOM   1560  C   PRO A 195      -6.609  -2.946  17.355  1.00 98.47           C  
ATOM   1561  O   PRO A 195      -7.176  -3.796  18.051  1.00 97.93           O  
ATOM   1562  CB  PRO A 195      -4.494  -2.517  18.615  1.00106.06           C  
ATOM   1563  CG  PRO A 195      -4.876  -2.744  20.031  1.00106.15           C  
ATOM   1564  CD  PRO A 195      -5.737  -1.568  20.402  1.00101.84           C  
ATOM   1565  N   HIS A 196      -6.709  -2.903  16.033  1.00 95.74           N  
ATOM   1566  CA  HIS A 196      -7.425  -3.932  15.279  1.00 97.81           C  
ATOM   1567  C   HIS A 196      -8.903  -4.032  15.668  1.00 95.66           C  
ATOM   1568  O   HIS A 196      -9.469  -5.127  15.699  1.00 97.00           O  
ATOM   1569  CB  HIS A 196      -6.789  -5.311  15.491  1.00108.22           C  
ATOM   1570  CG  HIS A 196      -5.330  -5.392  15.151  1.00116.29           C  
ATOM   1571  CD2 HIS A 196      -4.227  -5.307  15.931  1.00118.70           C  
ATOM   1572  ND1 HIS A 196      -4.875  -5.663  13.879  1.00127.23           N  
ATOM   1573  CE1 HIS A 196      -3.554  -5.714  13.885  1.00124.64           C  
ATOM   1574  NE2 HIS A 196      -3.136  -5.503  15.120  1.00117.79           N  
ATOM   1575  N   GLY A 197      -9.530  -2.903  15.971  1.00 95.30           N  
ATOM   1576  CA  GLY A 197     -10.945  -2.899  16.288  1.00 95.40           C  
ATOM   1577  C   GLY A 197     -11.771  -3.497  15.153  1.00 96.12           C  
ATOM   1578  O   GLY A 197     -12.831  -4.090  15.371  1.00 96.84           O  
ATOM   1579  N   ASP A 198     -11.277  -3.326  13.931  1.00 95.21           N  
ATOM   1580  CA  ASP A 198     -11.949  -3.817  12.737  1.00 93.84           C  
ATOM   1581  C   ASP A 198     -11.947  -5.341  12.660  1.00 94.34           C  
ATOM   1582  O   ASP A 198     -12.962  -5.961  12.350  1.00 95.44           O  
ATOM   1583  CB  ASP A 198     -11.281  -3.232  11.483  1.00 96.60           C  
ATOM   1584  CG  ASP A 198      -9.821  -3.660  11.328  1.00 94.69           C  
ATOM   1585  OD1 ASP A 198      -9.165  -3.872  12.360  1.00 85.10           O  
ATOM   1586  OD2 ASP A 198      -9.344  -3.781  10.175  1.00 98.51           O1-
ATOM   1587  N   SER A 199     -10.801  -5.947  12.935  1.00 97.95           N  
ATOM   1588  CA  SER A 199     -10.698  -7.399  12.876  1.00102.66           C  
ATOM   1589  C   SER A 199     -11.532  -8.017  13.993  1.00 99.60           C  
ATOM   1590  O   SER A 199     -12.091  -9.100  13.834  1.00 98.99           O  
ATOM   1591  CB  SER A 199      -9.234  -7.861  12.965  1.00113.94           C  
ATOM   1592  OG  SER A 199      -8.518  -7.535  11.779  1.00120.34           O  
ATOM   1593  N   LEU A 200     -11.607  -7.338  15.133  1.00 98.77           N  
ATOM   1594  CA  LEU A 200     -12.422  -7.836  16.230  1.00 97.17           C  
ATOM   1595  C   LEU A 200     -13.874  -7.854  15.821  1.00 93.81           C  
ATOM   1596  O   LEU A 200     -14.586  -8.828  16.051  1.00 97.13           O  
ATOM   1597  CB  LEU A 200     -12.296  -6.962  17.464  1.00 92.52           C  
ATOM   1598  CG  LEU A 200     -12.967  -7.628  18.664  1.00 91.74           C  
ATOM   1599  CD1 LEU A 200     -11.968  -8.591  19.296  1.00 86.15           C  
ATOM   1600  CD2 LEU A 200     -13.457  -6.618  19.689  1.00 93.28           C  
ATOM   1601  N   ALA A 201     -14.326  -6.770  15.226  1.00 92.23           N  
ATOM   1602  CA  ALA A 201     -15.709  -6.704  14.796  1.00 96.63           C  
ATOM   1603  C   ALA A 201     -16.039  -7.834  13.812  1.00 99.33           C  
ATOM   1604  O   ALA A 201     -17.111  -8.439  13.875  1.00100.32           O  
ATOM   1605  CB  ALA A 201     -15.994  -5.354  14.188  1.00106.30           C  
ATOM   1606  N   SER A 202     -15.121  -8.117  12.898  1.00100.81           N  
ATOM   1607  CA  SER A 202     -15.308  -9.195  11.942  1.00104.23           C  
ATOM   1608  C   SER A 202     -15.357 -10.549  12.663  1.00105.60           C  
ATOM   1609  O   SER A 202     -16.072 -11.456  12.244  1.00107.15           O  
ATOM   1610  CB  SER A 202     -14.169  -9.181  10.914  1.00106.10           C  
ATOM   1611  OG  SER A 202     -14.033  -7.900  10.315  1.00101.33           O  
ATOM   1612  N   LEU A 203     -14.590 -10.691  13.741  1.00101.32           N  
ATOM   1613  CA  LEU A 203     -14.618 -11.936  14.498  1.00102.08           C  
ATOM   1614  C   LEU A 203     -16.043 -12.220  14.924  1.00101.19           C  
ATOM   1615  O   LEU A 203     -16.506 -13.363  14.893  1.00105.22           O  
ATOM   1616  CB  LEU A 203     -13.740 -11.886  15.758  1.00105.87           C  
ATOM   1617  CG  LEU A 203     -12.274 -12.351  15.771  1.00114.28           C  
ATOM   1618  CD1 LEU A 203     -11.864 -12.742  17.191  1.00118.16           C  
ATOM   1619  CD2 LEU A 203     -12.000 -13.504  14.809  1.00114.15           C  
ATOM   1620  N   PHE A 204     -16.738 -11.172  15.333  1.00 96.66           N  
ATOM   1621  CA  PHE A 204     -18.098 -11.349  15.800  1.00 96.29           C  
ATOM   1622  C   PHE A 204     -19.091 -11.685  14.718  1.00100.66           C  
ATOM   1623  O   PHE A 204     -19.858 -12.631  14.858  1.00107.35           O  
ATOM   1624  CB  PHE A 204     -18.574 -10.122  16.512  1.00 91.86           C  
ATOM   1625  CG  PHE A 204     -18.017  -9.993  17.868  1.00 90.35           C  
ATOM   1626  CD1 PHE A 204     -18.556 -10.713  18.905  1.00 88.34           C  
ATOM   1627  CD2 PHE A 204     -16.944  -9.151  18.112  1.00 97.78           C  
ATOM   1628  CE1 PHE A 204     -18.043 -10.585  20.178  1.00 97.03           C  
ATOM   1629  CE2 PHE A 204     -16.423  -9.013  19.384  1.00 99.16           C  
ATOM   1630  CZ  PHE A 204     -16.970  -9.738  20.420  1.00 98.33           C  
ATOM   1631  N   SER A 205     -19.102 -10.901  13.650  1.00100.69           N  
ATOM   1632  CA  SER A 205     -20.067 -11.095  12.573  1.00106.33           C  
ATOM   1633  C   SER A 205     -19.809 -12.342  11.725  1.00108.56           C  
ATOM   1634  O   SER A 205     -20.739 -12.938  11.185  1.00106.69           O  
ATOM   1635  CB  SER A 205     -20.062  -9.871  11.655  1.00113.66           C  
ATOM   1636  OG  SER A 205     -18.757  -9.601  11.178  1.00115.84           O  
ATOM   1637  N   GLU A 206     -18.547 -12.727  11.590  1.00108.47           N  
ATOM   1638  CA  GLU A 206     -18.198 -13.823  10.704  1.00110.24           C  
ATOM   1639  C   GLU A 206     -17.909 -15.133  11.429  1.00106.71           C  
ATOM   1640  O   GLU A 206     -18.053 -16.202  10.842  1.00106.37           O  
ATOM   1641  CB  GLU A 206     -17.020 -13.391   9.833  1.00117.69           C  
ATOM   1642  CG  GLU A 206     -17.408 -12.298   8.837  1.00124.54           C  
ATOM   1643  CD  GLU A 206     -16.302 -11.283   8.581  1.00134.58           C  
ATOM   1644  OE1 GLU A 206     -15.127 -11.688   8.451  1.00149.43           O  
ATOM   1645  OE2 GLU A 206     -16.611 -10.073   8.490  1.00136.64           O1-
ATOM   1646  N   GLU A 207     -17.534 -15.078  12.704  1.00105.59           N  
ATOM   1647  CA  GLU A 207     -17.199 -16.309  13.424  1.00110.73           C  
ATOM   1648  C   GLU A 207     -18.014 -16.567  14.708  1.00109.52           C  
ATOM   1649  O   GLU A 207     -18.699 -17.600  14.852  1.00112.46           O  
ATOM   1650  CB  GLU A 207     -15.706 -16.327  13.780  1.00121.70           C  
ATOM   1651  CG  GLU A 207     -14.767 -16.383  12.579  1.00137.54           C  
ATOM   1652  CD  GLU A 207     -13.318 -16.708  12.950  1.00150.74           C  
ATOM   1653  OE1 GLU A 207     -13.065 -17.207  14.077  1.00166.83           O  
ATOM   1654  OE2 GLU A 207     -12.423 -16.477  12.101  1.00155.29           O1-
ATOM   1655  N   ILE A 208     -17.886 -15.653  15.660  1.00106.86           N  
ATOM   1656  CA  ILE A 208     -18.471 -15.876  16.976  1.00102.25           C  
ATOM   1657  C   ILE A 208     -19.980 -15.977  16.963  1.00104.10           C  
ATOM   1658  O   ILE A 208     -20.519 -16.901  17.537  1.00109.95           O  
ATOM   1659  CB  ILE A 208     -18.077 -14.798  17.981  1.00 94.22           C  
ATOM   1660  CG1 ILE A 208     -16.570 -14.852  18.231  1.00 99.90           C  
ATOM   1661  CG2 ILE A 208     -18.831 -15.004  19.275  1.00 83.67           C  
ATOM   1662  CD1 ILE A 208     -15.950 -13.485  18.424  1.00113.16           C  
ATOM   1663  N   TYR A 209     -20.683 -15.050  16.335  1.00103.93           N  
ATOM   1664  CA  TYR A 209     -22.132 -15.147  16.369  1.00102.35           C  
ATOM   1665  C   TYR A 209     -22.685 -16.321  15.564  1.00106.00           C  
ATOM   1666  O   TYR A 209     -23.554 -17.040  16.037  1.00112.35           O  
ATOM   1667  CB  TYR A 209     -22.779 -13.860  15.898  1.00106.12           C  
ATOM   1668  CG  TYR A 209     -24.261 -13.832  16.116  1.00112.18           C  
ATOM   1669  CD1 TYR A 209     -24.800 -13.414  17.324  1.00121.78           C  
ATOM   1670  CD2 TYR A 209     -25.129 -14.215  15.116  1.00122.70           C  
ATOM   1671  CE1 TYR A 209     -26.172 -13.377  17.527  1.00128.54           C  
ATOM   1672  CE2 TYR A 209     -26.499 -14.179  15.305  1.00133.08           C  
ATOM   1673  CZ  TYR A 209     -27.017 -13.761  16.512  1.00132.17           C  
ATOM   1674  OH  TYR A 209     -28.381 -13.724  16.675  1.00132.92           O  
ATOM   1675  N   PRO A 210     -22.191 -16.530  14.342  1.00104.88           N  
ATOM   1676  CA  PRO A 210     -22.725 -17.640  13.552  1.00106.58           C  
ATOM   1677  C   PRO A 210     -22.382 -19.036  14.086  1.00111.36           C  
ATOM   1678  O   PRO A 210     -23.210 -19.946  14.028  1.00112.82           O  
ATOM   1679  CB  PRO A 210     -22.085 -17.445  12.173  1.00107.63           C  
ATOM   1680  CG  PRO A 210     -21.377 -16.135  12.224  1.00110.23           C  
ATOM   1681  CD  PRO A 210     -21.075 -15.871  13.662  1.00107.23           C  
ATOM   1682  N   PHE A 211     -21.171 -19.221  14.596  1.00110.78           N  
ATOM   1683  CA  PHE A 211     -20.746 -20.551  15.018  1.00114.03           C  
ATOM   1684  C   PHE A 211     -20.618 -20.750  16.535  1.00120.63           C  
ATOM   1685  O   PHE A 211     -20.026 -21.738  16.995  1.00133.56           O  
ATOM   1686  CB  PHE A 211     -19.411 -20.892  14.357  1.00120.26           C  
ATOM   1687  CG  PHE A 211     -19.387 -20.674  12.870  1.00126.29           C  
ATOM   1688  CD1 PHE A 211     -20.524 -20.889  12.086  1.00125.76           C  
ATOM   1689  CD2 PHE A 211     -18.209 -20.288  12.243  1.00128.74           C  
ATOM   1690  CE1 PHE A 211     -20.488 -20.690  10.717  1.00128.09           C  
ATOM   1691  CE2 PHE A 211     -18.170 -20.093  10.873  1.00131.19           C  
ATOM   1692  CZ  PHE A 211     -19.310 -20.294  10.109  1.00129.40           C  
ATOM   1693  N   CYS A 212     -21.190 -19.846  17.316  1.00118.16           N  
ATOM   1694  CA  CYS A 212     -21.112 -19.958  18.775  1.00124.75           C  
ATOM   1695  C   CYS A 212     -21.471 -21.354  19.292  1.00129.84           C  
ATOM   1696  O   CYS A 212     -20.829 -21.877  20.196  1.00131.38           O  
ATOM   1697  CB  CYS A 212     -22.053 -18.949  19.410  1.00133.44           C  
ATOM   1698  SG  CYS A 212     -23.710 -19.078  18.722  1.00160.06           S  
ATOM   1699  N   VAL A 213     -22.521 -21.947  18.739  1.00126.13           N  
ATOM   1700  CA  VAL A 213     -22.973 -23.255  19.200  1.00126.06           C  
ATOM   1701  C   VAL A 213     -21.898 -24.331  18.996  1.00133.36           C  
ATOM   1702  O   VAL A 213     -21.706 -25.205  19.845  1.00135.57           O  
ATOM   1703  CB  VAL A 213     -24.302 -23.661  18.525  1.00122.17           C  
ATOM   1704  CG1 VAL A 213     -25.477 -22.975  19.198  1.00110.84           C  
ATOM   1705  CG2 VAL A 213     -24.291 -23.290  17.050  1.00124.92           C  
ATOM   1706  N   LYS A 214     -21.185 -24.264  17.878  1.00133.54           N  
ATOM   1707  CA  LYS A 214     -20.122 -25.233  17.625  1.00131.30           C  
ATOM   1708  C   LYS A 214     -19.009 -25.031  18.638  1.00137.22           C  
ATOM   1709  O   LYS A 214     -18.411 -25.998  19.106  1.00143.09           O  
ATOM   1710  CB  LYS A 214     -19.558 -25.105  16.207  1.00127.25           C  
ATOM   1711  CG  LYS A 214     -20.556 -25.418  15.100  1.00134.78           C  
ATOM   1712  CD  LYS A 214     -19.891 -25.370  13.726  1.00139.89           C  
ATOM   1713  CE  LYS A 214     -20.893 -25.317  12.575  1.00141.49           C  
ATOM   1714  NZ  LYS A 214     -21.706 -26.553  12.400  1.00147.60           N1+
ATOM   1715  N   TYR A 215     -18.730 -23.774  18.985  1.00138.79           N  
ATOM   1716  CA  TYR A 215     -17.690 -23.474  19.976  1.00138.37           C  
ATOM   1717  C   TYR A 215     -18.110 -23.995  21.348  1.00142.16           C  
ATOM   1718  O   TYR A 215     -17.312 -24.589  22.069  1.00148.47           O  
ATOM   1719  CB  TYR A 215     -17.393 -21.970  20.055  1.00136.01           C  
ATOM   1720  CG  TYR A 215     -16.540 -21.431  18.921  1.00140.04           C  
ATOM   1721  CD1 TYR A 215     -15.149 -21.496  18.968  1.00144.61           C  
ATOM   1722  CD2 TYR A 215     -17.126 -20.843  17.801  1.00140.15           C  
ATOM   1723  CE1 TYR A 215     -14.372 -20.999  17.924  1.00146.21           C  
ATOM   1724  CE2 TYR A 215     -16.363 -20.344  16.755  1.00138.36           C  
ATOM   1725  CZ  TYR A 215     -14.989 -20.420  16.820  1.00142.17           C  
ATOM   1726  OH  TYR A 215     -14.249 -19.918  15.775  1.00144.18           O  
ATOM   1727  N   TYR A 216     -19.366 -23.763  21.709  1.00140.64           N  
ATOM   1728  CA  TYR A 216     -19.896 -24.239  22.986  1.00148.05           C  
ATOM   1729  C   TYR A 216     -19.806 -25.745  23.122  1.00145.75           C  
ATOM   1730  O   TYR A 216     -19.415 -26.256  24.171  1.00148.93           O  
ATOM   1731  CB  TYR A 216     -21.361 -23.854  23.139  1.00166.37           C  
ATOM   1732  CG  TYR A 216     -21.959 -24.227  24.488  1.00171.88           C  
ATOM   1733  CD1 TYR A 216     -21.570 -23.566  25.651  1.00172.23           C  
ATOM   1734  CD2 TYR A 216     -22.919 -25.227  24.599  1.00174.92           C  
ATOM   1735  CE1 TYR A 216     -22.118 -23.889  26.883  1.00173.18           C  
ATOM   1736  CE2 TYR A 216     -23.473 -25.555  25.831  1.00178.55           C  
ATOM   1737  CZ  TYR A 216     -23.069 -24.882  26.971  1.00177.06           C  
ATOM   1738  OH  TYR A 216     -23.616 -25.198  28.198  1.00184.93           O  
ATOM   1739  N   ALA A 217     -20.205 -26.455  22.073  1.00139.71           N  
ATOM   1740  CA  ALA A 217     -20.165 -27.916  22.082  1.00142.89           C  
ATOM   1741  C   ALA A 217     -18.735 -28.407  22.288  1.00148.37           C  
ATOM   1742  O   ALA A 217     -18.473 -29.299  23.098  1.00154.37           O  
ATOM   1743  CB  ALA A 217     -20.723 -28.469  20.785  1.00146.87           C  
ATOM   1744  N   GLU A 218     -17.816 -27.808  21.543  1.00149.13           N  
ATOM   1745  CA  GLU A 218     -16.406 -28.154  21.632  1.00155.49           C  
ATOM   1746  C   GLU A 218     -15.898 -27.951  23.066  1.00155.52           C  
ATOM   1747  O   GLU A 218     -15.118 -28.748  23.582  1.00158.38           O  
ATOM   1748  CB  GLU A 218     -15.625 -27.279  20.647  1.00173.81           C  
ATOM   1749  CG  GLU A 218     -14.140 -27.564  20.530  1.00178.29           C  
ATOM   1750  CD  GLU A 218     -13.457 -26.596  19.581  1.00188.03           C  
ATOM   1751  OE1 GLU A 218     -13.496 -25.366  19.839  1.00194.93           O  
ATOM   1752  OE2 GLU A 218     -12.879 -27.067  18.577  1.00199.27           O1-
ATOM   1753  N   ALA A 219     -16.350 -26.875  23.700  1.00152.20           N  
ATOM   1754  CA  ALA A 219     -15.948 -26.552  25.066  1.00152.58           C  
ATOM   1755  C   ALA A 219     -16.535 -27.540  26.053  1.00156.57           C  
ATOM   1756  O   ALA A 219     -15.874 -27.917  27.004  1.00158.73           O  
ATOM   1757  CB  ALA A 219     -16.384 -25.141  25.437  1.00151.40           C  
ATOM   1758  N   GLN A 220     -17.782 -27.946  25.844  1.00159.58           N  
ATOM   1759  CA  GLN A 220     -18.403 -28.919  26.746  1.00164.77           C  
ATOM   1760  C   GLN A 220     -17.830 -30.304  26.540  1.00159.71           C  
ATOM   1761  O   GLN A 220     -17.822 -31.118  27.449  1.00152.42           O  
ATOM   1762  CB  GLN A 220     -19.929 -28.917  26.618  1.00181.47           C  
ATOM   1763  CG  GLN A 220     -20.556 -27.669  27.222  1.00199.74           C  
ATOM   1764  CD  GLN A 220     -19.963 -27.314  28.583  1.00214.22           C  
ATOM   1765  NE2 GLN A 220     -19.160 -26.252  28.627  1.00216.11           N  
ATOM   1766  OE1 GLN A 220     -20.214 -27.996  29.576  1.00230.81           O  
ATOM   1767  N   ARG A 221     -17.325 -30.549  25.341  1.00161.16           N  
ATOM   1768  CA  ARG A 221     -16.667 -31.807  24.991  1.00158.58           C  
ATOM   1769  C   ARG A 221     -15.347 -31.962  25.751  1.00161.14           C  
ATOM   1770  O   ARG A 221     -14.937 -33.063  26.092  1.00164.16           O  
ATOM   1771  CB  ARG A 221     -16.400 -31.754  23.496  1.00152.80           C  
ATOM   1772  CG  ARG A 221     -15.658 -32.908  22.864  1.00156.58           C  
ATOM   1773  CD  ARG A 221     -15.208 -32.420  21.491  1.00172.10           C  
ATOM   1774  NE  ARG A 221     -14.917 -33.478  20.526  1.00177.91           N  
ATOM   1775  CZ  ARG A 221     -14.509 -33.259  19.274  1.00163.28           C  
ATOM   1776  NH1 ARG A 221     -14.318 -32.020  18.829  1.00155.79           N1+
ATOM   1777  NH2 ARG A 221     -14.277 -34.284  18.464  1.00162.86           N  
ATOM   1778  N   ASP A 222     -14.667 -30.849  25.980  1.00163.64           N  
ATOM   1779  CA  ASP A 222     -13.358 -30.880  26.627  1.00167.59           C  
ATOM   1780  C   ASP A 222     -13.447 -30.955  28.150  1.00162.07           C  
ATOM   1781  O   ASP A 222     -12.481 -31.328  28.818  1.00146.30           O  
ATOM   1782  CB  ASP A 222     -12.548 -29.646  26.229  1.00173.68           C  
ATOM   1783  CG  ASP A 222     -12.128 -29.657  24.759  1.00173.74           C  
ATOM   1784  OD1 ASP A 222     -12.057 -30.747  24.146  1.00166.97           O  
ATOM   1785  OD2 ASP A 222     -11.868 -28.562  24.220  1.00167.95           O1-
ATOM   1786  N   LEU A 223     -14.576 -30.488  28.688  1.00177.23           N  
ATOM   1787  CA  LEU A 223     -14.812 -30.340  30.137  1.00196.77           C  
ATOM   1788  C   LEU A 223     -14.730 -31.608  30.982  1.00222.89           C  
ATOM   1789  O   LEU A 223     -14.475 -31.511  32.175  1.00211.77           O  
ATOM   1790  CB  LEU A 223     -16.192 -29.735  30.382  1.00182.26           C  
ATOM   1791  CG  LEU A 223     -16.611 -29.276  31.796  1.00163.26           C  
ATOM   1792  CD1 LEU A 223     -17.434 -27.997  31.705  1.00144.76           C  
ATOM   1793  CD2 LEU A 223     -17.383 -30.368  32.536  1.00143.63           C  
ATOM   1794  N   GLU A 224     -15.016 -32.773  30.394  1.00250.23           N  
ATOM   1795  CA  GLU A 224     -14.920 -34.057  31.115  1.00249.57           C  
ATOM   1796  C   GLU A 224     -13.563 -34.738  31.035  1.00252.08           C  
ATOM   1797  O   GLU A 224     -13.466 -35.893  31.409  1.00263.53           O  
ATOM   1798  CB  GLU A 224     -16.065 -35.022  30.711  1.00245.01           C  
ATOM   1799  CG  GLU A 224     -15.870 -35.897  29.467  1.00238.60           C  
ATOM   1800  CD  GLU A 224     -16.072 -35.159  28.159  1.00231.55           C  
ATOM   1801  OE1 GLU A 224     -16.385 -33.955  28.189  1.00227.84           O  
ATOM   1802  OE2 GLU A 224     -15.921 -35.788  27.093  1.00233.08           O1-
ATOM   1803  N   ASP A 225     -12.524 -34.005  30.626  1.00243.24           N  
ATOM   1804  CA  ASP A 225     -11.158 -34.529  30.488  1.00229.33           C  
ATOM   1805  C   ASP A 225     -11.063 -35.468  29.281  1.00218.15           C  
ATOM   1806  O   ASP A 225     -11.530 -35.135  28.186  1.00189.81           O  
ATOM   1807  CB  ASP A 225     -10.657 -35.239  31.770  1.00222.43           C  
ATOM   1808  CG  ASP A 225     -10.720 -34.354  33.022  1.00200.85           C  
ATOM   1809  OD1 ASP A 225     -11.729 -33.646  33.229  1.00185.61           O  
ATOM   1810  OD2 ASP A 225      -9.757 -34.393  33.820  1.00182.91           O1-
TER    1811      ASP A 225 
ATOM   1812  N   ASN B   9      19.062  -5.721  32.624  1.00175.76           N  
ATOM   1813  CA  ASN B   9      18.563  -4.609  33.478  1.00168.45           C  
ATOM   1814  C   ASN B   9      17.038  -4.391  33.082  1.00169.11           C  
ATOM   1815  O   ASN B   9      16.758  -3.674  32.168  1.00167.08           O  
ATOM   1816  CB  ASN B   9      19.455  -3.368  33.391  1.00163.22           C  
ATOM   1817  CG  ASN B   9      20.848  -3.611  33.988  1.00160.40           C  
ATOM   1818  ND2 ASN B   9      21.402  -2.591  34.638  1.00157.95           N  
ATOM   1819  OD1 ASN B   9      21.413  -4.707  33.874  1.00153.70           O  
ATOM   1820  N   GLU B  10      16.122  -5.248  33.522  1.00177.17           N  
ATOM   1821  CA  GLU B  10      15.908  -6.666  33.074  1.00182.81           C  
ATOM   1822  C   GLU B  10      15.570  -6.535  31.578  1.00173.16           C  
ATOM   1823  O   GLU B  10      16.260  -6.918  30.579  1.00166.18           O  
ATOM   1824  CB  GLU B  10      14.890  -7.465  33.944  1.00199.54           C  
ATOM   1825  CG  GLU B  10      15.001  -7.392  35.488  1.00199.72           C  
ATOM   1826  CD  GLU B  10      16.428  -7.564  36.004  1.00203.38           C  
ATOM   1827  OE1 GLU B  10      17.154  -8.424  35.463  1.00207.06           O  
ATOM   1828  OE2 GLU B  10      16.831  -6.854  36.955  1.00197.95           O1-
ATOM   1829  N   HIS B  11      14.441  -5.931  31.478  1.00173.76           N  
ATOM   1830  CA  HIS B  11      13.622  -6.000  30.258  1.00168.83           C  
ATOM   1831  C   HIS B  11      14.237  -5.031  29.295  1.00161.72           C  
ATOM   1832  O   HIS B  11      14.351  -5.300  28.100  1.00160.56           O  
ATOM   1833  CB  HIS B  11      12.154  -5.581  30.475  1.00167.75           C  
ATOM   1834  CG  HIS B  11      11.430  -6.324  31.561  1.00173.06           C  
ATOM   1835  CD2 HIS B  11      11.175  -5.990  32.850  1.00166.65           C  
ATOM   1836  ND1 HIS B  11      10.820  -7.545  31.357  1.00171.41           N  
ATOM   1837  CE1 HIS B  11      10.250  -7.945  32.480  1.00160.98           C  
ATOM   1838  NE2 HIS B  11      10.452  -7.020  33.402  1.00166.05           N  
ATOM   1839  N   ALA B  12      14.641  -3.878  29.839  1.00163.31           N  
ATOM   1840  CA  ALA B  12      15.226  -2.816  29.017  1.00159.12           C  
ATOM   1841  C   ALA B  12      16.532  -3.338  28.457  1.00160.92           C  
ATOM   1842  O   ALA B  12      16.785  -3.207  27.252  1.00159.40           O  
ATOM   1843  CB  ALA B  12      15.456  -1.567  29.844  1.00152.53           C  
ATOM   1844  N   LYS B  13      17.354  -3.927  29.332  1.00165.34           N  
ATOM   1845  CA  LYS B  13      18.646  -4.449  28.909  1.00162.59           C  
ATOM   1846  C   LYS B  13      18.437  -5.486  27.827  1.00156.50           C  
ATOM   1847  O   LYS B  13      19.152  -5.500  26.829  1.00155.40           O  
ATOM   1848  CB  LYS B  13      19.458  -5.072  30.015  1.00170.54           C  
ATOM   1849  CG  LYS B  13      20.968  -4.991  29.796  1.00167.75           C  
ATOM   1850  CD  LYS B  13      21.717  -5.963  30.711  1.00169.89           C  
ATOM   1851  CE  LYS B  13      21.686  -7.386  30.174  1.00168.12           C  
ATOM   1852  NZ  LYS B  13      22.721  -7.615  29.132  1.00161.01           N1+
ATOM   1853  N   ALA B  14      17.451  -6.353  28.048  1.00158.43           N  
ATOM   1854  CA  ALA B  14      17.141  -7.416  27.102  1.00159.71           C  
ATOM   1855  C   ALA B  14      16.755  -6.853  25.732  1.00155.25           C  
ATOM   1856  O   ALA B  14      17.300  -7.268  24.693  1.00152.98           O  
ATOM   1857  CB  ALA B  14      16.021  -8.281  27.659  1.00170.14           C  
ATOM   1858  N   PHE B  15      15.818  -5.906  25.736  1.00153.50           N  
ATOM   1859  CA  PHE B  15      15.331  -5.316  24.496  1.00145.89           C  
ATOM   1860  C   PHE B  15      16.467  -4.641  23.739  1.00145.24           C  
ATOM   1861  O   PHE B  15      16.553  -4.752  22.504  1.00147.84           O  
ATOM   1862  CB  PHE B  15      14.214  -4.299  24.758  1.00143.53           C  
ATOM   1863  CG  PHE B  15      12.821  -4.894  24.870  1.00145.64           C  
ATOM   1864  CD1 PHE B  15      12.307  -5.338  26.087  1.00144.58           C  
ATOM   1865  CD2 PHE B  15      11.995  -4.950  23.749  1.00143.14           C  
ATOM   1866  CE1 PHE B  15      11.023  -5.855  26.179  1.00142.13           C  
ATOM   1867  CE2 PHE B  15      10.709  -5.461  23.833  1.00141.91           C  
ATOM   1868  CZ  PHE B  15      10.225  -5.915  25.049  1.00144.24           C  
ATOM   1869  N   LEU B  16      17.335  -3.940  24.469  1.00147.58           N  
ATOM   1870  CA  LEU B  16      18.455  -3.268  23.820  1.00147.19           C  
ATOM   1871  C   LEU B  16      19.368  -4.310  23.229  1.00149.80           C  
ATOM   1872  O   LEU B  16      19.858  -4.156  22.109  1.00148.05           O  
ATOM   1873  CB  LEU B  16      19.255  -2.362  24.772  1.00145.64           C  
ATOM   1874  CG  LEU B  16      20.402  -2.920  25.645  1.00150.53           C  
ATOM   1875  CD1 LEU B  16      21.681  -3.187  24.857  1.00147.16           C  
ATOM   1876  CD2 LEU B  16      20.684  -1.987  26.816  1.00149.40           C  
ATOM   1877  N   GLY B  17      19.587  -5.381  23.983  1.00153.15           N  
ATOM   1878  CA  GLY B  17      20.475  -6.433  23.527  1.00151.20           C  
ATOM   1879  C   GLY B  17      19.958  -7.108  22.278  1.00149.60           C  
ATOM   1880  O   GLY B  17      20.713  -7.383  21.346  1.00148.40           O  
ATOM   1881  N   LEU B  18      18.657  -7.363  22.257  1.00151.64           N  
ATOM   1882  CA  LEU B  18      18.041  -8.051  21.142  1.00152.63           C  
ATOM   1883  C   LEU B  18      18.054  -7.176  19.872  1.00148.26           C  
ATOM   1884  O   LEU B  18      18.309  -7.669  18.752  1.00146.51           O  
ATOM   1885  CB  LEU B  18      16.654  -8.527  21.592  1.00151.72           C  
ATOM   1886  CG  LEU B  18      15.770  -9.287  20.633  1.00150.46           C  
ATOM   1887  CD1 LEU B  18      14.797 -10.136  21.435  1.00142.94           C  
ATOM   1888  CD2 LEU B  18      15.055  -8.356  19.663  1.00156.75           C  
ATOM   1889  N   ALA B  19      17.819  -5.878  20.056  1.00146.38           N  
ATOM   1890  CA  ALA B  19      17.816  -4.965  18.931  1.00143.81           C  
ATOM   1891  C   ALA B  19      19.203  -4.972  18.286  1.00145.57           C  
ATOM   1892  O   ALA B  19      19.328  -4.973  17.049  1.00146.94           O  
ATOM   1893  CB  ALA B  19      17.411  -3.567  19.372  1.00129.48           C  
ATOM   1894  N   LYS B  20      20.245  -5.002  19.116  1.00143.03           N  
ATOM   1895  CA  LYS B  20      21.607  -5.025  18.592  1.00146.98           C  
ATOM   1896  C   LYS B  20      21.895  -6.329  17.863  1.00147.47           C  
ATOM   1897  O   LYS B  20      22.597  -6.329  16.864  1.00144.50           O  
ATOM   1898  CB  LYS B  20      22.649  -4.785  19.696  1.00153.80           C  
ATOM   1899  CG  LYS B  20      22.969  -3.315  19.920  1.00165.56           C  
ATOM   1900  CD  LYS B  20      23.485  -3.041  21.326  1.00169.71           C  
ATOM   1901  CE  LYS B  20      23.627  -1.549  21.579  1.00173.31           C  
ATOM   1902  NZ  LYS B  20      23.796  -1.282  23.034  1.00172.04           N1+
ATOM   1903  N   CYS B  21      21.357  -7.435  18.364  1.00147.04           N  
ATOM   1904  CA  CYS B  21      21.584  -8.732  17.731  1.00146.26           C  
ATOM   1905  C   CYS B  21      20.965  -8.785  16.330  1.00140.02           C  
ATOM   1906  O   CYS B  21      21.569  -9.328  15.407  1.00137.88           O  
ATOM   1907  CB  CYS B  21      21.073  -9.863  18.623  1.00149.75           C  
ATOM   1908  SG  CYS B  21      22.059 -10.121  20.126  1.00176.50           S  
ATOM   1909  N   GLU B  22      19.784  -8.200  16.174  1.00142.72           N  
ATOM   1910  CA  GLU B  22      19.137  -8.133  14.874  1.00144.40           C  
ATOM   1911  C   GLU B  22      20.037  -7.389  13.855  1.00137.18           C  
ATOM   1912  O   GLU B  22      20.217  -7.784  12.670  1.00131.83           O  
ATOM   1913  CB  GLU B  22      17.798  -7.394  15.037  1.00154.09           C  
ATOM   1914  CG  GLU B  22      16.781  -7.787  13.992  1.00176.45           C  
ATOM   1915  CD  GLU B  22      16.090  -9.094  14.335  1.00193.24           C  
ATOM   1916  OE1 GLU B  22      16.480  -9.743  15.333  1.00195.23           O  
ATOM   1917  OE2 GLU B  22      15.146  -9.472  13.610  1.00213.24           O1-
ATOM   1918  N   GLU B  23      20.605  -6.298  14.343  1.00140.28           N  
ATOM   1919  CA  GLU B  23      21.470  -5.484  13.515  1.00145.85           C  
ATOM   1920  C   GLU B  23      22.662  -6.328  13.053  1.00135.04           C  
ATOM   1921  O   GLU B  23      23.079  -6.250  11.902  1.00132.10           O  
ATOM   1922  CB  GLU B  23      21.938  -4.232  14.271  1.00174.19           C  
ATOM   1923  CG  GLU B  23      20.844  -3.233  14.689  1.00193.04           C  
ATOM   1924  CD  GLU B  23      21.234  -2.271  15.837  1.00213.37           C  
ATOM   1925  OE1 GLU B  23      22.395  -2.269  16.314  1.00230.14           O  
ATOM   1926  OE2 GLU B  23      20.365  -1.482  16.277  1.00221.82           O1-
ATOM   1927  N   GLU B  24      23.198  -7.143  13.958  1.00135.08           N  
ATOM   1928  CA  GLU B  24      24.329  -8.019  13.652  1.00135.66           C  
ATOM   1929  C   GLU B  24      23.940  -9.052  12.629  1.00126.90           C  
ATOM   1930  O   GLU B  24      24.751  -9.427  11.805  1.00123.34           O  
ATOM   1931  CB  GLU B  24      24.820  -8.750  14.913  1.00145.10           C  
ATOM   1932  CG  GLU B  24      25.436  -7.885  16.003  1.00158.42           C  
ATOM   1933  CD  GLU B  24      25.812  -8.665  17.266  1.00162.21           C  
ATOM   1934  OE1 GLU B  24      26.850  -9.353  17.256  1.00169.67           O  
ATOM   1935  OE2 GLU B  24      25.085  -8.594  18.276  1.00154.72           O1-
ATOM   1936  N   VAL B  25      22.700  -9.530  12.703  1.00130.58           N  
ATOM   1937  CA  VAL B  25      22.175 -10.493  11.730  1.00130.01           C  
ATOM   1938  C   VAL B  25      22.196  -9.856  10.344  1.00128.35           C  
ATOM   1939  O   VAL B  25      22.624 -10.476   9.337  1.00128.49           O  
ATOM   1940  CB  VAL B  25      20.688 -10.857  12.025  1.00126.64           C  
ATOM   1941  CG1 VAL B  25      19.947 -11.256  10.760  1.00125.90           C  
ATOM   1942  CG2 VAL B  25      20.560 -11.975  13.052  1.00123.95           C  
ATOM   1943  N   ASP B  26      21.705  -8.619  10.291  1.00128.53           N  
ATOM   1944  CA  ASP B  26      21.641  -7.948   8.998  1.00131.35           C  
ATOM   1945  C   ASP B  26      23.045  -7.759   8.391  1.00123.71           C  
ATOM   1946  O   ASP B  26      23.260  -7.938   7.176  1.00118.33           O  
ATOM   1947  CB  ASP B  26      20.861  -6.648   9.092  1.00142.64           C  
ATOM   1948  CG  ASP B  26      19.367  -6.887   9.256  1.00156.45           C  
ATOM   1949  OD1 ASP B  26      18.956  -8.060   9.393  1.00158.80           O  
ATOM   1950  OD2 ASP B  26      18.596  -5.905   9.239  1.00182.61           O1-
ATOM   1951  N   ALA B  27      24.002  -7.442   9.253  1.00125.61           N  
ATOM   1952  CA  ALA B  27      25.387  -7.286   8.827  1.00122.50           C  
ATOM   1953  C   ALA B  27      25.936  -8.600   8.312  1.00120.72           C  
ATOM   1954  O   ALA B  27      26.655  -8.642   7.329  1.00120.93           O  
ATOM   1955  CB  ALA B  27      26.244  -6.806   9.986  1.00122.88           C  
ATOM   1956  N   ILE B  28      25.614  -9.684   8.998  1.00123.87           N  
ATOM   1957  CA  ILE B  28      26.074 -10.998   8.590  1.00121.19           C  
ATOM   1958  C   ILE B  28      25.518 -11.375   7.236  1.00116.20           C  
ATOM   1959  O   ILE B  28      26.251 -11.905   6.407  1.00118.44           O  
ATOM   1960  CB  ILE B  28      25.659 -12.059   9.604  1.00125.79           C  
ATOM   1961  CG1 ILE B  28      26.581 -12.005  10.822  1.00134.07           C  
ATOM   1962  CG2 ILE B  28      25.734 -13.423   8.965  1.00137.31           C  
ATOM   1963  CD1 ILE B  28      26.188 -12.933  11.953  1.00131.08           C  
ATOM   1964  N   GLU B  29      24.233 -11.119   7.005  1.00116.86           N  
ATOM   1965  CA  GLU B  29      23.665 -11.463   5.707  1.00122.94           C  
ATOM   1966  C   GLU B  29      24.432 -10.754   4.563  1.00120.31           C  
ATOM   1967  O   GLU B  29      24.698 -11.341   3.502  1.00119.05           O  
ATOM   1968  CB  GLU B  29      22.154 -11.220   5.635  1.00134.58           C  
ATOM   1969  CG  GLU B  29      21.494 -11.686   4.328  1.00145.49           C  
ATOM   1970  CD  GLU B  29      21.666 -10.767   3.119  1.00155.81           C  
ATOM   1971  OE1 GLU B  29      22.402  -9.753   3.184  1.00168.10           O  
ATOM   1972  OE2 GLU B  29      21.051 -11.079   2.076  1.00152.72           O1-
ATOM   1973  N   ARG B  30      24.790  -9.498   4.777  1.00119.19           N  
ATOM   1974  CA  ARG B  30      25.547  -8.780   3.769  1.00119.22           C  
ATOM   1975  C   ARG B  30      26.927  -9.420   3.560  1.00112.64           C  
ATOM   1976  O   ARG B  30      27.359  -9.642   2.443  1.00114.38           O  
ATOM   1977  CB  ARG B  30      25.692  -7.314   4.155  1.00131.71           C  
ATOM   1978  CG  ARG B  30      26.605  -6.540   3.228  1.00139.34           C  
ATOM   1979  CD  ARG B  30      26.277  -5.061   3.178  1.00138.92           C  
ATOM   1980  NE  ARG B  30      27.262  -4.356   2.349  1.00144.22           N  
ATOM   1981  CZ  ARG B  30      27.191  -4.192   1.024  1.00139.25           C  
ATOM   1982  NH1 ARG B  30      26.164  -4.664   0.321  1.00142.44           N1+
ATOM   1983  NH2 ARG B  30      28.161  -3.533   0.398  1.00127.41           N  
ATOM   1984  N   GLU B  31      27.620  -9.706   4.648  1.00112.97           N  
ATOM   1985  CA  GLU B  31      28.931 -10.339   4.555  1.00119.13           C  
ATOM   1986  C   GLU B  31      28.864 -11.655   3.796  1.00118.47           C  
ATOM   1987  O   GLU B  31      29.760 -11.985   3.024  1.00118.32           O  
ATOM   1988  CB  GLU B  31      29.482 -10.640   5.941  1.00137.36           C  
ATOM   1989  CG  GLU B  31      29.893  -9.428   6.754  1.00146.65           C  
ATOM   1990  CD  GLU B  31      30.115  -9.771   8.226  1.00146.75           C  
ATOM   1991  OE1 GLU B  31      30.414 -10.952   8.541  1.00125.69           O  
ATOM   1992  OE2 GLU B  31      30.002  -8.851   9.070  1.00152.99           O1-
ATOM   1993  N   VAL B  32      27.815 -12.433   4.047  1.00119.06           N  
ATOM   1994  CA  VAL B  32      27.626 -13.712   3.349  1.00122.33           C  
ATOM   1995  C   VAL B  32      27.413 -13.493   1.858  1.00119.29           C  
ATOM   1996  O   VAL B  32      27.956 -14.226   1.026  1.00117.44           O  
ATOM   1997  CB  VAL B  32      26.399 -14.528   3.842  1.00132.38           C  
ATOM   1998  CG1 VAL B  32      26.564 -14.908   5.305  1.00145.64           C  
ATOM   1999  CG2 VAL B  32      25.088 -13.792   3.595  1.00133.09           C  
ATOM   2000  N   GLU B  33      26.614 -12.488   1.520  1.00115.37           N  
ATOM   2001  CA  GLU B  33      26.325 -12.212   0.131  1.00111.22           C  
ATOM   2002  C   GLU B  33      27.584 -11.781  -0.644  1.00112.40           C  
ATOM   2003  O   GLU B  33      27.801 -12.173  -1.800  1.00114.84           O  
ATOM   2004  CB  GLU B  33      25.269 -11.122   0.064  1.00104.85           C  
ATOM   2005  CG  GLU B  33      24.524 -11.053  -1.243  1.00108.49           C  
ATOM   2006  CD  GLU B  33      23.826 -12.343  -1.579  1.00117.47           C  
ATOM   2007  OE1 GLU B  33      24.512 -13.294  -2.023  1.00136.02           O  
ATOM   2008  OE2 GLU B  33      22.592 -12.412  -1.412  1.00121.77           O1-
ATOM   2009  N   LEU B  34      28.406 -10.956   0.003  1.00116.93           N  
ATOM   2010  CA  LEU B  34      29.660 -10.493  -0.598  1.00118.74           C  
ATOM   2011  C   LEU B  34      30.588 -11.660  -0.882  1.00116.35           C  
ATOM   2012  O   LEU B  34      31.272 -11.692  -1.889  1.00116.67           O  
ATOM   2013  CB  LEU B  34      30.422  -9.570   0.352  1.00130.05           C  
ATOM   2014  CG  LEU B  34      29.899  -8.176   0.659  1.00138.46           C  
ATOM   2015  CD1 LEU B  34      30.705  -7.608   1.825  1.00143.85           C  
ATOM   2016  CD2 LEU B  34      29.966  -7.275  -0.566  1.00139.69           C  
ATOM   2017  N   TYR B  35      30.639 -12.591   0.052  1.00115.58           N  
ATOM   2018  CA  TYR B  35      31.443 -13.788  -0.087  1.00117.45           C  
ATOM   2019  C   TYR B  35      30.985 -14.597  -1.290  1.00116.07           C  
ATOM   2020  O   TYR B  35      31.792 -15.027  -2.126  1.00118.32           O  
ATOM   2021  CB  TYR B  35      31.269 -14.604   1.173  1.00127.84           C  
ATOM   2022  CG  TYR B  35      32.162 -15.813   1.284  1.00143.23           C  
ATOM   2023  CD1 TYR B  35      33.528 -15.679   1.559  1.00150.99           C  
ATOM   2024  CD2 TYR B  35      31.641 -17.093   1.171  1.00147.01           C  
ATOM   2025  CE1 TYR B  35      34.351 -16.785   1.703  1.00144.14           C  
ATOM   2026  CE2 TYR B  35      32.456 -18.206   1.312  1.00150.44           C  
ATOM   2027  CZ  TYR B  35      33.809 -18.046   1.578  1.00146.93           C  
ATOM   2028  OH  TYR B  35      34.606 -19.154   1.737  1.00151.57           O  
ATOM   2029  N   ARG B  36      29.675 -14.802  -1.385  1.00114.82           N  
ATOM   2030  CA  ARG B  36      29.111 -15.538  -2.516  1.00116.37           C  
ATOM   2031  C   ARG B  36      29.480 -14.868  -3.836  1.00116.27           C  
ATOM   2032  O   ARG B  36      29.934 -15.525  -4.797  1.00116.43           O  
ATOM   2033  CB  ARG B  36      27.579 -15.598  -2.421  1.00113.28           C  
ATOM   2034  CG  ARG B  36      26.927 -16.370  -3.565  1.00111.32           C  
ATOM   2035  CD  ARG B  36      25.477 -16.759  -3.294  1.00113.13           C  
ATOM   2036  NE  ARG B  36      24.557 -15.640  -3.470  1.00123.00           N  
ATOM   2037  CZ  ARG B  36      24.190 -15.117  -4.644  1.00140.07           C  
ATOM   2038  NH1 ARG B  36      24.663 -15.593  -5.793  1.00144.28           N1+
ATOM   2039  NH2 ARG B  36      23.343 -14.088  -4.675  1.00149.69           N  
ATOM   2040  N   LEU B  37      29.265 -13.554  -3.884  1.00114.58           N  
ATOM   2041  CA  LEU B  37      29.505 -12.844  -5.135  1.00109.23           C  
ATOM   2042  C   LEU B  37      30.978 -12.853  -5.549  1.00113.59           C  
ATOM   2043  O   LEU B  37      31.291 -12.972  -6.738  1.00118.15           O  
ATOM   2044  CB  LEU B  37      28.950 -11.422  -5.109  1.00 95.39           C  
ATOM   2045  CG  LEU B  37      27.406 -11.347  -5.237  1.00 92.47           C  
ATOM   2046  CD1 LEU B  37      26.946 -10.024  -5.815  1.00 85.63           C  
ATOM   2047  CD2 LEU B  37      26.774 -12.466  -6.060  1.00 88.61           C  
ATOM   2048  N   ASN B  38      31.875 -12.748  -4.574  1.00113.68           N  
ATOM   2049  CA  ASN B  38      33.320 -12.795  -4.835  1.00118.61           C  
ATOM   2050  C   ASN B  38      33.766 -14.134  -5.395  1.00117.64           C  
ATOM   2051  O   ASN B  38      34.554 -14.199  -6.346  1.00119.01           O  
ATOM   2052  CB  ASN B  38      34.114 -12.618  -3.536  1.00128.08           C  
ATOM   2053  CG  ASN B  38      34.298 -11.182  -3.129  1.00143.45           C  
ATOM   2054  ND2 ASN B  38      34.131 -10.925  -1.829  1.00155.02           N  
ATOM   2055  OD1 ASN B  38      34.636 -10.315  -3.948  1.00157.38           O  
ATOM   2056  N   LYS B  39      33.292 -15.206  -4.771  1.00115.48           N  
ATOM   2057  CA  LYS B  39      33.662 -16.544  -5.197  1.00118.17           C  
ATOM   2058  C   LYS B  39      33.080 -16.882  -6.571  1.00117.02           C  
ATOM   2059  O   LYS B  39      33.714 -17.597  -7.367  1.00115.85           O  
ATOM   2060  CB  LYS B  39      33.229 -17.575  -4.164  1.00124.09           C  
ATOM   2061  CG  LYS B  39      34.226 -17.734  -3.030  1.00136.76           C  
ATOM   2062  CD  LYS B  39      33.884 -18.943  -2.168  1.00149.11           C  
ATOM   2063  CE  LYS B  39      35.101 -19.500  -1.441  1.00149.65           C  
ATOM   2064  NZ  LYS B  39      35.856 -20.474  -2.279  1.00141.18           N1+
ATOM   2065  N   MET B  40      31.892 -16.360  -6.852  1.00116.38           N  
ATOM   2066  CA  MET B  40      31.234 -16.651  -8.119  1.00115.27           C  
ATOM   2067  C   MET B  40      31.804 -15.888  -9.326  1.00116.82           C  
ATOM   2068  O   MET B  40      31.854 -16.394 -10.474  1.00121.69           O  
ATOM   2069  CB  MET B  40      29.750 -16.399  -7.980  1.00121.22           C  
ATOM   2070  CG  MET B  40      29.078 -17.450  -7.116  1.00123.52           C  
ATOM   2071  SD  MET B  40      27.684 -18.178  -7.967  1.00131.95           S  
ATOM   2072  CE  MET B  40      28.495 -18.746  -9.465  1.00131.93           C  
ATOM   2073  N   LYS B  41      32.241 -14.667  -9.053  1.00116.93           N  
ATOM   2074  CA  LYS B  41      32.803 -13.812 -10.097  1.00124.51           C  
ATOM   2075  C   LYS B  41      33.758 -14.546 -11.057  1.00126.47           C  
ATOM   2076  O   LYS B  41      33.588 -14.481 -12.281  1.00125.32           O  
ATOM   2077  CB  LYS B  41      33.515 -12.601  -9.457  1.00124.07           C  
ATOM   2078  CG  LYS B  41      34.638 -11.976 -10.283  1.00122.89           C  
ATOM   2079  CD  LYS B  41      35.267 -10.792  -9.571  1.00118.94           C  
ATOM   2080  CE  LYS B  41      36.402 -10.196 -10.382  1.00117.07           C  
ATOM   2081  NZ  LYS B  41      37.135  -9.162  -9.600  1.00116.48           N1+
ATOM   2082  N   PRO B  42      34.782 -15.224 -10.508  1.00125.38           N  
ATOM   2083  CA  PRO B  42      35.792 -15.886 -11.334  1.00124.21           C  
ATOM   2084  C   PRO B  42      35.201 -17.031 -12.145  1.00120.97           C  
ATOM   2085  O   PRO B  42      35.645 -17.283 -13.267  1.00121.68           O  
ATOM   2086  CB  PRO B  42      36.796 -16.424 -10.302  1.00129.09           C  
ATOM   2087  CG  PRO B  42      36.388 -15.849  -8.977  1.00127.54           C  
ATOM   2088  CD  PRO B  42      34.925 -15.590  -9.093  1.00126.49           C  
ATOM   2089  N   VAL B  43      34.218 -17.727 -11.575  1.00121.81           N  
ATOM   2090  CA  VAL B  43      33.604 -18.824 -12.299  1.00122.94           C  
ATOM   2091  C   VAL B  43      32.736 -18.295 -13.425  1.00123.11           C  
ATOM   2092  O   VAL B  43      32.706 -18.885 -14.505  1.00126.81           O  
ATOM   2093  CB  VAL B  43      32.788 -19.748 -11.392  1.00125.10           C  
ATOM   2094  CG1 VAL B  43      31.991 -20.739 -12.236  1.00121.63           C  
ATOM   2095  CG2 VAL B  43      33.716 -20.463 -10.421  1.00117.59           C  
ATOM   2096  N   TYR B  44      32.047 -17.187 -13.190  1.00119.26           N  
ATOM   2097  CA  TYR B  44      31.264 -16.609 -14.268  1.00123.89           C  
ATOM   2098  C   TYR B  44      32.156 -16.185 -15.452  1.00131.89           C  
ATOM   2099  O   TYR B  44      31.788 -16.328 -16.626  1.00134.27           O  
ATOM   2100  CB  TYR B  44      30.437 -15.433 -13.762  1.00125.93           C  
ATOM   2101  CG  TYR B  44      29.093 -15.831 -13.185  1.00131.22           C  
ATOM   2102  CD1 TYR B  44      28.202 -16.616 -13.920  1.00132.28           C  
ATOM   2103  CD2 TYR B  44      28.690 -15.391 -11.921  1.00131.44           C  
ATOM   2104  CE1 TYR B  44      26.960 -16.963 -13.405  1.00125.74           C  
ATOM   2105  CE2 TYR B  44      27.449 -15.736 -11.403  1.00126.33           C  
ATOM   2106  CZ  TYR B  44      26.590 -16.522 -12.150  1.00120.49           C  
ATOM   2107  OH  TYR B  44      25.366 -16.869 -11.643  1.00111.34           O  
ATOM   2108  N   GLU B  45      33.333 -15.656 -15.144  1.00132.56           N  
ATOM   2109  CA  GLU B  45      34.233 -15.210 -16.210  1.00136.42           C  
ATOM   2110  C   GLU B  45      34.707 -16.384 -17.061  1.00129.74           C  
ATOM   2111  O   GLU B  45      34.771 -16.295 -18.287  1.00133.58           O  
ATOM   2112  CB  GLU B  45      35.416 -14.438 -15.630  1.00151.76           C  
ATOM   2113  CG  GLU B  45      35.037 -13.033 -15.179  1.00156.49           C  
ATOM   2114  CD  GLU B  45      36.151 -12.324 -14.428  1.00162.22           C  
ATOM   2115  OE1 GLU B  45      36.842 -12.978 -13.617  1.00172.84           O  
ATOM   2116  OE2 GLU B  45      36.337 -11.107 -14.648  1.00160.68           O1-
ATOM   2117  N   LYS B  46      35.027 -17.487 -16.400  1.00126.50           N  
ATOM   2118  CA  LYS B  46      35.464 -18.693 -17.080  1.00127.21           C  
ATOM   2119  C   LYS B  46      34.338 -19.248 -17.935  1.00130.15           C  
ATOM   2120  O   LYS B  46      34.522 -19.572 -19.099  1.00135.48           O  
ATOM   2121  CB  LYS B  46      35.877 -19.737 -16.035  1.00129.22           C  
ATOM   2122  CG  LYS B  46      36.456 -21.023 -16.604  1.00124.70           C  
ATOM   2123  CD  LYS B  46      37.073 -21.887 -15.524  1.00115.84           C  
ATOM   2124  CE  LYS B  46      37.881 -23.009 -16.135  1.00114.16           C  
ATOM   2125  NZ  LYS B  46      38.640 -23.700 -15.066  1.00121.39           N1+
ATOM   2126  N   ARG B  47      33.168 -19.373 -17.332  1.00127.55           N  
ATOM   2127  CA  ARG B  47      31.980 -19.857 -18.018  1.00127.94           C  
ATOM   2128  C   ARG B  47      31.638 -19.039 -19.248  1.00135.98           C  
ATOM   2129  O   ARG B  47      31.325 -19.586 -20.314  1.00141.69           O  
ATOM   2130  CB  ARG B  47      30.845 -19.735 -17.022  1.00127.46           C  
ATOM   2131  CG  ARG B  47      29.405 -19.726 -17.494  1.00127.86           C  
ATOM   2132  CD  ARG B  47      28.558 -19.751 -16.231  1.00131.07           C  
ATOM   2133  NE  ARG B  47      27.125 -19.849 -16.455  1.00122.39           N  
ATOM   2134  CZ  ARG B  47      26.335 -18.827 -16.773  1.00115.76           C  
ATOM   2135  NH1 ARG B  47      26.808 -17.592 -16.966  1.00 98.78           N1+
ATOM   2136  NH2 ARG B  47      25.041 -19.063 -16.919  1.00125.50           N  
ATOM   2137  N   ASP B  48      31.661 -17.720 -19.074  1.00137.84           N  
ATOM   2138  CA  ASP B  48      31.344 -16.789 -20.164  1.00147.07           C  
ATOM   2139  C   ASP B  48      32.268 -17.002 -21.369  1.00146.26           C  
ATOM   2140  O   ASP B  48      31.866 -16.848 -22.538  1.00149.75           O  
ATOM   2141  CB  ASP B  48      31.488 -15.322 -19.708  1.00162.11           C  
ATOM   2142  CG  ASP B  48      30.175 -14.713 -19.232  1.00169.65           C  
ATOM   2143  OD1 ASP B  48      29.263 -14.508 -20.072  1.00170.65           O  
ATOM   2144  OD2 ASP B  48      30.070 -14.422 -18.023  1.00170.21           O1-
ATOM   2145  N   ALA B  49      33.519 -17.332 -21.065  1.00144.39           N  
ATOM   2146  CA  ALA B  49      34.522 -17.548 -22.098  1.00146.92           C  
ATOM   2147  C   ALA B  49      34.113 -18.734 -22.982  1.00148.53           C  
ATOM   2148  O   ALA B  49      34.284 -18.717 -24.212  1.00148.67           O  
ATOM   2149  CB  ALA B  49      35.882 -17.821 -21.460  1.00143.36           C  
ATOM   2150  N   TYR B  50      33.569 -19.762 -22.341  1.00147.73           N  
ATOM   2151  CA  TYR B  50      33.152 -20.962 -23.061  1.00148.28           C  
ATOM   2152  C   TYR B  50      31.876 -20.667 -23.848  1.00144.91           C  
ATOM   2153  O   TYR B  50      31.675 -21.176 -24.953  1.00144.12           O  
ATOM   2154  CB  TYR B  50      32.966 -22.141 -22.087  1.00148.32           C  
ATOM   2155  CG  TYR B  50      34.265 -22.709 -21.482  1.00146.76           C  
ATOM   2156  CD1 TYR B  50      35.271 -21.870 -20.982  1.00142.29           C  
ATOM   2157  CD2 TYR B  50      34.475 -24.084 -21.398  1.00139.99           C  
ATOM   2158  CE1 TYR B  50      36.439 -22.382 -20.439  1.00137.35           C  
ATOM   2159  CE2 TYR B  50      35.641 -24.604 -20.850  1.00136.30           C  
ATOM   2160  CZ  TYR B  50      36.618 -23.750 -20.374  1.00138.76           C  
ATOM   2161  OH  TYR B  50      37.771 -24.262 -19.821  1.00140.48           O  
ATOM   2162  N   ILE B  51      31.022 -19.836 -23.262  1.00149.19           N  
ATOM   2163  CA  ILE B  51      29.770 -19.429 -23.898  1.00156.74           C  
ATOM   2164  C   ILE B  51      30.016 -18.735 -25.232  1.00155.33           C  
ATOM   2165  O   ILE B  51      29.245 -18.915 -26.202  1.00153.31           O  
ATOM   2166  CB  ILE B  51      29.001 -18.448 -22.982  1.00176.70           C  
ATOM   2167  CG1 ILE B  51      28.354 -19.207 -21.817  1.00180.42           C  
ATOM   2168  CG2 ILE B  51      27.950 -17.673 -23.765  1.00179.63           C  
ATOM   2169  CD1 ILE B  51      28.060 -18.351 -20.602  1.00189.71           C  
ATOM   2170  N   ASP B  52      31.077 -17.927 -25.265  1.00155.15           N  
ATOM   2171  CA  ASP B  52      31.437 -17.167 -26.467  1.00160.81           C  
ATOM   2172  C   ASP B  52      31.766 -18.056 -27.660  1.00162.59           C  
ATOM   2173  O   ASP B  52      31.823 -17.579 -28.800  1.00160.52           O  
ATOM   2174  CB  ASP B  52      32.672 -16.302 -26.210  1.00167.52           C  
ATOM   2175  CG  ASP B  52      32.496 -15.360 -25.048  1.00181.71           C  
ATOM   2176  OD1 ASP B  52      31.355 -14.903 -24.816  1.00202.82           O  
ATOM   2177  OD2 ASP B  52      33.503 -15.085 -24.362  1.00186.71           O1-
ATOM   2178  N   GLU B  53      32.020 -19.335 -27.393  1.00162.04           N  
ATOM   2179  CA  GLU B  53      32.394 -20.274 -28.452  1.00166.24           C  
ATOM   2180  C   GLU B  53      31.164 -20.931 -29.086  1.00158.40           C  
ATOM   2181  O   GLU B  53      31.300 -21.686 -30.050  1.00150.80           O  
ATOM   2182  CB  GLU B  53      33.346 -21.344 -27.896  1.00181.34           C  
ATOM   2183  CG  GLU B  53      34.602 -20.796 -27.214  1.00179.00           C  
ATOM   2184  CD  GLU B  53      35.444 -21.879 -26.550  1.00172.07           C  
ATOM   2185  OE1 GLU B  53      35.529 -22.998 -27.100  1.00182.32           O  
ATOM   2186  OE2 GLU B  53      36.028 -21.618 -25.481  1.00149.27           O1-
ATOM   2187  N   ILE B  54      29.982 -20.654 -28.529  1.00158.34           N  
ATOM   2188  CA  ILE B  54      28.743 -21.200 -29.078  1.00157.07           C  
ATOM   2189  C   ILE B  54      27.877 -20.075 -29.618  1.00156.37           C  
ATOM   2190  O   ILE B  54      27.055 -19.472 -28.911  1.00155.77           O  
ATOM   2191  CB  ILE B  54      27.940 -22.064 -28.090  1.00151.67           C  
ATOM   2192  CG1 ILE B  54      28.775 -23.260 -27.643  1.00149.39           C  
ATOM   2193  CG2 ILE B  54      26.669 -22.586 -28.765  1.00133.61           C  
ATOM   2194  CD1 ILE B  54      29.966 -22.889 -26.784  1.00155.52           C  
ATOM   2195  N   ALA B  55      28.063 -19.829 -30.909  1.00156.29           N  
ATOM   2196  CA  ALA B  55      27.449 -18.691 -31.606  1.00157.26           C  
ATOM   2197  C   ALA B  55      25.952 -18.445 -31.346  1.00158.44           C  
ATOM   2198  O   ALA B  55      25.545 -17.297 -31.132  1.00155.61           O  
ATOM   2199  CB  ALA B  55      27.708 -18.800 -33.111  1.00144.37           C  
ATOM   2200  N   GLU B  56      25.130 -19.493 -31.375  1.00156.39           N  
ATOM   2201  CA  GLU B  56      23.686 -19.296 -31.259  1.00153.77           C  
ATOM   2202  C   GLU B  56      23.130 -19.472 -29.841  1.00149.25           C  
ATOM   2203  O   GLU B  56      21.906 -19.595 -29.651  1.00141.64           O  
ATOM   2204  CB  GLU B  56      22.950 -20.232 -32.215  1.00150.52           C  
ATOM   2205  CG  GLU B  56      23.231 -19.937 -33.680  1.00154.92           C  
ATOM   2206  CD  GLU B  56      22.072 -20.303 -34.586  1.00158.67           C  
ATOM   2207  OE1 GLU B  56      21.371 -21.303 -34.297  1.00166.67           O  
ATOM   2208  OE2 GLU B  56      21.862 -19.595 -35.597  1.00152.58           O1-
ATOM   2209  N   PHE B  57      24.026 -19.479 -28.858  1.00151.61           N  
ATOM   2210  CA  PHE B  57      23.641 -19.733 -27.475  1.00142.61           C  
ATOM   2211  C   PHE B  57      22.475 -18.876 -26.961  1.00133.27           C  
ATOM   2212  O   PHE B  57      21.404 -19.377 -26.576  1.00134.81           O  
ATOM   2213  CB  PHE B  57      24.865 -19.523 -26.587  1.00142.45           C  
ATOM   2214  CG  PHE B  57      24.599 -19.739 -25.131  1.00147.33           C  
ATOM   2215  CD1 PHE B  57      24.025 -20.916 -24.684  1.00149.41           C  
ATOM   2216  CD2 PHE B  57      24.934 -18.772 -24.204  1.00152.41           C  
ATOM   2217  CE1 PHE B  57      23.787 -21.119 -23.338  1.00151.48           C  
ATOM   2218  CE2 PHE B  57      24.700 -18.967 -22.855  1.00148.50           C  
ATOM   2219  CZ  PHE B  57      24.126 -20.143 -22.421  1.00150.37           C  
ATOM   2220  N   TRP B  58      22.701 -17.573 -26.942  1.00130.12           N  
ATOM   2221  CA  TRP B  58      21.724 -16.660 -26.378  1.00128.79           C  
ATOM   2222  C   TRP B  58      20.416 -16.651 -27.141  1.00132.04           C  
ATOM   2223  O   TRP B  58      19.340 -16.572 -26.546  1.00135.71           O  
ATOM   2224  CB  TRP B  58      22.296 -15.250 -26.329  1.00123.20           C  
ATOM   2225  CG  TRP B  58      23.380 -15.096 -25.320  1.00129.70           C  
ATOM   2226  CD1 TRP B  58      24.687 -14.763 -25.557  1.00139.41           C  
ATOM   2227  CD2 TRP B  58      23.266 -15.272 -23.900  1.00124.12           C  
ATOM   2228  CE2 TRP B  58      24.542 -15.026 -23.343  1.00126.41           C  
ATOM   2229  CE3 TRP B  58      22.214 -15.615 -23.047  1.00118.41           C  
ATOM   2230  NE1 TRP B  58      25.393 -14.716 -24.371  1.00135.10           N  
ATOM   2231  CZ2 TRP B  58      24.786 -15.117 -21.977  1.00123.65           C  
ATOM   2232  CZ3 TRP B  58      22.461 -15.704 -21.694  1.00115.61           C  
ATOM   2233  CH2 TRP B  58      23.733 -15.455 -21.171  1.00118.28           C  
ATOM   2234  N   LYS B  59      20.502 -16.719 -28.461  1.00136.40           N  
ATOM   2235  CA  LYS B  59      19.295 -16.757 -29.262  1.00140.74           C  
ATOM   2236  C   LYS B  59      18.396 -17.892 -28.792  1.00136.23           C  
ATOM   2237  O   LYS B  59      17.187 -17.712 -28.611  1.00133.81           O  
ATOM   2238  CB  LYS B  59      19.633 -16.977 -30.738  1.00152.03           C  
ATOM   2239  CG  LYS B  59      18.411 -16.989 -31.650  1.00160.66           C  
ATOM   2240  CD  LYS B  59      18.753 -17.291 -33.103  1.00165.21           C  
ATOM   2241  CE  LYS B  59      18.789 -18.782 -33.398  1.00165.69           C  
ATOM   2242  NZ  LYS B  59      18.815 -19.027 -34.869  1.00164.09           N1+
ATOM   2243  N   ILE B  60      18.994 -19.065 -28.616  1.00135.72           N  
ATOM   2244  CA  ILE B  60      18.249 -20.262 -28.215  1.00142.13           C  
ATOM   2245  C   ILE B  60      17.666 -20.142 -26.803  1.00138.78           C  
ATOM   2246  O   ILE B  60      16.482 -20.470 -26.547  1.00137.91           O  
ATOM   2247  CB  ILE B  60      19.167 -21.498 -28.253  1.00159.33           C  
ATOM   2248  CG1 ILE B  60      19.552 -21.816 -29.711  1.00171.78           C  
ATOM   2249  CG2 ILE B  60      18.496 -22.693 -27.566  1.00146.76           C  
ATOM   2250  CD1 ILE B  60      20.846 -22.595 -29.868  1.00178.82           C  
ATOM   2251  N   VAL B  61      18.512 -19.675 -25.888  1.00135.88           N  
ATOM   2252  CA  VAL B  61      18.110 -19.551 -24.494  1.00134.95           C  
ATOM   2253  C   VAL B  61      16.942 -18.583 -24.327  1.00135.39           C  
ATOM   2254  O   VAL B  61      15.954 -18.878 -23.648  1.00135.11           O  
ATOM   2255  CB  VAL B  61      19.270 -19.074 -23.616  1.00131.98           C  
ATOM   2256  CG1 VAL B  61      18.924 -19.282 -22.151  1.00135.14           C  
ATOM   2257  CG2 VAL B  61      20.539 -19.838 -23.949  1.00129.96           C  
ATOM   2258  N   LEU B  62      17.059 -17.423 -24.955  1.00137.26           N  
ATOM   2259  CA  LEU B  62      16.029 -16.403 -24.832  1.00137.93           C  
ATOM   2260  C   LEU B  62      14.694 -16.811 -25.430  1.00138.16           C  
ATOM   2261  O   LEU B  62      13.647 -16.409 -24.920  1.00136.35           O  
ATOM   2262  CB  LEU B  62      16.497 -15.101 -25.457  1.00140.47           C  
ATOM   2263  CG  LEU B  62      17.390 -14.349 -24.480  1.00133.80           C  
ATOM   2264  CD1 LEU B  62      18.030 -13.177 -25.194  1.00146.07           C  
ATOM   2265  CD2 LEU B  62      16.612 -13.901 -23.263  1.00127.13           C  
ATOM   2266  N   SER B  63      14.720 -17.617 -26.487  1.00137.90           N  
ATOM   2267  CA  SER B  63      13.486 -18.082 -27.100  1.00135.11           C  
ATOM   2268  C   SER B  63      12.901 -19.203 -26.264  1.00134.60           C  
ATOM   2269  O   SER B  63      11.688 -19.460 -26.301  1.00132.60           O  
ATOM   2270  CB  SER B  63      13.762 -18.577 -28.517  1.00132.22           C  
ATOM   2271  OG  SER B  63      14.551 -17.643 -29.227  1.00125.81           O  
ATOM   2272  N   GLN B  64      13.764 -19.850 -25.484  1.00138.51           N  
ATOM   2273  CA  GLN B  64      13.340 -20.975 -24.653  1.00145.91           C  
ATOM   2274  C   GLN B  64      12.656 -20.546 -23.349  1.00140.32           C  
ATOM   2275  O   GLN B  64      11.736 -21.235 -22.885  1.00136.26           O  
ATOM   2276  CB  GLN B  64      14.528 -21.889 -24.320  1.00165.53           C  
ATOM   2277  CG  GLN B  64      14.178 -23.152 -23.518  1.00167.45           C  
ATOM   2278  CD  GLN B  64      13.223 -24.092 -24.248  1.00164.03           C  
ATOM   2279  NE2 GLN B  64      12.509 -24.927 -23.488  1.00150.23           N  
ATOM   2280  OE1 GLN B  64      13.124 -24.060 -25.479  1.00163.29           O  
ATOM   2281  N   HIS B  65      13.117 -19.454 -22.740  1.00135.88           N  
ATOM   2282  CA  HIS B  65      12.556 -19.068 -21.461  1.00140.24           C  
ATOM   2283  C   HIS B  65      11.048 -18.910 -21.572  1.00133.34           C  
ATOM   2284  O   HIS B  65      10.517 -18.422 -22.556  1.00125.99           O  
ATOM   2285  CB  HIS B  65      13.175 -17.823 -20.831  1.00149.68           C  
ATOM   2286  CG  HIS B  65      12.687 -17.578 -19.425  1.00166.18           C  
ATOM   2287  CD2 HIS B  65      12.341 -16.442 -18.776  1.00166.90           C  
ATOM   2288  ND1 HIS B  65      12.484 -18.603 -18.522  1.00172.47           N  
ATOM   2289  CE1 HIS B  65      12.037 -18.109 -17.381  1.00164.12           C  
ATOM   2290  NE2 HIS B  65      11.943 -16.798 -17.508  1.00165.26           N  
ATOM   2291  N   VAL B  66      10.390 -19.332 -20.503  1.00139.82           N  
ATOM   2292  CA  VAL B  66       8.938 -19.423 -20.395  1.00140.89           C  
ATOM   2293  C   VAL B  66       8.167 -18.103 -20.411  1.00132.28           C  
ATOM   2294  O   VAL B  66       7.087 -17.982 -20.996  1.00128.28           O  
ATOM   2295  CB  VAL B  66       8.587 -20.108 -19.034  1.00152.08           C  
ATOM   2296  CG1 VAL B  66       9.542 -21.259 -18.740  1.00148.36           C  
ATOM   2297  CG2 VAL B  66       8.673 -19.125 -17.870  1.00149.71           C  
ATOM   2298  N   SER B  67       8.703 -17.128 -19.689  1.00131.21           N  
ATOM   2299  CA  SER B  67       7.942 -15.923 -19.323  1.00130.91           C  
ATOM   2300  C   SER B  67       8.547 -14.647 -19.902  1.00127.18           C  
ATOM   2301  O   SER B  67       7.864 -13.631 -20.083  1.00124.90           O  
ATOM   2302  CB  SER B  67       7.869 -15.778 -17.800  1.00130.48           C  
ATOM   2303  OG  SER B  67       9.162 -15.636 -17.242  1.00123.98           O  
ATOM   2304  N   PHE B  68       9.829 -14.710 -20.229  1.00125.27           N  
ATOM   2305  CA  PHE B  68      10.479 -13.655 -20.952  1.00122.56           C  
ATOM   2306  C   PHE B  68       9.597 -13.143 -22.094  1.00121.21           C  
ATOM   2307  O   PHE B  68       9.409 -11.946 -22.245  1.00120.72           O  
ATOM   2308  CB  PHE B  68      11.782 -14.183 -21.509  1.00118.14           C  
ATOM   2309  CG  PHE B  68      12.435 -13.247 -22.449  1.00117.59           C  
ATOM   2310  CD1 PHE B  68      13.298 -12.274 -21.980  1.00115.62           C  
ATOM   2311  CD2 PHE B  68      12.173 -13.322 -23.804  1.00121.14           C  
ATOM   2312  CE1 PHE B  68      13.906 -11.396 -22.852  1.00114.29           C  
ATOM   2313  CE2 PHE B  68      12.773 -12.448 -24.684  1.00125.00           C  
ATOM   2314  CZ  PHE B  68      13.641 -11.481 -24.205  1.00123.27           C  
ATOM   2315  N   ALA B  69       9.062 -14.061 -22.890  1.00123.44           N  
ATOM   2316  CA  ALA B  69       8.234 -13.711 -24.043  1.00121.59           C  
ATOM   2317  C   ALA B  69       7.022 -12.866 -23.690  1.00119.46           C  
ATOM   2318  O   ALA B  69       6.533 -12.124 -24.520  1.00117.74           O  
ATOM   2319  CB  ALA B  69       7.780 -14.974 -24.763  1.00128.73           C  
ATOM   2320  N   ASN B  70       6.524 -12.998 -22.463  1.00123.12           N  
ATOM   2321  CA  ASN B  70       5.346 -12.239 -22.011  1.00122.29           C  
ATOM   2322  C   ASN B  70       5.587 -10.746 -21.933  1.00123.76           C  
ATOM   2323  O   ASN B  70       4.641  -9.960 -21.897  1.00126.65           O  
ATOM   2324  CB  ASN B  70       4.902 -12.652 -20.597  1.00119.02           C  
ATOM   2325  CG  ASN B  70       4.607 -14.121 -20.470  1.00122.48           C  
ATOM   2326  ND2 ASN B  70       4.712 -14.632 -19.249  1.00127.83           N  
ATOM   2327  OD1 ASN B  70       4.292 -14.797 -21.450  1.00129.55           O  
ATOM   2328  N   TYR B  71       6.853 -10.353 -21.862  1.00120.43           N  
ATOM   2329  CA  TYR B  71       7.219  -8.956 -21.651  1.00120.99           C  
ATOM   2330  C   TYR B  71       7.352  -8.125 -22.938  1.00125.23           C  
ATOM   2331  O   TYR B  71       7.276  -6.907 -22.898  1.00125.80           O  
ATOM   2332  CB  TYR B  71       8.547  -8.898 -20.892  1.00116.44           C  
ATOM   2333  CG  TYR B  71       8.476  -9.246 -19.409  1.00113.61           C  
ATOM   2334  CD1 TYR B  71       8.024 -10.485 -18.976  1.00116.60           C  
ATOM   2335  CD2 TYR B  71       8.899  -8.337 -18.443  1.00109.00           C  
ATOM   2336  CE1 TYR B  71       7.977 -10.791 -17.622  1.00113.82           C  
ATOM   2337  CE2 TYR B  71       8.856  -8.631 -17.094  1.00 99.92           C  
ATOM   2338  CZ  TYR B  71       8.397  -9.850 -16.689  1.00101.80           C  
ATOM   2339  OH  TYR B  71       8.354 -10.115 -15.352  1.00101.03           O  
ATOM   2340  N   ILE B  72       7.540  -8.766 -24.077  1.00124.19           N  
ATOM   2341  CA  ILE B  72       7.907  -8.043 -25.282  1.00124.80           C  
ATOM   2342  C   ILE B  72       7.186  -8.553 -26.533  1.00134.13           C  
ATOM   2343  O   ILE B  72       6.864  -9.743 -26.640  1.00142.19           O  
ATOM   2344  CB  ILE B  72       9.427  -8.080 -25.491  1.00120.01           C  
ATOM   2345  CG1 ILE B  72       9.980  -9.503 -25.418  1.00119.82           C  
ATOM   2346  CG2 ILE B  72      10.102  -7.228 -24.442  1.00125.32           C  
ATOM   2347  CD1 ILE B  72       9.893 -10.241 -26.725  1.00126.50           C  
ATOM   2348  N   ARG B  73       6.902  -7.651 -27.466  1.00134.51           N  
ATOM   2349  CA  ARG B  73       6.130  -8.037 -28.639  1.00138.31           C  
ATOM   2350  C   ARG B  73       6.925  -9.039 -29.462  1.00140.85           C  
ATOM   2351  O   ARG B  73       8.165  -8.979 -29.537  1.00138.73           O  
ATOM   2352  CB  ARG B  73       5.675  -6.815 -29.419  1.00142.00           C  
ATOM   2353  CG  ARG B  73       4.827  -5.904 -28.539  1.00148.20           C  
ATOM   2354  CD  ARG B  73       3.842  -5.070 -29.319  1.00151.37           C  
ATOM   2355  NE  ARG B  73       4.516  -4.054 -30.117  1.00153.79           N  
ATOM   2356  CZ  ARG B  73       3.913  -2.999 -30.656  1.00164.39           C  
ATOM   2357  NH1 ARG B  73       2.611  -2.782 -30.479  1.00169.32           N1+
ATOM   2358  NH2 ARG B  73       4.621  -2.143 -31.375  1.00175.65           N  
ATOM   2359  N   ALA B  74       6.203 -10.019 -30.007  1.00142.12           N  
ATOM   2360  CA  ALA B  74       6.849 -11.115 -30.714  1.00140.20           C  
ATOM   2361  C   ALA B  74       7.696 -10.492 -31.799  1.00138.18           C  
ATOM   2362  O   ALA B  74       8.717 -11.050 -32.193  1.00136.44           O  
ATOM   2363  CB  ALA B  74       5.820 -12.076 -31.299  1.00129.76           C  
ATOM   2364  N   SER B  75       7.267  -9.314 -32.252  1.00137.98           N  
ATOM   2365  CA  SER B  75       7.963  -8.549 -33.283  1.00137.64           C  
ATOM   2366  C   SER B  75       9.448  -8.297 -32.954  1.00132.46           C  
ATOM   2367  O   SER B  75      10.317  -8.322 -33.831  1.00131.21           O  
ATOM   2368  CB  SER B  75       7.233  -7.219 -33.456  1.00130.63           C  
ATOM   2369  OG  SER B  75       7.959  -6.354 -34.298  1.00143.53           O  
ATOM   2370  N   ASP B  76       9.720  -8.057 -31.680  1.00132.11           N  
ATOM   2371  CA  ASP B  76      11.063  -7.733 -31.229  1.00132.39           C  
ATOM   2372  C   ASP B  76      12.032  -8.905 -31.361  1.00129.85           C  
ATOM   2373  O   ASP B  76      13.246  -8.714 -31.416  1.00131.02           O  
ATOM   2374  CB  ASP B  76      11.007  -7.278 -29.764  1.00147.36           C  
ATOM   2375  CG  ASP B  76       9.929  -6.218 -29.511  1.00167.66           C  
ATOM   2376  OD1 ASP B  76       9.816  -5.273 -30.322  1.00192.42           O  
ATOM   2377  OD2 ASP B  76       9.196  -6.320 -28.500  1.00168.28           O1-
ATOM   2378  N   PHE B  77      11.503 -10.122 -31.384  1.00131.55           N  
ATOM   2379  CA  PHE B  77      12.371 -11.302 -31.392  1.00133.27           C  
ATOM   2380  C   PHE B  77      13.333 -11.363 -32.571  1.00135.25           C  
ATOM   2381  O   PHE B  77      14.371 -12.017 -32.517  1.00132.71           O  
ATOM   2382  CB  PHE B  77      11.537 -12.584 -31.415  1.00131.31           C  
ATOM   2383  CG  PHE B  77      11.261 -13.154 -30.062  1.00134.78           C  
ATOM   2384  CD1 PHE B  77      12.123 -14.077 -29.482  1.00141.58           C  
ATOM   2385  CD2 PHE B  77      10.120 -12.785 -29.376  1.00139.01           C  
ATOM   2386  CE1 PHE B  77      11.839 -14.613 -28.236  1.00147.68           C  
ATOM   2387  CE2 PHE B  77       9.831 -13.313 -28.130  1.00144.25           C  
ATOM   2388  CZ  PHE B  77      10.691 -14.231 -27.559  1.00147.18           C  
ATOM   2389  N   LYS B  78      12.942 -10.721 -33.661  1.00137.94           N  
ATOM   2390  CA  LYS B  78      13.771 -10.650 -34.849  1.00140.32           C  
ATOM   2391  C   LYS B  78      15.132 -10.082 -34.429  1.00133.13           C  
ATOM   2392  O   LYS B  78      16.205 -10.563 -34.832  1.00132.42           O  
ATOM   2393  CB  LYS B  78      13.066  -9.736 -35.847  1.00154.50           C  
ATOM   2394  CG  LYS B  78      13.755  -9.515 -37.181  1.00172.53           C  
ATOM   2395  CD  LYS B  78      12.855  -8.674 -38.088  1.00183.11           C  
ATOM   2396  CE  LYS B  78      13.589  -8.098 -39.293  1.00176.90           C  
ATOM   2397  NZ  LYS B  78      12.721  -7.147 -40.054  1.00158.86           N1+
ATOM   2398  N   TYR B  79      15.067  -9.079 -33.565  1.00129.94           N  
ATOM   2399  CA  TYR B  79      16.252  -8.364 -33.112  1.00129.10           C  
ATOM   2400  C   TYR B  79      16.883  -9.011 -31.882  1.00126.46           C  
ATOM   2401  O   TYR B  79      18.113  -9.017 -31.724  1.00127.67           O  
ATOM   2402  CB  TYR B  79      15.877  -6.923 -32.811  1.00126.55           C  
ATOM   2403  CG  TYR B  79      15.051  -6.308 -33.905  1.00127.24           C  
ATOM   2404  CD1 TYR B  79      15.654  -5.721 -35.003  1.00130.65           C  
ATOM   2405  CD2 TYR B  79      13.660  -6.338 -33.853  1.00136.81           C  
ATOM   2406  CE1 TYR B  79      14.897  -5.168 -36.016  1.00145.76           C  
ATOM   2407  CE2 TYR B  79      12.891  -5.787 -34.859  1.00148.39           C  
ATOM   2408  CZ  TYR B  79      13.515  -5.200 -35.941  1.00154.20           C  
ATOM   2409  OH  TYR B  79      12.761  -4.642 -36.954  1.00170.46           O  
ATOM   2410  N   ILE B  80      16.048  -9.557 -31.004  1.00127.63           N  
ATOM   2411  CA  ILE B  80      16.556 -10.254 -29.832  1.00130.01           C  
ATOM   2412  C   ILE B  80      17.418 -11.423 -30.284  1.00132.87           C  
ATOM   2413  O   ILE B  80      18.410 -11.762 -29.640  1.00135.56           O  
ATOM   2414  CB  ILE B  80      15.397 -10.776 -28.962  1.00129.93           C  
ATOM   2415  CG1 ILE B  80      14.809  -9.613 -28.164  1.00131.77           C  
ATOM   2416  CG2 ILE B  80      15.835 -11.916 -28.049  1.00123.58           C  
ATOM   2417  CD1 ILE B  80      13.461  -9.910 -27.549  1.00141.66           C  
ATOM   2418  N   ASP B  81      17.031 -12.037 -31.396  1.00132.59           N  
ATOM   2419  CA  ASP B  81      17.789 -13.147 -31.957  1.00139.77           C  
ATOM   2420  C   ASP B  81      19.236 -12.789 -32.349  1.00133.21           C  
ATOM   2421  O   ASP B  81      20.069 -13.672 -32.531  1.00128.75           O  
ATOM   2422  CB  ASP B  81      17.039 -13.755 -33.149  1.00158.82           C  
ATOM   2423  CG  ASP B  81      15.779 -14.509 -32.729  1.00172.36           C  
ATOM   2424  OD1 ASP B  81      15.651 -14.884 -31.538  1.00189.31           O  
ATOM   2425  OD2 ASP B  81      14.909 -14.733 -33.598  1.00187.15           O1-
ATOM   2426  N   THR B  82      19.540 -11.501 -32.474  1.00130.16           N  
ATOM   2427  CA  THR B  82      20.904 -11.097 -32.846  1.00128.65           C  
ATOM   2428  C   THR B  82      21.822 -10.878 -31.640  1.00133.31           C  
ATOM   2429  O   THR B  82      23.009 -10.579 -31.789  1.00138.65           O  
ATOM   2430  CB  THR B  82      20.900  -9.805 -33.674  1.00125.87           C  
ATOM   2431  CG2 THR B  82      19.942  -9.915 -34.833  1.00137.03           C  
ATOM   2432  OG1 THR B  82      20.530  -8.699 -32.843  1.00112.82           O  
ATOM   2433  N   ILE B  83      21.282 -11.039 -30.441  1.00133.83           N  
ATOM   2434  CA  ILE B  83      22.112 -10.916 -29.244  1.00134.95           C  
ATOM   2435  C   ILE B  83      23.110 -12.050 -29.202  1.00135.52           C  
ATOM   2436  O   ILE B  83      22.719 -13.214 -29.228  1.00136.65           O  
ATOM   2437  CB  ILE B  83      21.297 -11.019 -27.955  1.00129.64           C  
ATOM   2438  CG1 ILE B  83      20.284  -9.877 -27.875  1.00128.47           C  
ATOM   2439  CG2 ILE B  83      22.236 -11.009 -26.755  1.00126.52           C  
ATOM   2440  CD1 ILE B  83      18.974 -10.272 -27.228  1.00122.28           C  
ATOM   2441  N   ASP B  84      24.392 -11.726 -29.132  1.00136.68           N  
ATOM   2442  CA  ASP B  84      25.402 -12.775 -29.070  1.00143.63           C  
ATOM   2443  C   ASP B  84      26.299 -12.643 -27.848  1.00141.86           C  
ATOM   2444  O   ASP B  84      27.336 -13.307 -27.773  1.00146.11           O  
ATOM   2445  CB  ASP B  84      26.229 -12.851 -30.380  1.00164.85           C  
ATOM   2446  CG  ASP B  84      27.016 -11.564 -30.698  1.00173.55           C  
ATOM   2447  OD1 ASP B  84      27.523 -10.910 -29.762  1.00188.85           O  
ATOM   2448  OD2 ASP B  84      27.160 -11.238 -31.903  1.00161.37           O1-
ATOM   2449  N   LYS B  85      25.904 -11.810 -26.886  1.00135.18           N  
ATOM   2450  CA  LYS B  85      26.706 -11.661 -25.665  1.00135.04           C  
ATOM   2451  C   LYS B  85      25.979 -10.910 -24.561  1.00121.27           C  
ATOM   2452  O   LYS B  85      25.389  -9.861 -24.797  1.00115.93           O  
ATOM   2453  CB  LYS B  85      28.032 -10.954 -25.960  1.00138.85           C  
ATOM   2454  CG  LYS B  85      28.949 -10.769 -24.753  1.00140.32           C  
ATOM   2455  CD  LYS B  85      29.395 -12.099 -24.147  1.00142.02           C  
ATOM   2456  CE  LYS B  85      30.733 -11.982 -23.417  1.00140.85           C  
ATOM   2457  NZ  LYS B  85      30.710 -11.070 -22.241  1.00128.03           N1+
ATOM   2458  N   ILE B  86      26.025 -11.465 -23.360  1.00119.77           N  
ATOM   2459  CA  ILE B  86      25.400 -10.851 -22.214  1.00115.35           C  
ATOM   2460  C   ILE B  86      26.318 -10.992 -21.027  1.00109.21           C  
ATOM   2461  O   ILE B  86      26.840 -12.077 -20.767  1.00112.09           O  
ATOM   2462  CB  ILE B  86      24.102 -11.556 -21.829  1.00113.46           C  
ATOM   2463  CG1 ILE B  86      22.995 -11.219 -22.825  1.00109.13           C  
ATOM   2464  CG2 ILE B  86      23.717 -11.158 -20.414  1.00116.30           C  
ATOM   2465  CD1 ILE B  86      21.829 -12.171 -22.755  1.00105.81           C  
ATOM   2466  N   LYS B  87      26.512  -9.911 -20.295  1.00104.14           N  
ATOM   2467  CA  LYS B  87      27.332  -9.993 -19.107  1.00109.96           C  
ATOM   2468  C   LYS B  87      26.743  -9.182 -17.993  1.00103.44           C  
ATOM   2469  O   LYS B  87      26.423  -8.013 -18.172  1.00 99.99           O  
ATOM   2470  CB  LYS B  87      28.779  -9.557 -19.391  1.00133.70           C  
ATOM   2471  CG  LYS B  87      29.743  -9.816 -18.230  1.00142.78           C  
ATOM   2472  CD  LYS B  87      31.128 -10.285 -18.679  1.00150.38           C  
ATOM   2473  CE  LYS B  87      31.916 -10.884 -17.518  1.00153.80           C  
ATOM   2474  NZ  LYS B  87      33.093 -11.684 -17.974  1.00150.85           N1+
ATOM   2475  N   VAL B  88      26.614  -9.807 -16.832  1.00102.57           N  
ATOM   2476  CA  VAL B  88      26.129  -9.127 -15.644  1.00100.37           C  
ATOM   2477  C   VAL B  88      27.290  -8.943 -14.703  1.00 98.48           C  
ATOM   2478  O   VAL B  88      28.071  -9.873 -14.533  1.00 98.96           O  
ATOM   2479  CB  VAL B  88      25.132  -9.989 -14.852  1.00 93.18           C  
ATOM   2480  CG1 VAL B  88      24.910  -9.391 -13.473  1.00 93.52           C  
ATOM   2481  CG2 VAL B  88      23.832 -10.190 -15.616  1.00 85.43           C  
ATOM   2482  N   GLU B  89      27.398  -7.772 -14.081  1.00 99.13           N  
ATOM   2483  CA  GLU B  89      28.365  -7.598 -13.011  1.00105.13           C  
ATOM   2484  C   GLU B  89      27.724  -6.943 -11.834  1.00100.31           C  
ATOM   2485  O   GLU B  89      26.923  -6.022 -11.986  1.00 97.86           O  
ATOM   2486  CB  GLU B  89      29.642  -6.817 -13.386  1.00124.85           C  
ATOM   2487  CG  GLU B  89      29.560  -5.931 -14.619  1.00140.01           C  
ATOM   2488  CD  GLU B  89      30.919  -5.467 -15.145  1.00152.04           C  
ATOM   2489  OE1 GLU B  89      31.971  -5.886 -14.607  1.00145.04           O  
ATOM   2490  OE2 GLU B  89      30.932  -4.675 -16.120  1.00168.38           O1-
ATOM   2491  N   TRP B  90      28.121  -7.389 -10.656  1.00 98.56           N  
ATOM   2492  CA  TRP B  90      27.560  -6.830  -9.442  1.00101.71           C  
ATOM   2493  C   TRP B  90      28.407  -5.703  -8.887  1.00101.95           C  
ATOM   2494  O   TRP B  90      29.586  -5.860  -8.570  1.00101.07           O  
ATOM   2495  CB  TRP B  90      27.310  -7.910  -8.415  1.00103.07           C  
ATOM   2496  CG  TRP B  90      26.145  -8.693  -8.794  1.00101.11           C  
ATOM   2497  CD1 TRP B  90      24.848  -8.465  -8.418  1.00106.32           C  
ATOM   2498  CD2 TRP B  90      26.126  -9.811  -9.674  1.00 94.59           C  
ATOM   2499  CE2 TRP B  90      24.788 -10.237  -9.771  1.00 97.52           C  
ATOM   2500  CE3 TRP B  90      27.111 -10.509 -10.375  1.00 91.54           C  
ATOM   2501  NE1 TRP B  90      24.028  -9.399  -8.993  1.00103.71           N  
ATOM   2502  CZ2 TRP B  90      24.409 -11.322 -10.541  1.00 94.48           C  
ATOM   2503  CZ3 TRP B  90      26.735 -11.593 -11.131  1.00 92.86           C  
ATOM   2504  CH2 TRP B  90      25.391 -11.991 -11.210  1.00 95.24           C  
ATOM   2505  N   LEU B  91      27.765  -4.556  -8.768  1.00 99.35           N  
ATOM   2506  CA  LEU B  91      28.430  -3.336  -8.344  1.00 99.38           C  
ATOM   2507  C   LEU B  91      28.938  -3.363  -6.905  1.00104.89           C  
ATOM   2508  O   LEU B  91      29.884  -2.629  -6.575  1.00109.02           O  
ATOM   2509  CB  LEU B  91      27.478  -2.165  -8.535  1.00 93.72           C  
ATOM   2510  CG  LEU B  91      27.277  -1.818 -10.008  1.00 87.91           C  
ATOM   2511  CD1 LEU B  91      27.298  -3.021 -10.944  1.00 86.53           C  
ATOM   2512  CD2 LEU B  91      25.991  -1.043 -10.228  1.00 86.69           C  
ATOM   2513  N   ALA B  92      28.318  -4.176  -6.052  1.00101.20           N  
ATOM   2514  CA  ALA B  92      28.700  -4.242  -4.645  1.00103.74           C  
ATOM   2515  C   ALA B  92      30.147  -4.771  -4.485  1.00104.84           C  
ATOM   2516  O   ALA B  92      30.765  -4.620  -3.427  1.00103.59           O  
ATOM   2517  CB  ALA B  92      27.705  -5.131  -3.917  1.00 93.54           C  
ATOM   2518  N   LEU B  93      30.674  -5.376  -5.550  1.00104.98           N  
ATOM   2519  CA  LEU B  93      32.041  -5.901  -5.557  1.00105.60           C  
ATOM   2520  C   LEU B  93      33.060  -4.797  -5.698  1.00106.92           C  
ATOM   2521  O   LEU B  93      34.228  -4.977  -5.354  1.00106.40           O  
ATOM   2522  CB  LEU B  93      32.265  -6.814  -6.762  1.00110.08           C  
ATOM   2523  CG  LEU B  93      31.643  -8.194  -6.829  1.00119.62           C  
ATOM   2524  CD1 LEU B  93      31.637  -8.663  -8.285  1.00122.12           C  
ATOM   2525  CD2 LEU B  93      32.396  -9.151  -5.915  1.00122.16           C  
ATOM   2526  N   GLU B  94      32.622  -3.673  -6.262  1.00107.85           N  
ATOM   2527  CA  GLU B  94      33.500  -2.527  -6.504  1.00110.64           C  
ATOM   2528  C   GLU B  94      33.503  -1.542  -5.341  1.00108.17           C  
ATOM   2529  O   GLU B  94      34.515  -0.890  -5.058  1.00104.43           O  
ATOM   2530  CB  GLU B  94      33.077  -1.798  -7.781  1.00121.86           C  
ATOM   2531  CG  GLU B  94      33.231  -2.621  -9.054  1.00134.29           C  
ATOM   2532  CD  GLU B  94      34.656  -3.132  -9.277  1.00148.25           C  
ATOM   2533  OE1 GLU B  94      35.635  -2.408  -8.986  1.00151.39           O  
ATOM   2534  OE2 GLU B  94      34.804  -4.274  -9.756  1.00167.22           O1-
ATOM   2535  N   SER B  95      32.369  -1.437  -4.662  1.00109.21           N  
ATOM   2536  CA  SER B  95      32.248  -0.530  -3.529  1.00112.59           C  
ATOM   2537  C   SER B  95      31.153  -0.962  -2.583  1.00110.78           C  
ATOM   2538  O   SER B  95      30.091  -1.424  -3.001  1.00111.91           O  
ATOM   2539  CB  SER B  95      31.931   0.874  -4.012  1.00119.48           C  
ATOM   2540  OG  SER B  95      31.250   1.609  -3.004  1.00121.83           O  
ATOM   2541  N   GLU B  96      31.409  -0.762  -1.303  1.00115.43           N  
ATOM   2542  CA  GLU B  96      30.455  -1.153  -0.281  1.00124.60           C  
ATOM   2543  C   GLU B  96      29.286  -0.192  -0.154  1.00116.84           C  
ATOM   2544  O   GLU B  96      28.372  -0.413   0.647  1.00114.53           O  
ATOM   2545  CB  GLU B  96      31.170  -1.250   1.070  1.00147.13           C  
ATOM   2546  CG  GLU B  96      31.371   0.032   1.862  1.00145.74           C  
ATOM   2547  CD  GLU B  96      32.434  -0.069   2.952  1.00144.02           C  
ATOM   2548  OE1 GLU B  96      33.112  -1.110   3.091  1.00148.11           O  
ATOM   2549  OE2 GLU B  96      32.588   0.915   3.689  1.00141.87           O1-
ATOM   2550  N   MET B  97      29.321   0.879  -0.930  1.00113.84           N  
ATOM   2551  CA  MET B  97      28.262   1.878  -0.867  1.00118.05           C  
ATOM   2552  C   MET B  97      27.094   1.402  -1.706  1.00116.37           C  
ATOM   2553  O   MET B  97      25.986   1.936  -1.621  1.00115.16           O  
ATOM   2554  CB  MET B  97      28.769   3.231  -1.368  1.00132.33           C  
ATOM   2555  CG  MET B  97      29.824   3.881  -0.462  1.00144.16           C  
ATOM   2556  SD  MET B  97      29.080   4.969   0.791  1.00166.88           S  
ATOM   2557  CE  MET B  97      28.371   6.298  -0.175  1.00145.96           C  
ATOM   2558  N   TYR B  98      27.355   0.374  -2.513  1.00118.48           N  
ATOM   2559  CA  TYR B  98      26.328  -0.196  -3.379  1.00115.90           C  
ATOM   2560  C   TYR B  98      25.613  -1.331  -2.661  1.00116.14           C  
ATOM   2561  O   TYR B  98      26.251  -2.129  -1.964  1.00115.59           O  
ATOM   2562  CB  TYR B  98      26.947  -0.769  -4.640  1.00107.19           C  
ATOM   2563  CG  TYR B  98      27.262   0.230  -5.692  1.00 95.96           C  
ATOM   2564  CD1 TYR B  98      26.267   0.987  -6.272  1.00 93.66           C  
ATOM   2565  CD2 TYR B  98      28.559   0.385  -6.146  1.00100.00           C  
ATOM   2566  CE1 TYR B  98      26.548   1.892  -7.282  1.00104.19           C  
ATOM   2567  CE2 TYR B  98      28.858   1.279  -7.159  1.00110.07           C  
ATOM   2568  CZ  TYR B  98      27.851   2.038  -7.729  1.00108.83           C  
ATOM   2569  OH  TYR B  98      28.157   2.944  -8.739  1.00105.25           O  
ATOM   2570  N   ASP B  99      24.305  -1.419  -2.863  1.00113.07           N  
ATOM   2571  CA  ASP B  99      23.540  -2.521  -2.329  1.00110.86           C  
ATOM   2572  C   ASP B  99      23.917  -3.789  -3.097  1.00110.61           C  
ATOM   2573  O   ASP B  99      24.295  -3.747  -4.276  1.00107.20           O  
ATOM   2574  CB  ASP B  99      22.044  -2.229  -2.418  1.00114.19           C  
ATOM   2575  CG  ASP B  99      21.186  -3.273  -1.702  1.00120.04           C  
ATOM   2576  OD1 ASP B  99      21.720  -4.202  -1.052  1.00124.03           O  
ATOM   2577  OD2 ASP B  99      19.948  -3.155  -1.780  1.00129.36           O1-
ATOM   2578  N   THR B 100      23.841  -4.910  -2.390  1.00110.80           N  
ATOM   2579  CA  THR B 100      24.200  -6.216  -2.918  1.00108.65           C  
ATOM   2580  C   THR B 100      23.451  -6.555  -4.194  1.00106.54           C  
ATOM   2581  O   THR B 100      23.892  -7.403  -4.977  1.00111.39           O  
ATOM   2582  CB  THR B 100      23.829  -7.318  -1.913  1.00113.77           C  
ATOM   2583  CG2 THR B 100      24.312  -6.976  -0.512  1.00122.81           C  
ATOM   2584  OG1 THR B 100      22.404  -7.447  -1.883  1.00116.48           O  
ATOM   2585  N   ARG B 101      22.301  -5.911  -4.386  1.00104.76           N  
ATOM   2586  CA  ARG B 101      21.431  -6.200  -5.526  1.00103.40           C  
ATOM   2587  C   ARG B 101      21.733  -5.350  -6.741  1.00 99.61           C  
ATOM   2588  O   ARG B 101      21.142  -5.557  -7.786  1.00 98.46           O  
ATOM   2589  CB  ARG B 101      19.975  -5.977  -5.139  1.00100.23           C  
ATOM   2590  CG  ARG B 101      19.473  -6.966  -4.119  1.00111.24           C  
ATOM   2591  CD  ARG B 101      18.127  -6.543  -3.562  1.00121.18           C  
ATOM   2592  NE  ARG B 101      18.257  -5.596  -2.457  1.00125.97           N  
ATOM   2593  CZ  ARG B 101      17.249  -4.898  -1.930  1.00132.67           C  
ATOM   2594  NH1 ARG B 101      16.008  -5.006  -2.404  1.00127.20           N1+
ATOM   2595  NH2 ARG B 101      17.488  -4.071  -0.919  1.00144.48           N  
ATOM   2596  N   ASP B 102      22.658  -4.407  -6.615  1.00101.24           N  
ATOM   2597  CA  ASP B 102      22.947  -3.485  -7.701  1.00103.62           C  
ATOM   2598  C   ASP B 102      23.823  -4.146  -8.772  1.00 97.50           C  
ATOM   2599  O   ASP B 102      24.784  -4.855  -8.457  1.00 94.03           O  
ATOM   2600  CB  ASP B 102      23.654  -2.237  -7.147  1.00120.66           C  
ATOM   2601  CG  ASP B 102      22.804  -1.446  -6.122  1.00119.28           C  
ATOM   2602  OD1 ASP B 102      21.562  -1.486  -6.184  1.00112.41           O  
ATOM   2603  OD2 ASP B 102      23.389  -0.742  -5.268  1.00119.23           O1-
ATOM   2604  N   PHE B 103      23.501  -3.903 -10.037  1.00 96.20           N  
ATOM   2605  CA  PHE B 103      24.273  -4.517 -11.093  1.00 92.85           C  
ATOM   2606  C   PHE B 103      24.203  -3.800 -12.426  1.00 97.39           C  
ATOM   2607  O   PHE B 103      23.301  -2.989 -12.674  1.00100.51           O  
ATOM   2608  CB  PHE B 103      23.773  -5.919 -11.320  1.00 85.71           C  
ATOM   2609  CG  PHE B 103      22.400  -5.979 -11.909  1.00 78.41           C  
ATOM   2610  CD1 PHE B 103      22.208  -5.858 -13.279  1.00 73.10           C  
ATOM   2611  CD2 PHE B 103      21.300  -6.191 -11.096  1.00 77.23           C  
ATOM   2612  CE1 PHE B 103      20.946  -5.936 -13.825  1.00 72.48           C  
ATOM   2613  CE2 PHE B 103      20.030  -6.278 -11.635  1.00 78.24           C  
ATOM   2614  CZ  PHE B 103      19.853  -6.148 -13.003  1.00 77.15           C  
ATOM   2615  N   SER B 104      25.138  -4.151 -13.296  1.00 98.27           N  
ATOM   2616  CA  SER B 104      25.181  -3.600 -14.630  1.00 99.13           C  
ATOM   2617  C   SER B 104      24.974  -4.769 -15.558  1.00 99.34           C  
ATOM   2618  O   SER B 104      25.405  -5.886 -15.252  1.00 98.71           O  
ATOM   2619  CB  SER B 104      26.550  -3.001 -14.902  1.00103.02           C  
ATOM   2620  OG  SER B 104      27.510  -4.029 -15.087  1.00100.14           O  
ATOM   2621  N   ILE B 105      24.356  -4.517 -16.700  1.00 97.65           N  
ATOM   2622  CA  ILE B 105      24.132  -5.569 -17.659  1.00 93.78           C  
ATOM   2623  C   ILE B 105      24.531  -5.065 -19.029  1.00 97.61           C  
ATOM   2624  O   ILE B 105      24.172  -3.963 -19.432  1.00 99.93           O  
ATOM   2625  CB  ILE B 105      22.675  -6.000 -17.658  1.00 81.88           C  
ATOM   2626  CG1 ILE B 105      22.469  -7.118 -18.639  1.00 80.64           C  
ATOM   2627  CG2 ILE B 105      21.763  -4.868 -18.048  1.00 80.31           C  
ATOM   2628  CD1 ILE B 105      21.047  -7.596 -18.621  1.00 87.52           C  
ATOM   2629  N   THR B 106      25.275  -5.883 -19.745  1.00100.10           N  
ATOM   2630  CA  THR B 106      25.841  -5.469 -21.017  1.00103.33           C  
ATOM   2631  C   THR B 106      25.416  -6.410 -22.120  1.00105.67           C  
ATOM   2632  O   THR B 106      25.581  -7.626 -22.004  1.00109.38           O  
ATOM   2633  CB  THR B 106      27.369  -5.437 -20.937  1.00113.59           C  
ATOM   2634  CG2 THR B 106      27.946  -4.645 -22.117  1.00113.22           C  
ATOM   2635  OG1 THR B 106      27.772  -4.850 -19.691  1.00114.74           O  
ATOM   2636  N   PHE B 107      24.864  -5.842 -23.180  1.00104.45           N  
ATOM   2637  CA  PHE B 107      24.410  -6.621 -24.328  1.00111.31           C  
ATOM   2638  C   PHE B 107      25.236  -6.315 -25.570  1.00119.47           C  
ATOM   2639  O   PHE B 107      25.605  -5.172 -25.783  1.00118.27           O  
ATOM   2640  CB  PHE B 107      22.986  -6.222 -24.701  1.00110.69           C  
ATOM   2641  CG  PHE B 107      21.959  -6.452 -23.634  1.00108.96           C  
ATOM   2642  CD1 PHE B 107      21.846  -5.584 -22.564  1.00108.87           C  
ATOM   2643  CD2 PHE B 107      21.056  -7.500 -23.741  1.00103.68           C  
ATOM   2644  CE1 PHE B 107      20.881  -5.781 -21.595  1.00103.89           C  
ATOM   2645  CE2 PHE B 107      20.093  -7.703 -22.776  1.00100.09           C  
ATOM   2646  CZ  PHE B 107      20.003  -6.840 -21.704  1.00101.92           C  
ATOM   2647  N   HIS B 108      25.481  -7.308 -26.415  1.00128.10           N  
ATOM   2648  CA  HIS B 108      26.038  -7.041 -27.729  1.00129.14           C  
ATOM   2649  C   HIS B 108      25.077  -7.620 -28.748  1.00130.05           C  
ATOM   2650  O   HIS B 108      24.583  -8.747 -28.596  1.00130.99           O  
ATOM   2651  CB  HIS B 108      27.430  -7.650 -27.908  1.00143.78           C  
ATOM   2652  CG  HIS B 108      28.079  -7.289 -29.214  1.00153.02           C  
ATOM   2653  CD2 HIS B 108      29.017  -6.360 -29.514  1.00159.98           C  
ATOM   2654  ND1 HIS B 108      27.767  -7.913 -30.405  1.00153.90           N  
ATOM   2655  CE1 HIS B 108      28.491  -7.387 -31.378  1.00153.21           C  
ATOM   2656  NE2 HIS B 108      29.256  -6.441 -30.865  1.00155.33           N  
ATOM   2657  N   PHE B 109      24.791  -6.841 -29.774  1.00128.92           N  
ATOM   2658  CA  PHE B 109      23.927  -7.290 -30.861  1.00136.81           C  
ATOM   2659  C   PHE B 109      24.747  -7.387 -32.121  1.00140.14           C  
ATOM   2660  O   PHE B 109      25.521  -6.474 -32.431  1.00142.56           O  
ATOM   2661  CB  PHE B 109      22.818  -6.285 -31.119  1.00135.37           C  
ATOM   2662  CG  PHE B 109      21.989  -6.004 -29.929  1.00125.28           C  
ATOM   2663  CD1 PHE B 109      22.452  -5.158 -28.944  1.00124.58           C  
ATOM   2664  CD2 PHE B 109      20.756  -6.595 -29.786  1.00123.65           C  
ATOM   2665  CE1 PHE B 109      21.693  -4.900 -27.828  1.00128.74           C  
ATOM   2666  CE2 PHE B 109      19.988  -6.343 -28.673  1.00125.53           C  
ATOM   2667  CZ  PHE B 109      20.455  -5.495 -27.692  1.00125.40           C  
ATOM   2668  N   HIS B 110      24.521  -8.458 -32.873  1.00143.61           N  
ATOM   2669  CA  HIS B 110      25.186  -8.665 -34.159  1.00152.54           C  
ATOM   2670  C   HIS B 110      24.626  -7.711 -35.218  1.00144.88           C  
ATOM   2671  O   HIS B 110      25.321  -7.326 -36.156  1.00141.91           O  
ATOM   2672  CB  HIS B 110      25.015 -10.122 -34.609  1.00173.25           C  
ATOM   2673  CG  HIS B 110      25.931 -10.518 -35.725  1.00189.33           C  
ATOM   2674  CD2 HIS B 110      25.715 -10.638 -37.056  1.00198.22           C  
ATOM   2675  ND1 HIS B 110      27.257 -10.836 -35.521  1.00196.23           N  
ATOM   2676  CE1 HIS B 110      27.818 -11.139 -36.678  1.00201.22           C  
ATOM   2677  NE2 HIS B 110      26.904 -11.026 -37.626  1.00206.82           N  
ATOM   2678  N   GLY B 111      23.360  -7.343 -35.071  1.00141.50           N  
ATOM   2679  CA  GLY B 111      22.708  -6.457 -36.032  1.00141.57           C  
ATOM   2680  C   GLY B 111      22.111  -7.132 -37.259  1.00145.64           C  
ATOM   2681  O   GLY B 111      22.253  -8.347 -37.449  1.00144.80           O  
ATOM   2682  N   ILE B 112      21.431  -6.342 -38.088  1.00146.94           N  
ATOM   2683  CA  ILE B 112      20.832  -6.854 -39.310  1.00151.07           C  
ATOM   2684  C   ILE B 112      21.039  -5.856 -40.437  1.00152.20           C  
ATOM   2685  O   ILE B 112      20.728  -4.668 -40.305  1.00154.67           O  
ATOM   2686  CB  ILE B 112      19.323  -7.120 -39.134  1.00161.26           C  
ATOM   2687  CG1 ILE B 112      19.094  -8.272 -38.155  1.00161.92           C  
ATOM   2688  CG2 ILE B 112      18.667  -7.422 -40.477  1.00171.09           C  
ATOM   2689  CD1 ILE B 112      17.652  -8.724 -38.084  1.00166.15           C  
ATOM   2690  N   GLU B 113      21.527  -6.365 -41.565  1.00151.98           N  
ATOM   2691  CA  GLU B 113      21.715  -5.565 -42.772  1.00158.74           C  
ATOM   2692  C   GLU B 113      20.514  -4.659 -43.074  1.00154.11           C  
ATOM   2693  O   GLU B 113      19.368  -5.125 -43.186  1.00146.83           O  
ATOM   2694  CB  GLU B 113      21.978  -6.496 -43.976  1.00179.03           C  
ATOM   2695  CG  GLU B 113      22.273  -5.803 -45.312  1.00193.97           C  
ATOM   2696  CD  GLU B 113      23.742  -5.858 -45.717  1.00203.66           C  
ATOM   2697  OE1 GLU B 113      24.607  -5.520 -44.880  1.00219.95           O  
ATOM   2698  OE2 GLU B 113      24.033  -6.240 -46.874  1.00195.09           O1-
ATOM   2699  N   GLY B 114      20.800  -3.366 -43.224  1.00150.89           N  
ATOM   2700  CA  GLY B 114      19.797  -2.384 -43.605  1.00151.01           C  
ATOM   2701  C   GLY B 114      18.816  -1.961 -42.529  1.00148.30           C  
ATOM   2702  O   GLY B 114      18.023  -1.042 -42.741  1.00144.65           O  
ATOM   2703  N   ASP B 115      18.851  -2.613 -41.372  1.00155.50           N  
ATOM   2704  CA  ASP B 115      17.817  -2.377 -40.355  1.00159.49           C  
ATOM   2705  C   ASP B 115      18.366  -2.030 -38.961  1.00145.68           C  
ATOM   2706  O   ASP B 115      17.900  -1.076 -38.312  1.00138.48           O  
ATOM   2707  CB  ASP B 115      16.901  -3.610 -40.268  1.00161.84           C  
ATOM   2708  CG  ASP B 115      15.547  -3.315 -39.620  1.00154.38           C  
ATOM   2709  OD1 ASP B 115      15.232  -2.143 -39.312  1.00139.91           O  
ATOM   2710  OD2 ASP B 115      14.786  -4.283 -39.434  1.00148.13           O1-
ATOM   2711  N   PHE B 116      19.352  -2.806 -38.519  1.00146.15           N  
ATOM   2712  CA  PHE B 116      19.807  -2.725 -37.159  1.00151.20           C  
ATOM   2713  C   PHE B 116      21.325  -2.785 -37.065  1.00146.70           C  
ATOM   2714  O   PHE B 116      21.953  -3.758 -37.483  1.00145.88           O  
ATOM   2715  CB  PHE B 116      19.163  -3.861 -36.373  1.00172.54           C  
ATOM   2716  CG  PHE B 116      19.168  -3.643 -34.896  1.00190.27           C  
ATOM   2717  CD1 PHE B 116      18.572  -2.513 -34.348  1.00192.04           C  
ATOM   2718  CD2 PHE B 116      19.767  -4.565 -34.052  1.00200.97           C  
ATOM   2719  CE1 PHE B 116      18.583  -2.302 -32.985  1.00198.12           C  
ATOM   2720  CE2 PHE B 116      19.779  -4.366 -32.688  1.00203.32           C  
ATOM   2721  CZ  PHE B 116      19.187  -3.234 -32.152  1.00209.36           C  
ATOM   2722  N   LYS B 117      21.916  -1.750 -36.471  1.00145.81           N  
ATOM   2723  CA  LYS B 117      23.369  -1.645 -36.342  1.00145.50           C  
ATOM   2724  C   LYS B 117      23.961  -2.598 -35.292  1.00136.36           C  
ATOM   2725  O   LYS B 117      23.362  -2.826 -34.247  1.00138.45           O  
ATOM   2726  CB  LYS B 117      23.737  -0.199 -35.979  1.00150.70           C  
ATOM   2727  CG  LYS B 117      25.220   0.130 -36.089  1.00164.74           C  
ATOM   2728  CD  LYS B 117      25.598   1.389 -35.317  1.00170.80           C  
ATOM   2729  CE  LYS B 117      27.112   1.550 -35.222  1.00176.00           C  
ATOM   2730  NZ  LYS B 117      27.517   2.442 -34.101  1.00177.22           N1+
ATOM   2731  N   GLU B 118      25.136  -3.142 -35.579  1.00133.57           N  
ATOM   2732  CA  GLU B 118      25.835  -3.999 -34.638  1.00138.09           C  
ATOM   2733  C   GLU B 118      26.293  -3.075 -33.527  1.00134.04           C  
ATOM   2734  O   GLU B 118      26.878  -2.039 -33.810  1.00134.63           O  
ATOM   2735  CB  GLU B 118      27.025  -4.648 -35.344  1.00155.87           C  
ATOM   2736  CG  GLU B 118      27.785  -5.687 -34.531  1.00173.16           C  
ATOM   2737  CD  GLU B 118      28.822  -6.440 -35.356  1.00183.47           C  
ATOM   2738  OE1 GLU B 118      28.488  -6.904 -36.470  1.00184.70           O  
ATOM   2739  OE2 GLU B 118      29.971  -6.580 -34.885  1.00193.45           O1-
ATOM   2740  N   GLN B 119      26.027  -3.411 -32.270  1.00133.16           N  
ATOM   2741  CA  GLN B 119      26.352  -2.482 -31.189  1.00128.06           C  
ATOM   2742  C   GLN B 119      26.314  -3.130 -29.811  1.00125.83           C  
ATOM   2743  O   GLN B 119      25.776  -4.218 -29.631  1.00126.65           O  
ATOM   2744  CB  GLN B 119      25.427  -1.257 -31.223  1.00123.90           C  
ATOM   2745  CG  GLN B 119      23.938  -1.565 -31.130  1.00123.55           C  
ATOM   2746  CD  GLN B 119      23.066  -0.323 -31.343  1.00125.54           C  
ATOM   2747  NE2 GLN B 119      21.951  -0.480 -32.075  1.00117.33           N  
ATOM   2748  OE1 GLN B 119      23.395   0.766 -30.861  1.00121.02           O  
ATOM   2749  N   GLN B 120      26.925  -2.450 -28.852  1.00123.60           N  
ATOM   2750  CA  GLN B 120      27.055  -2.943 -27.490  1.00119.96           C  
ATOM   2751  C   GLN B 120      26.462  -1.898 -26.565  1.00118.55           C  
ATOM   2752  O   GLN B 120      26.802  -0.724 -26.664  1.00121.05           O  
ATOM   2753  CB  GLN B 120      28.527  -3.165 -27.157  1.00114.09           C  
ATOM   2754  CG  GLN B 120      28.818  -3.286 -25.673  1.00117.21           C  
ATOM   2755  CD  GLN B 120      30.051  -4.099 -25.355  1.00128.32           C  
ATOM   2756  NE2 GLN B 120      30.407  -4.126 -24.075  1.00139.02           N  
ATOM   2757  OE1 GLN B 120      30.659  -4.724 -26.229  1.00136.17           O  
ATOM   2758  N   VAL B 121      25.576  -2.311 -25.662  1.00115.78           N  
ATOM   2759  CA  VAL B 121      24.947  -1.376 -24.744  1.00110.75           C  
ATOM   2760  C   VAL B 121      24.942  -1.919 -23.321  1.00107.05           C  
ATOM   2761  O   VAL B 121      24.752  -3.115 -23.092  1.00106.43           O  
ATOM   2762  CB  VAL B 121      23.502  -1.055 -25.163  1.00104.36           C  
ATOM   2763  CG1 VAL B 121      22.990   0.153 -24.391  1.00103.89           C  
ATOM   2764  CG2 VAL B 121      23.420  -0.806 -26.661  1.00101.68           C  
ATOM   2765  N   THR B 122      25.119  -1.019 -22.363  1.00101.52           N  
ATOM   2766  CA  THR B 122      25.142  -1.387 -20.950  1.00100.06           C  
ATOM   2767  C   THR B 122      24.154  -0.538 -20.145  1.00 95.42           C  
ATOM   2768  O   THR B 122      24.125   0.686 -20.268  1.00 94.69           O  
ATOM   2769  CB  THR B 122      26.561  -1.242 -20.380  1.00101.81           C  
ATOM   2770  CG2 THR B 122      26.705  -2.021 -19.094  1.00103.48           C  
ATOM   2771  OG1 THR B 122      27.511  -1.747 -21.328  1.00103.84           O  
ATOM   2772  N   LYS B 123      23.345  -1.183 -19.313  1.00 90.65           N  
ATOM   2773  CA  LYS B 123      22.430  -0.456 -18.459  1.00 86.52           C  
ATOM   2774  C   LYS B 123      22.766  -0.763 -17.012  1.00 91.36           C  
ATOM   2775  O   LYS B 123      23.275  -1.840 -16.689  1.00 93.74           O  
ATOM   2776  CB  LYS B 123      20.988  -0.821 -18.774  1.00 76.66           C  
ATOM   2777  CG  LYS B 123      19.954   0.134 -18.194  1.00 75.75           C  
ATOM   2778  CD  LYS B 123      18.725   0.231 -19.104  1.00 78.53           C  
ATOM   2779  CE  LYS B 123      17.449   0.687 -18.401  1.00 82.20           C  
ATOM   2780  NZ  LYS B 123      17.329   2.153 -18.162  1.00 82.01           N1+
ATOM   2781  N   VAL B 124      22.486   0.193 -16.136  1.00 94.84           N  
ATOM   2782  CA  VAL B 124      22.787   0.035 -14.705  1.00 95.74           C  
ATOM   2783  C   VAL B 124      21.536   0.094 -13.841  1.00 99.19           C  
ATOM   2784  O   VAL B 124      20.667   0.967 -14.011  1.00101.53           O  
ATOM   2785  CB  VAL B 124      23.774   1.093 -14.177  1.00 96.71           C  
ATOM   2786  CG1 VAL B 124      25.171   0.765 -14.672  1.00 96.80           C  
ATOM   2787  CG2 VAL B 124      23.332   2.496 -14.578  1.00 98.65           C  
ATOM   2788  N   PHE B 125      21.450  -0.829 -12.894  1.00 99.51           N  
ATOM   2789  CA  PHE B 125      20.327  -0.832 -11.987  1.00 97.43           C  
ATOM   2790  C   PHE B 125      20.829  -0.756 -10.571  1.00101.38           C  
ATOM   2791  O   PHE B 125      21.727  -1.515 -10.186  1.00 97.86           O  
ATOM   2792  CB  PHE B 125      19.497  -2.077 -12.173  1.00 89.54           C  
ATOM   2793  CG  PHE B 125      18.924  -2.205 -13.543  1.00 86.66           C  
ATOM   2794  CD1 PHE B 125      19.630  -2.839 -14.545  1.00 93.03           C  
ATOM   2795  CD2 PHE B 125      17.682  -1.708 -13.832  1.00 85.19           C  
ATOM   2796  CE1 PHE B 125      19.097  -2.978 -15.816  1.00 93.90           C  
ATOM   2797  CE2 PHE B 125      17.141  -1.842 -15.096  1.00 86.82           C  
ATOM   2798  CZ  PHE B 125      17.848  -2.477 -16.092  1.00 89.56           C  
ATOM   2799  N   GLN B 126      20.233   0.162  -9.805  1.00108.82           N  
ATOM   2800  CA  GLN B 126      20.586   0.346  -8.403  1.00108.48           C  
ATOM   2801  C   GLN B 126      19.340   0.539  -7.544  1.00111.87           C  
ATOM   2802  O   GLN B 126      18.326   1.094  -7.983  1.00115.95           O  
ATOM   2803  CB  GLN B 126      21.513   1.546  -8.217  1.00108.42           C  
ATOM   2804  CG  GLN B 126      21.944   2.249  -9.487  1.00109.91           C  
ATOM   2805  CD  GLN B 126      22.782   3.472  -9.177  1.00113.56           C  
ATOM   2806  NE2 GLN B 126      23.985   3.529  -9.741  1.00111.89           N  
ATOM   2807  OE1 GLN B 126      22.354   4.359  -8.431  1.00115.98           O  
ATOM   2808  N   ILE B 127      19.425   0.089  -6.299  1.00109.45           N  
ATOM   2809  CA  ILE B 127      18.321   0.270  -5.357  1.00115.65           C  
ATOM   2810  C   ILE B 127      18.345   1.681  -4.809  1.00118.69           C  
ATOM   2811  O   ILE B 127      19.416   2.279  -4.691  1.00114.64           O  
ATOM   2812  CB  ILE B 127      18.399  -0.734  -4.189  1.00124.02           C  
ATOM   2813  CG1 ILE B 127      18.528  -2.159  -4.730  1.00143.14           C  
ATOM   2814  CG2 ILE B 127      17.183  -0.629  -3.276  1.00118.68           C  
ATOM   2815  CD1 ILE B 127      17.557  -2.475  -5.840  1.00167.12           C  
ATOM   2816  N   LYS B 128      17.161   2.217  -4.510  1.00123.68           N  
ATOM   2817  CA  LYS B 128      17.042   3.479  -3.806  1.00127.37           C  
ATOM   2818  C   LYS B 128      15.878   3.390  -2.832  1.00140.35           C  
ATOM   2819  O   LYS B 128      14.920   2.650  -3.051  1.00140.09           O  
ATOM   2820  CB  LYS B 128      16.875   4.650  -4.773  1.00125.09           C  
ATOM   2821  CG  LYS B 128      18.120   4.952  -5.600  1.00127.86           C  
ATOM   2822  CD  LYS B 128      18.119   6.381  -6.137  1.00126.77           C  
ATOM   2823  CE  LYS B 128      19.405   6.744  -6.872  1.00124.74           C  
ATOM   2824  NZ  LYS B 128      20.586   6.884  -5.976  1.00118.24           N1+
ATOM   2825  N   LYS B 129      15.996   4.149  -1.750  1.00153.57           N  
ATOM   2826  CA  LYS B 129      15.059   4.114  -0.634  1.00160.69           C  
ATOM   2827  C   LYS B 129      14.554   5.523  -0.373  1.00172.24           C  
ATOM   2828  O   LYS B 129      15.258   6.488  -0.665  1.00175.19           O  
ATOM   2829  CB  LYS B 129      15.775   3.611   0.628  1.00168.59           C  
ATOM   2830  CG  LYS B 129      15.520   2.158   0.993  1.00175.57           C  
ATOM   2831  CD  LYS B 129      15.988   1.860   2.412  1.00180.98           C  
ATOM   2832  CE  LYS B 129      16.076   0.364   2.683  1.00187.67           C  
ATOM   2833  NZ  LYS B 129      16.105   0.052   4.140  1.00203.63           N1+
ATOM   2834  N   GLY B 130      13.358   5.646   0.200  1.00190.02           N  
ATOM   2835  CA  GLY B 130      12.830   6.958   0.559  1.00193.03           C  
ATOM   2836  C   GLY B 130      12.839   7.182   2.057  1.00205.15           C  
ATOM   2837  O   GLY B 130      12.442   8.242   2.546  1.00208.69           O  
ATOM   2838  N   LYS B 131      13.285   6.160   2.786  1.00208.69           N  
ATOM   2839  CA  LYS B 131      13.245   6.114   4.258  1.00210.77           C  
ATOM   2840  C   LYS B 131      11.834   5.906   4.841  1.00227.08           C  
ATOM   2841  O   LYS B 131      10.844   5.928   4.114  1.00228.26           O  
ATOM   2842  CB  LYS B 131      13.962   7.326   4.896  1.00197.62           C  
ATOM   2843  CG  LYS B 131      15.442   7.428   4.545  1.00184.16           C  
ATOM   2844  CD  LYS B 131      16.277   6.340   5.175  1.00178.82           C  
ATOM   2845  CE  LYS B 131      17.557   6.089   4.402  1.00173.30           C  
ATOM   2846  NZ  LYS B 131      18.334   4.966   5.002  1.00167.18           N1+
ATOM   2847  N   ASP B 132      11.791   5.726   6.159  1.00234.28           N  
ATOM   2848  CA  ASP B 132      10.571   5.617   6.943  1.00230.97           C  
ATOM   2849  C   ASP B 132       9.827   4.300   6.709  1.00237.47           C  
ATOM   2850  O   ASP B 132      10.079   3.324   7.406  1.00238.88           O  
ATOM   2851  CB  ASP B 132       9.706   6.856   6.754  1.00216.97           C  
ATOM   2852  CG  ASP B 132      10.457   8.135   7.082  1.00202.50           C  
ATOM   2853  OD1 ASP B 132      11.583   8.066   7.632  1.00189.15           O  
ATOM   2854  OD2 ASP B 132       9.921   9.211   6.779  1.00196.18           O1-
ATOM   2855  N   ASP B 133       8.922   4.267   5.739  1.00239.28           N  
ATOM   2856  CA  ASP B 133       8.170   3.051   5.411  1.00235.10           C  
ATOM   2857  C   ASP B 133       9.154   1.903   5.225  1.00230.69           C  
ATOM   2858  O   ASP B 133      10.244   2.081   4.683  1.00226.77           O  
ATOM   2859  CB  ASP B 133       7.329   3.295   4.143  1.00235.90           C  
ATOM   2860  CG  ASP B 133       6.300   2.201   3.854  1.00223.32           C  
ATOM   2861  OD1 ASP B 133       6.255   1.166   4.552  1.00229.80           O  
ATOM   2862  OD2 ASP B 133       5.521   2.404   2.895  1.00200.40           O1-
ATOM   2863  N   GLN B 134       8.754   0.725   5.687  1.00234.86           N  
ATOM   2864  CA  GLN B 134       9.668  -0.421   5.736  1.00230.95           C  
ATOM   2865  C   GLN B 134      10.482  -0.526   4.437  1.00219.49           C  
ATOM   2866  O   GLN B 134      11.631  -0.959   4.464  1.00218.71           O  
ATOM   2867  CB  GLN B 134       8.907  -1.711   6.072  1.00226.17           C  
ATOM   2868  CG  GLN B 134       8.181  -1.623   7.414  1.00221.71           C  
ATOM   2869  CD  GLN B 134       7.990  -2.958   8.097  1.00209.49           C  
ATOM   2870  NE2 GLN B 134       8.302  -3.007   9.388  1.00193.12           N  
ATOM   2871  OE1 GLN B 134       7.552  -3.928   7.482  1.00211.38           O  
ATOM   2872  N   GLU B 135       9.881  -0.070   3.339  1.00219.31           N  
ATOM   2873  CA  GLU B 135      10.494  -0.040   2.014  1.00205.96           C  
ATOM   2874  C   GLU B 135      11.902  -0.605   1.914  1.00188.83           C  
ATOM   2875  O   GLU B 135      12.870   0.012   2.359  1.00191.64           O  
ATOM   2876  CB  GLU B 135      10.498   1.401   1.497  1.00191.90           C  
ATOM   2877  CG  GLU B 135       9.296   1.708   0.630  1.00176.28           C  
ATOM   2878  CD  GLU B 135       8.971   3.181   0.576  1.00166.89           C  
ATOM   2879  OE1 GLU B 135       9.883   4.016   0.788  1.00156.74           O  
ATOM   2880  OE2 GLU B 135       7.790   3.493   0.322  1.00158.02           O1-
ATOM   2881  N   ASP B 136      12.014  -1.775   1.304  1.00188.93           N  
ATOM   2882  CA  ASP B 136      13.315  -2.345   1.050  1.00192.24           C  
ATOM   2883  C   ASP B 136      13.972  -1.469   0.008  1.00176.32           C  
ATOM   2884  O   ASP B 136      15.150  -1.615  -0.289  1.00172.07           O  
ATOM   2885  CB  ASP B 136      13.162  -3.792   0.577  1.00205.19           C  
ATOM   2886  CG  ASP B 136      12.643  -4.710   1.682  1.00204.34           C  
ATOM   2887  OD1 ASP B 136      12.414  -4.210   2.803  1.00218.52           O  
ATOM   2888  OD2 ASP B 136      12.457  -5.920   1.434  1.00196.24           O1-
ATOM   2889  N   GLY B 137      13.193  -0.545  -0.539  1.00168.52           N  
ATOM   2890  CA  GLY B 137      13.668   0.355  -1.564  1.00159.83           C  
ATOM   2891  C   GLY B 137      13.169  -0.147  -2.893  1.00142.29           C  
ATOM   2892  O   GLY B 137      12.609  -1.239  -2.963  1.00148.98           O  
ATOM   2893  N   ILE B 138      13.362   0.639  -3.949  1.00133.91           N  
ATOM   2894  CA  ILE B 138      12.922   0.246  -5.293  1.00136.46           C  
ATOM   2895  C   ILE B 138      14.100   0.258  -6.251  1.00123.66           C  
ATOM   2896  O   ILE B 138      15.028   1.044  -6.071  1.00120.58           O  
ATOM   2897  CB  ILE B 138      11.863   1.221  -5.862  1.00133.40           C  
ATOM   2898  CG1 ILE B 138      10.677   1.438  -4.870  1.00137.12           C  
ATOM   2899  CG2 ILE B 138      11.403   0.786  -7.260  1.00121.43           C  
ATOM   2900  CD1 ILE B 138      10.283   0.263  -3.988  1.00136.76           C  
ATOM   2901  N   LEU B 139      14.064  -0.605  -7.273  1.00111.79           N  
ATOM   2902  CA  LEU B 139      15.077  -0.577  -8.318  1.00111.43           C  
ATOM   2903  C   LEU B 139      14.892   0.649  -9.170  1.00110.94           C  
ATOM   2904  O   LEU B 139      13.761   1.065  -9.436  1.00111.46           O  
ATOM   2905  CB  LEU B 139      15.035  -1.806  -9.251  1.00107.85           C  
ATOM   2906  CG  LEU B 139      16.147  -2.829  -9.028  1.00100.98           C  
ATOM   2907  CD1 LEU B 139      15.972  -4.044  -9.922  1.00101.57           C  
ATOM   2908  CD2 LEU B 139      17.497  -2.192  -9.325  1.00 89.67           C  
ATOM   2909  N   THR B 140      16.010   1.197  -9.618  1.00110.38           N  
ATOM   2910  CA  THR B 140      15.982   2.337 -10.484  1.00109.46           C  
ATOM   2911  C   THR B 140      17.024   2.143 -11.530  1.00108.20           C  
ATOM   2912  O   THR B 140      17.959   1.374 -11.332  1.00107.04           O  
ATOM   2913  CB  THR B 140      16.412   3.582  -9.742  1.00116.10           C  
ATOM   2914  CG2 THR B 140      17.762   3.380  -9.060  1.00114.05           C  
ATOM   2915  OG1 THR B 140      16.548   4.651 -10.671  1.00131.58           O  
ATOM   2916  N   SER B 141      16.874   2.875 -12.629  1.00107.86           N  
ATOM   2917  CA  SER B 141      17.893   2.869 -13.656  1.00107.70           C  
ATOM   2918  C   SER B 141      17.932   4.201 -14.383  1.00104.47           C  
ATOM   2919  O   SER B 141      17.059   5.054 -14.187  1.00102.65           O  
ATOM   2920  CB  SER B 141      17.616   1.764 -14.659  1.00109.78           C  
ATOM   2921  OG  SER B 141      18.605   1.766 -15.669  1.00114.13           O  
ATOM   2922  N   GLU B 142      18.951   4.353 -15.221  1.00108.50           N  
ATOM   2923  CA  GLU B 142      19.155   5.549 -16.014  1.00110.90           C  
ATOM   2924  C   GLU B 142      18.903   5.187 -17.459  1.00103.59           C  
ATOM   2925  O   GLU B 142      19.259   4.090 -17.870  1.00104.37           O  
ATOM   2926  CB  GLU B 142      20.602   5.995 -15.899  1.00126.58           C  
ATOM   2927  CG  GLU B 142      20.979   6.579 -14.546  1.00144.82           C  
ATOM   2928  CD  GLU B 142      20.895   8.097 -14.500  1.00160.56           C  
ATOM   2929  OE1 GLU B 142      20.065   8.686 -15.243  1.00181.17           O  
ATOM   2930  OE2 GLU B 142      21.669   8.703 -13.718  1.00155.52           O1-
ATOM   2931  N   PRO B 143      18.307   6.100 -18.241  1.00 98.08           N  
ATOM   2932  CA  PRO B 143      18.075   5.775 -19.643  1.00100.11           C  
ATOM   2933  C   PRO B 143      19.407   5.676 -20.344  1.00102.40           C  
ATOM   2934  O   PRO B 143      20.341   6.374 -19.965  1.00103.88           O  
ATOM   2935  CB  PRO B 143      17.277   6.963 -20.178  1.00 98.97           C  
ATOM   2936  CG  PRO B 143      17.301   8.009 -19.116  1.00100.53           C  
ATOM   2937  CD  PRO B 143      18.123   7.529 -17.965  1.00 97.28           C  
ATOM   2938  N   VAL B 144      19.512   4.801 -21.335  1.00105.84           N  
ATOM   2939  CA  VAL B 144      20.756   4.690 -22.075  1.00109.49           C  
ATOM   2940  C   VAL B 144      20.449   4.661 -23.549  1.00114.82           C  
ATOM   2941  O   VAL B 144      19.532   3.968 -23.958  1.00111.59           O  
ATOM   2942  CB  VAL B 144      21.591   3.460 -21.682  1.00114.08           C  
ATOM   2943  CG1 VAL B 144      22.658   3.176 -22.730  1.00114.94           C  
ATOM   2944  CG2 VAL B 144      22.247   3.700 -20.327  1.00117.49           C  
ATOM   2945  N   PRO B 145      21.223   5.419 -24.344  1.00128.00           N  
ATOM   2946  CA  PRO B 145      20.960   5.545 -25.783  1.00125.08           C  
ATOM   2947  C   PRO B 145      21.207   4.278 -26.594  1.00120.06           C  
ATOM   2948  O   PRO B 145      22.190   3.550 -26.369  1.00119.25           O  
ATOM   2949  CB  PRO B 145      21.958   6.617 -26.220  1.00136.36           C  
ATOM   2950  CG  PRO B 145      23.106   6.444 -25.278  1.00142.33           C  
ATOM   2951  CD  PRO B 145      22.456   6.138 -23.956  1.00137.25           C  
ATOM   2952  N   ILE B 146      20.336   4.048 -27.565  1.00117.07           N  
ATOM   2953  CA  ILE B 146      20.438   2.888 -28.424  1.00118.68           C  
ATOM   2954  C   ILE B 146      19.945   3.303 -29.799  1.00119.45           C  
ATOM   2955  O   ILE B 146      19.035   4.119 -29.904  1.00120.40           O  
ATOM   2956  CB  ILE B 146      19.571   1.750 -27.870  1.00115.06           C  
ATOM   2957  CG1 ILE B 146      19.844   0.436 -28.581  1.00110.33           C  
ATOM   2958  CG2 ILE B 146      18.095   2.099 -27.992  1.00123.25           C  
ATOM   2959  CD1 ILE B 146      19.155  -0.725 -27.892  1.00100.88           C  
ATOM   2960  N   GLU B 147      20.552   2.773 -30.849  1.00120.10           N  
ATOM   2961  CA  GLU B 147      20.071   3.099 -32.178  1.00125.76           C  
ATOM   2962  C   GLU B 147      18.995   2.104 -32.564  1.00120.93           C  
ATOM   2963  O   GLU B 147      19.260   0.916 -32.699  1.00114.95           O  
ATOM   2964  CB  GLU B 147      21.195   3.125 -33.216  1.00142.14           C  
ATOM   2965  CG  GLU B 147      20.742   3.730 -34.544  1.00145.33           C  
ATOM   2966  CD  GLU B 147      21.880   4.029 -35.507  1.00142.13           C  
ATOM   2967  OE1 GLU B 147      22.761   3.164 -35.708  1.00126.37           O  
ATOM   2968  OE2 GLU B 147      21.877   5.140 -36.079  1.00149.93           O1-
ATOM   2969  N   TRP B 148      17.785   2.616 -32.722  1.00121.60           N  
ATOM   2970  CA  TRP B 148      16.615   1.787 -32.963  1.00127.04           C  
ATOM   2971  C   TRP B 148      16.636   1.201 -34.370  1.00128.22           C  
ATOM   2972  O   TRP B 148      17.288   1.752 -35.257  1.00131.36           O  
ATOM   2973  CB  TRP B 148      15.339   2.610 -32.751  1.00138.05           C  
ATOM   2974  CG  TRP B 148      15.078   2.908 -31.305  1.00146.24           C  
ATOM   2975  CD1 TRP B 148      15.999   3.256 -30.359  1.00149.21           C  
ATOM   2976  CD2 TRP B 148      13.813   2.880 -30.638  1.00143.04           C  
ATOM   2977  CE2 TRP B 148      14.045   3.215 -29.289  1.00145.95           C  
ATOM   2978  CE3 TRP B 148      12.507   2.604 -31.051  1.00141.21           C  
ATOM   2979  NE1 TRP B 148      15.388   3.437 -29.144  1.00148.41           N  
ATOM   2980  CZ2 TRP B 148      13.020   3.280 -28.351  1.00153.30           C  
ATOM   2981  CZ3 TRP B 148      11.489   2.665 -30.119  1.00143.01           C  
ATOM   2982  CH2 TRP B 148      11.749   3.001 -28.785  1.00153.09           C  
ATOM   2983  N   PRO B 149      15.922   0.079 -34.586  1.00126.29           N  
ATOM   2984  CA  PRO B 149      15.873  -0.519 -35.921  1.00134.57           C  
ATOM   2985  C   PRO B 149      15.133   0.401 -36.870  1.00133.73           C  
ATOM   2986  O   PRO B 149      14.186   1.106 -36.460  1.00134.53           O  
ATOM   2987  CB  PRO B 149      15.096  -1.824 -35.721  1.00129.47           C  
ATOM   2988  CG  PRO B 149      14.872  -1.973 -34.263  1.00120.65           C  
ATOM   2989  CD  PRO B 149      15.067  -0.635 -33.630  1.00121.50           C  
ATOM   2990  N   GLN B 150      15.565   0.397 -38.125  1.00132.07           N  
ATOM   2991  CA  GLN B 150      14.962   1.268 -39.120  1.00137.42           C  
ATOM   2992  C   GLN B 150      13.447   1.070 -39.172  1.00138.60           C  
ATOM   2993  O   GLN B 150      12.674   2.032 -39.281  1.00142.16           O  
ATOM   2994  CB  GLN B 150      15.550   1.002 -40.515  1.00149.84           C  
ATOM   2995  CG  GLN B 150      17.030   1.354 -40.688  1.00156.57           C  
ATOM   2996  CD  GLN B 150      17.307   2.836 -40.889  1.00160.07           C  
ATOM   2997  NE2 GLN B 150      18.583   3.218 -40.779  1.00147.53           N  
ATOM   2998  OE1 GLN B 150      16.394   3.627 -41.150  1.00174.81           O  
ATOM   2999  N   SER B 151      13.025  -0.187 -39.111  1.00131.99           N  
ATOM   3000  CA  SER B 151      11.611  -0.516 -39.218  1.00132.38           C  
ATOM   3001  C   SER B 151      10.776   0.047 -38.072  1.00142.10           C  
ATOM   3002  O   SER B 151       9.540   0.119 -38.173  1.00144.58           O  
ATOM   3003  CB  SER B 151      11.410  -2.033 -39.242  1.00118.44           C  
ATOM   3004  OG  SER B 151      12.060  -2.621 -40.336  1.00118.16           O  
ATOM   3005  N   TYR B 152      11.438   0.436 -36.982  1.00142.90           N  
ATOM   3006  CA  TYR B 152      10.710   0.937 -35.813  1.00139.86           C  
ATOM   3007  C   TYR B 152      10.559   2.459 -35.847  1.00138.84           C  
ATOM   3008  O   TYR B 152      10.063   3.082 -34.892  1.00141.24           O  
ATOM   3009  CB  TYR B 152      11.355   0.433 -34.520  1.00143.27           C  
ATOM   3010  CG  TYR B 152      10.929  -0.985 -34.147  1.00143.98           C  
ATOM   3011  CD1 TYR B 152      11.015  -2.028 -35.062  1.00140.19           C  
ATOM   3012  CD2 TYR B 152      10.444  -1.280 -32.870  1.00150.57           C  
ATOM   3013  CE1 TYR B 152      10.627  -3.312 -34.724  1.00137.17           C  
ATOM   3014  CE2 TYR B 152      10.060  -2.566 -32.520  1.00146.53           C  
ATOM   3015  CZ  TYR B 152      10.153  -3.577 -33.453  1.00141.33           C  
ATOM   3016  OH  TYR B 152       9.774  -4.851 -33.104  1.00153.48           O  
ATOM   3017  N   ASP B 153      10.933   3.042 -36.981  1.00138.56           N  
ATOM   3018  CA  ASP B 153      10.855   4.490 -37.145  1.00142.50           C  
ATOM   3019  C   ASP B 153       9.499   5.092 -36.800  1.00142.32           C  
ATOM   3020  O   ASP B 153       9.447   6.166 -36.210  1.00144.46           O  
ATOM   3021  CB  ASP B 153      11.258   4.890 -38.562  1.00145.94           C  
ATOM   3022  CG  ASP B 153      12.759   4.776 -38.797  1.00156.80           C  
ATOM   3023  OD1 ASP B 153      13.517   4.514 -37.833  1.00164.96           O  
ATOM   3024  OD2 ASP B 153      13.190   4.952 -39.954  1.00170.17           O1-
ATOM   3025  N   SER B 154       8.409   4.420 -37.152  1.00137.31           N  
ATOM   3026  CA  SER B 154       7.076   4.957 -36.893  1.00140.43           C  
ATOM   3027  C   SER B 154       6.663   4.992 -35.414  1.00142.86           C  
ATOM   3028  O   SER B 154       5.758   5.747 -35.043  1.00141.58           O  
ATOM   3029  CB  SER B 154       6.045   4.173 -37.708  1.00139.91           C  
ATOM   3030  OG  SER B 154       6.414   2.809 -37.794  1.00139.31           O  
ATOM   3031  N   ILE B 155       7.300   4.183 -34.569  1.00144.31           N  
ATOM   3032  CA  ILE B 155       6.954   4.186 -33.127  1.00141.17           C  
ATOM   3033  C   ILE B 155       8.163   4.634 -32.299  1.00144.54           C  
ATOM   3034  O   ILE B 155       8.203   4.455 -31.065  1.00143.86           O  
ATOM   3035  CB  ILE B 155       6.437   2.814 -32.615  1.00124.78           C  
ATOM   3036  CG1 ILE B 155       7.296   1.671 -33.149  1.00113.46           C  
ATOM   3037  CG2 ILE B 155       4.987   2.605 -33.026  1.00118.00           C  
ATOM   3038  CD1 ILE B 155       6.994   0.344 -32.516  1.00110.11           C  
ATOM   3039  N   ASN B 156       9.151   5.209 -32.981  1.00143.54           N  
ATOM   3040  CA  ASN B 156      10.320   5.751 -32.315  1.00139.29           C  
ATOM   3041  C   ASN B 156       9.925   7.073 -31.654  1.00144.26           C  
ATOM   3042  O   ASN B 156       9.504   8.002 -32.342  1.00150.34           O  
ATOM   3043  CB  ASN B 156      11.448   5.963 -33.316  1.00129.22           C  
ATOM   3044  CG  ASN B 156      12.778   6.200 -32.638  1.00125.67           C  
ATOM   3045  ND2 ASN B 156      13.854   5.820 -33.303  1.00124.66           N  
ATOM   3046  OD1 ASN B 156      12.835   6.698 -31.516  1.00127.92           O  
ATOM   3047  N   PRO B 157      10.056   7.172 -30.315  1.00146.52           N  
ATOM   3048  CA  PRO B 157       9.760   8.429 -29.616  1.00149.54           C  
ATOM   3049  C   PRO B 157      10.591   9.623 -30.069  1.00143.89           C  
ATOM   3050  O   PRO B 157      10.158  10.742 -29.901  1.00141.46           O  
ATOM   3051  CB  PRO B 157      10.057   8.096 -28.153  1.00161.34           C  
ATOM   3052  CG  PRO B 157       9.808   6.631 -28.056  1.00160.89           C  
ATOM   3053  CD  PRO B 157      10.290   6.072 -29.363  1.00154.13           C  
ATOM   3054  N   ASP B 158      11.766   9.386 -30.644  1.00145.79           N  
ATOM   3055  CA  ASP B 158      12.623  10.453 -31.138  1.00152.17           C  
ATOM   3056  C   ASP B 158      12.237  10.975 -32.526  1.00148.21           C  
ATOM   3057  O   ASP B 158      12.721  12.027 -32.950  1.00150.26           O  
ATOM   3058  CB  ASP B 158      14.076   9.966 -31.213  1.00167.43           C  
ATOM   3059  CG  ASP B 158      14.533   9.278 -29.943  1.00171.98           C  
ATOM   3060  OD1 ASP B 158      13.905   9.498 -28.882  1.00158.75           O  
ATOM   3061  OD2 ASP B 158      15.520   8.513 -30.015  1.00177.83           O1-
ATOM   3062  N   LEU B 159      11.376  10.249 -33.232  1.00146.48           N  
ATOM   3063  CA  LEU B 159      10.967  10.673 -34.567  1.00153.84           C  
ATOM   3064  C   LEU B 159       9.527  11.169 -34.617  1.00155.00           C  
ATOM   3065  O   LEU B 159       9.194  12.024 -35.436  1.00162.76           O  
ATOM   3066  CB  LEU B 159      11.192   9.556 -35.590  1.00164.93           C  
ATOM   3067  CG  LEU B 159      12.642   9.159 -35.902  1.00175.22           C  
ATOM   3068  CD1 LEU B 159      12.658   8.038 -36.929  1.00173.80           C  
ATOM   3069  CD2 LEU B 159      13.490  10.330 -36.385  1.00174.94           C  
ATOM   3070  N   ILE B 160       8.688  10.675 -33.719  1.00155.42           N  
ATOM   3071  CA  ILE B 160       7.322  11.178 -33.598  1.00162.01           C  
ATOM   3072  C   ILE B 160       7.383  12.646 -33.162  1.00163.83           C  
ATOM   3073  O   ILE B 160       7.933  12.970 -32.114  1.00160.46           O  
ATOM   3074  CB  ILE B 160       6.478  10.370 -32.582  1.00163.93           C  
ATOM   3075  CG1 ILE B 160       6.350   8.897 -33.002  1.00164.37           C  
ATOM   3076  CG2 ILE B 160       5.087  10.973 -32.459  1.00155.94           C  
ATOM   3077  CD1 ILE B 160       5.880   7.995 -31.881  1.00158.75           C  
ATOM   3078  N   LYS B 161       6.830  13.537 -33.975  1.00165.17           N  
ATOM   3079  CA  LYS B 161       6.828  14.961 -33.648  1.00168.01           C  
ATOM   3080  C   LYS B 161       5.709  15.312 -32.668  1.00169.94           C  
ATOM   3081  O   LYS B 161       5.948  15.995 -31.666  1.00169.02           O  
ATOM   3082  CB  LYS B 161       6.688  15.803 -34.922  1.00176.36           C  
ATOM   3083  CG  LYS B 161       7.957  15.878 -35.768  1.00183.35           C  
ATOM   3084  CD  LYS B 161       8.920  16.941 -35.250  1.00178.52           C  
ATOM   3085  CE  LYS B 161      10.264  16.892 -35.956  1.00175.16           C  
ATOM   3086  NZ  LYS B 161      11.043  15.686 -35.566  1.00174.31           N1+
ATOM   3087  N   ASP B 162       4.494  14.849 -32.966  1.00172.90           N  
ATOM   3088  CA  ASP B 162       3.331  15.215 -32.149  1.00178.42           C  
ATOM   3089  C   ASP B 162       3.205  14.404 -30.863  1.00174.90           C  
ATOM   3090  O   ASP B 162       3.341  14.980 -29.793  1.00171.85           O  
ATOM   3091  CB  ASP B 162       1.993  15.383 -32.936  1.00181.61           C  
ATOM   3092  CG  ASP B 162       1.611  14.188 -33.789  1.00176.94           C  
ATOM   3093  OD1 ASP B 162       2.053  13.056 -33.524  1.00171.45           O  
ATOM   3094  OD2 ASP B 162       0.821  14.409 -34.737  1.00178.23           O1-
ATOM   3095  N   LYS B 163       2.980  13.094 -30.949  1.00175.13           N  
ATOM   3096  CA  LYS B 163       2.839  12.239 -29.759  1.00176.73           C  
ATOM   3097  C   LYS B 163       1.832  12.782 -28.743  1.00172.39           C  
ATOM   3098  O   LYS B 163       1.840  12.388 -27.579  1.00169.74           O  
ATOM   3099  CB  LYS B 163       4.213  12.013 -29.072  1.00187.59           C  
ATOM   3100  CG  LYS B 163       4.774  13.169 -28.226  1.00190.32           C  
ATOM   3101  CD  LYS B 163       5.730  12.691 -27.114  1.00188.16           C  
ATOM   3102  CE  LYS B 163       6.851  13.700 -26.816  1.00184.69           C  
ATOM   3103  NZ  LYS B 163       8.204  13.113 -27.014  1.00184.66           N1+
ATOM   3104  N   ARG B 164       1.000  13.718 -29.177  1.00174.90           N  
ATOM   3105  CA  ARG B 164       0.027  14.376 -28.308  1.00178.29           C  
ATOM   3106  C   ARG B 164      -1.327  14.276 -29.023  1.00176.42           C  
ATOM   3107  O   ARG B 164      -2.388  14.338 -28.397  1.00177.80           O  
ATOM   3108  CB  ARG B 164       0.546  15.818 -28.034  1.00195.57           C  
ATOM   3109  CG  ARG B 164       0.007  16.955 -28.888  1.00207.72           C  
ATOM   3110  CD  ARG B 164       0.347  18.283 -28.215  1.00220.54           C  
ATOM   3111  NE  ARG B 164      -0.399  18.513 -26.977  1.00229.49           N  
ATOM   3112  CZ  ARG B 164      -0.299  19.608 -26.223  1.00240.29           C  
ATOM   3113  NH1 ARG B 164       0.511  20.602 -26.575  1.00243.94           N1+
ATOM   3114  NH2 ARG B 164      -1.018  19.717 -25.110  1.00244.87           N  
ATOM   3115  N   SER B 165      -1.282  14.058 -30.335  1.00177.55           N  
ATOM   3116  CA  SER B 165      -2.485  13.786 -31.110  1.00180.29           C  
ATOM   3117  C   SER B 165      -2.945  12.368 -30.783  1.00181.24           C  
ATOM   3118  O   SER B 165      -2.153  11.570 -30.280  1.00180.78           O  
ATOM   3119  CB  SER B 165      -2.202  13.902 -32.614  1.00172.04           C  
ATOM   3120  OG  SER B 165      -1.078  13.128 -32.982  1.00151.01           O  
ATOM   3121  N   PRO B 166      -4.215  12.026 -31.089  1.00186.98           N  
ATOM   3122  CA  PRO B 166      -4.627  10.635 -30.913  1.00188.33           C  
ATOM   3123  C   PRO B 166      -3.696   9.622 -31.580  1.00179.48           C  
ATOM   3124  O   PRO B 166      -3.341   8.658 -30.934  1.00175.89           O  
ATOM   3125  CB  PRO B 166      -6.026  10.614 -31.520  1.00198.12           C  
ATOM   3126  CG  PRO B 166      -6.554  11.959 -31.176  1.00195.79           C  
ATOM   3127  CD  PRO B 166      -5.379  12.892 -31.346  1.00197.56           C  
ATOM   3128  N   GLU B 167      -3.294   9.842 -32.832  1.00174.97           N  
ATOM   3129  CA  GLU B 167      -2.367   8.943 -33.515  1.00174.95           C  
ATOM   3130  C   GLU B 167      -0.952   8.985 -32.943  1.00169.39           C  
ATOM   3131  O   GLU B 167      -0.305   7.952 -32.782  1.00163.73           O  
ATOM   3132  CB  GLU B 167      -2.307   9.283 -35.010  1.00189.89           C  
ATOM   3133  CG  GLU B 167      -3.555   8.902 -35.792  1.00202.58           C  
ATOM   3134  CD  GLU B 167      -3.791   7.401 -35.850  1.00217.29           C  
ATOM   3135  OE1 GLU B 167      -2.847   6.620 -35.591  1.00231.83           O  
ATOM   3136  OE2 GLU B 167      -4.931   6.998 -36.159  1.00224.65           O1-
ATOM   3137  N   GLY B 168      -0.467  10.185 -32.656  1.00174.77           N  
ATOM   3138  CA  GLY B 168       0.876  10.350 -32.115  1.00176.46           C  
ATOM   3139  C   GLY B 168       1.016   9.716 -30.742  1.00172.94           C  
ATOM   3140  O   GLY B 168       2.044   9.094 -30.428  1.00168.69           O  
ATOM   3141  N   LYS B 169      -0.021   9.882 -29.918  1.00174.88           N  
ATOM   3142  CA  LYS B 169      -0.031   9.321 -28.565  1.00171.42           C  
ATOM   3143  C   LYS B 169       0.006   7.803 -28.641  1.00161.96           C  
ATOM   3144  O   LYS B 169       0.676   7.140 -27.844  1.00162.19           O  
ATOM   3145  CB  LYS B 169      -1.298   9.713 -27.793  1.00182.26           C  
ATOM   3146  CG  LYS B 169      -1.245  11.061 -27.096  1.00200.77           C  
ATOM   3147  CD  LYS B 169      -2.318  11.168 -26.019  1.00208.16           C  
ATOM   3148  CE  LYS B 169      -2.553  12.612 -25.604  1.00215.93           C  
ATOM   3149  NZ  LYS B 169      -3.238  12.704 -24.284  1.00214.65           N1+
ATOM   3150  N   LYS B 170      -0.734   7.259 -29.600  1.00162.85           N  
ATOM   3151  CA  LYS B 170      -0.807   5.816 -29.769  1.00164.37           C  
ATOM   3152  C   LYS B 170       0.533   5.280 -30.247  1.00156.18           C  
ATOM   3153  O   LYS B 170       1.023   4.299 -29.706  1.00150.27           O  
ATOM   3154  CB  LYS B 170      -1.929   5.423 -30.738  1.00168.30           C  
ATOM   3155  CG  LYS B 170      -2.016   3.922 -31.002  1.00167.03           C  
ATOM   3156  CD  LYS B 170      -3.393   3.477 -31.491  1.00162.14           C  
ATOM   3157  CE  LYS B 170      -3.447   1.964 -31.699  1.00152.83           C  
ATOM   3158  NZ  LYS B 170      -4.823   1.426 -31.910  1.00139.77           N1+
ATOM   3159  N   LYS B 171       1.127   5.928 -31.246  1.00159.02           N  
ATOM   3160  CA  LYS B 171       2.432   5.515 -31.759  1.00160.39           C  
ATOM   3161  C   LYS B 171       3.466   5.565 -30.645  1.00151.45           C  
ATOM   3162  O   LYS B 171       4.287   4.642 -30.489  1.00142.94           O  
ATOM   3163  CB  LYS B 171       2.877   6.422 -32.914  1.00174.67           C  
ATOM   3164  CG  LYS B 171       2.146   6.194 -34.234  1.00185.91           C  
ATOM   3165  CD  LYS B 171       2.624   4.950 -34.974  1.00185.29           C  
ATOM   3166  CE  LYS B 171       1.668   3.783 -34.819  1.00182.18           C  
ATOM   3167  NZ  LYS B 171       2.328   2.548 -35.321  1.00180.43           N1+
ATOM   3168  N   TYR B 172       3.423   6.650 -29.875  1.00158.80           N  
ATOM   3169  CA  TYR B 172       4.368   6.826 -28.768  1.00157.73           C  
ATOM   3170  C   TYR B 172       4.267   5.683 -27.764  1.00146.00           C  
ATOM   3171  O   TYR B 172       5.275   5.098 -27.381  1.00138.92           O  
ATOM   3172  CB  TYR B 172       4.146   8.160 -28.049  1.00165.25           C  
ATOM   3173  CG  TYR B 172       4.990   8.365 -26.794  1.00157.93           C  
ATOM   3174  CD1 TYR B 172       6.316   8.801 -26.876  1.00154.53           C  
ATOM   3175  CD2 TYR B 172       4.448   8.149 -25.530  1.00155.51           C  
ATOM   3176  CE1 TYR B 172       7.079   9.006 -25.734  1.00151.41           C  
ATOM   3177  CE2 TYR B 172       5.204   8.349 -24.386  1.00157.40           C  
ATOM   3178  CZ  TYR B 172       6.516   8.776 -24.492  1.00154.55           C  
ATOM   3179  OH  TYR B 172       7.253   8.979 -23.345  1.00159.64           O  
ATOM   3180  N   ARG B 173       3.051   5.368 -27.330  1.00148.95           N  
ATOM   3181  CA  ARG B 173       2.872   4.305 -26.348  1.00144.91           C  
ATOM   3182  C   ARG B 173       3.308   2.959 -26.903  1.00137.25           C  
ATOM   3183  O   ARG B 173       3.833   2.134 -26.160  1.00135.23           O  
ATOM   3184  CB  ARG B 173       1.426   4.233 -25.857  1.00150.99           C  
ATOM   3185  CG  ARG B 173       1.042   5.402 -24.965  1.00165.97           C  
ATOM   3186  CD  ARG B 173      -0.379   5.281 -24.431  1.00177.03           C  
ATOM   3187  NE  ARG B 173      -0.977   6.586 -24.134  1.00186.01           N  
ATOM   3188  CZ  ARG B 173      -2.148   6.768 -23.519  1.00188.22           C  
ATOM   3189  NH1 ARG B 173      -2.872   5.730 -23.102  1.00183.16           N1+
ATOM   3190  NH2 ARG B 173      -2.596   8.004 -23.314  1.00189.00           N  
ATOM   3191  N   GLN B 174       3.118   2.733 -28.197  1.00135.72           N  
ATOM   3192  CA  GLN B 174       3.516   1.460 -28.777  1.00131.27           C  
ATOM   3193  C   GLN B 174       5.030   1.284 -28.710  1.00130.21           C  
ATOM   3194  O   GLN B 174       5.526   0.202 -28.376  1.00127.14           O  
ATOM   3195  CB  GLN B 174       2.976   1.316 -30.194  1.00127.46           C  
ATOM   3196  CG  GLN B 174       1.476   1.051 -30.203  1.00135.08           C  
ATOM   3197  CD  GLN B 174       0.866   0.841 -31.575  1.00141.10           C  
ATOM   3198  NE2 GLN B 174       1.182  -0.289 -32.198  1.00141.54           N  
ATOM   3199  OE1 GLN B 174       0.088   1.669 -32.055  1.00144.74           O  
ATOM   3200  N   GLY B 175       5.765   2.351 -28.996  1.00135.20           N  
ATOM   3201  CA  GLY B 175       7.226   2.301 -28.946  1.00133.86           C  
ATOM   3202  C   GLY B 175       7.761   2.061 -27.542  1.00126.85           C  
ATOM   3203  O   GLY B 175       8.700   1.311 -27.340  1.00116.28           O  
ATOM   3204  N   MET B 176       7.160   2.708 -26.554  1.00130.55           N  
ATOM   3205  CA  MET B 176       7.599   2.552 -25.167  1.00127.58           C  
ATOM   3206  C   MET B 176       7.311   1.155 -24.636  1.00120.67           C  
ATOM   3207  O   MET B 176       7.805   0.776 -23.579  1.00116.17           O  
ATOM   3208  CB  MET B 176       6.922   3.588 -24.264  1.00134.10           C  
ATOM   3209  CG  MET B 176       7.573   4.955 -24.310  1.00135.66           C  
ATOM   3210  SD  MET B 176       9.102   5.049 -23.330  1.00146.15           S  
ATOM   3211  CE  MET B 176       8.832   3.956 -21.930  1.00138.33           C  
ATOM   3212  N   LYS B 177       6.482   0.394 -25.340  1.00119.72           N  
ATOM   3213  CA  LYS B 177       6.186  -0.974 -24.919  1.00119.99           C  
ATOM   3214  C   LYS B 177       7.105  -1.987 -25.591  1.00116.83           C  
ATOM   3215  O   LYS B 177       7.018  -3.180 -25.330  1.00114.81           O  
ATOM   3216  CB  LYS B 177       4.721  -1.312 -25.185  1.00129.36           C  
ATOM   3217  CG  LYS B 177       3.801  -0.682 -24.157  1.00148.22           C  
ATOM   3218  CD  LYS B 177       2.382  -0.482 -24.660  1.00164.81           C  
ATOM   3219  CE  LYS B 177       1.585   0.352 -23.671  1.00181.86           C  
ATOM   3220  NZ  LYS B 177       0.240   0.663 -24.231  1.00195.55           N1+
ATOM   3221  N   THR B 178       8.004  -1.513 -26.446  1.00117.85           N  
ATOM   3222  CA  THR B 178       8.989  -2.393 -27.079  1.00115.12           C  
ATOM   3223  C   THR B 178      10.194  -2.563 -26.166  1.00105.43           C  
ATOM   3224  O   THR B 178      10.379  -1.803 -25.213  1.00106.90           O  
ATOM   3225  CB  THR B 178       9.475  -1.802 -28.405  1.00124.59           C  
ATOM   3226  CG2 THR B 178       8.276  -1.342 -29.220  1.00127.62           C  
ATOM   3227  OG1 THR B 178      10.346  -0.689 -28.153  1.00130.31           O  
ATOM   3228  N   ILE B 179      11.033  -3.536 -26.487  1.00 98.96           N  
ATOM   3229  CA  ILE B 179      12.250  -3.764 -25.717  1.00 95.62           C  
ATOM   3230  C   ILE B 179      13.117  -2.524 -25.715  1.00 98.39           C  
ATOM   3231  O   ILE B 179      13.839  -2.260 -24.774  1.00100.80           O  
ATOM   3232  CB  ILE B 179      13.097  -4.906 -26.265  1.00 92.30           C  
ATOM   3233  CG1 ILE B 179      14.163  -5.314 -25.253  1.00 85.62           C  
ATOM   3234  CG2 ILE B 179      13.763  -4.488 -27.560  1.00104.12           C  
ATOM   3235  CD1 ILE B 179      14.829  -6.609 -25.633  1.00 86.38           C  
ATOM   3236  N   PHE B 180      13.054  -1.755 -26.788  1.00103.84           N  
ATOM   3237  CA  PHE B 180      13.869  -0.556 -26.877  1.00105.48           C  
ATOM   3238  C   PHE B 180      13.363   0.486 -25.911  1.00102.58           C  
ATOM   3239  O   PHE B 180      14.147   1.255 -25.385  1.00101.91           O  
ATOM   3240  CB  PHE B 180      13.915  -0.058 -28.311  1.00112.11           C  
ATOM   3241  CG  PHE B 180      14.392  -1.105 -29.246  1.00118.29           C  
ATOM   3242  CD1 PHE B 180      15.739  -1.418 -29.299  1.00123.27           C  
ATOM   3243  CD2 PHE B 180      13.496  -1.859 -29.985  1.00119.50           C  
ATOM   3244  CE1 PHE B 180      16.193  -2.423 -30.126  1.00129.94           C  
ATOM   3245  CE2 PHE B 180      13.942  -2.867 -30.816  1.00123.83           C  
ATOM   3246  CZ  PHE B 180      15.293  -3.147 -30.892  1.00130.73           C  
ATOM   3247  N   GLY B 181      12.062   0.496 -25.651  1.00103.71           N  
ATOM   3248  CA  GLY B 181      11.503   1.425 -24.670  1.00106.34           C  
ATOM   3249  C   GLY B 181      12.006   1.079 -23.276  1.00100.21           C  
ATOM   3250  O   GLY B 181      12.209   1.944 -22.432  1.00 98.59           O  
ATOM   3251  N   TRP B 182      12.224  -0.202 -23.046  1.00 98.60           N  
ATOM   3252  CA  TRP B 182      12.742  -0.670 -21.769  1.00 96.17           C  
ATOM   3253  C   TRP B 182      14.098  -0.043 -21.468  1.00 98.35           C  
ATOM   3254  O   TRP B 182      14.467   0.165 -20.324  1.00100.18           O  
ATOM   3255  CB  TRP B 182      12.870  -2.183 -21.817  1.00 91.55           C  
ATOM   3256  CG  TRP B 182      13.404  -2.780 -20.595  1.00 88.17           C  
ATOM   3257  CD1 TRP B 182      12.734  -2.973 -19.430  1.00 95.48           C  
ATOM   3258  CD2 TRP B 182      14.719  -3.299 -20.397  1.00 83.23           C  
ATOM   3259  CE2 TRP B 182      14.780  -3.782 -19.083  1.00 90.68           C  
ATOM   3260  CE3 TRP B 182      15.845  -3.404 -21.197  1.00 83.75           C  
ATOM   3261  NE1 TRP B 182      13.555  -3.572 -18.510  1.00100.49           N  
ATOM   3262  CZ2 TRP B 182      15.924  -4.361 -18.551  1.00 89.62           C  
ATOM   3263  CZ3 TRP B 182      16.978  -3.976 -20.670  1.00 86.95           C  
ATOM   3264  CH2 TRP B 182      17.011  -4.445 -19.358  1.00 87.10           C  
ATOM   3265  N   PHE B 183      14.858   0.263 -22.499  1.00100.39           N  
ATOM   3266  CA  PHE B 183      16.177   0.841 -22.274  1.00 99.70           C  
ATOM   3267  C   PHE B 183      16.149   2.248 -21.713  1.00102.69           C  
ATOM   3268  O   PHE B 183      17.165   2.719 -21.214  1.00104.94           O  
ATOM   3269  CB  PHE B 183      17.000   0.826 -23.551  1.00 98.27           C  
ATOM   3270  CG  PHE B 183      17.615  -0.489 -23.821  1.00 91.77           C  
ATOM   3271  CD1 PHE B 183      16.929  -1.439 -24.543  1.00 93.27           C  
ATOM   3272  CD2 PHE B 183      18.860  -0.795 -23.311  1.00 90.15           C  
ATOM   3273  CE1 PHE B 183      17.483  -2.680 -24.771  1.00 97.18           C  
ATOM   3274  CE2 PHE B 183      19.426  -2.034 -23.531  1.00 89.91           C  
ATOM   3275  CZ  PHE B 183      18.735  -2.982 -24.257  1.00 93.97           C  
ATOM   3276  N   ARG B 184      15.019   2.940 -21.802  1.00101.42           N  
ATOM   3277  CA  ARG B 184      14.935   4.252 -21.177  1.00105.39           C  
ATOM   3278  C   ARG B 184      14.104   4.194 -19.901  1.00101.27           C  
ATOM   3279  O   ARG B 184      13.745   5.212 -19.317  1.00 95.88           O  
ATOM   3280  CB  ARG B 184      14.407   5.299 -22.148  1.00117.60           C  
ATOM   3281  CG  ARG B 184      12.974   5.116 -22.611  1.00122.10           C  
ATOM   3282  CD  ARG B 184      12.643   6.149 -23.677  1.00122.65           C  
ATOM   3283  NE  ARG B 184      13.527   6.039 -24.831  1.00113.51           N  
ATOM   3284  CZ  ARG B 184      13.601   6.938 -25.804  1.00113.12           C  
ATOM   3285  NH1 ARG B 184      12.827   8.024 -25.799  1.00111.43           N1+
ATOM   3286  NH2 ARG B 184      14.460   6.750 -26.791  1.00118.24           N  
ATOM   3287  N   TRP B 185      13.814   2.983 -19.455  1.00101.23           N  
ATOM   3288  CA  TRP B 185      13.137   2.780 -18.182  1.00 99.76           C  
ATOM   3289  C   TRP B 185      14.009   3.307 -17.052  1.00 98.35           C  
ATOM   3290  O   TRP B 185      15.217   3.249 -17.126  1.00 95.89           O  
ATOM   3291  CB  TRP B 185      12.893   1.294 -17.987  1.00 96.81           C  
ATOM   3292  CG  TRP B 185      12.040   1.004 -16.856  1.00 98.31           C  
ATOM   3293  CD1 TRP B 185      10.676   1.001 -16.849  1.00108.49           C  
ATOM   3294  CD2 TRP B 185      12.454   0.679 -15.534  1.00101.28           C  
ATOM   3295  CE2 TRP B 185      11.281   0.489 -14.761  1.00110.99           C  
ATOM   3296  CE3 TRP B 185      13.694   0.541 -14.918  1.00 99.85           C  
ATOM   3297  NE1 TRP B 185      10.208   0.691 -15.591  1.00115.00           N  
ATOM   3298  CZ2 TRP B 185      11.319   0.155 -13.398  1.00105.76           C  
ATOM   3299  CZ3 TRP B 185      13.731   0.213 -13.559  1.00102.57           C  
ATOM   3300  CH2 TRP B 185      12.550   0.023 -12.819  1.00100.48           C  
ATOM   3301  N   THR B 186      13.375   3.827 -16.010  1.00101.36           N  
ATOM   3302  CA  THR B 186      14.076   4.347 -14.849  1.00 99.53           C  
ATOM   3303  C   THR B 186      13.410   3.916 -13.552  1.00106.31           C  
ATOM   3304  O   THR B 186      14.059   3.828 -12.506  1.00109.43           O  
ATOM   3305  CB  THR B 186      14.100   5.878 -14.862  1.00 91.51           C  
ATOM   3306  CG2 THR B 186      14.969   6.348 -15.975  1.00 96.34           C  
ATOM   3307  OG1 THR B 186      12.776   6.397 -15.054  1.00 80.63           O  
ATOM   3308  N   GLY B 187      12.103   3.668 -13.621  1.00111.11           N  
ATOM   3309  CA  GLY B 187      11.323   3.312 -12.447  1.00110.69           C  
ATOM   3310  C   GLY B 187      10.889   4.523 -11.660  1.00115.73           C  
ATOM   3311  O   GLY B 187      10.364   4.396 -10.549  1.00117.99           O  
ATOM   3312  N   LEU B 188      11.119   5.705 -12.223  1.00116.92           N  
ATOM   3313  CA  LEU B 188      10.792   6.954 -11.518  1.00113.87           C  
ATOM   3314  C   LEU B 188       9.512   7.630 -11.984  1.00125.03           C  
ATOM   3315  O   LEU B 188       9.099   8.633 -11.403  1.00135.65           O  
ATOM   3316  CB  LEU B 188      11.940   7.939 -11.652  1.00101.34           C  
ATOM   3317  CG  LEU B 188      13.251   7.342 -11.171  1.00 94.25           C  
ATOM   3318  CD1 LEU B 188      14.273   8.447 -10.993  1.00 90.95           C  
ATOM   3319  CD2 LEU B 188      13.058   6.629  -9.853  1.00 89.16           C  
ATOM   3320  N   LYS B 189       8.874   7.070 -13.012  1.00128.10           N  
ATOM   3321  CA  LYS B 189       7.594   7.601 -13.514  1.00129.96           C  
ATOM   3322  C   LYS B 189       6.587   6.457 -13.667  1.00130.25           C  
ATOM   3323  O   LYS B 189       6.208   6.128 -14.787  1.00127.80           O  
ATOM   3324  CB  LYS B 189       7.753   8.333 -14.868  1.00127.56           C  
ATOM   3325  CG  LYS B 189       8.466   9.678 -14.819  1.00126.28           C  
ATOM   3326  CD  LYS B 189       9.919   9.545 -15.249  1.00126.46           C  
ATOM   3327  CE  LYS B 189      10.686  10.851 -15.107  1.00127.84           C  
ATOM   3328  NZ  LYS B 189      12.162  10.606 -15.074  1.00119.96           N1+
ATOM   3329  N   PRO B 190       6.166   5.846 -12.540  1.00127.00           N  
ATOM   3330  CA  PRO B 190       5.264   4.695 -12.540  1.00128.49           C  
ATOM   3331  C   PRO B 190       4.096   4.806 -13.523  1.00130.78           C  
ATOM   3332  O   PRO B 190       3.391   5.820 -13.546  1.00127.85           O  
ATOM   3333  CB  PRO B 190       4.744   4.663 -11.101  1.00123.88           C  
ATOM   3334  CG  PRO B 190       5.865   5.219 -10.296  1.00124.77           C  
ATOM   3335  CD  PRO B 190       6.595   6.199 -11.175  1.00124.26           C  
ATOM   3336  N   GLY B 191       3.907   3.764 -14.333  1.00132.02           N  
ATOM   3337  CA  GLY B 191       2.811   3.720 -15.287  1.00128.13           C  
ATOM   3338  C   GLY B 191       3.072   4.457 -16.591  1.00125.22           C  
ATOM   3339  O   GLY B 191       2.270   4.378 -17.511  1.00127.55           O  
ATOM   3340  N   LYS B 192       4.182   5.186 -16.665  1.00123.01           N  
ATOM   3341  CA  LYS B 192       4.523   6.037 -17.803  1.00122.69           C  
ATOM   3342  C   LYS B 192       5.670   5.508 -18.671  1.00114.99           C  
ATOM   3343  O   LYS B 192       5.987   6.056 -19.727  1.00110.63           O  
ATOM   3344  CB  LYS B 192       5.022   7.337 -17.206  1.00131.09           C  
ATOM   3345  CG  LYS B 192       3.957   8.231 -16.536  1.00137.81           C  
ATOM   3346  CD  LYS B 192       3.624   9.407 -17.438  1.00149.57           C  
ATOM   3347  CE  LYS B 192       2.313  10.070 -17.044  1.00157.08           C  
ATOM   3348  NZ  LYS B 192       2.243  11.495 -17.491  1.00162.33           N1+
ATOM   3349  N   GLU B 193       6.293   4.434 -18.208  1.00113.12           N  
ATOM   3350  CA  GLU B 193       7.422   3.810 -18.898  1.00109.66           C  
ATOM   3351  C   GLU B 193       7.153   2.330 -19.204  1.00100.79           C  
ATOM   3352  O   GLU B 193       6.085   1.800 -18.889  1.00100.67           O  
ATOM   3353  CB  GLU B 193       8.682   3.916 -18.040  1.00118.62           C  
ATOM   3354  CG  GLU B 193       8.819   5.200 -17.225  1.00125.65           C  
ATOM   3355  CD  GLU B 193      10.158   5.292 -16.503  1.00130.12           C  
ATOM   3356  OE1 GLU B 193      11.183   5.530 -17.184  1.00143.96           O  
ATOM   3357  OE2 GLU B 193      10.201   5.087 -15.268  1.00117.12           O1-
ATOM   3358  N   PHE B 194       8.123   1.680 -19.829  1.00 96.39           N  
ATOM   3359  CA  PHE B 194       7.986   0.295 -20.198  1.00 97.43           C  
ATOM   3360  C   PHE B 194       7.483  -0.489 -18.974  1.00 95.57           C  
ATOM   3361  O   PHE B 194       8.119  -0.491 -17.915  1.00 98.87           O  
ATOM   3362  CB  PHE B 194       9.325  -0.250 -20.658  1.00 96.97           C  
ATOM   3363  CG  PHE B 194       9.276  -1.688 -21.036  1.00 96.97           C  
ATOM   3364  CD1 PHE B 194       9.281  -2.675 -20.068  1.00 94.70           C  
ATOM   3365  CD2 PHE B 194       9.192  -2.056 -22.367  1.00103.01           C  
ATOM   3366  CE1 PHE B 194       9.220  -4.002 -20.422  1.00100.11           C  
ATOM   3367  CE2 PHE B 194       9.127  -3.385 -22.735  1.00105.62           C  
ATOM   3368  CZ  PHE B 194       9.141  -4.362 -21.759  1.00106.07           C  
ATOM   3369  N   PRO B 195       6.352  -1.182 -19.122  1.00 97.33           N  
ATOM   3370  CA  PRO B 195       5.730  -1.877 -17.990  1.00101.13           C  
ATOM   3371  C   PRO B 195       6.609  -2.946 -17.355  1.00 98.47           C  
ATOM   3372  O   PRO B 195       7.176  -3.796 -18.051  1.00 97.93           O  
ATOM   3373  CB  PRO B 195       4.494  -2.517 -18.615  1.00106.06           C  
ATOM   3374  CG  PRO B 195       4.876  -2.744 -20.031  1.00106.15           C  
ATOM   3375  CD  PRO B 195       5.737  -1.568 -20.402  1.00101.84           C  
ATOM   3376  N   HIS B 196       6.709  -2.903 -16.033  1.00 95.74           N  
ATOM   3377  CA  HIS B 196       7.425  -3.932 -15.279  1.00 97.81           C  
ATOM   3378  C   HIS B 196       8.903  -4.032 -15.668  1.00 95.66           C  
ATOM   3379  O   HIS B 196       9.469  -5.127 -15.699  1.00 97.00           O  
ATOM   3380  CB  HIS B 196       6.789  -5.311 -15.491  1.00108.22           C  
ATOM   3381  CG  HIS B 196       5.330  -5.392 -15.151  1.00116.29           C  
ATOM   3382  CD2 HIS B 196       4.227  -5.307 -15.931  1.00118.70           C  
ATOM   3383  ND1 HIS B 196       4.875  -5.663 -13.879  1.00127.23           N  
ATOM   3384  CE1 HIS B 196       3.554  -5.714 -13.885  1.00124.64           C  
ATOM   3385  NE2 HIS B 196       3.136  -5.503 -15.120  1.00117.79           N  
ATOM   3386  N   GLY B 197       9.530  -2.903 -15.971  1.00 95.30           N  
ATOM   3387  CA  GLY B 197      10.945  -2.899 -16.288  1.00 95.40           C  
ATOM   3388  C   GLY B 197      11.771  -3.497 -15.153  1.00 96.12           C  
ATOM   3389  O   GLY B 197      12.831  -4.090 -15.371  1.00 96.84           O  
ATOM   3390  N   ASP B 198      11.277  -3.326 -13.931  1.00 95.21           N  
ATOM   3391  CA  ASP B 198      11.949  -3.817 -12.737  1.00 93.84           C  
ATOM   3392  C   ASP B 198      11.947  -5.341 -12.660  1.00 94.34           C  
ATOM   3393  O   ASP B 198      12.962  -5.961 -12.350  1.00 95.44           O  
ATOM   3394  CB  ASP B 198      11.281  -3.232 -11.483  1.00 96.60           C  
ATOM   3395  CG  ASP B 198       9.821  -3.660 -11.328  1.00 94.69           C  
ATOM   3396  OD1 ASP B 198       9.165  -3.872 -12.360  1.00 85.10           O  
ATOM   3397  OD2 ASP B 198       9.344  -3.781 -10.175  1.00 98.51           O1-
ATOM   3398  N   SER B 199      10.801  -5.947 -12.935  1.00 97.95           N  
ATOM   3399  CA  SER B 199      10.698  -7.399 -12.876  1.00102.66           C  
ATOM   3400  C   SER B 199      11.532  -8.017 -13.993  1.00 99.60           C  
ATOM   3401  O   SER B 199      12.091  -9.100 -13.834  1.00 98.99           O  
ATOM   3402  CB  SER B 199       9.234  -7.861 -12.965  1.00113.94           C  
ATOM   3403  OG  SER B 199       8.518  -7.535 -11.779  1.00120.34           O  
ATOM   3404  N   LEU B 200      11.607  -7.338 -15.133  1.00 98.77           N  
ATOM   3405  CA  LEU B 200      12.422  -7.836 -16.230  1.00 97.17           C  
ATOM   3406  C   LEU B 200      13.874  -7.854 -15.821  1.00 93.81           C  
ATOM   3407  O   LEU B 200      14.586  -8.828 -16.051  1.00 97.13           O  
ATOM   3408  CB  LEU B 200      12.296  -6.962 -17.464  1.00 92.52           C  
ATOM   3409  CG  LEU B 200      12.967  -7.628 -18.664  1.00 91.74           C  
ATOM   3410  CD1 LEU B 200      11.968  -8.591 -19.296  1.00 86.15           C  
ATOM   3411  CD2 LEU B 200      13.457  -6.618 -19.689  1.00 93.28           C  
ATOM   3412  N   ALA B 201      14.326  -6.770 -15.226  1.00 92.23           N  
ATOM   3413  CA  ALA B 201      15.709  -6.704 -14.796  1.00 96.63           C  
ATOM   3414  C   ALA B 201      16.039  -7.834 -13.812  1.00 99.33           C  
ATOM   3415  O   ALA B 201      17.111  -8.439 -13.875  1.00100.32           O  
ATOM   3416  CB  ALA B 201      15.994  -5.354 -14.188  1.00106.30           C  
ATOM   3417  N   SER B 202      15.121  -8.117 -12.898  1.00100.81           N  
ATOM   3418  CA  SER B 202      15.308  -9.195 -11.942  1.00104.23           C  
ATOM   3419  C   SER B 202      15.357 -10.549 -12.663  1.00105.60           C  
ATOM   3420  O   SER B 202      16.072 -11.456 -12.244  1.00107.15           O  
ATOM   3421  CB  SER B 202      14.169  -9.181 -10.914  1.00106.10           C  
ATOM   3422  OG  SER B 202      14.033  -7.900 -10.315  1.00101.33           O  
ATOM   3423  N   LEU B 203      14.590 -10.691 -13.741  1.00101.32           N  
ATOM   3424  CA  LEU B 203      14.618 -11.936 -14.498  1.00102.08           C  
ATOM   3425  C   LEU B 203      16.043 -12.220 -14.924  1.00101.19           C  
ATOM   3426  O   LEU B 203      16.506 -13.363 -14.893  1.00105.22           O  
ATOM   3427  CB  LEU B 203      13.740 -11.886 -15.758  1.00105.87           C  
ATOM   3428  CG  LEU B 203      12.274 -12.351 -15.771  1.00114.28           C  
ATOM   3429  CD1 LEU B 203      11.864 -12.742 -17.191  1.00118.16           C  
ATOM   3430  CD2 LEU B 203      12.000 -13.504 -14.809  1.00114.15           C  
ATOM   3431  N   PHE B 204      16.738 -11.172 -15.333  1.00 96.66           N  
ATOM   3432  CA  PHE B 204      18.098 -11.349 -15.800  1.00 96.29           C  
ATOM   3433  C   PHE B 204      19.091 -11.685 -14.718  1.00100.66           C  
ATOM   3434  O   PHE B 204      19.858 -12.631 -14.858  1.00107.35           O  
ATOM   3435  CB  PHE B 204      18.574 -10.122 -16.512  1.00 91.86           C  
ATOM   3436  CG  PHE B 204      18.017  -9.993 -17.868  1.00 90.35           C  
ATOM   3437  CD1 PHE B 204      18.556 -10.713 -18.905  1.00 88.34           C  
ATOM   3438  CD2 PHE B 204      16.944  -9.151 -18.112  1.00 97.78           C  
ATOM   3439  CE1 PHE B 204      18.043 -10.585 -20.178  1.00 97.03           C  
ATOM   3440  CE2 PHE B 204      16.423  -9.013 -19.384  1.00 99.16           C  
ATOM   3441  CZ  PHE B 204      16.970  -9.738 -20.420  1.00 98.33           C  
ATOM   3442  N   SER B 205      19.102 -10.901 -13.650  1.00100.69           N  
ATOM   3443  CA  SER B 205      20.067 -11.095 -12.573  1.00106.33           C  
ATOM   3444  C   SER B 205      19.809 -12.342 -11.725  1.00108.56           C  
ATOM   3445  O   SER B 205      20.739 -12.938 -11.185  1.00106.69           O  
ATOM   3446  CB  SER B 205      20.062  -9.871 -11.655  1.00113.66           C  
ATOM   3447  OG  SER B 205      18.757  -9.601 -11.178  1.00115.84           O  
ATOM   3448  N   GLU B 206      18.547 -12.727 -11.590  1.00108.47           N  
ATOM   3449  CA  GLU B 206      18.198 -13.823 -10.704  1.00110.24           C  
ATOM   3450  C   GLU B 206      17.909 -15.133 -11.429  1.00106.71           C  
ATOM   3451  O   GLU B 206      18.053 -16.202 -10.842  1.00106.37           O  
ATOM   3452  CB  GLU B 206      17.020 -13.391  -9.833  1.00117.69           C  
ATOM   3453  CG  GLU B 206      17.408 -12.298  -8.837  1.00124.54           C  
ATOM   3454  CD  GLU B 206      16.302 -11.283  -8.581  1.00134.58           C  
ATOM   3455  OE1 GLU B 206      15.127 -11.688  -8.451  1.00149.43           O  
ATOM   3456  OE2 GLU B 206      16.611 -10.073  -8.490  1.00136.64           O1-
ATOM   3457  N   GLU B 207      17.534 -15.078 -12.704  1.00105.59           N  
ATOM   3458  CA  GLU B 207      17.199 -16.309 -13.424  1.00110.73           C  
ATOM   3459  C   GLU B 207      18.014 -16.567 -14.708  1.00109.52           C  
ATOM   3460  O   GLU B 207      18.699 -17.600 -14.852  1.00112.46           O  
ATOM   3461  CB  GLU B 207      15.706 -16.327 -13.780  1.00121.70           C  
ATOM   3462  CG  GLU B 207      14.767 -16.383 -12.579  1.00137.54           C  
ATOM   3463  CD  GLU B 207      13.318 -16.708 -12.950  1.00150.74           C  
ATOM   3464  OE1 GLU B 207      13.065 -17.207 -14.077  1.00166.83           O  
ATOM   3465  OE2 GLU B 207      12.423 -16.477 -12.101  1.00155.29           O1-
ATOM   3466  N   ILE B 208      17.886 -15.653 -15.660  1.00106.86           N  
ATOM   3467  CA  ILE B 208      18.471 -15.876 -16.976  1.00102.25           C  
ATOM   3468  C   ILE B 208      19.980 -15.977 -16.963  1.00104.10           C  
ATOM   3469  O   ILE B 208      20.519 -16.901 -17.537  1.00109.95           O  
ATOM   3470  CB  ILE B 208      18.077 -14.798 -17.981  1.00 94.22           C  
ATOM   3471  CG1 ILE B 208      16.570 -14.852 -18.231  1.00 99.90           C  
ATOM   3472  CG2 ILE B 208      18.831 -15.004 -19.275  1.00 83.67           C  
ATOM   3473  CD1 ILE B 208      15.950 -13.485 -18.424  1.00113.16           C  
ATOM   3474  N   TYR B 209      20.683 -15.050 -16.335  1.00103.93           N  
ATOM   3475  CA  TYR B 209      22.132 -15.147 -16.369  1.00102.35           C  
ATOM   3476  C   TYR B 209      22.685 -16.321 -15.564  1.00106.00           C  
ATOM   3477  O   TYR B 209      23.554 -17.040 -16.037  1.00112.35           O  
ATOM   3478  CB  TYR B 209      22.779 -13.860 -15.898  1.00106.12           C  
ATOM   3479  CG  TYR B 209      24.261 -13.832 -16.116  1.00112.18           C  
ATOM   3480  CD1 TYR B 209      24.800 -13.414 -17.324  1.00121.78           C  
ATOM   3481  CD2 TYR B 209      25.129 -14.215 -15.116  1.00122.70           C  
ATOM   3482  CE1 TYR B 209      26.172 -13.377 -17.527  1.00128.54           C  
ATOM   3483  CE2 TYR B 209      26.499 -14.179 -15.305  1.00133.08           C  
ATOM   3484  CZ  TYR B 209      27.017 -13.761 -16.512  1.00132.17           C  
ATOM   3485  OH  TYR B 209      28.381 -13.724 -16.675  1.00132.92           O  
ATOM   3486  N   PRO B 210      22.191 -16.530 -14.342  1.00104.88           N  
ATOM   3487  CA  PRO B 210      22.725 -17.640 -13.552  1.00106.58           C  
ATOM   3488  C   PRO B 210      22.382 -19.036 -14.086  1.00111.36           C  
ATOM   3489  O   PRO B 210      23.210 -19.946 -14.028  1.00112.82           O  
ATOM   3490  CB  PRO B 210      22.085 -17.445 -12.173  1.00107.63           C  
ATOM   3491  CG  PRO B 210      21.377 -16.135 -12.224  1.00110.23           C  
ATOM   3492  CD  PRO B 210      21.075 -15.871 -13.662  1.00107.23           C  
ATOM   3493  N   PHE B 211      21.171 -19.221 -14.596  1.00110.78           N  
ATOM   3494  CA  PHE B 211      20.746 -20.551 -15.018  1.00114.03           C  
ATOM   3495  C   PHE B 211      20.618 -20.750 -16.535  1.00120.63           C  
ATOM   3496  O   PHE B 211      20.026 -21.738 -16.995  1.00133.56           O  
ATOM   3497  CB  PHE B 211      19.411 -20.892 -14.357  1.00120.26           C  
ATOM   3498  CG  PHE B 211      19.387 -20.674 -12.870  1.00126.29           C  
ATOM   3499  CD1 PHE B 211      20.524 -20.889 -12.086  1.00125.76           C  
ATOM   3500  CD2 PHE B 211      18.209 -20.288 -12.243  1.00128.74           C  
ATOM   3501  CE1 PHE B 211      20.488 -20.690 -10.717  1.00128.09           C  
ATOM   3502  CE2 PHE B 211      18.170 -20.093 -10.873  1.00131.19           C  
ATOM   3503  CZ  PHE B 211      19.310 -20.294 -10.109  1.00129.40           C  
ATOM   3504  N   CYS B 212      21.190 -19.846 -17.316  1.00118.16           N  
ATOM   3505  CA  CYS B 212      21.112 -19.958 -18.775  1.00124.75           C  
ATOM   3506  C   CYS B 212      21.471 -21.354 -19.292  1.00129.84           C  
ATOM   3507  O   CYS B 212      20.829 -21.877 -20.196  1.00131.38           O  
ATOM   3508  CB  CYS B 212      22.053 -18.949 -19.410  1.00133.44           C  
ATOM   3509  SG  CYS B 212      23.710 -19.078 -18.722  1.00160.06           S  
ATOM   3510  N   VAL B 213      22.521 -21.947 -18.739  1.00126.13           N  
ATOM   3511  CA  VAL B 213      22.973 -23.255 -19.200  1.00126.06           C  
ATOM   3512  C   VAL B 213      21.898 -24.331 -18.996  1.00133.36           C  
ATOM   3513  O   VAL B 213      21.706 -25.205 -19.845  1.00135.57           O  
ATOM   3514  CB  VAL B 213      24.302 -23.661 -18.525  1.00122.17           C  
ATOM   3515  CG1 VAL B 213      25.477 -22.975 -19.198  1.00110.84           C  
ATOM   3516  CG2 VAL B 213      24.291 -23.290 -17.050  1.00124.92           C  
ATOM   3517  N   LYS B 214      21.185 -24.264 -17.878  1.00133.54           N  
ATOM   3518  CA  LYS B 214      20.122 -25.233 -17.625  1.00131.30           C  
ATOM   3519  C   LYS B 214      19.009 -25.031 -18.638  1.00137.22           C  
ATOM   3520  O   LYS B 214      18.411 -25.998 -19.106  1.00143.09           O  
ATOM   3521  CB  LYS B 214      19.558 -25.105 -16.207  1.00127.25           C  
ATOM   3522  CG  LYS B 214      20.556 -25.418 -15.100  1.00134.78           C  
ATOM   3523  CD  LYS B 214      19.891 -25.370 -13.726  1.00139.89           C  
ATOM   3524  CE  LYS B 214      20.893 -25.317 -12.575  1.00141.49           C  
ATOM   3525  NZ  LYS B 214      21.706 -26.553 -12.400  1.00147.60           N1+
ATOM   3526  N   TYR B 215      18.730 -23.774 -18.985  1.00138.79           N  
ATOM   3527  CA  TYR B 215      17.690 -23.474 -19.976  1.00138.37           C  
ATOM   3528  C   TYR B 215      18.110 -23.995 -21.348  1.00142.16           C  
ATOM   3529  O   TYR B 215      17.312 -24.589 -22.069  1.00148.47           O  
ATOM   3530  CB  TYR B 215      17.393 -21.970 -20.055  1.00136.01           C  
ATOM   3531  CG  TYR B 215      16.540 -21.431 -18.921  1.00140.04           C  
ATOM   3532  CD1 TYR B 215      15.149 -21.496 -18.968  1.00144.61           C  
ATOM   3533  CD2 TYR B 215      17.126 -20.843 -17.801  1.00140.15           C  
ATOM   3534  CE1 TYR B 215      14.372 -20.999 -17.924  1.00146.21           C  
ATOM   3535  CE2 TYR B 215      16.363 -20.344 -16.755  1.00138.36           C  
ATOM   3536  CZ  TYR B 215      14.989 -20.420 -16.820  1.00142.17           C  
ATOM   3537  OH  TYR B 215      14.249 -19.918 -15.775  1.00144.18           O  
ATOM   3538  N   TYR B 216      19.366 -23.763 -21.709  1.00140.64           N  
ATOM   3539  CA  TYR B 216      19.896 -24.239 -22.986  1.00148.05           C  
ATOM   3540  C   TYR B 216      19.806 -25.745 -23.122  1.00145.75           C  
ATOM   3541  O   TYR B 216      19.415 -26.256 -24.171  1.00148.93           O  
ATOM   3542  CB  TYR B 216      21.361 -23.854 -23.139  1.00166.37           C  
ATOM   3543  CG  TYR B 216      21.959 -24.227 -24.488  1.00171.88           C  
ATOM   3544  CD1 TYR B 216      21.570 -23.566 -25.651  1.00172.23           C  
ATOM   3545  CD2 TYR B 216      22.919 -25.227 -24.599  1.00174.92           C  
ATOM   3546  CE1 TYR B 216      22.118 -23.889 -26.883  1.00173.18           C  
ATOM   3547  CE2 TYR B 216      23.473 -25.555 -25.831  1.00178.55           C  
ATOM   3548  CZ  TYR B 216      23.069 -24.882 -26.971  1.00177.06           C  
ATOM   3549  OH  TYR B 216      23.616 -25.198 -28.198  1.00184.93           O  
ATOM   3550  N   ALA B 217      20.205 -26.455 -22.073  1.00139.71           N  
ATOM   3551  CA  ALA B 217      20.165 -27.916 -22.082  1.00142.89           C  
ATOM   3552  C   ALA B 217      18.735 -28.407 -22.288  1.00148.37           C  
ATOM   3553  O   ALA B 217      18.473 -29.299 -23.098  1.00154.37           O  
ATOM   3554  CB  ALA B 217      20.723 -28.469 -20.785  1.00146.87           C  
ATOM   3555  N   GLU B 218      17.816 -27.808 -21.543  1.00149.13           N  
ATOM   3556  CA  GLU B 218      16.406 -28.154 -21.632  1.00155.49           C  
ATOM   3557  C   GLU B 218      15.898 -27.951 -23.066  1.00155.52           C  
ATOM   3558  O   GLU B 218      15.118 -28.748 -23.582  1.00158.38           O  
ATOM   3559  CB  GLU B 218      15.625 -27.279 -20.647  1.00173.81           C  
ATOM   3560  CG  GLU B 218      14.140 -27.564 -20.530  1.00178.29           C  
ATOM   3561  CD  GLU B 218      13.457 -26.596 -19.581  1.00188.03           C  
ATOM   3562  OE1 GLU B 218      13.496 -25.366 -19.839  1.00194.93           O  
ATOM   3563  OE2 GLU B 218      12.879 -27.067 -18.577  1.00199.27           O1-
ATOM   3564  N   ALA B 219      16.350 -26.875 -23.700  1.00152.20           N  
ATOM   3565  CA  ALA B 219      15.948 -26.552 -25.066  1.00152.58           C  
ATOM   3566  C   ALA B 219      16.535 -27.540 -26.053  1.00156.57           C  
ATOM   3567  O   ALA B 219      15.874 -27.917 -27.004  1.00158.73           O  
ATOM   3568  CB  ALA B 219      16.384 -25.141 -25.437  1.00151.40           C  
ATOM   3569  N   GLN B 220      17.782 -27.946 -25.844  1.00159.58           N  
ATOM   3570  CA  GLN B 220      18.403 -28.919 -26.746  1.00164.77           C  
ATOM   3571  C   GLN B 220      17.830 -30.304 -26.540  1.00159.71           C  
ATOM   3572  O   GLN B 220      17.822 -31.118 -27.449  1.00152.42           O  
ATOM   3573  CB  GLN B 220      19.929 -28.917 -26.618  1.00181.47           C  
ATOM   3574  CG  GLN B 220      20.556 -27.669 -27.222  1.00199.74           C  
ATOM   3575  CD  GLN B 220      19.963 -27.314 -28.583  1.00214.22           C  
ATOM   3576  NE2 GLN B 220      19.160 -26.252 -28.627  1.00216.11           N  
ATOM   3577  OE1 GLN B 220      20.214 -27.996 -29.576  1.00230.81           O  
ATOM   3578  N   ARG B 221      17.325 -30.549 -25.341  1.00161.16           N  
ATOM   3579  CA  ARG B 221      16.667 -31.807 -24.991  1.00158.58           C  
ATOM   3580  C   ARG B 221      15.347 -31.962 -25.751  1.00161.14           C  
ATOM   3581  O   ARG B 221      14.937 -33.063 -26.092  1.00164.16           O  
ATOM   3582  CB  ARG B 221      16.400 -31.754 -23.496  1.00152.80           C  
ATOM   3583  CG  ARG B 221      15.658 -32.908 -22.864  1.00156.58           C  
ATOM   3584  CD  ARG B 221      15.208 -32.420 -21.491  1.00172.10           C  
ATOM   3585  NE  ARG B 221      14.917 -33.478 -20.526  1.00177.91           N  
ATOM   3586  CZ  ARG B 221      14.509 -33.259 -19.274  1.00163.28           C  
ATOM   3587  NH1 ARG B 221      14.318 -32.020 -18.829  1.00155.79           N1+
ATOM   3588  NH2 ARG B 221      14.277 -34.284 -18.464  1.00162.86           N  
ATOM   3589  N   ASP B 222      14.667 -30.849 -25.980  1.00163.64           N  
ATOM   3590  CA  ASP B 222      13.358 -30.880 -26.627  1.00167.59           C  
ATOM   3591  C   ASP B 222      13.447 -30.955 -28.150  1.00162.07           C  
ATOM   3592  O   ASP B 222      12.481 -31.328 -28.818  1.00146.30           O  
ATOM   3593  CB  ASP B 222      12.548 -29.646 -26.229  1.00173.68           C  
ATOM   3594  CG  ASP B 222      12.128 -29.657 -24.759  1.00173.74           C  
ATOM   3595  OD1 ASP B 222      12.057 -30.747 -24.146  1.00166.97           O  
ATOM   3596  OD2 ASP B 222      11.868 -28.562 -24.220  1.00167.95           O1-
ATOM   3597  N   LEU B 223      14.576 -30.488 -28.688  1.00177.23           N  
ATOM   3598  CA  LEU B 223      14.812 -30.340 -30.137  1.00196.77           C  
ATOM   3599  C   LEU B 223      14.730 -31.608 -30.982  1.00222.89           C  
ATOM   3600  O   LEU B 223      14.475 -31.511 -32.175  1.00211.77           O  
ATOM   3601  CB  LEU B 223      16.192 -29.735 -30.382  1.00182.26           C  
ATOM   3602  CG  LEU B 223      16.611 -29.276 -31.796  1.00163.26           C  
ATOM   3603  CD1 LEU B 223      17.434 -27.997 -31.705  1.00144.76           C  
ATOM   3604  CD2 LEU B 223      17.383 -30.368 -32.536  1.00143.63           C  
ATOM   3605  N   GLU B 224      15.016 -32.773 -30.394  1.00250.23           N  
ATOM   3606  CA  GLU B 224      14.920 -34.057 -31.115  1.00249.57           C  
ATOM   3607  C   GLU B 224      13.563 -34.738 -31.035  1.00252.08           C  
ATOM   3608  O   GLU B 224      13.466 -35.893 -31.409  1.00263.53           O  
ATOM   3609  CB  GLU B 224      16.065 -35.022 -30.711  1.00245.01           C  
ATOM   3610  CG  GLU B 224      15.870 -35.897 -29.467  1.00238.60           C  
ATOM   3611  CD  GLU B 224      16.072 -35.159 -28.159  1.00231.55           C  
ATOM   3612  OE1 GLU B 224      16.385 -33.955 -28.189  1.00227.84           O  
ATOM   3613  OE2 GLU B 224      15.921 -35.788 -27.093  1.00233.08           O1-
ATOM   3614  N   ASP B 225      12.524 -34.005 -30.626  1.00243.24           N  
ATOM   3615  CA  ASP B 225      11.158 -34.529 -30.488  1.00229.33           C  
ATOM   3616  C   ASP B 225      11.063 -35.468 -29.281  1.00218.15           C  
ATOM   3617  O   ASP B 225      11.530 -35.135 -28.186  1.00189.81           O  
ATOM   3618  CB  ASP B 225      10.657 -35.239 -31.770  1.00222.43           C  
ATOM   3619  CG  ASP B 225      10.720 -34.354 -33.022  1.00200.85           C  
ATOM   3620  OD1 ASP B 225      11.729 -33.646 -33.229  1.00185.61           O  
ATOM   3621  OD2 ASP B 225       9.757 -34.393 -33.820  1.00182.91           O1-
TER    3622      ASP B 225 
ATOM   3623  N   GLU C   6     -34.493 -27.970  37.416  1.00221.01           N  
ATOM   3624  CA  GLU C   6     -34.756 -28.507  36.053  1.00221.93           C  
ATOM   3625  C   GLU C   6     -33.756 -27.934  35.056  1.00224.48           C  
ATOM   3626  O   GLU C   6     -34.102 -27.636  33.913  1.00224.89           O  
ATOM   3627  CB  GLU C   6     -36.190 -28.176  35.634  1.00220.54           C  
ATOM   3628  CG  GLU C   6     -37.218 -28.476  36.715  1.00219.32           C  
ATOM   3629  CD  GLU C   6     -38.646 -28.460  36.205  1.00216.75           C  
ATOM   3630  OE1 GLU C   6     -38.921 -29.132  35.186  1.00220.33           O  
ATOM   3631  OE2 GLU C   6     -39.495 -27.789  36.835  1.00200.12           O1-
ATOM   3632  N   ASN C   7     -32.511 -27.783  35.511  1.00225.83           N  
ATOM   3633  CA  ASN C   7     -31.440 -27.203  34.698  1.00226.68           C  
ATOM   3634  C   ASN C   7     -31.023 -28.143  33.582  1.00228.18           C  
ATOM   3635  O   ASN C   7     -30.953 -27.764  32.407  1.00229.29           O  
ATOM   3636  CB  ASN C   7     -30.156 -26.964  35.531  1.00222.70           C  
ATOM   3637  CG  ASN C   7     -30.387 -26.180  36.807  1.00216.95           C  
ATOM   3638  ND2 ASN C   7     -29.519 -26.405  37.792  1.00194.17           N  
ATOM   3639  OD1 ASN C   7     -31.312 -25.376  36.909  1.00236.28           O  
ATOM   3640  N   GLU C   8     -30.700 -29.375  33.969  1.00224.05           N  
ATOM   3641  CA  GLU C   8     -30.241 -30.346  32.990  1.00219.59           C  
ATOM   3642  C   GLU C   8     -31.365 -30.621  32.006  1.00225.66           C  
ATOM   3643  O   GLU C   8     -31.109 -31.058  30.901  1.00224.26           O  
ATOM   3644  CB  GLU C   8     -29.697 -31.620  33.653  1.00196.45           C  
ATOM   3645  CG  GLU C   8     -28.305 -31.447  34.262  1.00183.57           C  
ATOM   3646  CD  GLU C   8     -27.302 -30.782  33.317  1.00175.37           C  
ATOM   3647  OE1 GLU C   8     -27.307 -31.083  32.106  1.00175.60           O  
ATOM   3648  OE2 GLU C   8     -26.499 -29.946  33.776  1.00163.65           O1-
ATOM   3649  N   ASN C   9     -32.599 -30.330  32.403  1.00227.40           N  
ATOM   3650  CA  ASN C   9     -33.770 -30.446  31.536  1.00230.72           C  
ATOM   3651  C   ASN C   9     -33.729 -29.283  30.547  1.00225.54           C  
ATOM   3652  O   ASN C   9     -33.994 -29.441  29.323  1.00216.83           O  
ATOM   3653  CB  ASN C   9     -35.040 -30.341  32.413  1.00234.97           C  
ATOM   3654  CG  ASN C   9     -36.227 -29.699  31.701  1.00236.69           C  
ATOM   3655  ND2 ASN C   9     -36.409 -30.008  30.420  1.00252.87           N  
ATOM   3656  OD1 ASN C   9     -36.977 -28.935  32.311  1.00215.38           O  
ATOM   3657  N   GLU C  10     -33.396 -28.111  31.109  1.00226.49           N  
ATOM   3658  CA  GLU C  10     -33.336 -26.885  30.308  1.00220.59           C  
ATOM   3659  C   GLU C  10     -32.221 -27.013  29.269  1.00213.81           C  
ATOM   3660  O   GLU C  10     -32.355 -26.615  28.098  1.00212.26           O  
ATOM   3661  CB  GLU C  10     -33.007 -25.618  31.130  1.00209.90           C  
ATOM   3662  CG  GLU C  10     -33.785 -25.314  32.419  1.00205.38           C  
ATOM   3663  CD  GLU C  10     -35.291 -25.478  32.266  1.00196.08           C  
ATOM   3664  OE1 GLU C  10     -35.820 -25.073  31.213  1.00199.03           O  
ATOM   3665  OE2 GLU C  10     -35.950 -26.006  33.192  1.00170.97           O1-
ATOM   3666  N   HIS C  11     -31.101 -27.549  29.740  1.00218.30           N  
ATOM   3667  CA  HIS C  11     -29.928 -27.730  28.900  1.00216.65           C  
ATOM   3668  C   HIS C  11     -30.232 -28.736  27.807  1.00212.65           C  
ATOM   3669  O   HIS C  11     -29.805 -28.568  26.677  1.00212.17           O  
ATOM   3670  CB  HIS C  11     -28.747 -28.239  29.719  1.00211.79           C  
ATOM   3671  CG  HIS C  11     -28.286 -27.301  30.786  1.00210.76           C  
ATOM   3672  CD2 HIS C  11     -27.975 -25.991  30.713  1.00213.59           C  
ATOM   3673  ND1 HIS C  11     -28.054 -27.681  32.091  1.00204.52           N  
ATOM   3674  CE1 HIS C  11     -27.641 -26.632  32.782  1.00204.22           C  
ATOM   3675  NE2 HIS C  11     -27.583 -25.593  31.967  1.00209.36           N  
ATOM   3676  N   ALA C  12     -30.957 -29.792  28.159  1.00212.47           N  
ATOM   3677  CA  ALA C  12     -31.338 -30.827  27.212  1.00210.66           C  
ATOM   3678  C   ALA C  12     -32.205 -30.231  26.126  1.00206.71           C  
ATOM   3679  O   ALA C  12     -31.953 -30.436  24.922  1.00201.57           O  
ATOM   3680  CB  ALA C  12     -32.089 -31.935  27.931  1.00201.46           C  
ATOM   3681  N   LYS C  13     -33.227 -29.494  26.564  1.00209.62           N  
ATOM   3682  CA  LYS C  13     -34.138 -28.831  25.635  1.00209.73           C  
ATOM   3683  C   LYS C  13     -33.345 -27.951  24.675  1.00201.11           C  
ATOM   3684  O   LYS C  13     -33.539 -27.963  23.432  1.00193.70           O  
ATOM   3685  CB  LYS C  13     -35.152 -27.962  26.429  1.00217.93           C  
ATOM   3686  CG  LYS C  13     -36.437 -28.724  26.742  1.00229.43           C  
ATOM   3687  CD  LYS C  13     -37.337 -28.788  25.525  1.00235.78           C  
ATOM   3688  CE  LYS C  13     -38.314 -29.963  25.563  1.00237.94           C  
ATOM   3689  NZ  LYS C  13     -39.466 -29.801  24.631  1.00231.29           N1+
ATOM   3690  N   ALA C  14     -32.438 -27.189  25.284  1.00208.12           N  
ATOM   3691  CA  ALA C  14     -31.633 -26.242  24.533  1.00207.09           C  
ATOM   3692  C   ALA C  14     -30.764 -26.947  23.495  1.00197.38           C  
ATOM   3693  O   ALA C  14     -30.760 -26.554  22.326  1.00192.00           O  
ATOM   3694  CB  ALA C  14     -30.777 -25.406  25.466  1.00222.52           C  
ATOM   3695  N   PHE C  15     -30.052 -27.993  23.925  1.00197.79           N  
ATOM   3696  CA  PHE C  15     -29.153 -28.739  23.049  1.00192.63           C  
ATOM   3697  C   PHE C  15     -29.924 -29.330  21.888  1.00187.33           C  
ATOM   3698  O   PHE C  15     -29.433 -29.302  20.746  1.00182.62           O  
ATOM   3699  CB  PHE C  15     -28.432 -29.892  23.784  1.00188.64           C  
ATOM   3700  CG  PHE C  15     -27.126 -29.520  24.453  1.00188.49           C  
ATOM   3701  CD1 PHE C  15     -27.090 -29.070  25.763  1.00187.54           C  
ATOM   3702  CD2 PHE C  15     -25.913 -29.711  23.786  1.00189.32           C  
ATOM   3703  CE1 PHE C  15     -25.885 -28.770  26.380  1.00185.57           C  
ATOM   3704  CE2 PHE C  15     -24.704 -29.414  24.399  1.00189.45           C  
ATOM   3705  CZ  PHE C  15     -24.691 -28.943  25.700  1.00186.14           C  
ATOM   3706  N   LEU C  16     -31.118 -29.871  22.163  1.00189.65           N  
ATOM   3707  CA  LEU C  16     -31.912 -30.462  21.087  1.00185.92           C  
ATOM   3708  C   LEU C  16     -32.298 -29.374  20.121  1.00182.99           C  
ATOM   3709  O   LEU C  16     -32.215 -29.554  18.888  1.00177.36           O  
ATOM   3710  CB  LEU C  16     -33.179 -31.184  21.586  1.00184.46           C  
ATOM   3711  CG  LEU C  16     -34.510 -30.422  21.822  1.00182.51           C  
ATOM   3712  CD1 LEU C  16     -35.232 -30.057  20.526  1.00172.05           C  
ATOM   3713  CD2 LEU C  16     -35.463 -31.204  22.713  1.00175.87           C  
ATOM   3714  N   GLY C  17     -32.696 -28.233  20.681  1.00188.09           N  
ATOM   3715  CA  GLY C  17     -33.131 -27.140  19.837  1.00180.79           C  
ATOM   3716  C   GLY C  17     -32.017 -26.610  18.959  1.00174.02           C  
ATOM   3717  O   GLY C  17     -32.219 -26.356  17.762  1.00170.50           O  
ATOM   3718  N   LEU C  18     -30.830 -26.482  19.551  1.00179.04           N  
ATOM   3719  CA  LEU C  18     -29.680 -25.935  18.840  1.00174.60           C  
ATOM   3720  C   LEU C  18     -29.225 -26.870  17.751  1.00169.75           C  
ATOM   3721  O   LEU C  18     -28.851 -26.416  16.664  1.00165.82           O  
ATOM   3722  CB  LEU C  18     -28.503 -25.665  19.783  1.00175.08           C  
ATOM   3723  CG  LEU C  18     -27.558 -26.836  20.123  1.00181.27           C  
ATOM   3724  CD1 LEU C  18     -26.620 -27.191  18.976  1.00191.17           C  
ATOM   3725  CD2 LEU C  18     -26.747 -26.550  21.374  1.00183.34           C  
ATOM   3726  N   ALA C  19     -29.247 -28.175  18.031  1.00174.52           N  
ATOM   3727  CA  ALA C  19     -28.795 -29.156  17.060  1.00173.52           C  
ATOM   3728  C   ALA C  19     -29.665 -29.049  15.827  1.00167.94           C  
ATOM   3729  O   ALA C  19     -29.153 -29.091  14.695  1.00164.13           O  
ATOM   3730  CB  ALA C  19     -28.862 -30.555  17.647  1.00175.97           C  
ATOM   3731  N   LYS C  20     -30.970 -28.882  16.036  1.00169.52           N  
ATOM   3732  CA  LYS C  20     -31.882 -28.774  14.904  1.00173.49           C  
ATOM   3733  C   LYS C  20     -31.638 -27.487  14.127  1.00164.67           C  
ATOM   3734  O   LYS C  20     -31.723 -27.482  12.907  1.00157.69           O  
ATOM   3735  CB  LYS C  20     -33.344 -28.865  15.355  1.00184.15           C  
ATOM   3736  CG  LYS C  20     -33.861 -30.294  15.425  1.00190.96           C  
ATOM   3737  CD  LYS C  20     -35.014 -30.449  16.407  1.00201.59           C  
ATOM   3738  CE  LYS C  20     -35.371 -31.913  16.613  1.00202.57           C  
ATOM   3739  NZ  LYS C  20     -36.180 -32.102  17.851  1.00196.76           N1+
ATOM   3740  N   CYS C  21     -31.332 -26.404  14.834  1.00165.93           N  
ATOM   3741  CA  CYS C  21     -31.097 -25.122  14.180  1.00167.41           C  
ATOM   3742  C   CYS C  21     -29.860 -25.173  13.296  1.00153.34           C  
ATOM   3743  O   CYS C  21     -29.861 -24.620  12.201  1.00149.67           O  
ATOM   3744  CB  CYS C  21     -30.999 -23.993  15.215  1.00189.67           C  
ATOM   3745  SG  CYS C  21     -32.572 -23.591  16.024  1.00211.67           S  
ATOM   3746  N   GLU C  22     -28.812 -25.845  13.762  1.00156.56           N  
ATOM   3747  CA  GLU C  22     -27.595 -25.990  12.969  1.00158.11           C  
ATOM   3748  C   GLU C  22     -27.903 -26.705  11.667  1.00147.89           C  
ATOM   3749  O   GLU C  22     -27.410 -26.341  10.586  1.00144.92           O  
ATOM   3750  CB  GLU C  22     -26.565 -26.799  13.728  1.00166.93           C  
ATOM   3751  CG  GLU C  22     -25.768 -25.963  14.712  1.00181.09           C  
ATOM   3752  CD  GLU C  22     -24.687 -25.140  14.035  1.00195.94           C  
ATOM   3753  OE1 GLU C  22     -24.455 -25.339  12.822  1.00217.41           O  
ATOM   3754  OE2 GLU C  22     -24.066 -24.295  14.712  1.00203.43           O1-
ATOM   3755  N   GLU C  23     -28.727 -27.735  11.784  1.00150.88           N  
ATOM   3756  CA  GLU C  23     -29.095 -28.511  10.621  1.00156.10           C  
ATOM   3757  C   GLU C  23     -29.797 -27.622   9.610  1.00143.85           C  
ATOM   3758  O   GLU C  23     -29.535 -27.710   8.415  1.00140.53           O  
ATOM   3759  CB  GLU C  23     -29.956 -29.697  11.040  1.00175.56           C  
ATOM   3760  CG  GLU C  23     -29.295 -30.591  12.111  1.00190.68           C  
ATOM   3761  CD  GLU C  23     -27.784 -30.822  11.916  1.00197.88           C  
ATOM   3762  OE1 GLU C  23     -27.180 -30.283  10.961  1.00199.45           O  
ATOM   3763  OE2 GLU C  23     -27.181 -31.554  12.731  1.00199.05           O1-
ATOM   3764  N   GLU C  24     -30.664 -26.744  10.106  1.00144.13           N  
ATOM   3765  CA  GLU C  24     -31.389 -25.805   9.258  1.00147.55           C  
ATOM   3766  C   GLU C  24     -30.439 -24.833   8.603  1.00139.98           C  
ATOM   3767  O   GLU C  24     -30.646 -24.444   7.474  1.00136.73           O  
ATOM   3768  CB  GLU C  24     -32.404 -24.994  10.080  1.00159.04           C  
ATOM   3769  CG  GLU C  24     -33.563 -25.767  10.691  1.00165.76           C  
ATOM   3770  CD  GLU C  24     -34.471 -24.904  11.569  1.00168.58           C  
ATOM   3771  OE1 GLU C  24     -35.303 -24.160  11.008  1.00163.18           O  
ATOM   3772  OE2 GLU C  24     -34.361 -24.963  12.820  1.00175.28           O1-
ATOM   3773  N   VAL C  25     -29.409 -24.424   9.331  1.00142.83           N  
ATOM   3774  CA  VAL C  25     -28.393 -23.521   8.811  1.00146.91           C  
ATOM   3775  C   VAL C  25     -27.681 -24.186   7.635  1.00141.58           C  
ATOM   3776  O   VAL C  25     -27.451 -23.565   6.564  1.00137.73           O  
ATOM   3777  CB  VAL C  25     -27.336 -23.234   9.910  1.00154.34           C  
ATOM   3778  CG1 VAL C  25     -26.052 -22.659   9.318  1.00153.49           C  
ATOM   3779  CG2 VAL C  25     -27.916 -22.327  10.989  1.00162.65           C  
ATOM   3780  N   ASP C  26     -27.321 -25.454   7.840  1.00141.90           N  
ATOM   3781  CA  ASP C  26     -26.604 -26.170   6.794  1.00142.83           C  
ATOM   3782  C   ASP C  26     -27.462 -26.279   5.532  1.00133.82           C  
ATOM   3783  O   ASP C  26     -26.963 -26.112   4.403  1.00130.03           O  
ATOM   3784  CB  ASP C  26     -26.111 -27.533   7.279  1.00160.03           C  
ATOM   3785  CG  ASP C  26     -24.938 -27.414   8.246  1.00176.33           C  
ATOM   3786  OD1 ASP C  26     -24.548 -26.273   8.572  1.00184.48           O  
ATOM   3787  OD2 ASP C  26     -24.388 -28.456   8.662  1.00195.17           O1-
ATOM   3788  N   ALA C  27     -28.754 -26.522   5.725  1.00135.17           N  
ATOM   3789  CA  ALA C  27     -29.681 -26.621   4.608  1.00131.89           C  
ATOM   3790  C   ALA C  27     -29.784 -25.292   3.893  1.00128.44           C  
ATOM   3791  O   ALA C  27     -29.818 -25.239   2.675  1.00127.82           O  
ATOM   3792  CB  ALA C  27     -31.051 -27.032   5.120  1.00125.29           C  
ATOM   3793  N   ILE C  28     -29.836 -24.212   4.655  1.00131.33           N  
ATOM   3794  CA  ILE C  28     -29.917 -22.884   4.075  1.00132.71           C  
ATOM   3795  C   ILE C  28     -28.681 -22.569   3.256  1.00128.96           C  
ATOM   3796  O   ILE C  28     -28.805 -22.021   2.169  1.00127.15           O  
ATOM   3797  CB  ILE C  28     -30.074 -21.819   5.157  1.00141.77           C  
ATOM   3798  CG1 ILE C  28     -31.508 -21.821   5.662  1.00154.33           C  
ATOM   3799  CG2 ILE C  28     -29.752 -20.437   4.610  1.00139.36           C  
ATOM   3800  CD1 ILE C  28     -31.729 -20.911   6.846  1.00181.07           C  
ATOM   3801  N   GLU C  29     -27.493 -22.894   3.769  1.00130.88           N  
ATOM   3802  CA  GLU C  29     -26.286 -22.607   3.008  1.00134.28           C  
ATOM   3803  C   GLU C  29     -26.315 -23.295   1.625  1.00126.80           C  
ATOM   3804  O   GLU C  29     -25.915 -22.717   0.599  1.00123.51           O  
ATOM   3805  CB  GLU C  29     -25.007 -22.946   3.747  1.00140.93           C  
ATOM   3806  CG  GLU C  29     -23.873 -22.590   2.812  1.00146.47           C  
ATOM   3807  CD  GLU C  29     -22.503 -22.654   3.422  1.00157.18           C  
ATOM   3808  OE1 GLU C  29     -22.366 -23.150   4.570  1.00178.86           O  
ATOM   3809  OE2 GLU C  29     -21.567 -22.206   2.727  1.00148.78           O1-
ATOM   3810  N   ARG C  30     -26.801 -24.524   1.593  1.00126.50           N  
ATOM   3811  CA  ARG C  30     -26.898 -25.219   0.329  1.00126.64           C  
ATOM   3812  C   ARG C  30     -27.903 -24.529  -0.600  1.00121.05           C  
ATOM   3813  O   ARG C  30     -27.624 -24.293  -1.773  1.00121.17           O  
ATOM   3814  CB  ARG C  30     -27.301 -26.663   0.554  1.00140.55           C  
ATOM   3815  CG  ARG C  30     -27.541 -27.418  -0.737  1.00151.20           C  
ATOM   3816  CD  ARG C  30     -27.286 -28.909  -0.582  1.00150.04           C  
ATOM   3817  NE  ARG C  30     -27.647 -29.613  -1.800  1.00142.82           N  
ATOM   3818  CZ  ARG C  30     -26.846 -29.786  -2.846  1.00144.06           C  
ATOM   3819  NH1 ARG C  30     -25.585 -29.332  -2.867  1.00148.49           N1+
ATOM   3820  NH2 ARG C  30     -27.317 -30.425  -3.889  1.00139.69           N  
ATOM   3821  N   GLU C  31     -29.075 -24.197  -0.071  1.00121.34           N  
ATOM   3822  CA  GLU C  31     -30.090 -23.500  -0.861  1.00124.11           C  
ATOM   3823  C   GLU C  31     -29.551 -22.204  -1.430  1.00120.51           C  
ATOM   3824  O   GLU C  31     -29.839 -21.858  -2.547  1.00116.31           O  
ATOM   3825  CB  GLU C  31     -31.300 -23.137  -0.011  1.00138.01           C  
ATOM   3826  CG  GLU C  31     -32.161 -24.304   0.423  1.00157.73           C  
ATOM   3827  CD  GLU C  31     -33.146 -23.917   1.525  1.00171.24           C  
ATOM   3828  OE1 GLU C  31     -33.503 -22.719   1.632  1.00158.09           O  
ATOM   3829  OE2 GLU C  31     -33.566 -24.821   2.289  1.00187.52           O1-
ATOM   3830  N   VAL C  32     -28.785 -21.471  -0.631  1.00122.05           N  
ATOM   3831  CA  VAL C  32     -28.165 -20.216  -1.060  1.00121.56           C  
ATOM   3832  C   VAL C  32     -27.189 -20.447  -2.194  1.00118.15           C  
ATOM   3833  O   VAL C  32     -27.151 -19.699  -3.156  1.00115.71           O  
ATOM   3834  CB  VAL C  32     -27.358 -19.545   0.077  1.00117.67           C  
ATOM   3835  CG1 VAL C  32     -26.034 -20.243   0.356  1.00114.35           C  
ATOM   3836  CG2 VAL C  32     -27.059 -18.098  -0.264  1.00119.21           C  
ATOM   3837  N   GLU C  33     -26.381 -21.487  -2.072  1.00120.37           N  
ATOM   3838  CA  GLU C  33     -25.396 -21.776  -3.093  1.00117.94           C  
ATOM   3839  C   GLU C  33     -26.054 -22.154  -4.435  1.00113.51           C  
ATOM   3840  O   GLU C  33     -25.590 -21.747  -5.512  1.00113.15           O  
ATOM   3841  CB  GLU C  33     -24.506 -22.910  -2.603  1.00123.55           C  
ATOM   3842  CG  GLU C  33     -23.166 -22.995  -3.299  1.00127.20           C  
ATOM   3843  CD  GLU C  33     -22.355 -21.731  -3.182  1.00127.19           C  
ATOM   3844  OE1 GLU C  33     -22.664 -20.765  -3.906  1.00128.79           O  
ATOM   3845  OE2 GLU C  33     -21.414 -21.712  -2.361  1.00133.18           O1-
ATOM   3846  N   LEU C  34     -27.126 -22.944  -4.355  1.00113.46           N  
ATOM   3847  CA  LEU C  34     -27.867 -23.343  -5.550  1.00110.96           C  
ATOM   3848  C   LEU C  34     -28.460 -22.143  -6.248  1.00111.52           C  
ATOM   3849  O   LEU C  34     -28.498 -22.072  -7.457  1.00112.42           O  
ATOM   3850  CB  LEU C  34     -29.042 -24.228  -5.191  1.00111.28           C  
ATOM   3851  CG  LEU C  34     -28.735 -25.638  -4.736  1.00119.72           C  
ATOM   3852  CD1 LEU C  34     -30.053 -26.332  -4.418  1.00128.13           C  
ATOM   3853  CD2 LEU C  34     -27.963 -26.386  -5.801  1.00122.52           C  
ATOM   3854  N   TYR C  35     -28.973 -21.215  -5.460  1.00111.14           N  
ATOM   3855  CA  TYR C  35     -29.542 -19.965  -5.959  1.00112.90           C  
ATOM   3856  C   TYR C  35     -28.472 -19.185  -6.715  1.00113.44           C  
ATOM   3857  O   TYR C  35     -28.692 -18.720  -7.832  1.00112.34           O  
ATOM   3858  CB  TYR C  35     -30.032 -19.165  -4.742  1.00109.30           C  
ATOM   3859  CG  TYR C  35     -30.810 -17.899  -5.016  1.00108.80           C  
ATOM   3860  CD1 TYR C  35     -32.142 -17.950  -5.436  1.00104.14           C  
ATOM   3861  CD2 TYR C  35     -30.227 -16.646  -4.805  1.00106.49           C  
ATOM   3862  CE1 TYR C  35     -32.856 -16.792  -5.678  1.00103.21           C  
ATOM   3863  CE2 TYR C  35     -30.930 -15.482  -5.039  1.00107.24           C  
ATOM   3864  CZ  TYR C  35     -32.242 -15.559  -5.479  1.00111.58           C  
ATOM   3865  OH  TYR C  35     -32.923 -14.393  -5.739  1.00122.41           O  
ATOM   3866  N   ARG C  36     -27.304 -19.037  -6.095  1.00113.32           N  
ATOM   3867  CA  ARG C  36     -26.203 -18.314  -6.721  1.00111.59           C  
ATOM   3868  C   ARG C  36     -25.832 -18.960  -8.049  1.00112.68           C  
ATOM   3869  O   ARG C  36     -25.679 -18.280  -9.087  1.00112.53           O  
ATOM   3870  CB  ARG C  36     -24.961 -18.324  -5.819  1.00113.12           C  
ATOM   3871  CG  ARG C  36     -23.770 -17.579  -6.414  1.00122.64           C  
ATOM   3872  CD  ARG C  36     -22.671 -17.259  -5.400  1.00138.44           C  
ATOM   3873  NE  ARG C  36     -21.831 -18.419  -5.076  1.00155.41           N  
ATOM   3874  CZ  ARG C  36     -20.896 -18.948  -5.874  1.00160.56           C  
ATOM   3875  NH1 ARG C  36     -20.660 -18.444  -7.084  1.00165.17           N1+
ATOM   3876  NH2 ARG C  36     -20.197 -20.003  -5.463  1.00150.83           N  
ATOM   3877  N   LEU C  37     -25.668 -20.282  -8.010  1.00114.69           N  
ATOM   3878  CA  LEU C  37     -25.226 -20.973  -9.219  1.00112.24           C  
ATOM   3879  C   LEU C  37     -26.249 -20.896 -10.361  1.00110.28           C  
ATOM   3880  O   LEU C  37     -25.883 -20.764 -11.531  1.00111.40           O  
ATOM   3881  CB  LEU C  37     -24.827 -22.422  -8.936  1.00103.59           C  
ATOM   3882  CG  LEU C  37     -23.474 -22.641  -8.236  1.00 98.02           C  
ATOM   3883  CD1 LEU C  37     -23.001 -24.062  -8.450  1.00 96.88           C  
ATOM   3884  CD2 LEU C  37     -22.382 -21.696  -8.723  1.00 95.11           C  
ATOM   3885  N   ASN C  38     -27.529 -20.968 -10.014  1.00110.50           N  
ATOM   3886  CA  ASN C  38     -28.602 -20.865 -11.004  1.00114.59           C  
ATOM   3887  C   ASN C  38     -28.642 -19.505 -11.672  1.00113.23           C  
ATOM   3888  O   ASN C  38     -28.816 -19.393 -12.883  1.00111.15           O  
ATOM   3889  CB  ASN C  38     -29.966 -21.051 -10.321  1.00123.12           C  
ATOM   3890  CG  ASN C  38     -30.319 -22.504 -10.096  1.00126.70           C  
ATOM   3891  ND2 ASN C  38     -30.711 -22.840  -8.865  1.00128.39           N  
ATOM   3892  OD1 ASN C  38     -30.259 -23.315 -11.022  1.00124.47           O  
ATOM   3893  N   LYS C  39     -28.540 -18.461 -10.856  1.00114.54           N  
ATOM   3894  CA  LYS C  39     -28.593 -17.097 -11.362  1.00119.23           C  
ATOM   3895  C   LYS C  39     -27.355 -16.770 -12.204  1.00112.63           C  
ATOM   3896  O   LYS C  39     -27.451 -16.008 -13.178  1.00108.40           O  
ATOM   3897  CB  LYS C  39     -28.762 -16.095 -10.208  1.00127.40           C  
ATOM   3898  CG  LYS C  39     -30.205 -15.900  -9.743  1.00122.07           C  
ATOM   3899  CD  LYS C  39     -30.318 -14.718  -8.789  1.00124.34           C  
ATOM   3900  CE  LYS C  39     -31.715 -14.122  -8.761  1.00127.60           C  
ATOM   3901  NZ  LYS C  39     -31.897 -13.097  -9.820  1.00131.05           N1+
ATOM   3902  N   MET C  40     -26.214 -17.344 -11.827  1.00109.55           N  
ATOM   3903  CA  MET C  40     -24.970 -17.079 -12.540  1.00110.63           C  
ATOM   3904  C   MET C  40     -24.844 -17.803 -13.896  1.00111.30           C  
ATOM   3905  O   MET C  40     -24.264 -17.285 -14.879  1.00110.47           O  
ATOM   3906  CB  MET C  40     -23.792 -17.407 -11.654  1.00109.99           C  
ATOM   3907  CG  MET C  40     -23.633 -16.395 -10.544  1.00116.74           C  
ATOM   3908  SD  MET C  40     -21.973 -15.727 -10.501  1.00132.73           S  
ATOM   3909  CE  MET C  40     -21.827 -15.074 -12.169  1.00129.98           C  
ATOM   3910  N   LYS C  41     -25.408 -19.002 -13.942  1.00114.04           N  
ATOM   3911  CA  LYS C  41     -25.369 -19.814 -15.158  1.00116.54           C  
ATOM   3912  C   LYS C  41     -25.652 -19.023 -16.443  1.00111.28           C  
ATOM   3913  O   LYS C  41     -24.868 -19.078 -17.392  1.00113.13           O  
ATOM   3914  CB  LYS C  41     -26.357 -20.995 -15.031  1.00127.41           C  
ATOM   3915  CG  LYS C  41     -26.910 -21.546 -16.345  1.00132.64           C  
ATOM   3916  CD  LYS C  41     -27.866 -22.707 -16.121  1.00132.79           C  
ATOM   3917  CE  LYS C  41     -28.433 -23.226 -17.437  1.00132.38           C  
ATOM   3918  NZ  LYS C  41     -29.500 -24.250 -17.266  1.00132.88           N1+
ATOM   3919  N   PRO C  42     -26.785 -18.307 -16.491  1.00107.76           N  
ATOM   3920  CA  PRO C  42     -27.181 -17.576 -17.693  1.00107.37           C  
ATOM   3921  C   PRO C  42     -26.216 -16.450 -18.025  1.00108.04           C  
ATOM   3922  O   PRO C  42     -25.996 -16.151 -19.202  1.00110.85           O  
ATOM   3923  CB  PRO C  42     -28.547 -17.000 -17.321  1.00115.64           C  
ATOM   3924  CG  PRO C  42     -28.919 -17.616 -16.002  1.00116.29           C  
ATOM   3925  CD  PRO C  42     -27.628 -17.948 -15.347  1.00110.32           C  
ATOM   3926  N   VAL C  43     -25.655 -15.817 -16.999  1.00109.31           N  
ATOM   3927  CA  VAL C  43     -24.707 -14.755 -17.255  1.00109.77           C  
ATOM   3928  C   VAL C  43     -23.394 -15.306 -17.767  1.00112.69           C  
ATOM   3929  O   VAL C  43     -22.767 -14.708 -18.640  1.00114.79           O  
ATOM   3930  CB  VAL C  43     -24.481 -13.895 -16.044  1.00110.06           C  
ATOM   3931  CG1 VAL C  43     -23.379 -12.896 -16.357  1.00105.12           C  
ATOM   3932  CG2 VAL C  43     -25.792 -13.204 -15.712  1.00117.81           C  
ATOM   3933  N   TYR C  44     -22.974 -16.449 -17.245  1.00113.28           N  
ATOM   3934  CA  TYR C  44     -21.756 -17.057 -17.769  1.00117.03           C  
ATOM   3935  C   TYR C  44     -21.911 -17.419 -19.262  1.00113.88           C  
ATOM   3936  O   TYR C  44     -20.981 -17.285 -20.055  1.00114.35           O  
ATOM   3937  CB  TYR C  44     -21.364 -18.276 -16.936  1.00129.62           C  
ATOM   3938  CG  TYR C  44     -20.501 -17.953 -15.717  1.00132.60           C  
ATOM   3939  CD1 TYR C  44     -19.323 -17.210 -15.848  1.00131.05           C  
ATOM   3940  CD2 TYR C  44     -20.840 -18.420 -14.447  1.00131.15           C  
ATOM   3941  CE1 TYR C  44     -18.514 -16.927 -14.751  1.00127.65           C  
ATOM   3942  CE2 TYR C  44     -20.031 -18.146 -13.347  1.00126.08           C  
ATOM   3943  CZ  TYR C  44     -18.868 -17.401 -13.500  1.00122.88           C  
ATOM   3944  OH  TYR C  44     -18.054 -17.108 -12.415  1.00116.43           O  
ATOM   3945  N   GLU C  45     -23.095 -17.878 -19.638  1.00115.03           N  
ATOM   3946  CA  GLU C  45     -23.325 -18.258 -21.028  1.00120.96           C  
ATOM   3947  C   GLU C  45     -23.229 -17.054 -21.950  1.00115.96           C  
ATOM   3948  O   GLU C  45     -22.650 -17.128 -23.034  1.00118.57           O  
ATOM   3949  CB  GLU C  45     -24.674 -18.965 -21.195  1.00136.36           C  
ATOM   3950  CG  GLU C  45     -24.660 -20.400 -20.679  1.00139.90           C  
ATOM   3951  CD  GLU C  45     -26.033 -21.047 -20.663  1.00138.34           C  
ATOM   3952  OE1 GLU C  45     -27.013 -20.365 -20.297  1.00142.33           O  
ATOM   3953  OE2 GLU C  45     -26.129 -22.245 -21.001  1.00132.93           O1-
ATOM   3954  N   LYS C  46     -23.801 -15.942 -21.514  1.00114.00           N  
ATOM   3955  CA  LYS C  46     -23.767 -14.699 -22.271  1.00118.38           C  
ATOM   3956  C   LYS C  46     -22.332 -14.211 -22.387  1.00117.66           C  
ATOM   3957  O   LYS C  46     -21.868 -13.860 -23.459  1.00121.49           O  
ATOM   3958  CB  LYS C  46     -24.617 -13.642 -21.545  1.00126.53           C  
ATOM   3959  CG  LYS C  46     -24.743 -12.298 -22.258  1.00129.93           C  
ATOM   3960  CD  LYS C  46     -25.773 -11.395 -21.594  1.00125.30           C  
ATOM   3961  CE  LYS C  46     -26.050 -10.170 -22.450  1.00122.19           C  
ATOM   3962  NZ  LYS C  46     -27.100  -9.287 -21.887  1.00120.91           N1+
ATOM   3963  N   ARG C  47     -21.642 -14.173 -21.260  1.00114.30           N  
ATOM   3964  CA  ARG C  47     -20.245 -13.755 -21.213  1.00116.36           C  
ATOM   3965  C   ARG C  47     -19.347 -14.579 -22.109  1.00117.61           C  
ATOM   3966  O   ARG C  47     -18.501 -14.048 -22.831  1.00120.03           O  
ATOM   3967  CB  ARG C  47     -19.805 -13.951 -19.779  1.00123.64           C  
ATOM   3968  CG  ARG C  47     -18.334 -14.036 -19.434  1.00123.60           C  
ATOM   3969  CD  ARG C  47     -18.277 -14.063 -17.913  1.00128.84           C  
ATOM   3970  NE  ARG C  47     -16.931 -14.031 -17.363  1.00125.63           N  
ATOM   3971  CZ  ARG C  47     -16.129 -15.084 -17.254  1.00119.69           C  
ATOM   3972  NH1 ARG C  47     -16.495 -16.291 -17.689  1.00116.18           N1+
ATOM   3973  NH2 ARG C  47     -14.934 -14.910 -16.715  1.00118.80           N  
ATOM   3974  N   ASP C  48     -19.521 -15.894 -22.021  1.00119.37           N  
ATOM   3975  CA  ASP C  48     -18.729 -16.832 -22.821  1.00123.70           C  
ATOM   3976  C   ASP C  48     -18.885 -16.558 -24.323  1.00123.32           C  
ATOM   3977  O   ASP C  48     -17.948 -16.733 -25.122  1.00126.39           O  
ATOM   3978  CB  ASP C  48     -19.161 -18.289 -22.559  1.00131.93           C  
ATOM   3979  CG  ASP C  48     -18.330 -18.971 -21.484  1.00136.77           C  
ATOM   3980  OD1 ASP C  48     -17.135 -19.233 -21.723  1.00130.17           O  
ATOM   3981  OD2 ASP C  48     -18.879 -19.275 -20.401  1.00147.18           O1-
ATOM   3982  N   ALA C  49     -20.094 -16.153 -24.700  1.00122.46           N  
ATOM   3983  CA  ALA C  49     -20.395 -15.869 -26.099  1.00121.62           C  
ATOM   3984  C   ALA C  49     -19.542 -14.706 -26.593  1.00122.37           C  
ATOM   3985  O   ALA C  49     -19.061 -14.692 -27.734  1.00124.15           O  
ATOM   3986  CB  ALA C  49     -21.865 -15.516 -26.270  1.00113.95           C  
ATOM   3987  N   TYR C  50     -19.365 -13.721 -25.722  1.00124.09           N  
ATOM   3988  CA  TYR C  50     -18.577 -12.546 -26.065  1.00128.75           C  
ATOM   3989  C   TYR C  50     -17.092 -12.921 -26.085  1.00127.45           C  
ATOM   3990  O   TYR C  50     -16.318 -12.412 -26.897  1.00131.06           O  
ATOM   3991  CB  TYR C  50     -18.860 -11.386 -25.089  1.00145.17           C  
ATOM   3992  CG  TYR C  50     -20.249 -10.730 -25.207  1.00150.98           C  
ATOM   3993  CD1 TYR C  50     -21.413 -11.494 -25.331  1.00157.39           C  
ATOM   3994  CD2 TYR C  50     -20.392  -9.345 -25.157  1.00146.17           C  
ATOM   3995  CE1 TYR C  50     -22.663 -10.892 -25.418  1.00154.20           C  
ATOM   3996  CE2 TYR C  50     -21.641  -8.740 -25.244  1.00143.79           C  
ATOM   3997  CZ  TYR C  50     -22.769  -9.513 -25.370  1.00150.09           C  
ATOM   3998  OH  TYR C  50     -23.995  -8.906 -25.462  1.00148.99           O  
ATOM   3999  N   ILE C  51     -16.705 -13.808 -25.177  1.00127.13           N  
ATOM   4000  CA  ILE C  51     -15.327 -14.281 -25.092  1.00130.50           C  
ATOM   4001  C   ILE C  51     -14.877 -14.952 -26.383  1.00130.37           C  
ATOM   4002  O   ILE C  51     -13.718 -14.810 -26.814  1.00132.80           O  
ATOM   4003  CB  ILE C  51     -15.198 -15.310 -23.961  1.00142.59           C  
ATOM   4004  CG1 ILE C  51     -15.218 -14.601 -22.596  1.00143.22           C  
ATOM   4005  CG2 ILE C  51     -13.938 -16.134 -24.157  1.00148.88           C  
ATOM   4006  CD1 ILE C  51     -15.664 -15.461 -21.429  1.00137.92           C  
ATOM   4007  N   ASP C  52     -15.804 -15.686 -26.995  1.00133.57           N  
ATOM   4008  CA  ASP C  52     -15.521 -16.398 -28.245  1.00140.68           C  
ATOM   4009  C   ASP C  52     -15.139 -15.473 -29.398  1.00136.66           C  
ATOM   4010  O   ASP C  52     -14.620 -15.927 -30.416  1.00134.05           O  
ATOM   4011  CB  ASP C  52     -16.750 -17.186 -28.703  1.00161.87           C  
ATOM   4012  CG  ASP C  52     -17.251 -18.154 -27.656  1.00186.40           C  
ATOM   4013  OD1 ASP C  52     -16.425 -18.693 -26.879  1.00207.93           O  
ATOM   4014  OD2 ASP C  52     -18.481 -18.368 -27.610  1.00207.56           O1-
ATOM   4015  N   GLU C  53     -15.440 -14.186 -29.249  1.00137.88           N  
ATOM   4016  CA  GLU C  53     -15.169 -13.203 -30.301  1.00146.01           C  
ATOM   4017  C   GLU C  53     -13.768 -12.606 -30.167  1.00139.88           C  
ATOM   4018  O   GLU C  53     -13.345 -11.813 -31.017  1.00142.36           O  
ATOM   4019  CB  GLU C  53     -16.206 -12.072 -30.262  1.00176.99           C  
ATOM   4020  CG  GLU C  53     -17.659 -12.528 -30.351  1.00202.42           C  
ATOM   4021  CD  GLU C  53     -18.654 -11.385 -30.153  1.00227.61           C  
ATOM   4022  OE1 GLU C  53     -18.378 -10.252 -30.608  1.00244.12           O  
ATOM   4023  OE2 GLU C  53     -19.726 -11.620 -29.552  1.00235.20           O1-
ATOM   4024  N   ILE C  54     -13.060 -12.977 -29.100  1.00135.38           N  
ATOM   4025  CA  ILE C  54     -11.698 -12.506 -28.909  1.00135.76           C  
ATOM   4026  C   ILE C  54     -10.740 -13.681 -28.998  1.00143.78           C  
ATOM   4027  O   ILE C  54     -10.439 -14.372 -28.018  1.00151.77           O  
ATOM   4028  CB  ILE C  54     -11.484 -11.740 -27.607  1.00134.83           C  
ATOM   4029  CG1 ILE C  54     -12.357 -10.489 -27.572  1.00133.25           C  
ATOM   4030  CG2 ILE C  54     -10.026 -11.318 -27.511  1.00134.07           C  
ATOM   4031  CD1 ILE C  54     -13.832 -10.762 -27.438  1.00131.85           C  
ATOM   4032  N   ALA C  55     -10.255 -13.887 -30.215  1.00145.24           N  
ATOM   4033  CA  ALA C  55      -9.467 -15.074 -30.567  1.00153.52           C  
ATOM   4034  C   ALA C  55      -8.329 -15.464 -29.605  1.00156.67           C  
ATOM   4035  O   ALA C  55      -8.170 -16.655 -29.285  1.00158.19           O  
ATOM   4036  CB  ALA C  55      -8.926 -14.926 -31.987  1.00149.30           C  
ATOM   4037  N   GLU C  56      -7.532 -14.495 -29.159  1.00149.17           N  
ATOM   4038  CA  GLU C  56      -6.367 -14.816 -28.340  1.00153.90           C  
ATOM   4039  C   GLU C  56      -6.600 -14.699 -26.831  1.00144.13           C  
ATOM   4040  O   GLU C  56      -5.639 -14.661 -26.045  1.00133.29           O  
ATOM   4041  CB  GLU C  56      -5.190 -13.926 -28.746  1.00168.53           C  
ATOM   4042  CG  GLU C  56      -4.691 -14.179 -30.163  1.00187.74           C  
ATOM   4043  CD  GLU C  56      -3.206 -13.884 -30.333  1.00199.27           C  
ATOM   4044  OE1 GLU C  56      -2.697 -12.947 -29.680  1.00202.75           O  
ATOM   4045  OE2 GLU C  56      -2.543 -14.600 -31.114  1.00204.32           O1-
ATOM   4046  N   PHE C  57      -7.869 -14.625 -26.439  1.00148.65           N  
ATOM   4047  CA  PHE C  57      -8.234 -14.392 -25.042  1.00140.11           C  
ATOM   4048  C   PHE C  57      -7.544 -15.315 -24.034  1.00128.70           C  
ATOM   4049  O   PHE C  57      -6.792 -14.877 -23.150  1.00126.01           O  
ATOM   4050  CB  PHE C  57      -9.754 -14.528 -24.910  1.00132.51           C  
ATOM   4051  CG  PHE C  57     -10.270 -14.309 -23.527  1.00128.22           C  
ATOM   4052  CD1 PHE C  57      -9.953 -13.161 -22.825  1.00126.78           C  
ATOM   4053  CD2 PHE C  57     -11.093 -15.241 -22.934  1.00134.56           C  
ATOM   4054  CE1 PHE C  57     -10.436 -12.959 -21.547  1.00126.35           C  
ATOM   4055  CE2 PHE C  57     -11.582 -15.046 -21.652  1.00132.36           C  
ATOM   4056  CZ  PHE C  57     -11.252 -13.903 -20.958  1.00127.87           C  
ATOM   4057  N   TRP C  58      -7.826 -16.603 -24.166  1.00127.29           N  
ATOM   4058  CA  TRP C  58      -7.324 -17.578 -23.212  1.00123.58           C  
ATOM   4059  C   TRP C  58      -5.811 -17.677 -23.210  1.00125.75           C  
ATOM   4060  O   TRP C  58      -5.194 -17.822 -22.155  1.00127.13           O  
ATOM   4061  CB  TRP C  58      -7.925 -18.959 -23.493  1.00115.91           C  
ATOM   4062  CG  TRP C  58      -9.390 -19.046 -23.185  1.00110.27           C  
ATOM   4063  CD1 TRP C  58     -10.404 -19.302 -24.066  1.00110.78           C  
ATOM   4064  CD2 TRP C  58     -10.007 -18.864 -21.907  1.00106.05           C  
ATOM   4065  CE2 TRP C  58     -11.404 -19.027 -22.088  1.00107.08           C  
ATOM   4066  CE3 TRP C  58      -9.520 -18.571 -20.627  1.00100.31           C  
ATOM   4067  NE1 TRP C  58     -11.619 -19.300 -23.414  1.00108.82           N  
ATOM   4068  CZ2 TRP C  58     -12.314 -18.899 -21.036  1.00100.64           C  
ATOM   4069  CZ3 TRP C  58     -10.428 -18.445 -19.585  1.00 96.61           C  
ATOM   4070  CH2 TRP C  58     -11.808 -18.608 -19.798  1.00 97.62           C  
ATOM   4071  N   LYS C  59      -5.209 -17.614 -24.392  1.00128.80           N  
ATOM   4072  CA  LYS C  59      -3.764 -17.662 -24.467  1.00131.18           C  
ATOM   4073  C   LYS C  59      -3.165 -16.579 -23.583  1.00128.60           C  
ATOM   4074  O   LYS C  59      -2.225 -16.827 -22.821  1.00127.15           O  
ATOM   4075  CB  LYS C  59      -3.293 -17.429 -25.905  1.00147.67           C  
ATOM   4076  CG  LYS C  59      -1.776 -17.507 -26.069  1.00159.11           C  
ATOM   4077  CD  LYS C  59      -1.313 -17.191 -27.485  1.00167.58           C  
ATOM   4078  CE  LYS C  59      -1.101 -15.703 -27.708  1.00172.04           C  
ATOM   4079  NZ  LYS C  59      -0.344 -15.473 -28.973  1.00179.46           N1+
ATOM   4080  N   ILE C  60      -3.703 -15.368 -23.706  1.00131.56           N  
ATOM   4081  CA  ILE C  60      -3.199 -14.214 -22.954  1.00136.30           C  
ATOM   4082  C   ILE C  60      -3.430 -14.348 -21.449  1.00130.53           C  
ATOM   4083  O   ILE C  60      -2.528 -14.088 -20.617  1.00127.57           O  
ATOM   4084  CB  ILE C  60      -3.900 -12.929 -23.424  1.00150.89           C  
ATOM   4085  CG1 ILE C  60      -3.465 -12.587 -24.852  1.00162.85           C  
ATOM   4086  CG2 ILE C  60      -3.559 -11.779 -22.490  1.00151.84           C  
ATOM   4087  CD1 ILE C  60      -4.443 -11.724 -25.626  1.00165.93           C  
ATOM   4088  N   VAL C  61      -4.651 -14.754 -21.104  1.00129.60           N  
ATOM   4089  CA  VAL C  61      -5.024 -14.898 -19.698  1.00126.54           C  
ATOM   4090  C   VAL C  61      -4.160 -15.925 -18.985  1.00126.65           C  
ATOM   4091  O   VAL C  61      -3.658 -15.678 -17.894  1.00126.50           O  
ATOM   4092  CB  VAL C  61      -6.480 -15.323 -19.528  1.00119.34           C  
ATOM   4093  CG1 VAL C  61      -6.860 -15.190 -18.064  1.00115.91           C  
ATOM   4094  CG2 VAL C  61      -7.384 -14.471 -20.406  1.00119.36           C  
ATOM   4095  N   LEU C  62      -3.998 -17.084 -19.612  1.00131.23           N  
ATOM   4096  CA  LEU C  62      -3.229 -18.165 -19.008  1.00132.47           C  
ATOM   4097  C   LEU C  62      -1.757 -17.831 -18.832  1.00129.12           C  
ATOM   4098  O   LEU C  62      -1.129 -18.291 -17.887  1.00126.17           O  
ATOM   4099  CB  LEU C  62      -3.386 -19.448 -19.822  1.00142.46           C  
ATOM   4100  CG  LEU C  62      -4.686 -20.180 -19.510  1.00140.94           C  
ATOM   4101  CD1 LEU C  62      -4.999 -21.191 -20.595  1.00150.70           C  
ATOM   4102  CD2 LEU C  62      -4.568 -20.858 -18.152  1.00129.64           C  
ATOM   4103  N   SER C  63      -1.200 -17.029 -19.730  1.00129.75           N  
ATOM   4104  CA  SER C  63       0.193 -16.642 -19.611  1.00127.56           C  
ATOM   4105  C   SER C  63       0.313 -15.538 -18.567  1.00128.35           C  
ATOM   4106  O   SER C  63       1.377 -15.340 -17.971  1.00129.97           O  
ATOM   4107  CB  SER C  63       0.712 -16.162 -20.964  1.00127.72           C  
ATOM   4108  OG  SER C  63       0.351 -17.071 -22.003  1.00129.86           O  
ATOM   4109  N   GLN C  64      -0.796 -14.840 -18.326  1.00130.79           N  
ATOM   4110  CA  GLN C  64      -0.810 -13.731 -17.374  1.00137.08           C  
ATOM   4111  C   GLN C  64      -0.916 -14.181 -15.913  1.00133.17           C  
ATOM   4112  O   GLN C  64      -0.338 -13.536 -15.030  1.00133.32           O  
ATOM   4113  CB  GLN C  64      -1.963 -12.757 -17.677  1.00158.26           C  
ATOM   4114  CG  GLN C  64      -2.015 -11.510 -16.787  1.00161.18           C  
ATOM   4115  CD  GLN C  64      -0.755 -10.663 -16.892  1.00164.98           C  
ATOM   4116  NE2 GLN C  64      -0.440  -9.949 -15.819  1.00171.59           N  
ATOM   4117  OE1 GLN C  64      -0.065 -10.663 -17.917  1.00163.20           O  
ATOM   4118  N   HIS C  65      -1.673 -15.246 -15.651  1.00128.90           N  
ATOM   4119  CA  HIS C  65      -1.874 -15.653 -14.269  1.00130.84           C  
ATOM   4120  C   HIS C  65      -0.537 -15.882 -13.589  1.00131.04           C  
ATOM   4121  O   HIS C  65       0.408 -16.398 -14.175  1.00128.36           O  
ATOM   4122  CB  HIS C  65      -2.774 -16.869 -14.088  1.00131.82           C  
ATOM   4123  CG  HIS C  65      -3.091 -17.141 -12.648  1.00139.31           C  
ATOM   4124  CD2 HIS C  65      -3.176 -18.295 -11.948  1.00144.52           C  
ATOM   4125  ND1 HIS C  65      -3.345 -16.129 -11.745  1.00146.98           N  
ATOM   4126  CE1 HIS C  65      -3.570 -16.648 -10.553  1.00149.78           C  
ATOM   4127  NE2 HIS C  65      -3.477 -17.961 -10.649  1.00152.02           N  
ATOM   4128  N   VAL C  66      -0.500 -15.489 -12.322  1.00137.34           N  
ATOM   4129  CA  VAL C  66       0.703 -15.459 -11.484  1.00136.92           C  
ATOM   4130  C   VAL C  66       1.326 -16.819 -11.136  1.00131.00           C  
ATOM   4131  O   VAL C  66       2.554 -17.000 -11.125  1.00127.01           O  
ATOM   4132  CB  VAL C  66       0.357 -14.747 -10.131  1.00141.84           C  
ATOM   4133  CG1 VAL C  66      -0.364 -13.417 -10.361  1.00140.18           C  
ATOM   4134  CG2 VAL C  66      -0.492 -15.640  -9.223  1.00133.49           C  
ATOM   4135  N   SER C  67       0.463 -17.779 -10.834  1.00132.37           N  
ATOM   4136  CA  SER C  67       0.891 -19.029 -10.197  1.00133.41           C  
ATOM   4137  C   SER C  67       0.611 -20.280 -11.045  1.00133.01           C  
ATOM   4138  O   SER C  67       1.252 -21.326 -10.892  1.00135.45           O  
ATOM   4139  CB  SER C  67       0.185 -19.187  -8.853  1.00128.33           C  
ATOM   4140  OG  SER C  67      -1.217 -19.245  -9.027  1.00121.15           O  
ATOM   4141  N   PHE C  68      -0.326 -20.157 -11.970  1.00133.35           N  
ATOM   4142  CA  PHE C  68      -0.567 -21.178 -12.954  1.00134.41           C  
ATOM   4143  C   PHE C  68       0.747 -21.736 -13.512  1.00136.71           C  
ATOM   4144  O   PHE C  68       0.931 -22.945 -13.590  1.00137.07           O  
ATOM   4145  CB  PHE C  68      -1.387 -20.577 -14.084  1.00135.17           C  
ATOM   4146  CG  PHE C  68      -1.517 -21.478 -15.258  1.00136.24           C  
ATOM   4147  CD1 PHE C  68      -2.546 -22.398 -15.319  1.00137.71           C  
ATOM   4148  CD2 PHE C  68      -0.596 -21.430 -16.286  1.00135.11           C  
ATOM   4149  CE1 PHE C  68      -2.671 -23.253 -16.397  1.00136.06           C  
ATOM   4150  CE2 PHE C  68      -0.712 -22.280 -17.364  1.00134.57           C  
ATOM   4151  CZ  PHE C  68      -1.750 -23.194 -17.422  1.00133.03           C  
ATOM   4152  N   ALA C  69       1.650 -20.845 -13.905  1.00135.34           N  
ATOM   4153  CA  ALA C  69       2.926 -21.245 -14.497  1.00134.71           C  
ATOM   4154  C   ALA C  69       3.768 -22.144 -13.598  1.00136.10           C  
ATOM   4155  O   ALA C  69       4.568 -22.939 -14.088  1.00137.21           O  
ATOM   4156  CB  ALA C  69       3.719 -20.012 -14.872  1.00148.00           C  
ATOM   4157  N   ASN C  70       3.586 -22.032 -12.285  1.00136.49           N  
ATOM   4158  CA  ASN C  70       4.338 -22.862 -11.335  1.00138.26           C  
ATOM   4159  C   ASN C  70       4.011 -24.347 -11.414  1.00138.92           C  
ATOM   4160  O   ASN C  70       4.772 -25.181 -10.930  1.00138.85           O  
ATOM   4161  CB  ASN C  70       4.039 -22.465  -9.885  1.00146.37           C  
ATOM   4162  CG  ASN C  70       4.380 -21.031  -9.572  1.00161.72           C  
ATOM   4163  ND2 ASN C  70       3.888 -20.557  -8.430  1.00177.53           N  
ATOM   4164  OD1 ASN C  70       5.085 -20.359 -10.321  1.00172.81           O  
ATOM   4165  N   TYR C  71       2.864 -24.677 -11.998  1.00138.63           N  
ATOM   4166  CA  TYR C  71       2.367 -26.054 -12.038  1.00135.80           C  
ATOM   4167  C   TYR C  71       2.874 -26.896 -13.225  1.00135.63           C  
ATOM   4168  O   TYR C  71       2.828 -28.116 -13.175  1.00136.25           O  
ATOM   4169  CB  TYR C  71       0.829 -26.024 -12.073  1.00133.19           C  
ATOM   4170  CG  TYR C  71       0.143 -25.658 -10.759  1.00139.48           C  
ATOM   4171  CD1 TYR C  71       0.398 -24.446 -10.113  1.00148.61           C  
ATOM   4172  CD2 TYR C  71      -0.786 -26.517 -10.176  1.00140.25           C  
ATOM   4173  CE1 TYR C  71      -0.234 -24.117  -8.917  1.00145.01           C  
ATOM   4174  CE2 TYR C  71      -1.424 -26.195  -8.985  1.00139.68           C  
ATOM   4175  CZ  TYR C  71      -1.145 -25.000  -8.360  1.00138.71           C  
ATOM   4176  OH  TYR C  71      -1.791 -24.705  -7.181  1.00134.37           O  
ATOM   4177  N   ILE C  72       3.341 -26.267 -14.288  1.00134.75           N  
ATOM   4178  CA  ILE C  72       3.606 -26.994 -15.521  1.00136.25           C  
ATOM   4179  C   ILE C  72       4.891 -26.564 -16.230  1.00148.44           C  
ATOM   4180  O   ILE C  72       5.279 -25.397 -16.154  1.00153.95           O  
ATOM   4181  CB  ILE C  72       2.409 -26.851 -16.474  1.00130.05           C  
ATOM   4182  CG1 ILE C  72       2.031 -25.384 -16.684  1.00130.00           C  
ATOM   4183  CG2 ILE C  72       1.211 -27.568 -15.886  1.00132.92           C  
ATOM   4184  CD1 ILE C  72       2.939 -24.659 -17.650  1.00134.12           C  
ATOM   4185  N   ARG C  73       5.548 -27.506 -16.911  1.00154.73           N  
ATOM   4186  CA  ARG C  73       6.823 -27.203 -17.555  1.00157.56           C  
ATOM   4187  C   ARG C  73       6.594 -26.164 -18.645  1.00158.19           C  
ATOM   4188  O   ARG C  73       5.562 -26.154 -19.331  1.00157.08           O  
ATOM   4189  CB  ARG C  73       7.527 -28.469 -18.041  1.00168.90           C  
ATOM   4190  CG  ARG C  73       7.772 -29.435 -16.888  1.00182.77           C  
ATOM   4191  CD  ARG C  73       8.961 -30.357 -17.099  1.00191.63           C  
ATOM   4192  NE  ARG C  73       8.716 -31.351 -18.143  1.00201.47           N  
ATOM   4193  CZ  ARG C  73       9.409 -32.480 -18.305  1.00201.42           C  
ATOM   4194  NH1 ARG C  73      10.415 -32.791 -17.490  1.00191.74           N1+
ATOM   4195  NH2 ARG C  73       9.090 -33.311 -19.293  1.00204.80           N  
ATOM   4196  N   ALA C  74       7.548 -25.245 -18.745  1.00159.31           N  
ATOM   4197  CA  ALA C  74       7.408 -24.129 -19.658  1.00161.12           C  
ATOM   4198  C   ALA C  74       7.179 -24.705 -21.027  1.00158.95           C  
ATOM   4199  O   ALA C  74       6.531 -24.082 -21.863  1.00157.66           O  
ATOM   4200  CB  ALA C  74       8.671 -23.294 -19.657  1.00166.64           C  
ATOM   4201  N   SER C  75       7.712 -25.909 -21.237  1.00157.70           N  
ATOM   4202  CA  SER C  75       7.583 -26.639 -22.496  1.00159.20           C  
ATOM   4203  C   SER C  75       6.122 -26.801 -22.955  1.00156.11           C  
ATOM   4204  O   SER C  75       5.807 -26.736 -24.150  1.00151.62           O  
ATOM   4205  CB  SER C  75       8.220 -28.018 -22.313  1.00161.09           C  
ATOM   4206  OG  SER C  75       7.955 -28.853 -23.420  1.00178.20           O  
ATOM   4207  N   ASP C  76       5.238 -27.014 -21.990  1.00157.54           N  
ATOM   4208  CA  ASP C  76       3.830 -27.239 -22.278  1.00156.13           C  
ATOM   4209  C   ASP C  76       3.126 -26.001 -22.854  1.00149.71           C  
ATOM   4210  O   ASP C  76       2.089 -26.112 -23.509  1.00144.98           O  
ATOM   4211  CB  ASP C  76       3.117 -27.676 -20.987  1.00162.88           C  
ATOM   4212  CG  ASP C  76       3.849 -28.803 -20.254  1.00163.55           C  
ATOM   4213  OD1 ASP C  76       4.294 -29.759 -20.927  1.00163.99           O  
ATOM   4214  OD2 ASP C  76       3.981 -28.726 -19.007  1.00159.99           O1-
ATOM   4215  N   PHE C  77       3.667 -24.820 -22.578  1.00153.55           N  
ATOM   4216  CA  PHE C  77       2.986 -23.588 -22.991  1.00152.05           C  
ATOM   4217  C   PHE C  77       2.756 -23.468 -24.491  1.00144.48           C  
ATOM   4218  O   PHE C  77       1.869 -22.747 -24.945  1.00142.00           O  
ATOM   4219  CB  PHE C  77       3.788 -22.357 -22.557  1.00163.83           C  
ATOM   4220  CG  PHE C  77       3.374 -21.785 -21.230  1.00172.53           C  
ATOM   4221  CD1 PHE C  77       2.397 -20.784 -21.146  1.00176.18           C  
ATOM   4222  CD2 PHE C  77       3.990 -22.218 -20.064  1.00171.58           C  
ATOM   4223  CE1 PHE C  77       2.038 -20.243 -19.916  1.00185.04           C  
ATOM   4224  CE2 PHE C  77       3.637 -21.686 -18.837  1.00178.42           C  
ATOM   4225  CZ  PHE C  77       2.659 -20.699 -18.760  1.00188.93           C  
ATOM   4226  N   LYS C  78       3.602 -24.146 -25.254  1.00145.05           N  
ATOM   4227  CA  LYS C  78       3.478 -24.178 -26.694  1.00147.89           C  
ATOM   4228  C   LYS C  78       2.057 -24.649 -27.027  1.00141.46           C  
ATOM   4229  O   LYS C  78       1.360 -24.107 -27.904  1.00137.73           O  
ATOM   4230  CB  LYS C  78       4.530 -25.157 -27.218  1.00159.43           C  
ATOM   4231  CG  LYS C  78       4.594 -25.358 -28.719  1.00178.06           C  
ATOM   4232  CD  LYS C  78       5.771 -26.272 -29.057  1.00189.48           C  
ATOM   4233  CE  LYS C  78       5.707 -26.822 -30.478  1.00200.51           C  
ATOM   4234  NZ  LYS C  78       6.777 -27.834 -30.731  1.00192.86           N1+
ATOM   4235  N   TYR C  79       1.622 -25.649 -26.273  1.00144.04           N  
ATOM   4236  CA  TYR C  79       0.325 -26.287 -26.489  1.00146.14           C  
ATOM   4237  C   TYR C  79      -0.804 -25.590 -25.724  1.00133.73           C  
ATOM   4238  O   TYR C  79      -1.943 -25.511 -26.199  1.00124.73           O  
ATOM   4239  CB  TYR C  79       0.416 -27.759 -26.074  1.00159.29           C  
ATOM   4240  CG  TYR C  79       1.651 -28.454 -26.620  1.00162.63           C  
ATOM   4241  CD1 TYR C  79       1.647 -29.028 -27.892  1.00156.66           C  
ATOM   4242  CD2 TYR C  79       2.826 -28.513 -25.872  1.00162.94           C  
ATOM   4243  CE1 TYR C  79       2.773 -29.650 -28.397  1.00152.90           C  
ATOM   4244  CE2 TYR C  79       3.956 -29.132 -26.370  1.00162.43           C  
ATOM   4245  CZ  TYR C  79       3.925 -29.702 -27.633  1.00157.78           C  
ATOM   4246  OH  TYR C  79       5.042 -30.321 -28.137  1.00160.63           O  
ATOM   4247  N   ILE C  80      -0.492 -25.090 -24.533  1.00136.22           N  
ATOM   4248  CA  ILE C  80      -1.480 -24.355 -23.762  1.00130.65           C  
ATOM   4249  C   ILE C  80      -1.924 -23.130 -24.551  1.00130.70           C  
ATOM   4250  O   ILE C  80      -3.082 -22.721 -24.482  1.00132.14           O  
ATOM   4251  CB  ILE C  80      -0.895 -23.900 -22.424  1.00122.74           C  
ATOM   4252  CG1 ILE C  80      -0.863 -25.092 -21.467  1.00123.34           C  
ATOM   4253  CG2 ILE C  80      -1.698 -22.742 -21.857  1.00114.60           C  
ATOM   4254  CD1 ILE C  80      -0.010 -24.885 -20.240  1.00135.18           C  
ATOM   4255  N   ASP C  81      -0.995 -22.550 -25.303  1.00137.19           N  
ATOM   4256  CA  ASP C  81      -1.302 -21.395 -26.139  1.00137.71           C  
ATOM   4257  C   ASP C  81      -2.368 -21.667 -27.217  1.00125.55           C  
ATOM   4258  O   ASP C  81      -2.944 -20.729 -27.770  1.00121.82           O  
ATOM   4259  CB  ASP C  81      -0.023 -20.838 -26.774  1.00149.43           C  
ATOM   4260  CG  ASP C  81       0.897 -20.166 -25.756  1.00156.84           C  
ATOM   4261  OD1 ASP C  81       0.424 -19.793 -24.648  1.00171.68           O  
ATOM   4262  OD2 ASP C  81       2.098 -20.010 -26.071  1.00159.34           O1-
ATOM   4263  N   THR C  82      -2.638 -22.936 -27.507  1.00124.77           N  
ATOM   4264  CA  THR C  82      -3.648 -23.267 -28.515  1.00127.61           C  
ATOM   4265  C   THR C  82      -5.067 -23.420 -27.945  1.00127.11           C  
ATOM   4266  O   THR C  82      -6.034 -23.653 -28.672  1.00127.61           O  
ATOM   4267  CB  THR C  82      -3.289 -24.573 -29.246  1.00131.10           C  
ATOM   4268  CG2 THR C  82      -1.840 -24.548 -29.721  1.00133.24           C  
ATOM   4269  OG1 THR C  82      -3.480 -25.690 -28.372  1.00121.51           O  
ATOM   4270  N   ILE C  83      -5.197 -23.277 -26.639  1.00126.86           N  
ATOM   4271  CA  ILE C  83      -6.522 -23.337 -26.035  1.00124.79           C  
ATOM   4272  C   ILE C  83      -7.329 -22.144 -26.483  1.00122.08           C  
ATOM   4273  O   ILE C  83      -6.912 -21.003 -26.268  1.00126.55           O  
ATOM   4274  CB  ILE C  83      -6.469 -23.268 -24.512  1.00123.25           C  
ATOM   4275  CG1 ILE C  83      -5.706 -24.469 -23.950  1.00129.40           C  
ATOM   4276  CG2 ILE C  83      -7.887 -23.225 -23.967  1.00118.68           C  
ATOM   4277  CD1 ILE C  83      -4.879 -24.157 -22.723  1.00132.81           C  
ATOM   4278  N   ASP C  84      -8.486 -22.383 -27.077  1.00123.50           N  
ATOM   4279  CA  ASP C  84      -9.317 -21.267 -27.501  1.00127.13           C  
ATOM   4280  C   ASP C  84     -10.719 -21.326 -26.908  1.00126.84           C  
ATOM   4281  O   ASP C  84     -11.601 -20.598 -27.356  1.00131.61           O  
ATOM   4282  CB  ASP C  84      -9.351 -21.141 -29.039  1.00135.96           C  
ATOM   4283  CG  ASP C  84      -9.950 -22.370 -29.744  1.00142.76           C  
ATOM   4284  OD1 ASP C  84     -10.893 -22.991 -29.213  1.00142.87           O  
ATOM   4285  OD2 ASP C  84      -9.490 -22.699 -30.861  1.00149.98           O1-
ATOM   4286  N   LYS C  85     -10.921 -22.165 -25.891  1.00123.91           N  
ATOM   4287  CA  LYS C  85     -12.242 -22.248 -25.260  1.00121.66           C  
ATOM   4288  C   LYS C  85     -12.224 -23.027 -23.950  1.00114.51           C  
ATOM   4289  O   LYS C  85     -11.663 -24.121 -23.880  1.00114.91           O  
ATOM   4290  CB  LYS C  85     -13.266 -22.880 -26.217  1.00125.68           C  
ATOM   4291  CG  LYS C  85     -14.689 -22.996 -25.674  1.00134.14           C  
ATOM   4292  CD  LYS C  85     -15.305 -21.637 -25.355  1.00146.75           C  
ATOM   4293  CE  LYS C  85     -16.830 -21.662 -25.443  1.00146.90           C  
ATOM   4294  NZ  LYS C  85     -17.477 -22.594 -24.474  1.00131.32           N1+
ATOM   4295  N   ILE C  86     -12.847 -22.458 -22.924  1.00110.62           N  
ATOM   4296  CA  ILE C  86     -12.938 -23.105 -21.636  1.00103.65           C  
ATOM   4297  C   ILE C  86     -14.327 -22.914 -21.089  1.00101.37           C  
ATOM   4298  O   ILE C  86     -14.850 -21.805 -21.120  1.00100.96           O  
ATOM   4299  CB  ILE C  86     -11.989 -22.486 -20.621  1.00 92.56           C  
ATOM   4300  CG1 ILE C  86     -10.551 -22.900 -20.916  1.00 90.14           C  
ATOM   4301  CG2 ILE C  86     -12.395 -22.927 -19.229  1.00 87.59           C  
ATOM   4302  CD1 ILE C  86      -9.514 -22.075 -20.197  1.00 88.09           C  
ATOM   4303  N   LYS C  87     -14.920 -23.980 -20.579  1.00100.61           N  
ATOM   4304  CA  LYS C  87     -16.229 -23.855 -19.979  1.00102.74           C  
ATOM   4305  C   LYS C  87     -16.339 -24.692 -18.726  1.00100.98           C  
ATOM   4306  O   LYS C  87     -16.026 -25.875 -18.728  1.00102.03           O  
ATOM   4307  CB  LYS C  87     -17.329 -24.214 -20.981  1.00112.94           C  
ATOM   4308  CG  LYS C  87     -18.731 -23.897 -20.474  1.00124.77           C  
ATOM   4309  CD  LYS C  87     -19.659 -23.354 -21.558  1.00138.66           C  
ATOM   4310  CE  LYS C  87     -20.910 -22.721 -20.946  1.00148.69           C  
ATOM   4311  NZ  LYS C  87     -21.692 -21.884 -21.901  1.00162.16           N1+
ATOM   4312  N   VAL C  88     -16.792 -24.078 -17.645  1.00101.35           N  
ATOM   4313  CA  VAL C  88     -17.012 -24.784 -16.384  1.00100.71           C  
ATOM   4314  C   VAL C  88     -18.504 -24.912 -16.164  1.00100.82           C  
ATOM   4315  O   VAL C  88     -19.228 -23.957 -16.430  1.00 99.48           O  
ATOM   4316  CB  VAL C  88     -16.490 -23.973 -15.179  1.00 98.23           C  
ATOM   4317  CG1 VAL C  88     -16.962 -24.565 -13.867  1.00 96.36           C  
ATOM   4318  CG2 VAL C  88     -14.973 -23.867 -15.185  1.00 97.78           C  
ATOM   4319  N   GLU C  89     -18.960 -26.067 -15.692  1.00101.90           N  
ATOM   4320  CA  GLU C  89     -20.354 -26.238 -15.353  1.00103.68           C  
ATOM   4321  C   GLU C  89     -20.482 -26.956 -14.020  1.00103.38           C  
ATOM   4322  O   GLU C  89     -19.718 -27.866 -13.710  1.00102.63           O  
ATOM   4323  CB  GLU C  89     -21.056 -26.961 -16.496  1.00112.86           C  
ATOM   4324  CG  GLU C  89     -20.696 -26.364 -17.854  1.00128.74           C  
ATOM   4325  CD  GLU C  89     -21.634 -26.762 -18.987  1.00146.41           C  
ATOM   4326  OE1 GLU C  89     -22.651 -27.444 -18.723  1.00163.43           O  
ATOM   4327  OE2 GLU C  89     -21.352 -26.383 -20.152  1.00146.45           O1-
ATOM   4328  N   TRP C  90     -21.400 -26.497 -13.190  1.00105.20           N  
ATOM   4329  CA  TRP C  90     -21.549 -27.075 -11.855  1.00108.59           C  
ATOM   4330  C   TRP C  90     -22.596 -28.177 -11.831  1.00108.30           C  
ATOM   4331  O   TRP C  90     -23.774 -27.986 -12.169  1.00111.58           O  
ATOM   4332  CB  TRP C  90     -21.820 -25.997 -10.812  1.00117.84           C  
ATOM   4333  CG  TRP C  90     -20.577 -25.241 -10.502  1.00117.43           C  
ATOM   4334  CD1 TRP C  90     -19.683 -25.517  -9.518  1.00123.18           C  
ATOM   4335  CD2 TRP C  90     -20.059 -24.120 -11.217  1.00119.72           C  
ATOM   4336  CE2 TRP C  90     -18.849 -23.750 -10.599  1.00125.77           C  
ATOM   4337  CE3 TRP C  90     -20.507 -23.383 -12.315  1.00129.41           C  
ATOM   4338  NE1 TRP C  90     -18.641 -24.616  -9.557  1.00123.61           N  
ATOM   4339  CZ2 TRP C  90     -18.073 -22.670 -11.051  1.00135.86           C  
ATOM   4340  CZ3 TRP C  90     -19.739 -22.305 -12.768  1.00139.97           C  
ATOM   4341  CH2 TRP C  90     -18.535 -21.960 -12.134  1.00138.81           C  
ATOM   4342  N   LEU C  91     -22.140 -29.344 -11.421  1.00106.11           N  
ATOM   4343  CA  LEU C  91     -22.973 -30.550 -11.418  1.00108.64           C  
ATOM   4344  C   LEU C  91     -24.157 -30.516 -10.456  1.00108.41           C  
ATOM   4345  O   LEU C  91     -25.161 -31.215 -10.683  1.00109.98           O  
ATOM   4346  CB  LEU C  91     -22.104 -31.752 -11.108  1.00105.18           C  
ATOM   4347  CG  LEU C  91     -21.198 -32.125 -12.271  1.00108.74           C  
ATOM   4348  CD1 LEU C  91     -20.638 -30.940 -13.056  1.00107.65           C  
ATOM   4349  CD2 LEU C  91     -20.070 -33.004 -11.780  1.00113.41           C  
ATOM   4350  N   ALA C  92     -24.051 -29.721  -9.396  1.00104.81           N  
ATOM   4351  CA  ALA C  92     -25.114 -29.661  -8.393  1.00107.61           C  
ATOM   4352  C   ALA C  92     -26.400 -29.074  -8.989  1.00107.58           C  
ATOM   4353  O   ALA C  92     -27.476 -29.195  -8.406  1.00108.10           O  
ATOM   4354  CB  ALA C  92     -24.641 -28.837  -7.211  1.00114.43           C  
ATOM   4355  N   LEU C  93     -26.281 -28.435 -10.156  1.00107.10           N  
ATOM   4356  CA  LEU C  93     -27.438 -27.865 -10.846  1.00108.36           C  
ATOM   4357  C   LEU C  93     -28.281 -28.935 -11.502  1.00111.94           C  
ATOM   4358  O   LEU C  93     -29.457 -28.716 -11.782  1.00113.17           O  
ATOM   4359  CB  LEU C  93     -27.004 -26.953 -11.982  1.00112.13           C  
ATOM   4360  CG  LEU C  93     -26.530 -25.577 -11.578  1.00122.67           C  
ATOM   4361  CD1 LEU C  93     -26.193 -24.819 -12.863  1.00129.85           C  
ATOM   4362  CD2 LEU C  93     -27.602 -24.877 -10.745  1.00118.34           C  
ATOM   4363  N   GLU C  94     -27.648 -30.072 -11.794  1.00112.00           N  
ATOM   4364  CA  GLU C  94     -28.310 -31.186 -12.482  1.00113.71           C  
ATOM   4365  C   GLU C  94     -28.946 -32.168 -11.510  1.00106.43           C  
ATOM   4366  O   GLU C  94     -29.971 -32.783 -11.803  1.00100.93           O  
ATOM   4367  CB  GLU C  94     -27.307 -31.932 -13.377  1.00125.99           C  
ATOM   4368  CG  GLU C  94     -26.758 -31.104 -14.535  1.00142.05           C  
ATOM   4369  CD  GLU C  94     -27.851 -30.553 -15.457  1.00156.99           C  
ATOM   4370  OE1 GLU C  94     -28.854 -31.256 -15.726  1.00147.82           O  
ATOM   4371  OE2 GLU C  94     -27.701 -29.400 -15.919  1.00178.85           O1-
ATOM   4372  N   SER C  95     -28.326 -32.318 -10.349  1.00108.48           N  
ATOM   4373  CA  SER C  95     -28.832 -33.240  -9.346  1.00109.98           C  
ATOM   4374  C   SER C  95     -28.379 -32.840  -7.957  1.00110.17           C  
ATOM   4375  O   SER C  95     -27.229 -32.430  -7.766  1.00109.55           O  
ATOM   4376  CB  SER C  95     -28.343 -34.652  -9.639  1.00113.29           C  
ATOM   4377  OG  SER C  95     -28.302 -35.417  -8.454  1.00115.28           O  
ATOM   4378  N   GLU C  96     -29.278 -33.020  -6.997  1.00115.28           N  
ATOM   4379  CA  GLU C  96     -28.973 -32.641  -5.616  1.00120.93           C  
ATOM   4380  C   GLU C  96     -28.073 -33.682  -4.926  1.00112.27           C  
ATOM   4381  O   GLU C  96     -27.679 -33.513  -3.774  1.00110.60           O  
ATOM   4382  CB  GLU C  96     -30.256 -32.221  -4.806  1.00142.89           C  
ATOM   4383  CG  GLU C  96     -30.405 -32.758  -3.368  1.00149.69           C  
ATOM   4384  CD  GLU C  96     -31.138 -34.093  -3.283  1.00150.58           C  
ATOM   4385  OE1 GLU C  96     -31.390 -34.725  -4.333  1.00139.65           O  
ATOM   4386  OE2 GLU C  96     -31.475 -34.506  -2.151  1.00163.24           O1-
ATOM   4387  N   MET C  97     -27.716 -34.736  -5.640  1.00108.90           N  
ATOM   4388  CA  MET C  97     -26.860 -35.756  -5.046  1.00113.33           C  
ATOM   4389  C   MET C  97     -25.408 -35.359  -5.216  1.00107.95           C  
ATOM   4390  O   MET C  97     -24.502 -35.976  -4.656  1.00104.96           O  
ATOM   4391  CB  MET C  97     -27.153 -37.105  -5.674  1.00124.80           C  
ATOM   4392  CG  MET C  97     -28.523 -37.587  -5.290  1.00130.29           C  
ATOM   4393  SD  MET C  97     -29.477 -38.703  -6.341  1.00137.48           S  
ATOM   4394  CE  MET C  97     -31.071 -37.872  -6.431  1.00122.49           C  
ATOM   4395  N   TYR C  98     -25.192 -34.309  -5.990  1.00108.42           N  
ATOM   4396  CA  TYR C  98     -23.849 -33.775  -6.173  1.00108.42           C  
ATOM   4397  C   TYR C  98     -23.578 -32.678  -5.161  1.00106.11           C  
ATOM   4398  O   TYR C  98     -24.463 -31.866  -4.880  1.00109.49           O  
ATOM   4399  CB  TYR C  98     -23.712 -33.168  -7.559  1.00115.34           C  
ATOM   4400  CG  TYR C  98     -23.458 -34.145  -8.658  1.00109.70           C  
ATOM   4401  CD1 TYR C  98     -22.312 -34.923  -8.656  1.00112.27           C  
ATOM   4402  CD2 TYR C  98     -24.338 -34.259  -9.721  1.00104.41           C  
ATOM   4403  CE1 TYR C  98     -22.057 -35.814  -9.677  1.00113.70           C  
ATOM   4404  CE2 TYR C  98     -24.095 -35.139 -10.748  1.00106.76           C  
ATOM   4405  CZ  TYR C  98     -22.953 -35.915 -10.724  1.00111.08           C  
ATOM   4406  OH  TYR C  98     -22.701 -36.797 -11.751  1.00120.11           O  
ATOM   4407  N   ASP C  99     -22.355 -32.625  -4.654  1.00103.09           N  
ATOM   4408  CA  ASP C  99     -21.959 -31.538  -3.782  1.00104.74           C  
ATOM   4409  C   ASP C  99     -21.846 -30.257  -4.601  1.00102.25           C  
ATOM   4410  O   ASP C  99     -21.553 -30.278  -5.797  1.00106.02           O  
ATOM   4411  CB  ASP C  99     -20.651 -31.859  -3.077  1.00112.52           C  
ATOM   4412  CG  ASP C  99     -20.292 -30.838  -1.997  1.00125.87           C  
ATOM   4413  OD1 ASP C  99     -21.081 -29.904  -1.708  1.00139.72           O  
ATOM   4414  OD2 ASP C  99     -19.203 -30.984  -1.415  1.00138.56           O1-
ATOM   4415  N   THR C 100     -22.141 -29.146  -3.944  1.00102.85           N  
ATOM   4416  CA  THR C 100     -22.133 -27.835  -4.555  1.00106.59           C  
ATOM   4417  C   THR C 100     -20.820 -27.494  -5.250  1.00104.71           C  
ATOM   4418  O   THR C 100     -20.768 -26.634  -6.139  1.00105.43           O  
ATOM   4419  CB  THR C 100     -22.308 -26.772  -3.469  1.00117.68           C  
ATOM   4420  CG2 THR C 100     -21.353 -27.039  -2.290  1.00122.41           C  
ATOM   4421  OG1 THR C 100     -21.992 -25.491  -4.019  1.00130.47           O  
ATOM   4422  N   ARG C 101     -19.759 -28.163  -4.817  1.00103.32           N  
ATOM   4423  CA  ARG C 101     -18.415 -27.893  -5.319  1.00105.62           C  
ATOM   4424  C   ARG C 101     -18.031 -28.736  -6.526  1.00105.74           C  
ATOM   4425  O   ARG C 101     -16.960 -28.537  -7.107  1.00105.10           O  
ATOM   4426  CB  ARG C 101     -17.398 -28.144  -4.215  1.00105.18           C  
ATOM   4427  CG  ARG C 101     -17.504 -27.165  -3.067  1.00115.58           C  
ATOM   4428  CD  ARG C 101     -16.669 -27.613  -1.882  1.00119.25           C  
ATOM   4429  NE  ARG C 101     -17.395 -28.545  -1.029  1.00124.05           N  
ATOM   4430  CZ  ARG C 101     -16.845 -29.276  -0.062  1.00130.13           C  
ATOM   4431  NH1 ARG C 101     -15.538 -29.207   0.202  1.00126.68           N1+
ATOM   4432  NH2 ARG C 101     -17.612 -30.096   0.647  1.00134.81           N  
ATOM   4433  N   ASP C 102     -18.904 -29.656  -6.924  1.00107.45           N  
ATOM   4434  CA  ASP C 102     -18.605 -30.565  -8.026  1.00109.58           C  
ATOM   4435  C   ASP C 102     -18.766 -29.869  -9.379  1.00103.71           C  
ATOM   4436  O   ASP C 102     -19.743 -29.131  -9.600  1.00104.04           O  
ATOM   4437  CB  ASP C 102     -19.530 -31.799  -7.954  1.00128.12           C  
ATOM   4438  CG  ASP C 102     -19.364 -32.617  -6.650  1.00133.72           C  
ATOM   4439  OD1 ASP C 102     -18.276 -32.588  -6.042  1.00139.75           O  
ATOM   4440  OD2 ASP C 102     -20.333 -33.298  -6.233  1.00138.26           O1-
ATOM   4441  N   PHE C 103     -17.837 -30.117 -10.294  1.00100.66           N  
ATOM   4442  CA  PHE C 103     -17.942 -29.478 -11.590  1.00103.02           C  
ATOM   4443  C   PHE C 103     -17.226 -30.198 -12.723  1.00102.90           C  
ATOM   4444  O   PHE C 103     -16.370 -31.058 -12.494  1.00102.64           O  
ATOM   4445  CB  PHE C 103     -17.349 -28.106 -11.493  1.00103.77           C  
ATOM   4446  CG  PHE C 103     -15.864 -28.116 -11.284  1.00103.84           C  
ATOM   4447  CD1 PHE C 103     -14.996 -28.263 -12.375  1.00104.07           C  
ATOM   4448  CD2 PHE C 103     -15.329 -27.971 -10.015  1.00 98.51           C  
ATOM   4449  CE1 PHE C 103     -13.622 -28.255 -12.196  1.00101.22           C  
ATOM   4450  CE2 PHE C 103     -13.955 -27.951  -9.832  1.00100.00           C  
ATOM   4451  CZ  PHE C 103     -13.099 -28.097 -10.922  1.00100.22           C  
ATOM   4452  N   SER C 104     -17.569 -29.809 -13.943  1.00101.82           N  
ATOM   4453  CA  SER C 104     -16.952 -30.355 -15.122  1.00100.80           C  
ATOM   4454  C   SER C 104     -16.247 -29.196 -15.775  1.00100.08           C  
ATOM   4455  O   SER C 104     -16.729 -28.061 -15.719  1.00100.86           O  
ATOM   4456  CB  SER C 104     -18.013 -30.878 -16.081  1.00102.70           C  
ATOM   4457  OG  SER C 104     -18.686 -29.799 -16.725  1.00 99.10           O  
ATOM   4458  N   ILE C 105     -15.149 -29.479 -16.445  1.00 98.72           N  
ATOM   4459  CA  ILE C 105     -14.435 -28.444 -17.135  1.00 95.74           C  
ATOM   4460  C   ILE C 105     -14.103 -28.934 -18.534  1.00101.16           C  
ATOM   4461  O   ILE C 105     -13.651 -30.061 -18.723  1.00105.23           O  
ATOM   4462  CB  ILE C 105     -13.173 -28.095 -16.378  1.00 85.51           C  
ATOM   4463  CG1 ILE C 105     -12.440 -26.990 -17.097  1.00 87.48           C  
ATOM   4464  CG2 ILE C 105     -12.277 -29.302 -16.230  1.00 83.58           C  
ATOM   4465  CD1 ILE C 105     -11.219 -26.566 -16.325  1.00 95.75           C  
ATOM   4466  N   THR C 106     -14.339 -28.083 -19.514  1.00103.52           N  
ATOM   4467  CA  THR C 106     -14.202 -28.472 -20.910  1.00103.27           C  
ATOM   4468  C   THR C 106     -13.224 -27.567 -21.623  1.00103.22           C  
ATOM   4469  O   THR C 106     -13.361 -26.340 -21.591  1.00107.71           O  
ATOM   4470  CB  THR C 106     -15.561 -28.414 -21.614  1.00104.90           C  
ATOM   4471  CG2 THR C 106     -15.487 -29.169 -22.927  1.00107.03           C  
ATOM   4472  OG1 THR C 106     -16.575 -28.980 -20.761  1.00100.46           O  
ATOM   4473  N   PHE C 107     -12.248 -28.173 -22.271  1.00102.17           N  
ATOM   4474  CA  PHE C 107     -11.247 -27.424 -23.026  1.00110.24           C  
ATOM   4475  C   PHE C 107     -11.336 -27.697 -24.517  1.00115.25           C  
ATOM   4476  O   PHE C 107     -11.620 -28.820 -24.906  1.00115.78           O  
ATOM   4477  CB  PHE C 107      -9.864 -27.896 -22.633  1.00121.84           C  
ATOM   4478  CG  PHE C 107      -9.520 -27.702 -21.186  1.00127.71           C  
ATOM   4479  CD1 PHE C 107     -10.013 -28.560 -20.222  1.00131.88           C  
ATOM   4480  CD2 PHE C 107      -8.627 -26.708 -20.801  1.00128.55           C  
ATOM   4481  CE1 PHE C 107      -9.653 -28.410 -18.896  1.00134.79           C  
ATOM   4482  CE2 PHE C 107      -8.266 -26.551 -19.479  1.00126.71           C  
ATOM   4483  CZ  PHE C 107      -8.777 -27.406 -18.524  1.00133.28           C  
ATOM   4484  N   HIS C 108     -11.061 -26.703 -25.349  1.00118.81           N  
ATOM   4485  CA  HIS C 108     -10.907 -26.954 -26.766  1.00122.32           C  
ATOM   4486  C   HIS C 108      -9.523 -26.448 -27.151  1.00128.90           C  
ATOM   4487  O   HIS C 108      -9.110 -25.344 -26.755  1.00128.64           O  
ATOM   4488  CB  HIS C 108     -11.991 -26.262 -27.599  1.00127.54           C  
ATOM   4489  CG  HIS C 108     -11.935 -26.607 -29.051  1.00134.65           C  
ATOM   4490  CD2 HIS C 108     -12.653 -27.475 -29.799  1.00139.62           C  
ATOM   4491  ND1 HIS C 108     -11.030 -26.022 -29.906  1.00147.90           N  
ATOM   4492  CE1 HIS C 108     -11.192 -26.511 -31.121  1.00152.60           C  
ATOM   4493  NE2 HIS C 108     -12.172 -27.397 -31.084  1.00149.59           N  
ATOM   4494  N   PHE C 109      -8.801 -27.257 -27.907  1.00127.09           N  
ATOM   4495  CA  PHE C 109      -7.482 -26.871 -28.402  1.00127.86           C  
ATOM   4496  C   PHE C 109      -7.545 -26.741 -29.894  1.00136.70           C  
ATOM   4497  O   PHE C 109      -8.117 -27.601 -30.574  1.00140.34           O  
ATOM   4498  CB  PHE C 109      -6.467 -27.940 -28.092  1.00122.58           C  
ATOM   4499  CG  PHE C 109      -6.372 -28.253 -26.656  1.00125.46           C  
ATOM   4500  CD1 PHE C 109      -7.320 -29.062 -26.053  1.00128.15           C  
ATOM   4501  CD2 PHE C 109      -5.346 -27.727 -25.894  1.00127.65           C  
ATOM   4502  CE1 PHE C 109      -7.237 -29.353 -24.707  1.00130.48           C  
ATOM   4503  CE2 PHE C 109      -5.259 -28.011 -24.546  1.00129.24           C  
ATOM   4504  CZ  PHE C 109      -6.205 -28.825 -23.951  1.00127.65           C  
ATOM   4505  N   HIS C 110      -6.911 -25.692 -30.405  1.00141.01           N  
ATOM   4506  CA  HIS C 110      -6.829 -25.447 -31.846  1.00146.85           C  
ATOM   4507  C   HIS C 110      -5.873 -26.442 -32.505  1.00151.53           C  
ATOM   4508  O   HIS C 110      -6.027 -26.796 -33.673  1.00152.06           O  
ATOM   4509  CB  HIS C 110      -6.358 -24.013 -32.110  1.00152.57           C  
ATOM   4510  CG  HIS C 110      -6.561 -23.573 -33.517  1.00162.49           C  
ATOM   4511  CD2 HIS C 110      -5.701 -23.491 -34.561  1.00172.13           C  
ATOM   4512  ND1 HIS C 110      -7.791 -23.180 -33.996  1.00167.48           N  
ATOM   4513  CE1 HIS C 110      -7.680 -22.864 -35.274  1.00183.14           C  
ATOM   4514  NE2 HIS C 110      -6.422 -23.045 -35.641  1.00185.24           N  
ATOM   4515  N   GLY C 111      -4.875 -26.888 -31.752  1.00151.75           N  
ATOM   4516  CA  GLY C 111      -3.883 -27.834 -32.276  1.00151.19           C  
ATOM   4517  C   GLY C 111      -2.701 -27.219 -33.007  1.00159.63           C  
ATOM   4518  O   GLY C 111      -2.649 -25.998 -33.212  1.00158.75           O  
ATOM   4519  N   ILE C 112      -1.740 -28.066 -33.392  1.00165.22           N  
ATOM   4520  CA  ILE C 112      -0.561 -27.618 -34.137  1.00163.10           C  
ATOM   4521  C   ILE C 112      -0.262 -28.627 -35.237  1.00164.55           C  
ATOM   4522  O   ILE C 112      -0.148 -29.830 -34.996  1.00166.22           O  
ATOM   4523  CB  ILE C 112       0.674 -27.446 -33.225  1.00152.18           C  
ATOM   4524  CG1 ILE C 112       0.436 -26.298 -32.240  1.00145.51           C  
ATOM   4525  CG2 ILE C 112       1.934 -27.198 -34.046  1.00144.83           C  
ATOM   4526  CD1 ILE C 112       1.650 -25.906 -31.436  1.00144.21           C  
ATOM   4527  N   GLU C 113      -0.125 -28.125 -36.457  1.00161.90           N  
ATOM   4528  CA  GLU C 113       0.188 -28.967 -37.607  1.00161.60           C  
ATOM   4529  C   GLU C 113       1.328 -29.958 -37.327  1.00165.55           C  
ATOM   4530  O   GLU C 113       2.423 -29.572 -36.883  1.00163.54           O  
ATOM   4531  CB  GLU C 113       0.558 -28.076 -38.800  1.00161.38           C  
ATOM   4532  CG  GLU C 113       0.831 -28.806 -40.111  1.00163.12           C  
ATOM   4533  CD  GLU C 113      -0.303 -28.681 -41.118  1.00159.73           C  
ATOM   4534  OE1 GLU C 113      -1.468 -28.929 -40.749  1.00156.45           O  
ATOM   4535  OE2 GLU C 113      -0.027 -28.334 -42.289  1.00159.47           O1-
ATOM   4536  N   GLY C 114       1.054 -31.235 -37.591  1.00169.22           N  
ATOM   4537  CA  GLY C 114       2.049 -32.289 -37.456  1.00173.27           C  
ATOM   4538  C   GLY C 114       2.392 -32.727 -36.039  1.00172.77           C  
ATOM   4539  O   GLY C 114       3.151 -33.678 -35.849  1.00175.02           O  
ATOM   4540  N   ASP C 115       1.852 -32.041 -35.037  1.00169.56           N  
ATOM   4541  CA  ASP C 115       2.237 -32.319 -33.658  1.00172.52           C  
ATOM   4542  C   ASP C 115       1.040 -32.604 -32.737  1.00167.78           C  
ATOM   4543  O   ASP C 115       1.060 -33.577 -31.963  1.00168.35           O  
ATOM   4544  CB  ASP C 115       3.067 -31.143 -33.112  1.00180.00           C  
ATOM   4545  CG  ASP C 115       3.904 -31.513 -31.880  1.00187.79           C  
ATOM   4546  OD1 ASP C 115       3.943 -32.698 -31.472  1.00196.17           O  
ATOM   4547  OD2 ASP C 115       4.530 -30.595 -31.312  1.00186.82           O1-
ATOM   4548  N   PHE C 116       0.018 -31.751 -32.823  1.00163.23           N  
ATOM   4549  CA  PHE C 116      -1.062 -31.774 -31.871  1.00163.67           C  
ATOM   4550  C   PHE C 116      -2.414 -31.608 -32.547  1.00153.27           C  
ATOM   4551  O   PHE C 116      -2.685 -30.602 -33.201  1.00151.96           O  
ATOM   4552  CB  PHE C 116      -0.823 -30.667 -30.849  1.00171.05           C  
ATOM   4553  CG  PHE C 116      -1.578 -30.858 -29.581  1.00178.56           C  
ATOM   4554  CD1 PHE C 116      -1.418 -32.017 -28.835  1.00181.87           C  
ATOM   4555  CD2 PHE C 116      -2.457 -29.889 -29.132  1.00188.58           C  
ATOM   4556  CE1 PHE C 116      -2.124 -32.205 -27.665  1.00183.28           C  
ATOM   4557  CE2 PHE C 116      -3.166 -30.067 -27.961  1.00193.92           C  
ATOM   4558  CZ  PHE C 116      -2.998 -31.226 -27.227  1.00189.89           C  
ATOM   4559  N   LYS C 117      -3.286 -32.590 -32.358  1.00145.46           N  
ATOM   4560  CA  LYS C 117      -4.609 -32.591 -32.981  1.00149.82           C  
ATOM   4561  C   LYS C 117      -5.591 -31.594 -32.350  1.00144.64           C  
ATOM   4562  O   LYS C 117      -5.584 -31.396 -31.141  1.00145.26           O  
ATOM   4563  CB  LYS C 117      -5.210 -34.007 -32.894  1.00156.48           C  
ATOM   4564  CG  LYS C 117      -6.456 -34.237 -33.749  1.00157.65           C  
ATOM   4565  CD  LYS C 117      -7.268 -35.461 -33.317  1.00147.96           C  
ATOM   4566  CE  LYS C 117      -8.618 -35.508 -34.036  1.00137.16           C  
ATOM   4567  NZ  LYS C 117      -9.658 -36.371 -33.430  1.00129.47           N1+
ATOM   4568  N   GLU C 118      -6.426 -30.977 -33.179  1.00144.40           N  
ATOM   4569  CA  GLU C 118      -7.453 -30.060 -32.702  1.00147.91           C  
ATOM   4570  C   GLU C 118      -8.467 -30.940 -32.001  1.00142.47           C  
ATOM   4571  O   GLU C 118      -8.889 -31.937 -32.567  1.00138.94           O  
ATOM   4572  CB  GLU C 118      -8.085 -29.334 -33.893  1.00160.89           C  
ATOM   4573  CG  GLU C 118      -9.080 -28.239 -33.538  1.00169.99           C  
ATOM   4574  CD  GLU C 118      -9.517 -27.423 -34.744  1.00182.76           C  
ATOM   4575  OE1 GLU C 118      -8.644 -26.997 -35.535  1.00199.10           O  
ATOM   4576  OE2 GLU C 118     -10.736 -27.201 -34.902  1.00187.49           O1-
ATOM   4577  N   GLN C 119      -8.853 -30.607 -30.774  1.00141.89           N  
ATOM   4578  CA  GLN C 119      -9.736 -31.504 -30.031  1.00136.57           C  
ATOM   4579  C   GLN C 119     -10.354 -30.848 -28.801  1.00131.07           C  
ATOM   4580  O   GLN C 119      -9.909 -29.793 -28.347  1.00127.55           O  
ATOM   4581  CB  GLN C 119      -8.995 -32.792 -29.630  1.00127.84           C  
ATOM   4582  CG  GLN C 119      -7.745 -32.576 -28.787  1.00124.15           C  
ATOM   4583  CD  GLN C 119      -6.973 -33.861 -28.527  1.00120.80           C  
ATOM   4584  NE2 GLN C 119      -5.652 -33.754 -28.496  1.00117.17           N  
ATOM   4585  OE1 GLN C 119      -7.555 -34.931 -28.342  1.00120.54           O  
ATOM   4586  N   GLN C 120     -11.397 -31.485 -28.289  1.00130.18           N  
ATOM   4587  CA  GLN C 120     -12.149 -30.986 -27.149  1.00126.79           C  
ATOM   4588  C   GLN C 120     -12.148 -32.058 -26.076  1.00119.03           C  
ATOM   4589  O   GLN C 120     -12.476 -33.204 -26.356  1.00116.99           O  
ATOM   4590  CB  GLN C 120     -13.584 -30.674 -27.583  1.00132.02           C  
ATOM   4591  CG  GLN C 120     -14.594 -30.533 -26.452  1.00126.08           C  
ATOM   4592  CD  GLN C 120     -15.859 -29.818 -26.910  1.00122.94           C  
ATOM   4593  NE2 GLN C 120     -16.999 -30.195 -26.337  1.00111.99           N  
ATOM   4594  OE1 GLN C 120     -15.810 -28.951 -27.790  1.00119.03           O  
ATOM   4595  N   VAL C 121     -11.804 -31.689 -24.845  1.00114.53           N  
ATOM   4596  CA  VAL C 121     -11.766 -32.648 -23.756  1.00110.13           C  
ATOM   4597  C   VAL C 121     -12.439 -32.102 -22.505  1.00105.95           C  
ATOM   4598  O   VAL C 121     -12.338 -30.911 -22.189  1.00107.19           O  
ATOM   4599  CB  VAL C 121     -10.333 -33.040 -23.390  1.00106.08           C  
ATOM   4600  CG1 VAL C 121     -10.369 -34.269 -22.506  1.00110.29           C  
ATOM   4601  CG2 VAL C 121      -9.506 -33.308 -24.633  1.00107.85           C  
ATOM   4602  N   THR C 122     -13.121 -32.984 -21.786  1.00 97.36           N  
ATOM   4603  CA  THR C 122     -13.844 -32.596 -20.578  1.00 99.05           C  
ATOM   4604  C   THR C 122     -13.460 -33.482 -19.398  1.00 97.80           C  
ATOM   4605  O   THR C 122     -13.470 -34.705 -19.507  1.00102.75           O  
ATOM   4606  CB  THR C 122     -15.363 -32.657 -20.807  1.00 98.16           C  
ATOM   4607  CG2 THR C 122     -16.100 -31.852 -19.750  1.00 99.26           C  
ATOM   4608  OG1 THR C 122     -15.680 -32.117 -22.091  1.00 98.32           O  
ATOM   4609  N   LYS C 123     -13.148 -32.876 -18.259  1.00 92.70           N  
ATOM   4610  CA  LYS C 123     -12.838 -33.645 -17.076  1.00 91.20           C  
ATOM   4611  C   LYS C 123     -13.839 -33.322 -15.990  1.00 92.77           C  
ATOM   4612  O   LYS C 123     -14.386 -32.219 -15.945  1.00 96.45           O  
ATOM   4613  CB  LYS C 123     -11.423 -33.359 -16.612  1.00 90.14           C  
ATOM   4614  CG  LYS C 123     -10.877 -34.363 -15.601  1.00101.13           C  
ATOM   4615  CD  LYS C 123      -9.367 -34.539 -15.766  1.00110.98           C  
ATOM   4616  CE  LYS C 123      -8.647 -35.048 -14.516  1.00116.43           C  
ATOM   4617  NZ  LYS C 123      -8.777 -36.514 -14.280  1.00123.40           N1+
ATOM   4618  N   VAL C 124     -14.073 -34.286 -15.108  1.00 92.67           N  
ATOM   4619  CA  VAL C 124     -15.012 -34.108 -14.013  1.00 90.08           C  
ATOM   4620  C   VAL C 124     -14.378 -34.205 -12.640  1.00 94.28           C  
ATOM   4621  O   VAL C 124     -13.623 -35.132 -12.343  1.00 98.58           O  
ATOM   4622  CB  VAL C 124     -16.078 -35.186 -14.012  1.00 82.85           C  
ATOM   4623  CG1 VAL C 124     -15.541 -36.484 -13.404  1.00 75.45           C  
ATOM   4624  CG2 VAL C 124     -17.252 -34.698 -13.201  1.00 80.55           C  
ATOM   4625  N   PHE C 125     -14.743 -33.282 -11.768  1.00 98.41           N  
ATOM   4626  CA  PHE C 125     -14.239 -33.316 -10.406  1.00 96.29           C  
ATOM   4627  C   PHE C 125     -15.394 -33.355  -9.437  1.00101.45           C  
ATOM   4628  O   PHE C 125     -16.341 -32.570  -9.554  1.00100.26           O  
ATOM   4629  CB  PHE C 125     -13.376 -32.113 -10.129  1.00 87.37           C  
ATOM   4630  CG  PHE C 125     -12.190 -32.021 -11.022  1.00 81.42           C  
ATOM   4631  CD1 PHE C 125     -12.273 -31.380 -12.233  1.00 83.22           C  
ATOM   4632  CD2 PHE C 125     -10.998 -32.585 -10.657  1.00 81.62           C  
ATOM   4633  CE1 PHE C 125     -11.176 -31.296 -13.061  1.00 85.34           C  
ATOM   4634  CE2 PHE C 125      -9.893 -32.510 -11.482  1.00 79.93           C  
ATOM   4635  CZ  PHE C 125      -9.980 -31.861 -12.683  1.00 80.75           C  
ATOM   4636  N   GLN C 126     -15.303 -34.281  -8.478  1.00106.54           N  
ATOM   4637  CA  GLN C 126     -16.332 -34.438  -7.460  1.00105.56           C  
ATOM   4638  C   GLN C 126     -15.694 -34.621  -6.082  1.00112.23           C  
ATOM   4639  O   GLN C 126     -14.623 -35.204  -5.946  1.00117.90           O  
ATOM   4640  CB  GLN C 126     -17.264 -35.621  -7.788  1.00104.68           C  
ATOM   4641  CG  GLN C 126     -17.000 -36.347  -9.100  1.00105.11           C  
ATOM   4642  CD  GLN C 126     -17.860 -37.596  -9.291  1.00105.54           C  
ATOM   4643  NE2 GLN C 126     -18.440 -37.755 -10.484  1.00110.37           N  
ATOM   4644  OE1 GLN C 126     -17.979 -38.416  -8.390  1.00 97.22           O  
ATOM   4645  N   ILE C 127     -16.394 -34.165  -5.055  1.00109.17           N  
ATOM   4646  CA  ILE C 127     -15.963 -34.393  -3.688  1.00111.77           C  
ATOM   4647  C   ILE C 127     -16.326 -35.811  -3.261  1.00120.57           C  
ATOM   4648  O   ILE C 127     -17.310 -36.383  -3.729  1.00117.50           O  
ATOM   4649  CB  ILE C 127     -16.624 -33.415  -2.719  1.00113.01           C  
ATOM   4650  CG1 ILE C 127     -16.423 -31.985  -3.205  1.00123.63           C  
ATOM   4651  CG2 ILE C 127     -16.032 -33.567  -1.335  1.00114.14           C  
ATOM   4652  CD1 ILE C 127     -14.997 -31.732  -3.650  1.00122.89           C  
ATOM   4653  N   LYS C 128     -15.493 -36.393  -2.403  1.00131.33           N  
ATOM   4654  CA  LYS C 128     -15.777 -37.682  -1.800  1.00136.22           C  
ATOM   4655  C   LYS C 128     -15.320 -37.652  -0.348  1.00141.04           C  
ATOM   4656  O   LYS C 128     -14.380 -36.945   0.010  1.00138.41           O  
ATOM   4657  CB  LYS C 128     -15.127 -38.833  -2.581  1.00139.01           C  
ATOM   4658  CG  LYS C 128     -15.739 -39.080  -3.954  1.00132.17           C  
ATOM   4659  CD  LYS C 128     -15.464 -40.489  -4.459  1.00136.71           C  
ATOM   4660  CE  LYS C 128     -16.147 -40.762  -5.794  1.00142.91           C  
ATOM   4661  NZ  LYS C 128     -17.634 -40.656  -5.760  1.00145.22           N1+
ATOM   4662  N   LYS C 129     -16.013 -38.445   0.455  1.00143.57           N  
ATOM   4663  CA  LYS C 129     -15.871 -38.438   1.893  1.00150.56           C  
ATOM   4664  C   LYS C 129     -15.595 -39.859   2.362  1.00162.56           C  
ATOM   4665  O   LYS C 129     -15.982 -40.818   1.693  1.00163.86           O  
ATOM   4666  CB  LYS C 129     -17.190 -37.977   2.518  1.00152.66           C  
ATOM   4667  CG  LYS C 129     -17.214 -36.528   2.968  1.00160.49           C  
ATOM   4668  CD  LYS C 129     -18.431 -36.248   3.848  1.00163.14           C  
ATOM   4669  CE  LYS C 129     -18.673 -34.749   4.024  1.00164.52           C  
ATOM   4670  NZ  LYS C 129     -19.581 -34.398   5.150  1.00171.77           N1+
ATOM   4671  N   GLY C 130     -14.946 -39.994   3.520  1.00181.17           N  
ATOM   4672  CA  GLY C 130     -14.694 -41.305   4.104  1.00183.07           C  
ATOM   4673  C   GLY C 130     -15.618 -41.596   5.267  1.00193.40           C  
ATOM   4674  O   GLY C 130     -15.609 -42.702   5.812  1.00201.10           O  
ATOM   4675  N   LYS C 131     -16.402 -40.580   5.643  1.00196.10           N  
ATOM   4676  CA  LYS C 131     -17.292 -40.584   6.814  1.00200.64           C  
ATOM   4677  C   LYS C 131     -16.585 -40.625   8.179  1.00213.33           C  
ATOM   4678  O   LYS C 131     -15.365 -40.727   8.267  1.00212.71           O  
ATOM   4679  CB  LYS C 131     -18.446 -41.615   6.700  1.00189.22           C  
ATOM   4680  CG  LYS C 131     -18.068 -43.088   6.659  1.00173.84           C  
ATOM   4681  CD  LYS C 131     -19.173 -43.973   7.173  1.00164.16           C  
ATOM   4682  CE  LYS C 131     -19.018 -45.403   6.700  1.00156.67           C  
ATOM   4683  NZ  LYS C 131     -20.152 -46.245   7.170  1.00150.22           N1+
ATOM   4684  N   ASP C 132     -17.388 -40.528   9.231  1.00221.17           N  
ATOM   4685  CA  ASP C 132     -16.948 -40.394  10.615  1.00229.28           C  
ATOM   4686  C   ASP C 132     -16.272 -39.045  10.873  1.00223.40           C  
ATOM   4687  O   ASP C 132     -16.948 -38.089  11.247  1.00219.06           O  
ATOM   4688  CB  ASP C 132     -16.107 -41.585  11.079  1.00251.61           C  
ATOM   4689  CG  ASP C 132     -16.864 -42.909  11.006  1.00261.28           C  
ATOM   4690  OD1 ASP C 132     -18.082 -42.905  10.698  1.00268.70           O  
ATOM   4691  OD2 ASP C 132     -16.231 -43.955  11.260  1.00267.33           O1-
ATOM   4692  N   ASP C 133     -14.959 -38.970  10.677  1.00221.36           N  
ATOM   4693  CA  ASP C 133     -14.240 -37.725  10.908  1.00222.36           C  
ATOM   4694  C   ASP C 133     -14.911 -36.596  10.138  1.00222.85           C  
ATOM   4695  O   ASP C 133     -15.384 -36.785   9.013  1.00218.95           O  
ATOM   4696  CB  ASP C 133     -12.760 -37.824  10.539  1.00220.04           C  
ATOM   4697  CG  ASP C 133     -12.526 -38.359   9.138  1.00219.03           C  
ATOM   4698  OD1 ASP C 133     -13.481 -38.769   8.443  1.00204.95           O  
ATOM   4699  OD2 ASP C 133     -11.355 -38.363   8.739  1.00223.07           O1-
ATOM   4700  N   GLN C 134     -14.964 -35.428  10.770  1.00225.07           N  
ATOM   4701  CA  GLN C 134     -15.733 -34.316  10.216  1.00223.15           C  
ATOM   4702  C   GLN C 134     -15.463 -34.166   8.718  1.00214.04           C  
ATOM   4703  O   GLN C 134     -16.359 -33.752   7.976  1.00210.34           O  
ATOM   4704  CB  GLN C 134     -15.472 -33.037  11.006  1.00224.13           C  
ATOM   4705  CG  GLN C 134     -15.865 -33.173  12.471  1.00216.24           C  
ATOM   4706  CD  GLN C 134     -16.344 -31.858  13.046  1.00214.81           C  
ATOM   4707  NE2 GLN C 134     -17.582 -31.839  13.537  1.00204.56           N  
ATOM   4708  OE1 GLN C 134     -15.619 -30.863  13.022  1.00216.32           O  
ATOM   4709  N   GLU C 135     -14.263 -34.575   8.282  1.00212.44           N  
ATOM   4710  CA  GLU C 135     -13.819 -34.500   6.882  1.00202.41           C  
ATOM   4711  C   GLU C 135     -14.828 -33.873   5.922  1.00190.88           C  
ATOM   4712  O   GLU C 135     -15.891 -34.446   5.659  1.00192.32           O  
ATOM   4713  CB  GLU C 135     -13.331 -35.863   6.326  1.00195.21           C  
ATOM   4714  CG  GLU C 135     -11.890 -35.852   5.813  1.00194.71           C  
ATOM   4715  CD  GLU C 135     -11.321 -37.243   5.596  1.00199.16           C  
ATOM   4716  OE1 GLU C 135     -12.104 -38.214   5.451  1.00196.48           O  
ATOM   4717  OE2 GLU C 135     -10.074 -37.360   5.566  1.00205.82           O1-
ATOM   4718  N   ASP C 136     -14.529 -32.674   5.427  1.00191.56           N  
ATOM   4719  CA  ASP C 136     -15.477 -32.085   4.475  1.00186.00           C  
ATOM   4720  C   ASP C 136     -15.308 -32.861   3.188  1.00174.04           C  
ATOM   4721  O   ASP C 136     -16.111 -32.708   2.290  1.00168.25           O  
ATOM   4722  CB  ASP C 136     -15.499 -30.560   4.382  1.00178.54           C  
ATOM   4723  CG  ASP C 136     -16.887 -29.975   4.749  1.00166.08           C  
ATOM   4724  OD1 ASP C 136     -17.864 -30.754   4.903  1.00147.64           O  
ATOM   4725  OD2 ASP C 136     -16.999 -28.737   4.890  1.00155.94           O1-
ATOM   4726  N   GLY C 137     -14.352 -33.799   3.174  1.00173.43           N  
ATOM   4727  CA  GLY C 137     -14.161 -34.662   2.009  1.00162.91           C  
ATOM   4728  C   GLY C 137     -13.040 -34.128   1.123  1.00143.77           C  
ATOM   4729  O   GLY C 137     -12.557 -33.038   1.371  1.00144.83           O  
ATOM   4730  N   ILE C 138     -12.623 -34.887   0.113  1.00132.35           N  
ATOM   4731  CA  ILE C 138     -11.528 -34.482  -0.777  1.00130.46           C  
ATOM   4732  C   ILE C 138     -11.950 -34.504  -2.240  1.00127.23           C  
ATOM   4733  O   ILE C 138     -12.836 -35.259  -2.589  1.00127.70           O  
ATOM   4734  CB  ILE C 138     -10.338 -35.463  -0.668  1.00124.01           C  
ATOM   4735  CG1 ILE C 138      -9.891 -35.681   0.807  1.00126.43           C  
ATOM   4736  CG2 ILE C 138      -9.182 -35.004  -1.560  1.00117.26           C  
ATOM   4737  CD1 ILE C 138     -10.085 -34.514   1.750  1.00128.43           C  
ATOM   4738  N   LEU C 139     -11.313 -33.696  -3.095  1.00120.36           N  
ATOM   4739  CA  LEU C 139     -11.608 -33.713  -4.531  1.00118.23           C  
ATOM   4740  C   LEU C 139     -11.075 -34.970  -5.182  1.00119.14           C  
ATOM   4741  O   LEU C 139      -9.983 -35.450  -4.833  1.00121.05           O  
ATOM   4742  CB  LEU C 139     -10.981 -32.521  -5.299  1.00114.44           C  
ATOM   4743  CG  LEU C 139     -11.780 -31.259  -5.561  1.00113.32           C  
ATOM   4744  CD1 LEU C 139     -10.871 -30.031  -5.662  1.00105.53           C  
ATOM   4745  CD2 LEU C 139     -12.574 -31.491  -6.828  1.00112.97           C  
ATOM   4746  N   THR C 140     -11.824 -35.480  -6.151  1.00119.35           N  
ATOM   4747  CA  THR C 140     -11.409 -36.670  -6.892  1.00122.65           C  
ATOM   4748  C   THR C 140     -11.766 -36.429  -8.339  1.00114.73           C  
ATOM   4749  O   THR C 140     -12.627 -35.594  -8.643  1.00109.94           O  
ATOM   4750  CB  THR C 140     -12.153 -37.941  -6.400  1.00139.96           C  
ATOM   4751  CG2 THR C 140     -12.476 -37.858  -4.907  1.00141.63           C  
ATOM   4752  OG1 THR C 140     -13.369 -38.084  -7.138  1.00152.33           O  
ATOM   4753  N   SER C 141     -11.127 -37.177  -9.235  1.00113.21           N  
ATOM   4754  CA  SER C 141     -11.495 -37.129 -10.643  1.00116.00           C  
ATOM   4755  C   SER C 141     -11.244 -38.466 -11.319  1.00113.39           C  
ATOM   4756  O   SER C 141     -10.652 -39.369 -10.726  1.00115.03           O  
ATOM   4757  CB  SER C 141     -10.699 -36.059 -11.374  1.00123.12           C  
ATOM   4758  OG  SER C 141     -11.053 -36.027 -12.748  1.00127.95           O  
ATOM   4759  N   GLU C 142     -11.709 -38.571 -12.557  1.00112.69           N  
ATOM   4760  CA  GLU C 142     -11.572 -39.761 -13.359  1.00120.95           C  
ATOM   4761  C   GLU C 142     -10.619 -39.434 -14.480  1.00111.73           C  
ATOM   4762  O   GLU C 142     -10.668 -38.332 -15.001  1.00112.32           O  
ATOM   4763  CB  GLU C 142     -12.917 -40.121 -13.987  1.00146.80           C  
ATOM   4764  CG  GLU C 142     -13.952 -40.677 -13.016  1.00170.10           C  
ATOM   4765  CD  GLU C 142     -13.997 -42.201 -12.988  1.00186.64           C  
ATOM   4766  OE1 GLU C 142     -12.952 -42.847 -13.229  1.00203.15           O  
ATOM   4767  OE2 GLU C 142     -15.088 -42.756 -12.725  1.00198.93           O1-
ATOM   4768  N   PRO C 143      -9.773 -40.393 -14.877  1.00111.39           N  
ATOM   4769  CA  PRO C 143      -8.879 -40.106 -15.988  1.00117.86           C  
ATOM   4770  C   PRO C 143      -9.685 -39.929 -17.265  1.00115.97           C  
ATOM   4771  O   PRO C 143     -10.729 -40.569 -17.409  1.00114.26           O  
ATOM   4772  CB  PRO C 143      -7.993 -41.348 -16.076  1.00123.97           C  
ATOM   4773  CG  PRO C 143      -8.600 -42.378 -15.182  1.00120.22           C  
ATOM   4774  CD  PRO C 143      -9.850 -41.830 -14.582  1.00115.24           C  
ATOM   4775  N   VAL C 144      -9.227 -39.068 -18.166  1.00113.06           N  
ATOM   4776  CA  VAL C 144      -9.934 -38.888 -19.412  1.00112.66           C  
ATOM   4777  C   VAL C 144      -8.953 -38.878 -20.560  1.00110.03           C  
ATOM   4778  O   VAL C 144      -7.900 -38.269 -20.457  1.00109.18           O  
ATOM   4779  CB  VAL C 144     -10.794 -37.629 -19.388  1.00116.71           C  
ATOM   4780  CG1 VAL C 144     -11.432 -37.411 -20.753  1.00119.94           C  
ATOM   4781  CG2 VAL C 144     -11.874 -37.774 -18.318  1.00117.63           C  
ATOM   4782  N   PRO C 145      -9.293 -39.581 -21.648  1.00113.01           N  
ATOM   4783  CA  PRO C 145      -8.361 -39.736 -22.766  1.00115.83           C  
ATOM   4784  C   PRO C 145      -8.094 -38.472 -23.578  1.00116.23           C  
ATOM   4785  O   PRO C 145      -9.010 -37.688 -23.858  1.00106.97           O  
ATOM   4786  CB  PRO C 145      -9.067 -40.754 -23.651  1.00119.31           C  
ATOM   4787  CG  PRO C 145     -10.514 -40.505 -23.397  1.00116.07           C  
ATOM   4788  CD  PRO C 145     -10.586 -40.232 -21.927  1.00113.02           C  
ATOM   4789  N   ILE C 146      -6.838 -38.316 -23.986  1.00120.33           N  
ATOM   4790  CA  ILE C 146      -6.408 -37.174 -24.755  1.00123.22           C  
ATOM   4791  C   ILE C 146      -5.312 -37.651 -25.701  1.00130.07           C  
ATOM   4792  O   ILE C 146      -4.533 -38.526 -25.341  1.00131.94           O  
ATOM   4793  CB  ILE C 146      -5.868 -36.082 -23.806  1.00122.39           C  
ATOM   4794  CG1 ILE C 146      -5.638 -34.771 -24.558  1.00120.94           C  
ATOM   4795  CG2 ILE C 146      -4.606 -36.548 -23.080  1.00119.02           C  
ATOM   4796  CD1 ILE C 146      -5.355 -33.612 -23.630  1.00115.58           C  
ATOM   4797  N   GLU C 147      -5.264 -37.114 -26.911  1.00137.42           N  
ATOM   4798  CA  GLU C 147      -4.196 -37.497 -27.826  1.00143.44           C  
ATOM   4799  C   GLU C 147      -2.999 -36.582 -27.607  1.00137.05           C  
ATOM   4800  O   GLU C 147      -3.080 -35.379 -27.839  1.00134.74           O  
ATOM   4801  CB  GLU C 147      -4.640 -37.468 -29.294  1.00160.50           C  
ATOM   4802  CG  GLU C 147      -3.618 -38.121 -30.226  1.00169.87           C  
ATOM   4803  CD  GLU C 147      -4.129 -38.357 -31.641  1.00170.80           C  
ATOM   4804  OE1 GLU C 147      -4.734 -37.437 -32.237  1.00173.68           O  
ATOM   4805  OE2 GLU C 147      -3.909 -39.471 -32.163  1.00163.84           O1-
ATOM   4806  N   TRP C 148      -1.913 -37.171 -27.141  1.00133.46           N  
ATOM   4807  CA  TRP C 148      -0.728 -36.418 -26.754  1.00138.87           C  
ATOM   4808  C   TRP C 148       0.001 -35.852 -27.981  1.00145.04           C  
ATOM   4809  O   TRP C 148      -0.151 -36.369 -29.078  1.00142.02           O  
ATOM   4810  CB  TRP C 148       0.208 -37.312 -25.934  1.00134.86           C  
ATOM   4811  CG  TRP C 148      -0.316 -37.591 -24.563  1.00127.48           C  
ATOM   4812  CD1 TRP C 148      -1.614 -37.855 -24.215  1.00133.17           C  
ATOM   4813  CD2 TRP C 148       0.437 -37.641 -23.357  1.00116.75           C  
ATOM   4814  CE2 TRP C 148      -0.466 -37.936 -22.312  1.00124.27           C  
ATOM   4815  CE3 TRP C 148       1.782 -37.469 -23.054  1.00115.66           C  
ATOM   4816  NE1 TRP C 148      -1.713 -38.057 -22.863  1.00132.86           N  
ATOM   4817  CZ2 TRP C 148      -0.062 -38.056 -20.991  1.00124.30           C  
ATOM   4818  CZ3 TRP C 148       2.183 -37.588 -21.739  1.00124.54           C  
ATOM   4819  CH2 TRP C 148       1.265 -37.879 -20.723  1.00126.06           C  
ATOM   4820  N   PRO C 149       0.801 -34.784 -27.789  1.00152.38           N  
ATOM   4821  CA  PRO C 149       1.568 -34.221 -28.897  1.00153.76           C  
ATOM   4822  C   PRO C 149       2.619 -35.209 -29.352  1.00152.60           C  
ATOM   4823  O   PRO C 149       3.180 -35.965 -28.534  1.00152.83           O  
ATOM   4824  CB  PRO C 149       2.230 -32.966 -28.309  1.00157.96           C  
ATOM   4825  CG  PRO C 149       1.697 -32.805 -26.933  1.00169.53           C  
ATOM   4826  CD  PRO C 149       1.111 -34.117 -26.512  1.00171.69           C  
ATOM   4827  N   GLN C 150       2.882 -35.197 -30.651  1.00160.63           N  
ATOM   4828  CA  GLN C 150       3.848 -36.128 -31.225  1.00167.02           C  
ATOM   4829  C   GLN C 150       5.191 -36.048 -30.503  1.00161.91           C  
ATOM   4830  O   GLN C 150       5.838 -37.060 -30.224  1.00163.85           O  
ATOM   4831  CB  GLN C 150       4.072 -35.840 -32.722  1.00179.09           C  
ATOM   4832  CG  GLN C 150       2.865 -36.094 -33.623  1.00184.02           C  
ATOM   4833  CD  GLN C 150       2.643 -37.555 -33.968  1.00187.49           C  
ATOM   4834  NE2 GLN C 150       1.478 -37.838 -34.539  1.00188.77           N  
ATOM   4835  OE1 GLN C 150       3.497 -38.416 -33.735  1.00181.32           O  
ATOM   4836  N   SER C 151       5.618 -34.828 -30.220  1.00159.33           N  
ATOM   4837  CA  SER C 151       6.922 -34.624 -29.612  1.00162.12           C  
ATOM   4838  C   SER C 151       7.004 -35.186 -28.182  1.00163.87           C  
ATOM   4839  O   SER C 151       8.105 -35.347 -27.642  1.00162.71           O  
ATOM   4840  CB  SER C 151       7.299 -33.138 -29.647  1.00161.31           C  
ATOM   4841  OG  SER C 151       8.557 -32.910 -29.030  1.00163.71           O  
ATOM   4842  N   TYR C 152       5.854 -35.497 -27.582  1.00161.58           N  
ATOM   4843  CA  TYR C 152       5.852 -36.021 -26.215  1.00157.47           C  
ATOM   4844  C   TYR C 152       5.877 -37.551 -26.191  1.00158.41           C  
ATOM   4845  O   TYR C 152       5.781 -38.191 -25.127  1.00158.17           O  
ATOM   4846  CB  TYR C 152       4.687 -35.444 -25.414  1.00164.45           C  
ATOM   4847  CG  TYR C 152       4.964 -34.056 -24.852  1.00165.87           C  
ATOM   4848  CD1 TYR C 152       5.418 -33.025 -25.670  1.00169.59           C  
ATOM   4849  CD2 TYR C 152       4.754 -33.769 -23.502  1.00167.70           C  
ATOM   4850  CE1 TYR C 152       5.661 -31.755 -25.162  1.00174.48           C  
ATOM   4851  CE2 TYR C 152       4.992 -32.501 -22.987  1.00172.02           C  
ATOM   4852  CZ  TYR C 152       5.445 -31.494 -23.819  1.00175.64           C  
ATOM   4853  OH  TYR C 152       5.689 -30.228 -23.311  1.00174.30           O  
ATOM   4854  N   ASP C 153       6.074 -38.135 -27.368  1.00164.02           N  
ATOM   4855  CA  ASP C 153       6.119 -39.592 -27.500  1.00168.09           C  
ATOM   4856  C   ASP C 153       7.069 -40.281 -26.526  1.00164.42           C  
ATOM   4857  O   ASP C 153       6.743 -41.340 -26.016  1.00162.31           O  
ATOM   4858  CB  ASP C 153       6.463 -40.001 -28.937  1.00181.90           C  
ATOM   4859  CG  ASP C 153       5.302 -39.787 -29.904  1.00194.01           C  
ATOM   4860  OD1 ASP C 153       4.185 -39.443 -29.453  1.00199.44           O  
ATOM   4861  OD2 ASP C 153       5.516 -39.951 -31.122  1.00198.09           O1-
ATOM   4862  N   SER C 154       8.238 -39.703 -26.269  1.00164.90           N  
ATOM   4863  CA  SER C 154       9.214 -40.326 -25.380  1.00164.13           C  
ATOM   4864  C   SER C 154       8.819 -40.356 -23.895  1.00164.26           C  
ATOM   4865  O   SER C 154       9.356 -41.165 -23.129  1.00165.17           O  
ATOM   4866  CB  SER C 154      10.571 -39.634 -25.547  1.00161.05           C  
ATOM   4867  OG  SER C 154      10.397 -38.249 -25.786  1.00160.77           O  
ATOM   4868  N   ILE C 155       7.902 -39.485 -23.476  1.00163.38           N  
ATOM   4869  CA  ILE C 155       7.473 -39.493 -22.058  1.00158.40           C  
ATOM   4870  C   ILE C 155       5.989 -39.836 -21.968  1.00156.55           C  
ATOM   4871  O   ILE C 155       5.348 -39.633 -20.928  1.00153.29           O  
ATOM   4872  CB  ILE C 155       7.745 -38.153 -21.318  1.00149.44           C  
ATOM   4873  CG1 ILE C 155       7.378 -36.948 -22.187  1.00144.48           C  
ATOM   4874  CG2 ILE C 155       9.190 -38.053 -20.859  1.00154.10           C  
ATOM   4875  CD1 ILE C 155       7.416 -35.633 -21.438  1.00131.46           C  
ATOM   4876  N   ASN C 156       5.440 -40.343 -23.067  1.00160.34           N  
ATOM   4877  CA  ASN C 156       4.058 -40.786 -23.105  1.00158.34           C  
ATOM   4878  C   ASN C 156       3.967 -42.121 -22.372  1.00166.73           C  
ATOM   4879  O   ASN C 156       4.605 -43.096 -22.776  1.00174.71           O  
ATOM   4880  CB  ASN C 156       3.593 -40.936 -24.547  1.00148.25           C  
ATOM   4881  CG  ASN C 156       2.104 -41.114 -24.660  1.00142.67           C  
ATOM   4882  ND2 ASN C 156       1.578 -40.793 -25.829  1.00141.07           N  
ATOM   4883  OD1 ASN C 156       1.426 -41.529 -23.713  1.00144.73           O  
ATOM   4884  N   PRO C 157       3.163 -42.187 -21.292  1.00168.60           N  
ATOM   4885  CA  PRO C 157       2.976 -43.451 -20.565  1.00174.49           C  
ATOM   4886  C   PRO C 157       2.404 -44.583 -21.407  1.00178.02           C  
ATOM   4887  O   PRO C 157       2.612 -45.731 -21.066  1.00182.06           O  
ATOM   4888  CB  PRO C 157       2.012 -43.072 -19.444  1.00175.64           C  
ATOM   4889  CG  PRO C 157       2.287 -41.632 -19.204  1.00179.81           C  
ATOM   4890  CD  PRO C 157       2.570 -41.055 -20.561  1.00175.05           C  
ATOM   4891  N   ASP C 158       1.699 -44.269 -22.492  1.00179.51           N  
ATOM   4892  CA  ASP C 158       1.131 -45.279 -23.377  1.00187.21           C  
ATOM   4893  C   ASP C 158       2.122 -45.856 -24.398  1.00183.26           C  
ATOM   4894  O   ASP C 158       1.835 -46.876 -25.034  1.00175.81           O  
ATOM   4895  CB  ASP C 158      -0.048 -44.685 -24.157  1.00191.24           C  
ATOM   4896  CG  ASP C 158      -1.028 -43.941 -23.268  1.00188.83           C  
ATOM   4897  OD1 ASP C 158      -1.035 -44.189 -22.046  1.00181.07           O  
ATOM   4898  OD2 ASP C 158      -1.784 -43.103 -23.800  1.00189.51           O1-
ATOM   4899  N   LEU C 159       3.276 -45.211 -24.553  1.00182.03           N  
ATOM   4900  CA  LEU C 159       4.273 -45.690 -25.508  1.00185.37           C  
ATOM   4901  C   LEU C 159       5.507 -46.288 -24.840  1.00187.63           C  
ATOM   4902  O   LEU C 159       6.160 -47.163 -25.407  1.00192.98           O  
ATOM   4903  CB  LEU C 159       4.672 -44.579 -26.479  1.00185.94           C  
ATOM   4904  CG  LEU C 159       3.586 -44.126 -27.457  1.00178.33           C  
ATOM   4905  CD1 LEU C 159       4.180 -43.122 -28.431  1.00183.38           C  
ATOM   4906  CD2 LEU C 159       2.961 -45.293 -28.205  1.00165.02           C  
ATOM   4907  N   ILE C 160       5.807 -45.849 -23.625  1.00186.73           N  
ATOM   4908  CA  ILE C 160       6.885 -46.445 -22.848  1.00192.38           C  
ATOM   4909  C   ILE C 160       6.524 -47.904 -22.547  1.00189.61           C  
ATOM   4910  O   ILE C 160       5.498 -48.186 -21.937  1.00180.21           O  
ATOM   4911  CB  ILE C 160       7.142 -45.688 -21.528  1.00208.11           C  
ATOM   4912  CG1 ILE C 160       7.566 -44.232 -21.783  1.00220.18           C  
ATOM   4913  CG2 ILE C 160       8.235 -46.393 -20.742  1.00214.13           C  
ATOM   4914  CD1 ILE C 160       7.408 -43.322 -20.581  1.00224.52           C  
ATOM   4915  N   LYS C 161       7.368 -48.830 -22.983  1.00190.22           N  
ATOM   4916  CA  LYS C 161       7.114 -50.249 -22.757  1.00183.70           C  
ATOM   4917  C   LYS C 161       7.529 -50.687 -21.349  1.00190.69           C  
ATOM   4918  O   LYS C 161       6.763 -51.351 -20.647  1.00188.30           O  
ATOM   4919  CB  LYS C 161       7.847 -51.094 -23.805  1.00170.49           C  
ATOM   4920  CG  LYS C 161       7.220 -51.053 -25.193  1.00164.76           C  
ATOM   4921  CD  LYS C 161       6.044 -52.015 -25.313  1.00162.35           C  
ATOM   4922  CE  LYS C 161       5.277 -51.829 -26.615  1.00155.66           C  
ATOM   4923  NZ  LYS C 161       4.518 -50.548 -26.661  1.00150.12           N1+
ATOM   4924  N   ASP C 162       8.749 -50.323 -20.953  1.00201.25           N  
ATOM   4925  CA  ASP C 162       9.290 -50.772 -19.665  1.00207.66           C  
ATOM   4926  C   ASP C 162       8.786 -49.954 -18.479  1.00206.41           C  
ATOM   4927  O   ASP C 162       8.075 -50.497 -17.650  1.00200.26           O  
ATOM   4928  CB  ASP C 162      10.830 -51.058 -19.647  1.00216.70           C  
ATOM   4929  CG  ASP C 162      11.696 -49.911 -20.150  1.00218.49           C  
ATOM   4930  OD1 ASP C 162      11.269 -48.742 -20.121  1.00223.22           O  
ATOM   4931  OD2 ASP C 162      12.847 -50.211 -20.549  1.00211.55           O1-
ATOM   4932  N   LYS C 163       9.120 -48.664 -18.401  1.00208.13           N  
ATOM   4933  CA  LYS C 163       8.692 -47.800 -17.286  1.00208.61           C  
ATOM   4934  C   LYS C 163       8.983 -48.408 -15.911  1.00203.23           C  
ATOM   4935  O   LYS C 163       8.401 -48.002 -14.906  1.00203.14           O  
ATOM   4936  CB  LYS C 163       7.184 -47.455 -17.404  1.00223.10           C  
ATOM   4937  CG  LYS C 163       6.190 -48.564 -17.044  1.00211.57           C  
ATOM   4938  CD  LYS C 163       4.762 -48.055 -16.935  1.00209.17           C  
ATOM   4939  CE  LYS C 163       3.923 -48.432 -18.138  1.00202.21           C
[truncated: 190,788 more chars]
