# Supplementary material for: The histone chaperone Vps75 forms multiple oligomeric assemblies capable of mediating exchange between histone H3–H4 tetramers and Asf1–H3–H4 complexes
Source: Nucleic Acids Res. 2016 Apr 1;44(13):6157–72. doi: 10.1093/nar/gkw209 (PMC5291247; doi:10.1093/nar/gkw209)
Supplement: SUPPLEMENTARY DATA [file supp_gkw209_nar-03698-m-2015-File011.zip › B49GSVTT211-alignment.aln]

CLUSTAL W (1.83) multiple sequence alignment

gi|6324083                    -----------MMSDQE-NENEHAK-----------------------------------
gi|767252440                  -----------MMSDQE-NENEHAK-----------------------------------
gi|767244309                  -----------MMSDQE-NENEHAK-----------------------------------
gi|767235378                  -----------MMSDQE-NENEHAK-----------------------------------
gi|190409215                  -----------MMSDQE-NENEHAK-----------------------------------
gi|767227059                  -----------MMSDQE-NENEHAK-----------------------------------
gi|767223693                  -----------MMSDQE-NENEHAK-----------------------------------
gi|767243225                  -----------MMSDQE-NENEHAK-----------------------------------
gi|767239873                  -----------MMSDQE-NENEHAK-----------------------------------
gi|151944301                  -----------MMSDQE-NENEHAK-----------------------------------
gi|767249886                  -----------MMSDQE-NENEHAK-----------------------------------
gi|196049765                  -----------MMSDQE-NENEHAK-----------------------------------
gi|321160031                  -----------MMSDQE-NENEHAK-----------------------------------
gi|196049763                  -----------XXSDQE-NENEHAK-----------------------------------
gi|365763470                  -----------MVS---------AK-----------------------------------
gi|323303330                  -----------MVS---------AK-----------------------------------
gi|198443286                  ---------GSXXSDQE-NENEHAK-----------------------------------
gi|365758748                  ------------------------------------------------------------
gi|918730937                  ------------------------------------------------------------
gi|365988254                  ------------MSSDN-NNEDVKK----------------------------------R
gi|366986531                  MKRNYKIYQMSFLETKE-NYKELNKDEYDRRFHKAVCLRITHSPWKPCLRLLTTILYSNR
gi|50291221                   ------------MSDKE-IVG---K-----------------------------------
gi|50304755                   ---------------------------------------------------MCIANSVCG
gi|764014291                  ---------------------------------------------------MSNSSSV-S
gi|156848079                  ------------MGEVKPNEEEESN-----------------------------------
gi|693900222                  ------------------------------------------------------------
gi|366999568                  ------------MSD----DVIESK-----------------------------------
gi|949378041                  ---------------------------------------------------MMEEDEI-S
gi|444314463                  ------------MSSNE--EDPISK-----------------------------------
gi|410079150                  ------------MS----------K-----------------------------------
gi|748548977                  ------------------------------------------------------------
gi|403216241                  ------------MSDKK----QIAD-----------------------------------
gi|255716138                  ----------------------------------------------------MEEDKV-S
gi|761757622                  ----------------------------------------------------MVEDRL-T
gi|323346800                  ------------------------------------------------------------
gi|754415075                  -----------MIF----------H-----------------------------------
gi|663445154                  -----------MI-----STNNHRK-----------------------------------
gi|906317444                  -----------MAE--K-SEDTFTQ-----------------------------------
gi|800920985                  ------------MSE------------------KATEDH--ILSEEN--------LQL-S
gi|254571537                  -----------MSEDRK-LEQIFSD-----------------------------------
gi|584391433                  ------------------------------------------MAIDKVDLEIHEDKQL-E
gi|955271927                  ------------MSKEQ---------------------D--SVEKDS--------QML-E
gi|45187477                   ------------MR---------------------------------------------A
gi|260943794                  ------------MT--------------------TES------------------EKL-S
gi|45199159                   ------------MKRVE--------LEKT------------------------------A
gi|908566958                  ------------MT------------------------------------------EL-A
gi|302308409                  ------------MPWVP--------PHRCDPAYSPHSAAPVSARERPCFVGWGCTALR-A
gi|448082291                  ------------MSSEE---------------------S--KIEAGS--------KDL-E
gi|241958798                  ------------MAE----------------------------KDEG--------KRL-Q
gi|294657649                  ------------MAKNE---------------------E--SVEKDS--------QML-E
gi|190348988                  --------------------------------------M-----SDA--------RDL-E
gi|238880024                  ------------MTE----------------------------KDEG--------KRL-Q
gi|575516207                  --------------------------------------M--PEDEEA--------KVI-E
gi|703955516                  ------------MTE----------------------------KDEG--------KRL-Q
gi|68487896                   ------------MTE----------------------------KDEG--------KRL-Q
gi|146413316                  --------------------------------------M-----SDA--------RDL-E
gi|723154877                  ------------MTE----------------------------KDEG--------KRL-Q
gi|712676600                  ------------MTE----------------------------KDEG--------KRL-Q
gi|703977004                  ------------MTE----------------------------KDEG--------KRL-Q
gi|703973216                  ------------MTE----------------------------KDEG--------KRL-Q
gi|703972944                  ------------MTE----------------------------KDEG--------KRL-Q
gi|703956797                  ------------MTE----------------------------KDEG--------KRL-Q
gi|703956201                  ------------MTE----------------------------KDEG--------KRL-Q
gi|723187764                  ------------MTE----------------------------KDEG--------KRL-Q
gi|448086826                  ------------MSSEE---------------------S--KIEAGS--------KDL-E
gi|448527861                  ------------MS------------------HDEPETS--GSNNES--------KTL-S
gi|575516205                  ------------------------------------------------------------
gi|363747930                  ------------ME--------------------------------------GDLEVT-A
gi|523425303                  ------------M---P------------ETNI--------------------------A
gi|578047832                  ------------M---G--------LSHLYTNIIPSS----------------------A
gi|255721839                  ------------MAE-----------------------------DEG--------KKL-Q
gi|149238668                  ------------MSEKE--------QVTLAEGHDQDQYG--EIDAES--------LNL-Q
gi|578052315                  ------------MIQWG--------LSHLYTNIIASS----------------------A
gi|459370892                  ------------MSD--------------------------NHEEEG--------KQL-Q
gi|354546245                  ------------MS------------------QNNFEVS--NSNNDS--------NIL-S
gi|695111656                  ------------MVKPE--------V------------------SVD--------KDV-E
gi|598065679                  ----------------------------------------------MTSREELSNEEL-S
gi|254584957                  ------------------------------------------------------------
gi|150866355                  -------------SE-------------------------------A--------QNL-Q
gi|927377013                  -----------------------------------------------------MSEQSLE
gi|367013044                  -----------------------------------------------------MSEKAIA
gi|813210367                  ------------MEV-----------------------------PPV----------D-P
gi|501753967                  ------------MS--D--VNH---------------------APVV----------E-P
gi|891585569                  ------------MD-------------------------------AA----------E-A
gi|968586505                  ------------MTPKR--INDKKQE----------------LLSQP----------N-P
gi|667789992                  ------------MSLKR--INEKRPE----------------ILPES----------N-P
gi|213401389                  ------------MS-------------------------------EA----------D-A
gi|891559615                  ------------MD-------------------------------AA----------E-A
gi|968582336                  ------------MSAKK--TNEKRSE----------------IQSET----------N-T
gi|549055342                  ------------MSTEF--DNEQI-----------------------------------T
gi|449142661                  ------------MSAKK--TNEKRSE----------------IQSET----------N-T
gi|748508179                  ------------MSAES--SPEPPQL----------------VTDAA-AIASILDARH-T
gi|385305654                  ------------------------------------------------------------
gi|19112782                   ------------ME-------------------------------AA----------Q-A
gi|582959209                  ------------MSAES--SPAP-EL----------------VA---------VDPRH-S
gi|759235081                  ------------MSL----------------------------SVED----------V-G
gi|156052581                  ------------MAAAL--EDTP-------------------IS----------------
gi|936525844                  ------------MKD-----NE---D----------------LKDEE----------F-S
gi|759262477                  ------------MSL----------------------------SLED----------V-G
gi|629642072                  ------------MAVNN--DTSFSSN----------------SASAS-LTGEEI-AEH-E
                                                                                          

gi|6324083                    -AFLGLAKCEEEVDAIERE--------VELYRLNKMKPVYEKRDAYIDEIAEFWKIVLSQ
gi|767252440                  -AFLGLAKCEEEVDAIERE--------VELYRLNKMKPVYEKRDAYIDEIAEFWKIVLSQ
gi|767244309                  -AFLGLAKCEEEVDAIERE--------VELYRLNKMKPVYEKRDAYIDEIAEFWKIVLSQ
gi|767235378                  -AFLGLAKCEEEVDAIERE--------VELYRLNKMKPVYEKRDAYIDEIAEFWKIVLSQ
gi|190409215                  -AFLGLAKCEEEVDAIERE--------VELYRLNKMKPVYEKRDAYIDEIAEFWKIVLSQ
gi|767227059                  -AFLGLAKCEEEVDAIERE--------VELYRLNKMKPVYEKRDAYIDEIAEFWKIVLSQ
gi|767223693                  -AFLGLAKCEEEVDAIERE--------VELYRLNKMKPVYEKRDAYIDEIAEFWKIVLSQ
gi|767243225                  -AFLELAKCEEEVDAIERE--------VELYRLNKMKPVYEKRDAYIDEIAEFWKIVLSQ
gi|767239873                  -AFLGLAKCEEEVDAIERE--------VELYRLNKMKPVYEKRDAYIDEIAEFWKIVLSQ
gi|151944301                  -AFLGLAKCEEEVDAIERE--------VELYRLNKMKPVYEKRDAYIDEIAEFWKIVLSQ
gi|767249886                  -AFLGLAKCEEEVDAIERE--------VELYRLNKMKPVYEKRDAYIDEIAEFWKIVLSQ
gi|196049765                  -AFLGLAKCEEEVDAIERE--------VELYRLNKMKPVYEKRDAYIDEIAEFWKIVLSQ
gi|321160031                  -AFLGLAKCEEEVDAIERE--------VELYRLNKMKPVYEKRDAYIDEIAEFWKIVLSQ
gi|196049763                  -AFLGLAKCEEEVDAIERE--------VELYRLNKXKPVYEKRDAYIDEIAEFWKIVLSQ
gi|365763470                  -AFLGLAKCEEEVDAIERE--------VELYRLNKMKPVYEKRDAYIDEIAEFWKIVLSQ
gi|323303330                  -AFLGLAKCEEEVDAIERE--------VELYRLNKMKPVYEKRDAYIDEIAEFWKIVLSQ
gi|198443286                  -AFLGLAKCEEEVDAIERE--------VELYRLNKXKPVYEKRDAYIDEIAEFWKIVLSQ
gi|365758748                  -----------------------------------MKPVYEKRDAYIDEIAEFWKIVFSQ
gi|918730937                  -----------------------------------MEPVYEKRDAYIDEIAEFWKIVLSQ
gi|365988254                  DAFLGLAECEVEIEELEKD--------VELYRLKKMVPFYKQRDSYINDIPGFWRVVLSQ
gi|366986531                  DAFLGLADCEVEIETIDND--------VERFKLNKLKPFYEKRDKYIDNIDDFWKVVLSQ
gi|50291221                   -AFLDLAKYEEDVAKVEDD--------IEHYRLKMMQPMVERRDNIIKNIPEFWKIVLSQ
gi|50304755                   NAFRGLAECEDEMALAENE--------AELYKIKLMAPVFDKRDKLIEKIPFFWNIALTQ
gi|764014291                  DAFKGLAECEDEMELVENK--------VELYKIKLTTPVFEKRDKLLNDIPFFWNIVLSQ
gi|156848079                  -AFLQLAECELKVDAIEKD--------VAQYRLDKMKSVYQERDGLVNKIPEFWKIVLSQ
gi|693900222                  ------------MELVENK--------VELYKIKLTTPVFEKRDKLLNDIPFFWNIVLSQ
gi|366999568                  -AFLQLAESELKVDQIEKD--------VEEYRLSKMKPLYVERDLIIEKIPDFWKIVLSQ
gi|949378041                  KSLEALSKVEDEVEKAERE--------TELFRLKKLNPVYLQRKAAIAGVPEFWKVVLSQ
gi|444314463                  -AFLGLAECEIETNKVEKK--------IEEYRLTQLKPIYTKRDEIISNIPGFWKIVLSQ
gi|410079150                  -AFLELAENEVEIEKIEKE--------IEKFKILKYKPIYLKRDKLIDSIDSFWKIILSQ
gi|748548977                  -----------------------------------MDPVFKKRDELLKKIPFFWNIVLTQ
gi|403216241                  -ALRGLADNESAMDVVEKQ--------VEKYRLDLLRPVYKDRDELIGRVPSFWMVVLSQ
gi|255716138                  KSLEALARVEDEVEKAERE--------TEFLRLKKLSAVYLNRKEAIAGIPGFWKVVLSQ
gi|761757622                  RSLDALGGVEDDIEKVEKE--------VELIRLSKLSPIYERRSRAISGVDGFWKVVLSQ
gi|323346800                  ------------------------------------------------------------
gi|754415075                  -----LKTHKLLTTAS------------EIARLKSVQSIYSKRRSFTRNIDKFWNIVLSQ
gi|663445154                  -----KVENALIGLASAEEQMEQAERAAEISRLKAVSKIFKTRSDHTKVLDKFWHIVLSQ
gi|906317444                  -----LYENMGIRIANCVP--------IEITRLKKVSKIYEKRREYTKAIDKFWHIVLSQ
gi|800920985                  KALRDLSDIEEKLEKIDEK--------VNEYRINITEPVYDERYEVISRIPNFWKTVLQE
gi|254571537                  -----LAACENSMEKVERE--------VEQFKATKTKDVYLKRQELTKQIPKYWFIVLSE
gi|584391433                  RVFLELSANETDMEAVEKD--------VENYRIKKTQALYESRRDLLKQIPNFWYVVLAQ
gi|955271927                  QYLIGLAECEQEMDKAEID--------ASVYRIRKTQSIYKKRRQILTQIPQFWYIVLAE
gi|45187477                   RALEALAECEREREREERA--------LEVERQRRLGPVYARRSKAIEGIAGFWGIVLTQ
gi|260943794                  DSLAQLAQCEQKIGEAEKD--------VEIYRIKKTQSIYSERRNITKQIPQFWYIVLAQ
gi|45199159                   RALEALAECEREREREERA--------LEVERQRRLGPVYARRSKAIEGIAGFWGIVLTQ
gi|908566958                  EALTKLADNEQAMGDAEKE--------VEIFRIKRLQGIYKNRSSITKTIPQFWYIVLAQ
gi|302308409                  RALEALAECEREREREERA--------LEVERQRRLGPVYARRSKAIEGIAGFWGIVLTQ
gi|448082291                  KHLNALAECEIEFDKAEND--------AAIYRLKKTSGIYAKRREILKAIPQFWYIVLAE
gi|241958798                  LSLDKLGDWEKEMSQVERD--------AEIYRIKKTQPMYAKRRSILKEIPKFWYIVLAE
gi|294657649                  QCLIGLAECEQEMDKAEID--------ASVYRIRKTQSIYKKRRQILTQIPQFWYIVLAE
gi|190348988                  RALTSLAECEQEMDVAERD--------AEIYRIKNTQKIYTKRSEIIKKIPNFWYIVLAE
gi|238880024                  LSLDKLGDWEKEMSQVERE--------AEIYRIKKTQPMYAKRRSILKEIPKFWYIVLAE
gi|575516207                  ANLLKLAECEKSMDQAERE--------AEIYRIKKTQGIFRDRRHILVNIPNFWYIILAE
gi|703955516                  LSLDKLGDWEKEMSQVERE--------AEIYRIKKTQPMYAKRRSILKEIPKFWYIVLAE
gi|68487896                   LSLDKLGDWEKEMSQVERE--------AVIYRIKKTQPMYAKRRSILKEIPKFWYIVLAE
gi|146413316                  RALTSLAECEQEMDVAERD--------AEIYRIKNTQKIYTKRSEIIKKIPNFWYIVLAE
gi|723154877                  LSLDKLGDWEKEMSQVERE--------AEIYRIKKTQPMYAKRRSILKEIPKFWYIVLAE
gi|712676600                  LSLDKLGDWEKEMSQVERE--------AVIYRIKKTQPMYAKRRSILKEIPKFWYIVLAE
gi|703977004                  LSLDKLGDWEKEMSQVERE--------AEIYRIKKTQPMYAKRRSILKEIPKFWYIVLAE
gi|703973216                  LSLDKLGDWEKEMSQVERE--------AEIYRIKKTQPMYAKRRSILKEIPKFWYIVLAE
gi|703972944                  LSLDKLGDWEKEMSQVERE--------AEIYRIKKTQPMYAKRRSILKEIPKFWYIVLAE
gi|703956797                  LSLDKLGDWEKEMSQVERE--------AVIYRIKKTQPMYAKRRSILKEIPKFWYIVLAE
gi|703956201                  LSLDKLGDWEKEMSQVERE--------AEIYRIKKTQPMYAKRRSILKEIPKFWYIVLAE
gi|723187764                  LSLDKLGDWEKEMSQVERE--------AEIYRIKKTQPMYAKRRSILKEIPKFWYIVLAE
gi|448086826                  KHLNSLAECEIEFDKAEND--------AAIYRLKKTSGIYAKRREILKAIPQFWYIVLAE
gi|448527861                  ESLESLSAWEKEMDKVEKE--------ADVYRLKLAQPMYAKRRSILKKIPKFWYIILAE
gi|575516205                  ------------MDQAERE--------AEIYRIKKTQGIFRDRRHILVNIPNFWYIILAE
gi|363747930                  SALQALSELEDEMEAVELE--------LEKQRKVLLAPVYKKRSAVIEGIEGFWRIVLTQ
gi|523425303                  SALDELADCEQRLEKTEKE--------LEWHRLKTLMPQYAQRDAIIAKIPNFWKIVLSQ
gi|578047832                  SALDELADCEQRLEKTEKE--------LEWHRLKTLMPQYAQRDAIIAKIPNFWKIVLSQ
gi|255721839                  ASLDKLADWEKNMNDVEKE--------VEIHRMKETQPMYEKRRSILKTIPKFWYIVLAE
gi|149238668                  RSLESLSSWESQMSKVEKD--------AEIYRIKQSQPMYAKRRQILKQVLKFWYIILAE
gi|578052315                  SALDELADCEQKLEKTEKE--------LEWHRLKTLMPQYAQRDAIIAKIPNFWKIVLSQ
gi|459370892                  VSLDKLADWEKEMNQVEKD--------AEIYRMKKTQPMYEKRRSILKTVPKFWYIILAE
gi|354546245                  ENLNKLSVWEQEMDKVEKE--------VDVYRLKLAQPMYANRRSILKKIPKFWYIILAE
gi|695111656                  ESMLALKNLEVVIQEAEAQ--------VEKFKNNLFKPIYDKRREYIKKIPKFWYVVLVE
gi|598065679                  AKLTELSEWENQMSHTEKQ--------LEITRLKKVHPLYEKRREILKSIPKFWYIVLAE
gi|254584957                  ------------------------------------MPHYEERDGIIAKIPNFWKIVLSQ
gi|150866355                  KSLDQLAQWEKEMSVAEKD--------AEIYRIKRTQQSYATRRDILKSVKMFWYIVLAE
gi|927377013                  KVLGQLADCELEMDEVEKE--------VERFRFTKSKPVYEKRRDLFVHIPSFWYIVLAE
gi|367013044                  SALNELADCEVDVEKAEED--------IELYRIRRLKPIYAKRDAIISRIPSFWSIVLSQ
gi|813210367                  AIFSELGDLESQFTAAELQ--------LLKEQSRIFEPLYTKRDKIIARIPGFWPTVLEQ
gi|501753967                  KVFASLQNLESRFHDAEQE--------LLRKQVELYKPLYSERDPLLDQIPKFWVTVIEE
gi|891585569                  --FESLANLEQDFGKAELE--------ILKKQNEMFKPLFEKRRDILKNIRNFWVVVLEA
gi|968586505                  ASLDAIADIELEFEKAEIE--------LR-------NPLYEKRACVLRKIPKFWPIVLEA
gi|667789992                  TSLDEVADIELEFEKADVE--------LLKHQVQLFNPLYEKRANVLRKIPKFWPIALEA
gi|213401389                  KAFEELADLEHDFGKAELE--------ILKKQNEVFKPLFAKRRDILKNIKNFWVIVLEA
gi|891559615                  --FENLANLEQDFGKAEIE--------ILRKQNELFKPLFEKRRDILKNIRNFWVVVFEA
gi|968582336                  TSLDEVADIELEFEKADVE--------LLKHQVELFNPLYEKRANVLRKIPKFWPIAIEA
gi|549055342                  QAFGQLAEIEKEFEQSEVE--------ILRYTTLNQAKLFEKRDAVIAKIKGFWPHVLED
gi|449142661                  TSLDEVADIELEFEKADVE--------LLKHQVELFNPLYEKRANVLRKIPKFWPIAIEA
gi|748508179                  EAFGALGDLELEFEKAEVE--------VLKFQIETTQPLYARRNTLTTSIPSFWPTVFDS
gi|385305654                  ------------------------------------------------------------
gi|19112782                   --FENLANLEQEFGKAEIE--------ILKKQNELFQPLFEQRRDILKTINNFWVVVLEA
gi|582959209                  -VFGALGDLELEFEKAEVE--------TMKYQIKQTAPLYTRRNDLTSSIPTFWPTVLDS
gi|759235081                  AVFEELGDLERNFAEVELD--------ALRRKEFSLKPLYVKRQTLLDKLPDFWPTVFGN
gi|156052581                  --YEDLAEIEREFDDVETE--------IIRQQVSLTRPLYIRRNKTISQIPNFWALVLEQ
gi|936525844                  AKLQELAVLSEEHADLELE--------IQKITHKKLAPFYSRRRQVVRTLPGFWPTALRG
gi|759262477                  TVFEELGDLEKNFAEVELD--------ALRRKEFSLKPLYAKRKSLLDKIPDFWATVFGN
gi|629642072                  KALEELSKLERQFARVELD--------QQRRKEHALRPLYAKRQQIISRIPDFWSTVFLC
                                                                                          

gi|6324083                    H--VS-FANYIRASDFKYI-DTIDKIKVEWLALES-EM-YD-------TRDFSI------
gi|767252440                  H--VS-FANYIRASDFKYI-DTIDKIKVEWLALES-EM-HD-------TRDFSI------
gi|767244309                  H--VS-FANYIRASDFKYI-DTIDKIKVEWLALES-EM-HD-------TRDFSI------
gi|767235378                  H--VS-FANYIRASDFKYI-DTIDKIKVEWLALES-EM-HD-------TRDFSI------
gi|190409215                  H--VS-FANYIRASDFKYI-DTIDKIKVEWLALES-EM-HD-------TRDFSI------
gi|767227059                  H--VS-FANYIRASDFKYI-DTIDKIKVEWLALES-EM-HN-------TRDFSI------
gi|767223693                  H--VS-FANYIRASDFKYI-DAIDKIKVEWLALES-EM-HD-------TRDFSI------
gi|767243225                  H--VS-FANYIRASDFKYI-DTIDKIKVEWLALES-EM-HD-------TRDFSI------
gi|767239873                  H--VS-FANYIRASDFKYI-DAIDKIKVEWLALES-EM-HD-------TRDFSI------
gi|151944301                  H--VS-FANYIRASDFKYI-DTIDKIKVEWLALES-EM-HD-------TRDFSI------
gi|767249886                  H--VS-FANYIRASDFKYI-DAIDKIKVEWLALES-EM-HN-------TRDFSI------
gi|196049765                  H--VS-FANYIRASDFKYI-DTIDKIKVEWLALES-EM-YD-------TRDFSI------
gi|321160031                  H--VS-FANYIRASDFKYI-DTIDKIKVEWLALES-EM-YD-------TRDFSI------
gi|196049763                  H--VS-FANYIRASDFKYI-DTIDKIKVEWLALES-EX-YD-------TRDFSI------
gi|365763470                  H--VS-FANYIRASDFKYI-DTIDKIKVEWLALES-EM-YD-------TRDFSI------
gi|323303330                  H--VS-FANYIRASDFKYI-DTIDKIKVEWLALES-EM-HD-------TRDFSI------
gi|198443286                  H--VS-FANYIRASDFKYX-DTIDKIKVEWLALES-EX-YD-------TRDFSI------
gi|365758748                  H--VS-FANYIRASDFKYV-DAIDKIEVQWLALAS-KT-HD-------TRDFSI------
gi|918730937                  H--AS-FANYIRASDFKYI-DAIDKIEVKWLALAS-KT-RD-------TRDFSI------
gi|365988254                  H--SD-FANYIRASDFKYI-DQIEKIQLEWLILKD-EN-ES------NVRDFSV------
gi|366986531                  N--TD-FANYIRASDFKYV-DNITKVVVKWLIW-D-EN-SNAD---INVRDFSI------
gi|50291221                   H--TS-FADFIRASDFKYI-DLIDKVKVDWLIIEDPKQ-YS-------VGDFRI------
gi|50304755                   H--SD-FSNYVRASDFKYI-EAIKKIVVKPLALED-EE-CTA-------RDFQI------
gi|764014291                  H--SD-FANYIRASDFKYI-EAIKSVRVRPLVLED-ET-ASP-------RDFKI------
gi|156848079                  H--TD-FANYIRASDFTYV-DCIQDVKVEWDNVD----------------EFKI------
gi|693900222                  H--SD-FANYIRASDFKYI-EAIKSVRVRPLVLED-ET-ASP-------RDFKI------
gi|366999568                  H--SD-FANYLRASDFTYV-DCIEDVKVNWETVD----------------KFSI------
gi|949378041                  H--SD-FANYVRAADLKYI-DCIRSIEVTWLCVEN-ED-ADH-------RDFSV------
gi|444314463                  H--ND-FANYIRASDFKYI-DNIESIKIDWINSN----------------NFHI------
gi|410079150                  H--SN-FVNFIRASDFKYV-DCINQIIVDY------DE-EN-------VGNFSI------
gi|748548977                  H--SD-FANYVRASDFKYF-EAVKSIVVEPLALKD-DT-ASP-------RDFQV------
gi|403216241                  H--SN-FANFIRASDFKYV-DCIDDVRVEWDEANP--------------GNFSV------
gi|255716138                  H--SD-FANYVRAADLKYI-DCISAIEVTWLCVED-EK-ADH-------RDFTV------
gi|761757622                  H--SD-FANYVRAADLKYV-DCIKSIDIKWLCLEN-KN-KDY-------RDVAI------
gi|323346800                  ------------------------------------------------------------
gi|754415075                  H--PE-FSEYIRSSDFKFL-ELIKDIYVSWDVASTSAS-EDS-----TPGDFSI------
gi|663445154                  H--PE-FAEYIRAQDFKYI-ETILDIYVSWD-AAESTD-NGV-----DPGNFSI------
gi|906317444                  H--PE-FADYVRAQDFKYL-ELIKDIYVSWD-ASTSTD-ESV-----DPTTFSI------
gi|800920985                  H--SD-FADFIPVSDFKFI-DLIRNI---------KLTML-------NTTDYSL------
gi|254571537                  H--DD-FSEYIQTDDLRFL-ENITDIYVDWD---------LE-----NSRDFSI------
gi|584391433                  H--ED-FSEYLQTDDLRYI-EYIKNIHVQWKINDSEGD---------NTRKFDI------
gi|955271927                  N--DD-FPDYVTSDDLKYI-EYITDIYVHYKVADSESS-E-------NPRDFSI------
gi|45187477                   H--GE-FANYVRAADWRYV-EAIRRVEVEWAGAGAW--------------DFAI------
gi|260943794                  N--DD-FADYVRAEDLKYL-DFIEDIYVHFGIADSASV--KHY------RDFSI------
gi|45199159                   H--GE-FANYVRAADWRYV-EAIRRVEVEWAGAGAW--------------DFAI------
gi|908566958                  N--DD-FCEYIRPEDLKYI-ESITDIYVDYPIAENGDA--EKY------RDFSI------
gi|302308409                  H--GE-FANYVRAADWRYV-EAIRRVEVEWAGAGAW--------------DFAI------
gi|448082291                  N--ED-FSDYIRTEDLKFL-EFVSDIYVHHKVVDTNSA-E-------DAKYFSI------
gi|241958798                  N--DD-FADYISPDDLKYL-EYIDDIYVYYPVVYEE---ADHF------KDFNI------
gi|294657649                  N--DD-FPDYVSGDDLKYI-EYITDIYVHYKVADTESS-E-------NPRDFSI------
gi|190348988                  N--ED-FAEYIRIEDLKYL-EALSNIHVEYDINGA------------KPRNFTL------
gi|238880024                  N--DD-FADYISPDDLKYL-EYIDDIYVYYPIVDDE---AGHF------KDFNI------
gi|575516207                  N--DD-FSDYISVEDLKYL-EYIADIYVHYKVTDGDADLK-------NPKDFSI------
gi|703955516                  N--DD-FADYISPDDLKYL-EYIDDIYVYYPIVDDE---AGHF------KDFNI------
gi|68487896                   N--DD-FADYISPDDLKYL-EYIDDIYVYYPIVDDE---ADHF------KDFNI------
gi|146413316                  N--ED-FAEYIRIEDLKYL-EALSNIHVEYDINGA------------KPRNFTL------
gi|723154877                  N--DD-FADYISPDDLKYL-EYIDDIYVYYPIVDDE---AGHF------KDFNI------
gi|712676600                  N--DD-FADYISPDDLKYL-EYIDDIYVYYPIVDDE---AGHF------KDFNI------
gi|703977004                  N--DD-FADYISPDDLKYL-EYIDDIYVYYPIVDDE---AGHF------KDFNI------
gi|703973216                  N--DD-FADYISPDDLKYL-EYIDDIYVYYPIVDDE---ADHF------KDFNI------
gi|703972944                  N--DD-FADYISPDDLKYL-EYIDDIYVYYPIVDDE---AGHF------KDFNI------
gi|703956797                  N--DD-FADYISPDDLKYL-EYIDDIYVYYPIVDDE---ADHF------KDFNI------
gi|703956201                  N--DD-FADYISPDDLKYL-EYIDDIYVYYPIVDDE---AGHF------KDFNI------
gi|723187764                  N--DD-FADYISPDDLKYL-EYIDDIYVYYPIVDDE---AGHF------KDFNI------
gi|448086826                  N--ED-FSDHIRTEDLKFL-EFVSDIYVHHKVVDTNSA-E-------DAKYFSI------
gi|448527861                  N--DE-FAEYASPDDLKYL-EYIDDIYVNHPVVEKGVEK-----TTINPRDFDI------
gi|575516205                  N--DD-FSDYISVEDLKYL-EYIADIYVHYKVTDGDADLK-------NPKDFSI------
gi|363747930                  H--GE-FANYIRACDFRYV-EAIRRVEVEWRWTERW--------------EFAI------
gi|523425303                  H--DD-FANYIRAADFKYV-DAIESVVVQWQSLE----------------DFDI------
gi|578047832                  H--DD-FANYIRAADFKYV-DAIESVVVQWQSLE----------------DFDI------
gi|255721839                  N--DD-FADYISPEDLKFL-EYIDDIYVHYPIVDGE---ADNF------RDFDI------
gi|149238668                  N--DE-FGDYVSPEDLKYL-EYIDDIYVYYPISSESLGKEGDVNNELNNKDFEI------
gi|578052315                  H--DD-FANYIRAADFKYV-DAIESVVVQWQSLE----------------DFDI------
gi|459370892                  N--ED-FTDYISPEDLKFL-EFIEDIYVYYPIINGE---ADHF------RDFDL------
gi|354546245                  N--DE-FSDYASPEDLKYL-EFIDDIYVHYPVVDNDSGT-----STNNPRDFDI------
gi|695111656                  N--ED-FQEYVRVEDMKYI-ESISDIYVEYWDKTPTTQKI-----NIPKKGFRI------
gi|598065679                  G--DE-FVEYVNLDDLKYI-EFIDDIYVYYPIADTDVS-EDNF------KDFSI------
gi|254584957                  H--DD-FANYVRASDFKYI-DAIQFLVVKWQSPR----------------DFDI------
gi|150866355                  N--DD-FAEYVNVEDLKYL-ESIENLYVYYPVADSDDTSGDNY------KDFSI------
gi|927377013                  H--ED-FQEYIQTDDMKYL-EFIKEIYVEYLLDDDPMK-------------FSI------
gi|367013044                  H--SD-FADYIRASDFKYV-DAIESVIVDWKT----------------PQDFEI------
gi|813210367                  IEEDC-LTDHIDFDDVDLL-RKLKVLSVKRDK--D------------EPRTLTL------
gi|501753967                  --KEE-LEELFNLEDSKLI-DHLKSLQVSRED--A------------DPRNFTI------
gi|891585569                  A-GDE-ISQYITPEDSILL-EKLENIYVERYN--KE-----------DPRDVRI------
gi|968586505                  APGDE-LSTYISSEDANVL-EHLIDLRVYRPN--E------------DPRDINI------
gi|667789992                  APSDE-FSVYINPEDANVL-EHLIDLRVYRPN--E------------DPRDIKI------
gi|213401389                  A-GDE-ISQYITPDDSVLL-ENLQNLYVERPD--EN-----------EPRNLRI------
gi|891559615                  A-GDE-ISQYITPEDSILL-EKLENIYVERYN--KE-----------DPRDVRI------
gi|968582336                  APSDE-LSVYISPEDANVL-EHLIDLRVYRPN--E------------DPRDIKI------
gi|549055342                  AAGSCGFDEYITPEDAMLL-IHVSSIKVTRPNAEKG-----------DPRDIQI------
gi|449142661                  APSDE-LSVYISPEDANVL-EHLIDLRVYRPN--E------------DPRDIKI------
gi|748508179                  CP-DF--DQHVAPQDVSAI-STIKSLNIVRPN------------PIKEPRDFIV------
gi|385305654                  ------------------------------------------------------------
gi|19112782                   A-GDE-ISQYITPEDSVLL-EKLENIYVERFN--EK-----------EPRDVRI------
gi|582959209                  VP-DF--DQHVAPQDVEPI-SAITAVNVVRPD------------AAREPRDFIV------
gi|759235081                  GPEEV--QQFFSAEDLALI-SCIKSFTVERYQ-IESET-------KGEPRSLRF------
gi|156052581                  APPDI--DQYIQPSDSALLLSSLTSLHVSHFELEDSTT-----ASGGDPRSVSI------
gi|936525844                  C--DE-LADYISYEDDELL-DHLVDLHVTYLDDVDEDA-------ATDSQGRKILSRVRF
gi|759262477                  SPEEV--QQFFSAGDLALV-SCIKSFTVERYQ-IESET-------KGEPRSLRF------
gi|629642072                  PPPQI--TQYIQPSDIDLL-THITSFRVERPEISESGT-------NGDPRSLRI------
                                                                                          

gi|6324083                    TFHFHGIEG-D--FKEQQ--VTKVFQIKK-------------------GKDDQED----G
gi|767252440                  TFHFHGIEG-D--FKEQQ--VTKVFQIKK-------------------GKDDQED----G
gi|767244309                  TFHFHGIEG-D--FKEQQ--VTKVFQIKK-------------------GKDDQED----G
gi|767235378                  TFHFHGIEG-D--FKEQQ--VTKVFQIKK-------------------GKDDQED----G
gi|190409215                  TFHFHGIEG-D--FKEQQ--VTKVFQIKK-------------------GKDDQED----G
gi|767227059                  TFHFHGIEG-D--FKEQQ--VTKVFQIKK-------------------GKDDQED----G
gi|767223693                  TFHFHGIEG-D--FKEQQ--VTKVFQIKK-------------------GKDDQED----G
gi|767243225                  TFHFHGIEG-D--FKEQQ--VTKVFQIKK-------------------GKDDQED----G
gi|767239873                  TFHFHGIEG-D--FKEQQ--VTKVFQIQK-------------------GKDDQED----G
gi|151944301                  TFHFHGIEG-D--FKEQQ--VTKVFQIKK-------------------GKDDQED----G
gi|767249886                  TFHFHGIEG-D--FKEQQ--VTKVFQIKK-------------------GKDDQED----G
gi|196049765                  TFHFHGIEG-D--FKEQQ--VTKVFQIKK-------------------GKDDQED----G
gi|321160031                  TFHFHGIEG-D--FKEQQ--VTKVFQIKK-------------------GKDDQED----G
gi|196049763                  TFHFHGIEG-D--FKEQQ--VTKVFQIKK-------------------GKDDQED----G
gi|365763470                  TFHFHGIEG-D--FKEQQ--VTKVFQIKK-------------------GKDDQED----G
gi|323303330                  TFHFHGIEG-D--FKEQQ--VTKVFQIKK-------------------GKDDQED----G
gi|198443286                  TFHFHGIEG-D--FKEQQ--VTKVFQIKK-------------------GKDDQED----G
gi|365758748                  TFHFHGIDG-D--FQKQT--VTKVFQIKK-------------------SEDDQED----G
gi|918730937                  TFHFHGIDG-D--FKEQK--ITKVFQIRK-------------------SEDDEED----G
gi|365988254                  TFYFNGIED-D--FEEQI--VTKTFKIVKSDTINDNKSTKKSNVNEDISEDENEE----E
gi|366986531                  TFHFKGIEH-D--FPEQS--ITKVFKMTKM------QSNKDFDDDDEAGEDNETI----G
gi|50291221                   TLHFNSIDD-D--FNEQT--VSKVFKLIK---GDI-----------NEGDTDDET----E
gi|50304755                   TIEFNEIKG-D--LKAQH--VSKVFKIEKDV-------SKILIKKNRTAEDDELD----A
gi|764014291                  TFDFNEIDG-D--LPSQS--VTKVFKIEKDI-------SKIQVRKHRTPEDDELD----A
gi|156848079                  IIKFDGIKD-D--FEAQT--VTKQFKRQKII-DD----TK--S-KEDSDSDDDDD----E
gi|693900222                  TFDFNEIDG-D--LPSQS--VTKVFKIEKDI-------SKIQVRKHRTPEDDELD----A
gi|366999568                  TIKFSGIEG-D--FEAQT--VTKHFSRQRVI-DD----GN--TGRKGNEEEEEEE----E
gi|949378041                  TIDFVGIDG-D--FEAQK--VSKNFRIEHDV-------NKFIYRGKRTEEDDFRD----E
gi|444314463                  IIKFQGIRD-D--FPEQT--IAK--KCQRII-------------KEESDDLDEDI----E
gi|410079150                  TFKFNEIEG-D--FPAQT--VTKAFKLIKIIPEDN-----------KDSESEDES----V
gi|748548977                  TIEFDDIEG-D--LSAQT--ITKVFKIENDV-------SKISVKNNRTLEDDELD----S
gi|403216241                  NIKFHGLEG-D--FPAQS--VTKRFRLVKVK-DDMKVSGN--DEDRESGDDDDEE----E
gi|255716138                  TINFDAIDG-D--FESQT--VSKTFRIEHDV-------SKFIYRSKRTEEDDLRD----E
gi|761757622                  SFEFEGIDG-D--FEAQV--VTKYFTIEHDT-------SMFKYRGKRTEEDDLRD----Q
gi|323346800                  ----MELRE-T--SKSSK--SPRCSKSKK-------------------AKMTKED----G
gi|754415075                  TFEFEGLDD-D--FPEQT--IVKKFKLETFDPEDL--PKSKSKKRDIDNSDDEAD---AD
gi|663445154                  TFDFKGTEDGD--FPAQI--VTKKFWIEQIDPEEL--AAAASKKKSSANLSDDED-DTSE
gi|906317444                  TFEFEQSEDGD--FPAQT--VTKRFQKEVIDPEEL--QILEQKRKKGS-LSDDEDGQMPE
gi|800920985                  KFEFADSE--G--FPEQT--IVKTFTICKDI--TK---------LKYTSKLTDEELLDMS
gi|254571537                  TIAFDDSDN-K--ITAQV--VTKHFKSE---------------------IDEETN-----
gi|584391433                  TFEFSSSDKVK--FADQI--VTKQFQEINDP--DT-----------------GKP-----
gi|955271927                  TVSFKDDENDEPLVATQE--ITKHFHSYI-E--DG---------EEKLS-----------
gi|45187477                   TVEFGEVE-GR--LRAQS--VRKQFTVG-ED--G------------EVR-----------
gi|260943794                  TVSFKDDT-GT--VPTQT--VTKKFFVS-ED--NG---------EESIS-----------
gi|45199159                   TVEFGEVE-GR--LRAQS--VRKQFTVG-ED--G------------EVR-----------
gi|908566958                  TFSFGPD--GN--VPEQT--VTKHFNVK-DE--EG---------EAKLY-----------
gi|302308409                  TVEFGEVE-GR--LRAQS--VRKQFTVG-ED--G------------EVR-----------
gi|448082291                  TIGFKDTENEPPLIKEQE--IKKEFRTVV-V--DG---------EEKLE-----------
gi|241958798                  TITFGKNP--Y--IPEQE--ITKKFKILIQE--DG---------DERIV-----------
gi|294657649                  TVAFKDDENGEPLVPTQE--VTKHFHSFI-E--DG---------EEKLR-----------
gi|190348988                  TITFETENQD--TIKNQT--IQKHFEIFN-E--DG---------EEKLV-----------
gi|238880024                  TVTFGKNP--Y--IPEQE--ITKKFKIVIQE--DG---------DERIV-----------
gi|575516207                  SITFKSD-KE--LVPNQT--VTKHFEVEV-E--DG---------EEKIT-----------
gi|703955516                  TVTFGKNP--Y--IPEQE--ITKKFKIVIRE--DG---------DERIV-----------
gi|68487896                   TVTFGKNP--Y--IPEQE--ITKKFKIVIQE--DG---------DERIV-----------
gi|146413316                  TITFETENQD--TIKNQT--IQKHFEIFN-E--DG---------EEKLV-----------
gi|723154877                  TVTFGKNP--Y--IPEQE--ITKKFKIVIQE--DG---------DERIV-----------
gi|712676600                  TVTFGKNP--Y--IPEQE--ITKKFKIVIQE--DG---------DERIV-----------
gi|703977004                  TVTFGKNP--Y--IPEQE--ITKKFKIVIQE--DG---------DERIV-----------
gi|703973216                  TVTFGKNP--Y--IPEQE--ITKKFKIVIQE--DG---------DERIV-----------
gi|703972944                  TVTFGKNP--Y--IPEQE--ITKKFKIVIQE--DG---------DERIV-----------
gi|703956797                  TVTFGKNP--Y--IPEQE--ITKKFKIVIQE--DG---------DERIV-----------
gi|703956201                  TVTFGKNP--Y--IPEQE--ITKKFKIVIRE--DG---------DERIV-----------
gi|723187764                  TVTFGKNP--Y--IPEQE--ITKKFKIVIRE--DG---------DERIV-----------
gi|448086826                  TIGFKDTENEPPLIREQE--IRKEFRTVV-V--DG---------EEKLE-----------
gi|448527861                  TISFKKNEM----IQEQS--VTKSFKVVVND--NG---------EEHLE-----------
gi|575516205                  SITFKSD-KE--LVPNQT--VTKHFEVEV-E--DG---------EEKIT-----------
gi|363747930                  TIEFGEVK-GK--LRAQT--VRKEFKVG-ED--E------------EMS-----------
gi|523425303                  TIKFHSVA-KE--LPEQS--VKKHFHY--DN--E------------KLT-----------
gi|578047832                  TIKFHSVA-KE--LPEQS--VKKHFHY--DN--E------------KLT-----------
gi|255721839                  TISFGKSK--L--IPQQE--ITKKFRTIVKE--DG---------EESIT-----------
gi|149238668                  TIGFTENDL----IPKQS--ITKKFRTYVGE--DG---------EDHVK-----------
gi|578052315                  IIKFHSVG-KE--LPEQS--VKKHFHY--ED--E------------KLT-----------
gi|459370892                  TITFGENS--L--IPQQE--ITKKFRTVVKY--DG---------EERLV-----------
gi|354546245                  TISFKKSSL----TEAQS--VTKSFKIVVRE--NG---------EELLE-----------
gi|695111656                  TVQFDSSHATDYKIKSQT--ITKDFEWIL----DQ---------EDGVRK----------
gi|598065679                  TISFAESEL----IPKQT--VTKHFKTIFGE--EG------------------EK-----
gi|254584957                  IVGFQSVD-QE--LPSQT--VKKHFYH--DG--D------------EMK-----------
gi|150866355                  TITFADSDDSL--VPPQE--VTKNFRTIVK---DG---------EETIV-----------
gi|927377013                  TFGFEAPKGEI---ETQT--VTKRFEKIHDV--ET-----------------GEE-----
gi|367013044                  EIKIKAIES-E--FEVQV--VKKHFIMKGET-----------------------------
gi|813210367                  TFEFGE--NEF--LGEKSCKVVKKFTYAEGE-------------------DE--------
gi|501753967                  SMAFEE--NDF--LDSSHLVLSKSFTHN----------------------DD--------
gi|891585569                  TLTFQP--NDY--LEDDNLSLVKEVRVKEST--TK----------DEEGLEK--------
gi|968586505                  VFEFEP--NEY--LEQNSLYLEKLFTYSSQK-AEA----------SSSNSDK--------
gi|667789992                  VFEFEP--NEY--LESNSLYLEKLFRYSSQK-AEA----------SSSNTDK--------
gi|213401389                  TMSFLK--NDF--LQDDSLTLEKNVRIEETK--EL----------DEEGLEK--------
gi|891559615                  TLTFQP--NDY--LEDDNLNLVKEVHIKEST--TK----------DEEGLEK--------
gi|968582336                  VFEFEA--NEY--LESNSLYLEKLFRYSSQK-AEA----------SSSNINK--------
gi|549055342                  SVTLDD--NDW--TPAQ--TIVKDFTYQSVD-----------------GRTV--------
gi|449142661                  VFEFEA--NEY--LESNSLYLEKLFRYSSQK-AEA----------SSSNINK--------
gi|748508179                  EIGFDSENNEW--FEDEI--IRKRFWWKTVE----------------GAWSG--------
gi|385305654                  ------------------------------------------------------------
gi|19112782                   SLTFQP--NEY--LQDDNLTLVKEVRIKEEK--AK----------DDEGLEK--------
gi|582959209                  EISFDPARNEW--FEEET--LRKRFWHRSER----------------G--DG--------
gi|759235081                  TFDFAE--NDF--IEDKQ--LVKEFEYKRRE-------------------DG--------
gi|156052581                  TWTFSS--NEY--FEDEK--LVKKFWYRKSL----------------GGWSG--------
gi|936525844                  EFEFED--NDF--LVDNR--IEKTFALVSFA-AES----------DDESDDEAAGPKKKT
gi|759262477                  TFDFAE--NEF--MEDKQ--LVKEFEYKARE-------------------DG--------
gi|629642072                  TFEFGL--NDI--IEDKK--LVKELRYRHAK---------------KGSREG--------
                                                                                          

gi|6324083                    I---LTSEPVPIEWPQSYDS---IN-----------------------------------
gi|767252440                  I---LTSEPVPIEWPQSYDS---IN-----------------------------------
gi|767244309                  I---LTSEPVPIEWPQSYDS---IN-----------------------------------
gi|767235378                  I---LTSEPVPIEWPQSYDS---IN-----------------------------------
gi|190409215                  I---LTSEPVPIEWPQSYDS---IN-----------------------------------
gi|767227059                  I---LTSEPVPIEWPQSYDS---IN-----------------------------------
gi|767223693                  I---LTSEPVPIEWPQSYDS---IN-----------------------------------
gi|767243225                  I---LTSEPVPIEWPQSYDS---IN-----------------------------------
gi|767239873                  I---LTSEPVPIEWPQSYDS---IN-----------------------------------
gi|151944301                  I---LTSEPVPIEWPQSYDS---IN-----------------------------------
gi|767249886                  I---LTSEPVPIEWPQSYDS---IN-----------------------------------
gi|196049765                  I---LTSEPVPIEWPQSYDS---IN-----------------------------------
gi|321160031                  I---LTSEPVPIEWPQSYDS---IN-----------------------------------
gi|196049763                  I---LTSEPVPIEWPQSYDS---IN-----------------------------------
gi|365763470                  I---LTSEPVPIEWPQSYDS---IN-----------------------------------
gi|323303330                  I---LTSEPVPIEWPQSYDS---IN-----------------------------------
gi|198443286                  I---LTSEPVPIEWPQSYDS---IN-----------------------------------
gi|365758748                  I---LTSEPASVEWPRSYDS---IN-----------------------------------
gi|918730937                  M---LTSEPVTVEWPKSYDS---IN-----------------------------------
gi|365988254                  IEDILTSEPVDIKWPASYDS---IN-----------------------------------
gi|366986531                  VEEVLTSEPVDIEWPQSYES---IN-----------------------------------
gi|50291221                   E-ERLVSEPVDIQWPKSYDS---IN-----------------------------------
gi|50304755                   DLGFLTSEPVNIDWPKSYDN---IN-----------------------------------
gi|764014291                  ELGFLTSEPVNVEWPKSYEK---IT-----------------------------------
gi|156848079                  L-EKLISEPVDIKWPKKYED---IC-----------------------------------
gi|693900222                  ELGFLTSKPVNVEWPKSYEK---IT-----------------------------------
gi|366999568                  G-ELLSSEVVDIKWPNKYDK---IN-----------------------------------
gi|949378041                  ELGFLTSEPCDIKWPKSFDG---IN-----------------------------------
gi|444314463                  --EQIISEKSEIVWPKSYNH---IN-----------------------------------
gi|410079150                  EGEKLISESVEIIWPKSYNS---IN-----------------------------------
gi|748548977                  ELGFLTSEPVSLEWPNCYEK---IN-----------------------------------
gi|403216241                  Y-ERLLSDPVDVEWPVAYDS---IN-----------------------------------
gi|255716138                  ELGFLTSTPTEIKWPKSFDG---IN-----------------------------------
gi|761757622                  ELGFLTSKPCAIKWPKSYDG---IN-----------------------------------
gi|323346800                  I---LTSEPVPIEWPQSYDS---IN-----------------------------------
gi|754415075                  ETERLVSESIDIIWPKSYDS---IN-----------------------------------
gi|663445154                  DTERLVSEAADIIWPKSYDS---IN-----------------------------------
gi|906317444                  ETERLVSTNTEIIWPKSYDS---IN-----------------------------------
gi|800920985                  EFGFLTSEPVDITWPEEYDA---IN-----------------------------------
gi|254571537                  -QEKLVSEPATIQWPKEYDS---IN-----------------------------------
gi|584391433                  ---RLISTPVSIEWPSSYDK---IN-----------------------------------
gi|955271927                  ------SSPVSVEWPKELSE---IN-----------------------------------
gi|45187477                   ------SAAVEMEW---PKR---YD-----------------------------------
gi|260943794                  ------SEAVAVEW---PQE---LK-----------------------------------
gi|45199159                   ------SAAVEMEW---PKR---YD-----------------------------------
gi|908566958                  ------SEPVDVEW---PEE---LK-----------------------------------
gi|302308409                  ------SAAVEMEW---PKR---YD-----------------------------------
gi|448082291                  ------SEPVAVEWPHELKD---IN-----------------------------------
gi|241958798                  ------SEPVEVQWPNELSK---IN-----------------------------------
gi|294657649                  ------SSPVAVKWPKELKE---IN-----------------------------------
gi|190348988                  ------SEAVEVEWPASLDS---IN-----------------------------------
gi|238880024                  ------SESVEVKWPHELSK---IN-----------------------------------
gi|575516207                  ------SEPVEVQWPQELGT---IN-----------------------------------
gi|703955516                  ------SESVEVKWPHELSK---IN-----------------------------------
gi|68487896                   ------SESVEVKWPHELSK---IN-----------------------------------
gi|146413316                  ------SEAVEVEWPASLDS---IN-----------------------------------
gi|723154877                  ------SESVEVKWPHELSK---IN-----------------------------------
gi|712676600                  ------SESVEVKWPHELSK---IN-----------------------------------
gi|703977004                  ------SESVEVKWPHELSK---IN-----------------------------------
gi|703973216                  ------SESVEVKWPHELSK---IN-----------------------------------
gi|703972944                  ------SESVEVKWPHELSK---IN-----------------------------------
gi|703956797                  ------SESVEVKWPHELSK---IN-----------------------------------
gi|703956201                  ------SESVEVKWPHELSK---IN-----------------------------------
gi|723187764                  ------SESVEVKWPHELSK---IN-----------------------------------
gi|448086826                  ------SDPVAIEWPHELKD---IN-----------------------------------
gi|448527861                  ------SSFVEIKWPQELSK---IN-----------------------------------
gi|575516205                  ------SEPVEVQWPQELGT---IN-----------------------------------
gi|363747930                  ------SSPVDIEI---PKG---YE-----------------------------------
gi|523425303                  ------SKRAELVSSLPPKK---RR-----------------------------------
gi|578047832                  ------SKRAELVSSLPPKK---RR-----------------------------------
gi|255721839                  ------SEPVDIQWPKELSK---IN-----------------------------------
gi|149238668                  ------SEPVDIQWPKGMDK---IN-----------------------------------
gi|578052315                  ------SKRAELVNSLPPKK---RR-----------------------------------
gi|459370892                  ------SEPVEVQWPKELTK---IN-----------------------------------
gi|354546245                  ------SLPVEVKWPQQLSK---IN-----------------------------------
gi|695111656                  ----LISTAAEIEWPQELQS---IN-----------------------------------
gi|598065679                  ----ITSEPVDIIWPTDIED---LN-----------------------------------
gi|254584957                  ------SQAVELKHNLPPRK---RR-----------------------------------
gi|150866355                  ------SDPVDIEWPEELQS---IN-----------------------------------
gi|927377013                  ---KLVSEAVDIKWPAELDS---IN-----------------------------------
gi|367013044                  ----LTSQAVEIGISGTLEKR-ALSIGSAGQAILMQRNLLTVASLPISLARISIRTASNT
gi|813210367                  EGGVLTSKKASLEWKDGMD----LT------K----------------------------
gi|501753967                  GDQEYTSKPVEIKWKK--D----IT------T----------------------------
gi|891585569                  TNTSLVSKPVDIKWKSGKS----LF------R----------------------------
gi|968586505                  EPSQLISKKVEIKWKKNKN----FT------K----------------------------
gi|667789992                  EPSQLISEKVNIKWKKNKD----LT------K----------------------------
gi|213401389                  TTTRYVSEPVKINWKAGKS----LN------R----------------------------
gi|891559615                  TNTSLVSKPADIKWKAGKS----LF------R----------------------------
gi|968582336                  EPSQLISEKVNIEWKKNKD----LT------R----------------------------
gi|549055342                  TETGLISKPVEIKWKAGKDLTFGVN------K----------------------------
gi|449142661                  EPSQLISEKVNIEWKKNKD----LT------R----------------------------
gi|748508179                  ----LVSEPVEIKWKEGAD----LS------N----------------------------
gi|385305654                  ------------------------------------------------------------
gi|19112782                   KITKYTSQPVDIHWKPGKS----LF------R----------------------------
gi|582959209                  ----LVSEPVEITWREGKD----LS------G----------------------------
gi|759235081                  -PGSLISKPVPIKWKGNKQ---DLT------K----------------------------
gi|156052581                  ----LVSEPVRIHWKKGKD----LT------G----------------------------
gi|936525844                  TQTKYTSVPTKLVWKKHKN----LT------K----------------------------
gi|759262477                  -PGSLISKPVPIKWKSNKK---DLT------K----------------------------
gi|629642072                  ----LVSDPVPIKWKSRKK---DLT------R----------------------------
                                                                                          

gi|6324083                    ------PDLIKD--------KRSPEGKKK------------------------YRQGMK-
gi|767252440                  ------PDLIKD--------KRSPEGKKK------------------------YRQGMK-
gi|767244309                  ------PDLIKD--------KRSPEGKKK------------------------YRQGMK-
gi|767235378                  ------PDLIKD--------KRSPEGKKK------------------------YRQGMK-
gi|190409215                  ------PDLIKD--------KRSPEGKKK------------------------YRQGMK-
gi|767227059                  ------PDLIKD--------KRSPEGKKK------------------------YRQGMK-
gi|767223693                  ------PDLIKD--------KRSPEGKKK------------------------YRQGMK-
gi|767243225                  ------PDLIKD--------KRSPEGKKK------------------------YRQGMK-
gi|767239873                  ------PDLIKD--------KRSPEGKKK------------------------YRQGMK-
gi|151944301                  ------PDLIKD--------KRSPEGKKK------------------------YRQGMK-
gi|767249886                  ------PDLIKD--------KRSPEGKKK------------------------YRQGMK-
gi|196049765                  ------PDLIKD--------KRSPEGKKK------------------------YRQGMK-
gi|321160031                  ------PDLIKD--------KRSPEGKKK------------------------YRQGMK-
gi|196049763                  ------PDLIKD--------KRSPEGKKK------------------------YRQGXK-
gi|365763470                  ------PDLIKD--------KRSPEGKKK------------------------YRQGMK-
gi|323303330                  ------PDLIKD--------KRSPEGKKK------------------------YRQGMK-
gi|198443286                  ------PDLXKD--------KRSPEGKKK------------------------YRQGXK-
gi|365758748                  ------PDLIKD--------KRSPEGKKK------------------------YRQGMK-
gi|918730937                  ------PDLIKD--------KRSPEGKKK------------------------YRQGMK-
gi|365988254                  ------PSVIVD--------KRSPEGKKK------------------------YRQGMK-
gi|366986531                  ------PSLIED--------KRSPQGKKN------------------------YRQGMK-
gi|50291221                   ------PSLIED--------KHSKEGKKS------------------------YRQGMK-
gi|50304755                   ------PELISD--------KSTPEGKKN------------------------YRTGMK-
gi|764014291                  ------PHLIAD--------KTTPEGKKN------------------------YRTGMK-
gi|156848079                  ------PESIQD--------KKSPEGKKK------------------------YRQGMK-
gi|693900222                  ------PHLIAD--------KTTPEGKKN------------------------YRTGMK-
gi|366999568                  ------PDKIED--------KKSNEGKKN------------------------YRTGMK-
gi|949378041                  ------PSLVTD--------KKTAEGKRN------------------------YRTGMK-
gi|444314463                  ------PELIED--------KTTKEGKKN------------------------YRMGMK-
gi|410079150                  ------PSLIED--------KKSDEGKRN------------------------YRKGMK-
gi|748548977                  ------PDLISD--------KSTLEGKKN------------------------YRTGMK-
gi|403216241                  ------PDKIQD--------KRAS--KKE------------------------YRTGMK-
gi|255716138                  ------PSLVTD--------KTTSEGKRN------------------------YRTGMK-
gi|761757622                  ------PSLVSD--------KTSAKGKKD------------------------YRTGMK-
gi|323346800                  ------PDLIKD--------KRSPEGKKK------------------------YRQGMK-
gi|754415075                  ------PSKIQD--------KKSDAGKKN------------------------YRAGMK-
gi|663445154                  ------PSKITE--------KKTPQGKKN------------------------YRAGMK-
gi|906317444                  ------PSKVVD--------KKTTLGKKN------------------------YRAGMK-
gi|800920985                  ------PIKLST-NT------KDADFKKN------------------------YRQGMK-
gi|254571537                  ------PYKITD--------KKSAEGKKN------------------------YRKGMK-
gi|584391433                  ------PLKIKR--KGLIS---TKEDKKN------------------------YRQGMK-
gi|955271927                  ------PTLIKK-NKG--K-DLSSEDKKN------------------------YRLGMK-
gi|45187477                   ------G-----------------------------------------------------
gi|260943794                  ------DICPAEIRSKKDGD-YTPEQKKK------------------------YRQGMK-
gi|45199159                   ------G-----------------------------------------------------
gi|908566958                  ------DICPATIRENKLGDNYTTEEKKR------------------------YRQGMK-
gi|302308409                  ------G-----------------------------------------------------
gi|448082291                  ------PAAIKK-SKE--G-ELSAAEKKK------------------------YRMGMK-
gi|241958798                  ------PSAIKEKYKGKDKKDMSAKDKKN------------------------YRLGMK-
gi|294657649                  ------PTLIKQ-NKG--K-DLSSEDKKN------------------------YRLGMK-
gi|190348988                  ------PHKIKT-AHG--A-NMSSDQKKL------------------------YRQGMK-
gi|238880024                  ------PSIIKEKYKGKDKKDMSAKDKKN------------------------YRLGMK-
gi|575516207                  ------PHLIKQ-RKG--K-DMSKEDKKN------------------------YRLGMK-
gi|703955516                  ------PSVIKEKYKGKDKKDMSAKDKKN------------------------YRLGMK-
gi|68487896                   ------PSVIKEKYKGKDKKDMSAKDKKN------------------------YRLGMK-
gi|146413316                  ------PHKIKT-AHG--A-NMSLDQKKL------------------------YRQGMK-
gi|723154877                  ------PSVIKEKYKGKDKKDMSAKDKKN------------------------YRLGMK-
gi|712676600                  ------PSVIKEKYKGKDKKDMSAKDKKN------------------------YRLGMK-
gi|703977004                  ------PSVIKEKYKGKDKKDMSAKDKKN------------------------YRLGMK-
gi|703973216                  ------PSVIKEKYKGKDKKDMSAKDKKN------------------------YRLGMK-
gi|703972944                  ------PSVIKEKYKGKDKKDMSAKDKKN------------------------YRLGMK-
gi|703956797                  ------PSVIKEKYKGKDKKDMSAKDKKN------------------------YRLGMK-
gi|703956201                  ------PSVIKEKYKGKDKKDMSAKDKKN------------------------YRLGMK-
gi|723187764                  ------PSVIKEKYKGKDKKDMSAKDKKN------------------------YRLGMK-
gi|448086826                  ------PAEIKK-SKD--G-ELSAAEKKK------------------------YRMGMK-
gi|448527861                  ------PHLIKE-RTNEGK-SMTPDDKKK------------------------YRAGMK-
gi|575516205                  ------PHLIKQ-RKG--K-DMSKEDKKN------------------------YRLGMK-
gi|363747930                  ------G-----------------------------------------------------
gi|523425303                  ------N-----------------------------------------------------
gi|578047832                  ------N-----------------------------------------------------
gi|255721839                  ------PITIKEKYQGKDKKEMSAKDKMN------------------------YRLGMK-
gi|149238668                  ------PQIIKQ-KSK-GN-SMTSEEKKN------------------------YRAGMK-
gi|578052315                  ------N-----------------------------------------------------
gi|459370892                  ------PVAIKEKYKGKDKKEMSLSEKKK------------------------YREGMR-
gi|354546245                  ------PHLIKE-KTNGGK-SMTTEDKKR------------------------YRAGMK-
gi|695111656                  ------PQIIKQFAKDEGR-SLTADEKKR------------------------YRQGMR-
gi|598065679                  ------PRAIKQKNKGKQL---STEDKKN------------------------YRAGMR-
gi|254584957                  ------N-----------------------------------------------------
gi|150866355                  ------PILIKKENKG---KELTKDQKKN------------------------YRLGMK-
gi|927377013                  ------PHLIKA------KGEMTPADKKK------------------------YRAGMK-
gi|367013044                  IQKLNEMS--------------------------------------------------K-
gi|813210367                  ----N-------------------------------------------------------
gi|501753967                  ----QPDGG---------------------------------------------------
gi|891585569                  ----KNQDS---------------------------------------------------
gi|968586505                  ----PAKGV---------------------------------------------------
gi|667789992                  ----PTKGV---------------------------------------------------
gi|213401389                  ----KNKNS---------------------------------------------------
gi|891559615                  ----KNKDS---------------------------------------------------
gi|968582336                  ----QTKGT---------------------------------------------------
gi|549055342                  ----AAIEAFEERVAGNG-----T-----------------------------YKKGPKE
gi|449142661                  ----QTKGT---------------------------------------------------
gi|748508179                  ----GETGRVYAEWKAKK-----DGESTAVVATDKGKGKGKGKGASNGDANGKKKSLEER
gi|385305654                  ---------------------------------------------------------MK-
gi|19112782                   ----KNKKL---------------------------------------------------
gi|582959209                  ----GETGRVCAAWKDRK-----NAAAGG------DKGKGKGKASANGGQKKGKKALEER
gi|759235081                  ----GLLDAAVELYAAEE-----AIKVKSVEVV----------DREALWQHEKLRDKMVK
gi|156052581                  ----GLLDMVCDTWDEEQ-----KNKSSG-----DDEKKAKNMTA-------QQRALEKK
gi|936525844                  ----GKYGA---------------------------------------------------
gi|759262477                  ----GLLDAAVDLYAAEE-----AIKLKSVEIV----------DREALWQHEKLRDKLVN
gi|629642072                  ----GLGPCAVSLFEAEK-----AVRLQI------NGEEVDAVSREGLWQNERVLQGLRT
                                                                                          

gi|6324083                    ------------TI----FGWFRWTGL-------KPGKE---------------------
gi|767252440                  ------------TI----FGWFRWTGL-------KPGKE---------------------
gi|767244309                  ------------TI----FGWFRWTGL-------KPGKE---------------------
gi|767235378                  ------------TI----FGWFRWTGL-------KPGKE---------------------
gi|190409215                  ------------TI----FGWFRWTGL-------KPGKE---------------------
gi|767227059                  ------------TI----FGWFRWTGL-------KPGKE---------------------
gi|767223693                  ------------TI----FGWFRWTGL-------KPGKE---------------------
gi|767243225                  ------------TI----FGWFRWTGL-------KPGKE---------------------
gi|767239873                  ------------TI----FGWFRWTGL-------KPGKE---------------------
gi|151944301                  ------------TI----FGWFRWTGL-------KRGKE---------------------
gi|767249886                  ------------TI----FGWFRWTGL-------KPGKE---------------------
gi|196049765                  ------------TI----FGWFRWTGL-------KPGKE---------------------
gi|321160031                  ------------TI----FGWFRWTGL-------KPGKE---------------------
gi|196049763                  ------------TI----FGWFRWTGL-------KPGKE---------------------
gi|365763470                  ------------TI----FGWFRWTGL-------KPGKE---------------------
gi|323303330                  ------------TI----FGWFRWTGL-------KPGKE---------------------
gi|198443286                  ------------TI----FGWFRWTGL-------KPGKE---------------------
gi|365758748                  ------------TI----FGWFRWTGL-------KPGKE---------------------
gi|918730937                  ------------TI----FGWFRWTGL-------KPGKE---------------------
gi|365988254                  ------------SF----FGWFKWTGK-------KPGKE---------------------
gi|366986531                  ------------SF----FGWFKWTGK-------KPGKE---------------------
gi|50291221                   ------------SF----FGWFKWTGK-------KPGKE---------------------
gi|50304755                   ------------TF----FAWFKWTGL-------KPGKE---------------------
gi|764014291                  ------------TF----FAWFKWTGL-------KPGKE---------------------
gi|156848079                  ------------SL----FGWFRWTGL-------KPGKE---------------------
gi|693900222                  ------------TF----FAWFKWTGL-------KPGKE---------------------
gi|366999568                  ------------SL----FAWFRWTGL-------KPGKE---------------------
gi|949378041                  ------------SF----FSWFKWTGI-------KPGKE---------------------
gi|444314463                  ------------SF----FGWFKWTGL-------KPGKE---------------------
gi|410079150                  ------------SF----FGWFKWTGL-------KPGKE---------------------
gi|748548977                  ------------TF----FAWFRWTGL-------RPGKE---------------------
gi|403216241                  ------------TL----FGWFRWTGL-------KPGKE---------------------
gi|255716138                  ------------SF----FSWFKWTGL-------KPGKE---------------------
gi|761757622                  ------------SF----FSWFMWTGL-------KIGKE---------------------
gi|323346800                  ------------TI----FGWFRWTGL-------KPGKE---------------------
gi|754415075                  ------------SF----FGWFKWTGR-------KPGKE---------------------
gi|663445154                  ------------SF----FGFFKWTGR-------KPGKE---------------------
gi|906317444                  ------------SF----FGWFRWTGR-------KPGKE---------------------
gi|800920985                  ------------TF----FAWFGWTGL-------KHGKE---------------------
gi|254571537                  ------------TF----FAWFSWTGK-------KAGKE---------------------
gi|584391433                  ------------SF----FAWFSWTGM-------RPGKE---------------------
gi|955271927                  ------------SF----FSWFSWTGT-------KPGKE---------------------
gi|45187477                   ------------TF----FAWFRWTGE-------RPGEE---------------------
gi|260943794                  ------------SF----FAWFEWTGT-------KPSKE---------------------
gi|45199159                   ------------TF----FAWFRWTGE-------RPGEE---------------------
gi|908566958                  ------------SL----FAWFEWTGK-------KPNKE---------------------
gi|302308409                  ------------TF----FAWFRWTGE-------RPGEE---------------------
gi|448082291                  ------------SF----FAWFAWTGK-------KPGKE---------------------
gi|241958798                  ------------SF----FSWFNWTGE-------KPGKE---------------------
gi|294657649                  ------------SF----FSWFNWTGT-------KPGKE---------------------
gi|190348988                  ------------SF----FAFFAWTGK-------KPGKE---------------------
gi|238880024                  ------------SF----FSWFNWTGE-------KPGKE---------------------
gi|575516207                  ------------SF----FSWFSWTGK-------KPGKE---------------------
gi|703955516                  ------------SF----FSWFNWTGE-------KPGKE---------------------
gi|68487896                   ------------SF----FSWFNWTGE-------KPGKE---------------------
gi|146413316                  ------------SF----FAFFAWTGK-------KPGKE---------------------
gi|723154877                  ------------SF----FSWFNWTGE-------KPGKE---------------------
gi|712676600                  ------------SF----FSWFNWTGE-------KPGKE---------------------
gi|703977004                  ------------SF----FSWFNWTGE-------KPGKE---------------------
gi|703973216                  ------------SF----FSWFNWTGE-------KPGKE---------------------
gi|703972944                  ------------SF----FSWFNWTGE-------KPGKE---------------------
gi|703956797                  ------------SF----FSWFNWTGE-------KPGKE---------------------
gi|703956201                  ------------SF----FSWFNWTGE-------KPGKE---------------------
gi|723187764                  ------------SF----FSWFNWTGE-------KPGKE---------------------
gi|448086826                  ------------SF----FAWFVWTGK-------KPGKE---------------------
gi|448527861                  ------------SF----FSWFAWTGM-------KPGKE---------------------
gi|575516205                  ------------SF----FSWFSWTGK-------KPGKE---------------------
gi|363747930                  ------------SF----FQWFQWTGE-------HPEEE---------------------
gi|523425303                  ------------QF----FDWFKWEGL-------GDKGE---------------------
gi|578047832                  ------------QF----FDWFKWEGL-------GDKGE---------------------
gi|255721839                  ------------SF----FSWFRWTGK-------KPGKE---------------------
gi|149238668                  ------------SF----FAWFAWTGE-------KPGKE---------------------
gi|578052315                  ------------QF----FDWFKWEGL-------GDKGE---------------------
gi|459370892                  ------------SF----FSFFNWTGE-------KPGKE---------------------
gi|354546245                  ------------SF----FSWFAWTGK-------KPGKE---------------------
gi|695111656                  ------------SF----FAFWGWTGR-------KAGKE---------------------
gi|598065679                  ------------SF----FAWFQWTGE-------KPGKE---------------------
gi|254584957                  ------------RF----FDWFQWQGL-------DDKGE---------------------
gi|150866355                  ------------SF----FSWFAWTGE-------KSGKE---------------------
gi|927377013                  ------------STDTARISLY--------------------------------------
gi|367013044                  ---------MKRAA-IAIVKGNSFNSN---------------------------------
gi|813210367                  ----------AGSF----FHFFSWTG------------------N--GKDKFP-------
gi|501753967                  ----------RPSF----FSFFAWTG------------------G-EEDVFLQ-------
gi|891585569                  ----------PPNF----FDYFRWTG------------------E-EHDDDFD-------
gi|968586505                  ----------APSF----FTWFSWTG------------------EGNNDVFED-------
gi|667789992                  ----------APSF----FTWFLWTG------------------E-NNDIFED-------
gi|213401389                  ----------PPGF----FDFFEWTG------------------E-EDREEFD-------
gi|891559615                  ----------PPNF----FDYFRWTG------------------E-EEEDDFD-------
gi|968582336                  ----------APSF----FTWFSWTG------------------K-ENDIFED-------
gi|549055342                  EALLALLMKQPSTF----FNWFSYSGV------------HLALGEEPQDDEEAEKSPVEP
gi|449142661                  ----------APSF----FTWFSWTG------------------K-ENDIFED-------
gi|748508179                  ---LSG---GQPSF----FTWFSWVG-------KGTDYDGTQDEDEDEDDEDEDDG--DL
gi|385305654                  ------------SF----FAFFSWTGK-------RPGKE---------------------
gi|19112782                   ----------PPNF----FDYFQWTG------------------E-EEDDDFD-------
gi|582959209                  ---LAG---GQPSF----FTWFAWVG-------KGAWIDD-EEEAEEEDDEEGENE--DL
gi|759235081                  ---LDETDEDQPSF----FNWFGFRGAIDSSAPKKEGENGAGNGAEDSDDDVEEMLEVEI
gi|156052581                  ---MANTSMGGLSF----FAWFGFIGR-RITRKKGKKVTEPEDDEDEEDEELGMSL--EI
gi|936525844                  ---------STNSF----FNWFRFAG----------------------DGPGD-------
gi|759262477                  ---LDENDEDQPSF----FNFFGFRGAIDLPAPKKEGENGAGDDAEDSDEDVEGMLEVEV
gi|629642072                  ---MEELGEERLGF----FAWFYYRGV-DLSA--PHAGADGQEAEEDDAESDDGLRDVEI
                                                                                          

gi|6324083                    FPHGDSLASLFSEEIYPFCVKYYA--------------EAQRDL-E--DEE----GE--S
gi|767252440                  FPHGDSLASLFSEEIYPFCVKYYA--------------EAQRDL-E--DEE----GE--S
gi|767244309                  FPHGDSLASLFSEEIYPFCVKYYA--------------EAQRDL-E--DEE----GE--S
gi|767235378                  FPHGDSLASLFSEEIYPFCVKYYA--------------EAQRDL-E--DEE----GE--F
gi|190409215                  FPHGDSLASLFSEEIYPFCVKYYA--------------EAQRDL-E--DEE----GE--S
gi|767227059                  FPHGDSLASLFSEEIYPFCVKYYA--------------EAQRDL-E--DEE----GE--S
gi|767223693                  FPHGDSLASLFSEEIYPFCVKYYA--------------EAQRDL-E--DEE----GE--S
gi|767243225                  FPHGDSLASLFSEEIYPFCVKYYA--------------EAQRDL-E--DEE----GE--S
gi|767239873                  FPHGDSLASLFSEEIYPFCVKYYA--------------EAQRDL-E--DEE----GE--S
gi|151944301                  FPHGDSLASLFSEEIYPFCVKYYA--------------EAQRDL-E--DEE----GE--S
gi|767249886                  FPHGDSLASLFSEEIYPFCVKYYA--------------EAQRDL-E--DEE----GE--S
gi|196049765                  FPHGDSLASLFSEEIYPFCVKYYA--------------EAQRDL-E--DEE----GE--S
gi|321160031                  FPHGDSLASLFSEEIYPFCVKYYA--------------EAQRDL-E--DEE----GE--S
gi|196049763                  FPHGDSLASLFSEEIYPFCVKYYA--------------EAQRDL-E--DEE----GE--S
gi|365763470                  FPHGDSLASLFSEEIYPFCVKYYA--------------EAQRDL-E--DEE----GE--S
gi|323303330                  FPHGDSLASLFSEEIYPFCVKYYA--------------EAQRDL-E--DEE----GE--S
gi|198443286                  FPHGDSLASLFSEEIYPFCVKYYA--------------EAQRDL-E--DEE----GE--S
gi|365758748                  FPHGDSLASLFSEEIYPFCVKYYT--------------EAQRDL-E--DEE----GE--S
gi|918730937                  FPHGDSLASLFSEEIYPFCVKYYT--------------EAQRDL-E--DEE----GE--S
gi|365988254                  FPHGDDLAVLISEDLYPYCVKYYT--------------EAQRDL-E--DEN---------
gi|366986531                  FPHGEDLASLLCDDIYPYCVKYYT--------------EAQRDL-E--DEY---------
gi|50291221                   FPHGDSLATLFSEDIYPYCVKYYT--------------EAQRDL-E--DEE---------
gi|50304755                   FPNGDALANLFNEELYPYCVKYYT--------------EAQRDV-M--DES---------
gi|764014291                  FPNGDSLANLFNEELYPYCVKYYT--------------EAQRDV-I--DES---------
gi|156848079                  FPHGDSFAELIVDDLYPYCVKYYT--------------EAHRDL-E--DEN----DD--S
gi|693900222                  FPNGDSLANLFNEELYPYCVKYYT--------------EAQRDV-I--DES---------
gi|366999568                  FPHGDSFVTLFVEDLYPYCVKYYT--------------EAQRDL-E--DEN----DD--T
gi|949378041                  FPNGDGLALLISEDLYPNCTKYYT--------------EAQIDL-E--EEN---------
gi|444314463                  FPHGDGLIQLIVDDLYPYCVRYYT--------------EAQRDL-A--DEA----SD--S
gi|410079150                  FPHGDSFATLFSEDLYPYCVKYYT--------------EAQRDL-E--DEA---------
gi|748548977                  FPNGDSLANLFNEELYPYCVKYYT--------------EAQRDV-M--DES---------
gi|403216241                  FPNGESLAELFANDLYPYCVKYYI--------------EAQRDL-A--DEM----SD--S
gi|255716138                  FPNGDGLASLISEDLYPNCTKYYT--------------EAQIDL-E--EEN---------
gi|761757622                  FSNGDGFANLLTDDIFPNSTKYYT--------------EAQVDL-E--DEN---------
gi|323346800                  FPHGDSLASLFSEEIYPFCVKYYA--------------EAQRDL-E--DEE----GE--S
gi|754415075                  FPSGDDFARLFSEEIFPYAVKYYT--------------EAQRDG-L--EEE----ED--S
gi|663445154                  FPNGDDLARLFADDLFPSAVKYYT--------------EAQRDG-L--EEE----VD--S
gi|906317444                  FPNGDDFARLFADDIFPSAVLYYT--------------EAQRDG-L--EEE----ME--S
gi|800920985                  FPNGDGLANLFMEDIYPHCLKHYI--------------EA-KRDIE--DER--G--A---
gi|254571537                  FRSGEELTRALVEDIFPYSTKYYT--------------QACLTG-Q--IEG----DS--S
gi|584391433                  FRSGEDLTRLIIDDIFPDSVKYYT--------------DAMSADLEDADDD----EE--V
gi|955271927                  FRSGDDLTRLVIDDLFPYAVKYYT--------------EALPG-----DEL---DDE-DS
gi|45187477                   FANGDELARLFSEELFPYCVRYYA--------------EAQRDV-E--EEE---EEE-EE
gi|260943794                  FRSGEDLTRLILDDLFPNAVRYYA--------------EALKND-Q--ESE--EDSS-EG
gi|45199159                   FANGDELARLFSEELFPYCVRYYA--------------EAQRDV-E--EEE---EEE-EE
gi|908566958                  FRSGEDLARMIVDDLFPNAVHYYS--------------EAMNND-Q--ESE-AEDSS-EG
gi|302308409                  FANGDELARLFSEELFPYCVRYYA--------------EAQRDV-E--EEE---EEE-EE
gi|448082291                  FRNGEELARLIAEDIYPYAVKYYS--------------EALPG-----HGE---SEE-DS
gi|241958798                  FRNGEDLATLLSEDLYLNALKYYI--------------IALSPD-E--DDD-ANDEE-DT
gi|294657649                  FRSGDELTRLIIDDLFPYAVKYYT--------------EALPG-----DGL---DDE-DS
gi|190348988                  FRNGEELARLIVDDVYPYAVKYYT--------------EALRG---------DDDDE-FT
gi|238880024                  FRNGEDLATLLSEDLYLNALKYYI--------------IALSPD-E--DDD-ANDEE-DT
gi|575516207                  FRDGEDLTRLITDDLFPYAVKYYT--------------EALPG-----A---DNDDA-DT
gi|703955516                  FRNGEDLATLLSEDLYLNALKYYI--------------IALSPD-E--DDD-ANDEE-DT
gi|68487896                   FRNGEDLATLLSEDLYLNALKYYI--------------IALSPD-E--DDD-ANDEE-DT
gi|146413316                  FRNGEELARLIVDDVYPYAVKYYT--------------EALRG---------DDDDE-FT
gi|723154877                  FRNGEDLATLLSEDLYLNALKYYI--------------IALSPD-E--DDD-ANDEE-DT
gi|712676600                  FRNGEDLATLLSEDLYLNALKYYI--------------IALSPD-E--DDD-ANDEE-DT
gi|703977004                  FRNGEDLATLLSEDLYLNALKYYI--------------IALSPD-E--DDD-ANDEE-DT
gi|703973216                  FRNGEDLATLLSEDLYLNALKYYI--------------IALSPD-E--DDD-ANDEE-DT
gi|703972944                  FRNGEDLATLLSEDLYLNALKYYI--------------IALSTD-E--DDD-ANDEE-DT
gi|703956797                  FRNGEDLATLLSEDLYLNALKYYI--------------IALSPD-E--DDD-ANDEE-DT
gi|703956201                  FRNGEDLATLLSEDLYLNALKYYI--------------IALSPD-E--DDD-ANDEE-DT
gi|723187764                  VRNGEDLATLLSEDLYLNALKYYI--------------IALSPD-E--DDD-ANDEE-DT
gi|448086826                  FRNGEELARLIADDIYPYAVKYYS--------------EALPG-----HGE---SEE-DS
gi|448527861                  FRNGEDLANLISEDIFVNALKYYI--------------VALSNESG--EED--SDED-DS
gi|575516205                  FRDGEDLTRLITDDLFPYAVKYYT--------------EALPG-----A---DNDDA-DT
gi|363747930                  FANGDELARLFSEELYPYCVRYYA--------------EAQRDV-E--EEE---------
gi|523425303                  FPNGDGLALLFAEEIYPLCVKFYT--------------QAQSDV-A--DEE---SSE-ES
gi|578047832                  FPNGDGLALLFAEEIYPLCVKFYT--------------QAQSDV-A--DEE---SSE-ES
gi|255721839                  FRNGDEVANLLV-DLFLNGVKFYI--------------LGLNES-E--GDD---EEL-DS
gi|149238668                  FRNGEDLTNLITEDIFVNALKYYI--------------VALSNDSE--DGE--DDEE-DS
gi|578052315                  FPNGDGLALLFAEEIYPLCVKFYT--------------QAQSDV-A--DEE---SSE-ES
gi|459370892                  FRYGEEIANLIVDDLYLNALKYYI--------------LALSDE-G--DEE---EEI-DS
gi|354546245                  FRNGEDLANLIADDIFVNALKYYI--------------VALSNESG--EED--SEEEEDT
gi|695111656                  FRSGEELATLIADTIFPIALDFYT-------------MASVND-VQ--DGD--SEDQ---
gi|598065679                  FRNGEDLTNL--------------------------------------------------
gi|254584957                  FPNGDELARLIADEIYPLCVKFYT--------------EAQRDV-A--DED---SDE-ES
gi|150866355                  FRSGEDLTRLIVDDLFLNALKYYV--------------LALPNE-D--EDD-QSDEE-DS
gi|927377013                  ------------------------------------------------------------
gi|367013044                  ------------------------------------------------------------
gi|813210367                  ---GEELAVVIAEDMYPNALKYYT--------------EAVNEDEED-FDE-----E---
gi|501753967                  ---GEEVALILADEVYPDALKTWT--------------DAQNVDSED-DSD---MGS---
gi|891585569                  ---GASLTIFLAEDLFPNAVKYFT--------------EAMTEE-AS-DEE----GS---
gi|968586505                  ---GEELAIFIAEDLYPNAVKYFT--------------DALQENEEE-DED----AE---
gi|667789992                  ---GEELAIFIAEDLYPNAVKYFT--------------DALQENEE--NDD----EE---
gi|213401389                  ---GAELAIFLAEDLFPNAVKYFT--------------ETMSEELGD-DDE----SS---
gi|891559615                  ---GASLTIFLAEDLFPNAVKYFT--------------EAMTEE-AS-DEE----GS---
gi|968582336                  ---GEELAIFIAEDLYPNAVKYFT--------------DALQENEE--NED----EE---
gi|549055342                  FAFGDEIAISFAEDVYPSAVKYFT--------------TSLEDEDED-EDD----ED---
gi|449142661                  ---EEELAIFIAEDLYPNAVKYFT--------------DALQENEE--NED----EE---
gi|748508179                  FNHGDELALTLADDIYPNAIKYFL--------------ESLTGDQDS-DDE---MSV---
gi|385305654                  YRYGEELAEMFSEDIFPLAVDYYT--------------LAAPG-----LNENDDNDD-DD
gi|19112782                   ---GATLTIFLAEDLFPNAVKYFT--------------EAMTEE-AS-DED----ES---
gi|582959209                  FNHGDELALTIADDVYPNAIKYFL--------------ESLNADSDEVDSD---MSV---
gi|759235081                  FPAGEEIAIALAEEVWSDAMDYFMSAQDDLPDGEDLDMEDDEDDE---------------
gi|156052581                  FPDGDELAIAITEDLWPGAIKYFT--------------AA--QEQDA-------LSD---
gi|936525844                  YAGGDEVALTISEVVFPEAEKLYI--------------AGMGKDGDD-DDE---DDE---
gi|759262477                  FPPGEEVAIALAEEVWSDAMDYFMSAQDDFPNGEDLDMEDDEDDEDD-EDD---------
gi|629642072                  YPDGYDLANFLAEHLWEDAVDIYV--------------EALKPPESDLDDE----TR---
                                                                                          

gi|6324083                    GLSADGDSEDDDGSLGEV--------------DLPLSD--E-----------------EP
gi|767252440                  GLSADGDSADDDGSLGEV--------------DLPLSD--E-----------------EP
gi|767244309                  RLSADGDSEDDDGSLGEV--------------DLPLSD--E-----------------EP
gi|767235378                  GLSADGDSEDDDGSLGEV--------------DLPLSD--E-----------------EP
gi|190409215                  GLSADGDSEDDDGSLGEV--------------DLPLSD--E-----------------EP
gi|767227059                  GLSADGNSEDDDGSLGEV--------------DLPLSD--E-----------------EP
gi|767223693                  GLSADGDSEDDDGSLGEV--------------DLPLSD--E-----------------EP
gi|767243225                  GLSADGDSEDDDGSLGEV--------------DLPLSD--E-----------------EP
gi|767239873                  GLSADGDSEDDDGSLGEV--------------DLPLSD--E-----------------EP
gi|151944301                  GLSADGDSEDDDGSLGEV--------------DLPLSD--E-----------------EP
gi|767249886                  GLSADGNSEDDDGSLGEV--------------DLPLSD--E-----------------EP
gi|196049765                  GLSADGDSEDDDGSLGEV--------------DLPLSD--E-----------------EP
gi|321160031                  GL----------------------------------------------------------
gi|196049763                  GLSADGDSEDDDGSLGEV--------------DLPLSD--E-----------------EP
gi|365763470                  GLSADGDSEDDDGSLGEV--------------DLPLSD--E-----------------EP
gi|323303330                  GLSADGDSEDDDGSLGEV--------------DLPLSD--E-----------------EP
gi|198443286                  GL----------------------------------------------------------
gi|365758748                  GLSADDDGEDDDGSLGEV--------------DLPLSD--E-----------------EP
gi|918730937                  GLSAADD-DDDEGSLGEV--------------DLPMSD--ADSDANADA---------EP
gi|365988254                  -----NDSDEDSS-EEPL--------------DLPGNE--EDDDDAEQV---------EE
gi|366986531                  -----SDSEDDNSDEEPL--------------DLPKPE--GEDEDGE-------------
gi|50291221                   -----EDDSEDNSSEEPL--------------DLE-VE--SESE--------------ES
gi|50304755                   ----DGDS-EDD-SDAPL--------------DLDLEE-VNDEEGSD-S---------KH
gi|764014291                  ----EADTDEED-SDQPL--------------KLDLNG-SESEEESE-T---------GP
gi|156848079                  D-------SE---SEGEL--------------DL-SDD--EG------N---------EN
gi|693900222                  ----EADTDEED-SDQPL--------------KLDLNG-SESEEESE-T---------GP
gi|366999568                  G-------SEGHSSEGEL--------------EL-END--D-----------------EP
gi|949378041                  ----VDED--DE-SDEPL--------------EAGFSD-REPERDGE-G---------EE
gi|444314463                  G-------SS---EDEPL--------------DL-QE-----------------------
gi|410079150                  -----SDSDYD-SAEEPL--------------DIDNEE--SEND--------------EP
gi|748548977                  ----DTDS-EDD-SDAAL--------------DVDVE---EREDDSD-S---------KP
gi|403216241                  D-------NDD-SAEEPL--------------ELPSDD--DE------V---------QD
gi|255716138                  ----VDED--DE-SDEPL--------------QLESSD-GEPEDCDG-K---------QK
gi|761757622                  ----IDDE--DI-SDGPI--------------EMDSEESGSNGSSDE-T---------GT
gi|323346800                  GLSADGDSEDDDGSLGEV--------------DLPLSD--E-----------------EP
gi|754415075                  DASEPLDLSDEEGDSRGT--------------KRKHEE-DDE------------------
gi|663445154                  DASEPLDLSEDES--KGT--------------KRKRDD-DEDEDEM--------------
gi|906317444                  DASEPLDLSDSENVPRGL--------------KRKNSE-C--------------------
gi|800920985                  --------SDSEVEDEEE--------------DID-----------------RFNMSVME
gi|254571537                  --SEELDVSDEEVDEKDE--------------EEEEEE-EEEHRTKK------------P
gi|584391433                  SSSDELDLSEDEDDGAPKRPIEDD-VEETSAKKLKSP-----------------------
gi|955271927                  SEGEELDISEEDDDENDK--------------IQKDVSDSK-------------KRAAKL
gi|45187477                   -------------EE-DM--------------Y---------------------------
gi|260943794                  -------------EELDV--------------SDTEPAQKK-------------------
gi|45199159                   -------------EE-DM--------------Y---------------------------
gi|908566958                  -------------EELDL--------------SEDEPDKKK-------------------
gi|302308409                  -------------EE-DM--------------Y---------------------------
gi|448082291                  SEGEELDLSESED---EA--------------DSKQVSTSR-------------KRQRSD
gi|241958798                  TEGEELDLSDDDVEEQEL--------------SKKRPLEGEE---------------EEE
gi|294657649                  SEGEELDISEEDDDEGET--------------SQQDATNSK-------------KRTAKV
gi|190348988                  SEGEELDISD---SD--------------------SDEPSK-------------KKTKTT
gi|238880024                  TEGEELDLSDDDVEEPEL--------------PKKRTLE------------------EEE
gi|575516207                  SDPEELDLEDDEEEE-EE--------------EEEEDEDSK-------------RKPEDQ
gi|703955516                  TEGEELDLSDDDVEESEL--------------PKKRTLE------------------EEE
gi|68487896                   TEGEELDLSDDDVEESEL--------------PKKRTLE------------------EEE
gi|146413316                  SEGEELDISD---SD--------------------SDEPSK-------------KKTKTT
gi|723154877                  TEGEELDLSDDDVEEPEL--------------PNKRTLE------------------EEE
gi|712676600                  TEGEELDLSDDDVEEPEL--------------PNKRTLE------------------EEE
gi|703977004                  TEGEELDLSDDDVEEPEL--------------PNKRTLE------------------EEE
gi|703973216                  TEGEELDLSDDDVEEPEL--------------PNKRTLE------------------EEE
gi|703972944                  TEGEELDLSDDDVEEPEL--------------PNKRTLE------------------EEE
gi|703956797                  TEGEELDLSDDDVEEPEL--------------PNKRTLE------------------EEE
gi|703956201                  TEGEELDLSDDDVEEPEL--------------PNKRTLE------------------EEE
gi|723187764                  TEGEELDLSDDDVEEPEL--------------PNKRTLE------------------EEE
gi|448086826                  SEGEELDLSESED---EV--------------DSKQASTSR-------------KRQRSD
gi|448527861                  SEGEELDLSDIEVEDK--------------------------------------KRALEA
gi|575516205                  SDPEELDLEDDEEEE-EE--------------EEEEDEDSK-------------RKPEDQ
gi|363747930                  ----------------DM--------------Y---------------------------
gi|523425303                  -------------SEPEL--------------L---------------------------
gi|578047832                  -------------SEPEL--------------L---------------------------
gi|255721839                  SEGEELDISDDDDDDNE---------------------EP--------------------
gi|149238668                  TEGEELDLSEEEEQEEEE--------------EEDEEEGQQDRAEARLSSSKGLKRLSDD
gi|578052315                  -------------SEPEL--------------L---------------------------
gi|459370892                  SEGEELDLSDDDEEE-----------------------E---------------------
gi|354546245                  SEGEELDLSDVEVEGK--------------------------------------KRTLGD
gi|695111656                  ISGEELDLSETEDPSEPM--------------YKKQKI----------------------
gi|598065679                  ------------------------------------------------------------
gi|254584957                  -------------SEPEL--------------L---------------------------
gi|150866355                  SEGEELDLSEEEDVDTG-----------------KR------------------------
gi|927377013                  ------------------------------------------------------------
gi|367013044                  ------------------------------------------------------------
gi|813210367                  -----EGLEDDEEE-----------------EGEDEEDDKEAE---K-------------
gi|501753967                  -----VDIESGDED-----------------DAE------EDDGEQQ-------------
gi|891585569                  -----VDLEEEDDD-----------------DDEGEGEDEAAQGDNQ-------------
gi|968586505                  -----IDLETENGD-----------------ETS------ESE-----------------
gi|667789992                  -----IDLENENGD-----------------NIS------EEE-----------------
gi|213401389                  -----VDLEEDEEE-----------------EDD---EDEASE-----------------
gi|891559615                  -----VDLEEEEDD-----------------DDE------AAEGENQ-------------
gi|968582336                  -----IDLENENGD-----------------NIS------EEE-----------------
gi|549055342                  -----IDIDSDDDD-----------------EEDSHANCSGKHGHSH-------------
gi|449142661                  -----IDLENENGD-----------------NIS------EEE-----------------
gi|748508179                  -----SELDSDEE------------IVVIGGEEYD-SEEENIGGSS--RIKRADITLESD
gi|385305654                  SSSEELDVES---EE-EE--------------SXNNENPAK-------------KKARTN
gi|19112782                   -----VDLEEDEEE-----------------EDE---EDEEGDEEKQ-------------
gi|582959209                  -----SELDDEDDEGEEDSDDEDGVLHVIGGEEEDDSEDDGIGGSSSARVKRHDITLSDD
gi|759235081                  -----------EDD-----------------DDVP-------DLIPA-------------
gi|156052581                  -----ADFESDDDE-----------------DELNEAERPIKKQRSS-------------
gi|936525844                  -----LEDEYDVGS-----------------DDE--------------------------
gi|759262477                  --------EDDEDD-----------------EDVP-------ELVPA-------------
gi|629642072                  -----DTLDDEISNSTKTS--------LPSSKEVGLSLAARTDGETT----RNGMP-NET
                                                                                          

gi|6324083                    ------SSKKRKV----
gi|767252440                  ------SSKKRKV----
gi|767244309                  ------SSKKRKV----
gi|767235378                  ------SSKKRKV----
gi|190409215                  ------SSKKRKV----
gi|767227059                  ------SSKKRKV----
gi|767223693                  ------SSKKRKV----
gi|767243225                  ------SSKKRKV----
gi|767239873                  ------SSKKRKV----
gi|151944301                  ------SSKKRKV----
gi|767249886                  ------SSKKRKV----
gi|196049765                  ------SS---------
gi|321160031                  -----------------
gi|196049763                  ------SS---------
gi|365763470                  ------SSKKRKV----
gi|323303330                  ------SSKKRKV----
gi|198443286                  -----------------
gi|365758748                  ------GSKKRKV----
gi|918730937                  ------SSKKRKV----
gi|365988254                  EENDPARKKLRRA----
gi|366986531                  --SDKLASKKRRV----
gi|50291221                   ------DKKRRKI----
gi|50304755                   ------LNKKTKLQ---
gi|764014291                  ------PQKKVKV----
gi|156848079                  ------EPKRRKL----
gi|693900222                  ------PQKKVKV----
gi|366999568                  ------PAKKTKI----
gi|949378041                  ------NVKRRKL----
gi|444314463                  -----------------
gi|410079150                  ------PKKKSKI----
gi|748548977                  ------LSKKTKLQ---
gi|403216241                  ------HSKKRRLE---
gi|255716138                  ------SVKRRKV----
gi|761757622                  ------SSKKRKL----
gi|323346800                  ------SSKKRKV----
gi|754415075                  -----------------
gi|663445154                  -----------------
gi|906317444                  -----------------
gi|800920985                  NDDEEPATKKVKNKST-
gi|254571537                  RIN--------------
gi|584391433                  -----------------
gi|955271927                  TDQP---SKKKK-----
gi|45187477                   -----------------
gi|260943794                  -------HKSE------
gi|45199159                   -----------------
gi|908566958                  -------QKVDETQ---
gi|302308409                  -----------------
gi|448082291                  SDEETVSSKKQK-----
gi|241958798                  EVENERNAKKSK-----
gi|294657649                  DDQP---SKKKK-----
gi|190348988                  -----------------
gi|238880024                  ---NEHATKKSK-----
gi|575516207                  LGAD---SKRQK-----
gi|703955516                  ---NEHATKKSK-----
gi|68487896                   ---NEHATKKSK-----
gi|146413316                  -----------------
gi|723154877                  EEKNEHATKKSK-----
gi|712676600                  EEENEHATKKSK-----
gi|703977004                  EEENEHATKKSK-----
gi|703973216                  EEENEHATKKSK-----
gi|703972944                  EEKNEHATKKSK-----
gi|703956797                  EEENEHATKKSK-----
gi|703956201                  EEKNEHATKKSK-----
gi|723187764                  EEKNEHATKKSK-----
gi|448086826                  SDEENVSSKKQK-----
gi|448527861                  DVDEGHQAKKLK-----
gi|575516205                  LGAD---SKRQK-----
gi|363747930                  -----------------
gi|523425303                  -----------------
gi|578047832                  -----------------
gi|255721839                  ------AAKRAKTE---
gi|149238668                  NANEETQNKKQK-----
gi|578052315                  -----------------
gi|459370892                  ----ENPTKKRKL----
gi|354546245                  DIVDAPCEKKVKQSSSV
gi|695111656                  -----------------
gi|598065679                  -----------------
gi|254584957                  -----------------
gi|150866355                  -----------------
gi|927377013                  -----------------
gi|367013044                  -----------------
gi|813210367                  -E---QPKKKKARTA--
gi|501753967                  -D---GPQKKKARTS--
gi|891585569                  -E---PPSKKSKK----
gi|968586505                  ------PPKKKAKT---
gi|667789992                  ------PPKKKTRL---
gi|213401389                  -K---PPAKRSRKSD--
gi|891559615                  -E---PPSKKSKK----
gi|968582336                  ------PSKKRTKL---
gi|549055342                  -SHDGEPAKKKARK---
gi|449142661                  ------PSKKRTKL---
gi|748508179                  DE-DESSARRKRVKK--
gi|385305654                  -----------------
gi|19112782                   -E---PPSKKSKKSN--
gi|582959209                  EEEDEGSSRRKRVKK--
gi|759235081                  -E-DARPSKRQRKD---
gi|156052581                  -----------------
gi|936525844                  -----PPKKRVKSSD--
gi|759262477                  -E-DARPSKRQRKD---
gi|629642072                  AE-GARPGKKRRRS---
                                               
