# Supplementary material for: The histone chaperone Vps75 forms multiple oligomeric assemblies capable of mediating exchange between histone H3–H4 tetramers and Asf1–H3–H4 complexes
Source: Nucleic Acids Res. 2016 Apr 1;44(13):6157–72. doi: 10.1093/nar/gkw209 (PMC5291247; doi:10.1093/nar/gkw209)
Supplement: SUPPLEMENTARY DATA [file supp_gkw209_nar-03698-m-2015-File011.zip › Symmetric_Vps75_tetramer.pdb]

ATOM      1  N   GLU C  10      15.276 -18.422 108.620  1.00149.45           N  
ATOM      2  CA  GLU C  10      13.814 -18.452 108.778  1.00151.25           C  
ATOM      3  C   GLU C  10      13.161 -17.400 107.846  1.00151.34           C  
ATOM      4  O   GLU C  10      12.373 -17.668 106.903  1.00154.68           O  
ATOM      5  CB  GLU C  10      13.499 -18.213 110.268  1.00160.74           C  
ATOM      6  CG  GLU C  10      14.555 -17.469 111.096  1.00158.58           C  
ATOM      7  CD  GLU C  10      15.801 -18.221 111.618  1.00149.09           C  
ATOM      8  OE1 GLU C  10      15.864 -19.462 111.574  1.00139.75           O  
ATOM      9  OE2 GLU C  10      16.740 -17.544 112.112  1.00129.90           O1-
ATOM     10  N   HIS C  11      13.537 -16.179 108.118  1.00147.65           N  
ATOM     11  CA  HIS C  11      13.166 -15.042 107.283  1.00151.32           C  
ATOM     12  C   HIS C  11      13.816 -15.230 105.866  1.00160.05           C  
ATOM     13  O   HIS C  11      13.249 -14.986 104.812  1.00160.33           O  
ATOM     14  CB  HIS C  11      13.592 -13.757 108.103  1.00152.34           C  
ATOM     15  CG  HIS C  11      14.674 -14.051 109.111  1.00174.03           C  
ATOM     16  CD2 HIS C  11      14.665 -14.156 110.468  1.00179.75           C  
ATOM     17  ND1 HIS C  11      15.961 -14.359 108.719  1.00191.24           N  
ATOM     18  CE1 HIS C  11      16.703 -14.618 109.780  1.00194.01           C  
ATOM     19  NE2 HIS C  11      15.942 -14.497 110.855  1.00189.82           N  
ATOM     20  N   ALA C  12      15.077 -15.575 105.873  1.00162.57           N  
ATOM     21  CA  ALA C  12      15.889 -16.089 104.772  1.00164.20           C  
ATOM     22  C   ALA C  12      15.163 -17.118 103.937  1.00157.04           C  
ATOM     23  O   ALA C  12      15.007 -16.990 102.717  1.00154.10           O  
ATOM     24  CB  ALA C  12      17.155 -16.739 105.376  1.00166.41           C  
ATOM     25  N   LYS C  13      14.771 -18.182 104.611  1.00155.66           N  
ATOM     26  CA  LYS C  13      14.045 -19.283 103.974  1.00153.78           C  
ATOM     27  C   LYS C  13      12.812 -18.733 103.265  1.00149.88           C  
ATOM     28  O   LYS C  13      12.523 -19.060 102.097  1.00148.70           O  
ATOM     29  CB  LYS C  13      13.594 -20.340 105.033  1.00156.95           C  
ATOM     30  CG  LYS C  13      14.535 -21.526 105.195  1.00161.45           C  
ATOM     31  CD  LYS C  13      13.922 -22.636 106.058  1.00163.52           C  
ATOM     32  CE  LYS C  13      12.953 -23.489 105.261  1.00163.98           C  
ATOM     33  NZ  LYS C  13      13.684 -24.482 104.432  1.00175.41           N1+
ATOM     34  N   ALA C  14      12.100 -17.881 104.001  1.00155.48           N  
ATOM     35  CA  ALA C  14      10.881 -17.259 103.485  1.00154.15           C  
ATOM     36  C   ALA C  14      11.139 -16.447 102.201  1.00146.78           C  
ATOM     37  O   ALA C  14      10.453 -16.601 101.186  1.00146.87           O  
ATOM     38  CB  ALA C  14      10.268 -16.347 104.540  1.00158.31           C  
ATOM     39  N   PHE C  15      12.130 -15.572 102.279  1.00144.89           N  
ATOM     40  CA  PHE C  15      12.483 -14.725 101.148  1.00147.34           C  
ATOM     41  C   PHE C  15      12.885 -15.540  99.920  1.00147.06           C  
ATOM     42  O   PHE C  15      12.517 -15.204  98.778  1.00144.58           O  
ATOM     43  CB  PHE C  15      13.588 -13.756 101.553  1.00143.59           C  
ATOM     44  CG  PHE C  15      13.102 -12.684 102.477  1.00147.81           C  
ATOM     45  CD1 PHE C  15      12.087 -11.840 102.088  1.00149.92           C  
ATOM     46  CD2 PHE C  15      13.611 -12.561 103.764  1.00160.37           C  
ATOM     47  CE1 PHE C  15      11.603 -10.869 102.948  1.00154.18           C  
ATOM     48  CE2 PHE C  15      13.126 -11.598 104.636  1.00157.96           C  
ATOM     49  CZ  PHE C  15      12.120 -10.747 104.223  1.00152.76           C  
ATOM     50  N   LEU C  16      13.641 -16.613 100.153  1.00149.64           N  
ATOM     51  CA  LEU C  16      14.045 -17.477  99.033  1.00154.40           C  
ATOM     52  C   LEU C  16      12.807 -18.130  98.470  1.00144.17           C  
ATOM     53  O   LEU C  16      12.674 -18.264  97.268  1.00140.32           O  
ATOM     54  CB  LEU C  16      15.074 -18.583  99.379  1.00179.25           C  
ATOM     55  CG  LEU C  16      16.558 -18.225  99.501  1.00190.55           C  
ATOM     56  CD1 LEU C  16      17.377 -19.497  99.664  1.00198.50           C  
ATOM     57  CD2 LEU C  16      17.033 -17.448  98.278  1.00191.15           C  
ATOM     58  N   GLY C  17      11.905 -18.540  99.352  1.00144.10           N  
ATOM     59  CA  GLY C  17      10.679 -19.188  98.919  1.00142.22           C  
ATOM     60  C   GLY C  17       9.814 -18.267  98.091  1.00138.42           C  
ATOM     61  O   GLY C  17       9.256 -18.690  97.086  1.00137.55           O  
ATOM     62  N   LEU C  18       9.707 -17.008  98.509  1.00138.94           N  
ATOM     63  CA  LEU C  18       8.888 -16.040  97.780  1.00135.95           C  
ATOM     64  C   LEU C  18       9.480 -15.739  96.395  1.00135.38           C  
ATOM     65  O   LEU C  18       8.743 -15.590  95.402  1.00135.21           O  
ATOM     66  CB  LEU C  18       8.692 -14.752  98.565  1.00132.61           C  
ATOM     67  CG  LEU C  18       9.801 -13.709  98.410  1.00140.03           C  
ATOM     68  CD1 LEU C  18       9.843 -13.027  97.046  1.00136.64           C  
ATOM     69  CD2 LEU C  18       9.600 -12.680  99.493  1.00148.04           C  
ATOM     70  N   ALA C  19      10.805 -15.639  96.337  1.00135.33           N  
ATOM     71  CA  ALA C  19      11.464 -15.370  95.074  1.00131.65           C  
ATOM     72  C   ALA C  19      11.135 -16.491  94.073  1.00132.06           C  
ATOM     73  O   ALA C  19      10.864 -16.258  92.881  1.00129.53           O  
ATOM     74  CB  ALA C  19      12.960 -15.248  95.283  1.00127.43           C  
ATOM     75  N   LYS C  20      11.148 -17.723  94.568  1.00137.35           N  
ATOM     76  CA  LYS C  20      10.841 -18.874  93.714  1.00136.14           C  
ATOM     77  C   LYS C  20       9.383 -18.855  93.282  1.00133.78           C  
ATOM     78  O   LYS C  20       9.074 -19.246  92.178  1.00132.24           O  
ATOM     79  CB  LYS C  20      11.193 -20.211  94.399  1.00134.12           C  
ATOM     80  CG  LYS C  20      12.636 -20.639  94.163  1.00134.02           C  
ATOM     81  CD  LYS C  20      13.198 -21.518  95.274  1.00133.35           C  
ATOM     82  CE  LYS C  20      14.707 -21.713  95.110  1.00130.65           C  
ATOM     83  NZ  LYS C  20      15.451 -22.047  96.350  1.00119.23           N1+
ATOM     84  N   CYS C  21       8.493 -18.415  94.161  1.00135.86           N  
ATOM     85  CA  CYS C  21       7.074 -18.357  93.839  1.00141.17           C  
ATOM     86  C   CYS C  21       6.805 -17.350  92.712  1.00134.13           C  
ATOM     87  O   CYS C  21       5.983 -17.614  91.835  1.00130.08           O  
ATOM     88  CB  CYS C  21       6.240 -18.067  95.096  1.00150.23           C  
ATOM     89  SG  CYS C  21       6.170 -19.442  96.296  1.00159.06           S  
ATOM     90  N   GLU C  22       7.503 -16.221  92.727  1.00132.53           N  
ATOM     91  CA  GLU C  22       7.358 -15.251  91.647  1.00134.10           C  
ATOM     92  C   GLU C  22       7.734 -15.870  90.294  1.00125.52           C  
ATOM     93  O   GLU C  22       7.081 -15.663  89.238  1.00124.41           O  
ATOM     94  CB  GLU C  22       8.258 -14.073  91.902  1.00145.82           C  
ATOM     95  CG  GLU C  22       7.644 -13.072  92.861  1.00166.84           C  
ATOM     96  CD  GLU C  22       6.618 -12.179  92.190  1.00181.42           C  
ATOM     97  OE1 GLU C  22       6.482 -12.253  90.944  1.00192.60           O  
ATOM     98  OE2 GLU C  22       5.946 -11.406  92.909  1.00189.30           O1-
ATOM     99  N   GLU C  23       8.816 -16.630  90.340  1.00127.75           N  
ATOM    100  CA  GLU C  23       9.297 -17.284  89.139  1.00131.92           C  
ATOM    101  C   GLU C  23       8.209 -18.234  88.611  1.00124.15           C  
ATOM    102  O   GLU C  23       7.972 -18.321  87.415  1.00122.41           O  
ATOM    103  CB  GLU C  23      10.617 -18.031  89.404  1.00154.64           C  
ATOM    104  CG  GLU C  23      11.818 -17.165  89.836  1.00168.57           C  
ATOM    105  CD  GLU C  23      12.956 -17.922  90.565  1.00161.72           C  
ATOM    106  OE1 GLU C  23      12.909 -19.166  90.700  1.00144.92           O  
ATOM    107  OE2 GLU C  23      13.926 -17.255  91.002  1.00147.44           O1-
ATOM    108  N   GLU C  24       7.549 -18.936  89.525  1.00125.18           N  
ATOM    109  CA  GLU C  24       6.469 -19.858  89.179  1.00127.44           C  
ATOM    110  C   GLU C  24       5.290 -19.111  88.605  1.00123.57           C  
ATOM    111  O   GLU C  24       4.619 -19.626  87.738  1.00122.54           O  
ATOM    112  CB  GLU C  24       6.013 -20.649  90.409  1.00131.48           C  
ATOM    113  CG  GLU C  24       7.062 -21.676  90.893  1.00138.73           C  
ATOM    114  CD  GLU C  24       6.946 -23.013  90.161  1.00143.94           C  
ATOM    115  OE1 GLU C  24       6.006 -23.739  90.507  1.00151.28           O  
ATOM    116  OE2 GLU C  24       7.769 -23.363  89.266  1.00145.65           O1-
ATOM    117  N   VAL C  25       5.028 -17.906  89.102  1.00122.79           N  
ATOM    118  CA  VAL C  25       3.969 -17.052  88.569  1.00120.13           C  
ATOM    119  C   VAL C  25       4.257 -16.731  87.104  1.00118.75           C  
ATOM    120  O   VAL C  25       3.367 -16.807  86.224  1.00116.87           O  
ATOM    121  CB  VAL C  25       3.935 -15.700  89.308  1.00111.83           C  
ATOM    122  CG1 VAL C  25       3.312 -14.616  88.433  1.00101.06           C  
ATOM    123  CG2 VAL C  25       3.223 -15.839  90.641  1.00117.65           C  
ATOM    124  N   ASP C  26       5.509 -16.362  86.852  1.00123.80           N  
ATOM    125  CA  ASP C  26       5.876 -16.018  85.480  1.00123.96           C  
ATOM    126  C   ASP C  26       5.703 -17.216  84.532  1.00114.45           C  
ATOM    127  O   ASP C  26       5.225 -17.088  83.384  1.00112.66           O  
ATOM    128  CB  ASP C  26       7.270 -15.414  85.406  1.00144.72           C  
ATOM    129  CG  ASP C  26       7.308 -13.997  85.961  1.00167.65           C  
ATOM    130  OD1 ASP C  26       6.275 -13.542  86.515  1.00179.82           O  
ATOM    131  OD2 ASP C  26       8.369 -13.344  85.865  1.00190.79           O1-
ATOM    132  N   ALA C  27       6.059 -18.390  85.027  1.00114.98           N  
ATOM    133  CA  ALA C  27       5.902 -19.618  84.263  1.00114.04           C  
ATOM    134  C   ALA C  27       4.435 -19.889  83.997  1.00114.90           C  
ATOM    135  O   ALA C  27       4.055 -20.311  82.917  1.00118.76           O  
ATOM    136  CB  ALA C  27       6.495 -20.788  85.027  1.00102.21           C  
ATOM    137  N   ILE C  28       3.600 -19.669  85.000  1.00116.40           N  
ATOM    138  CA  ILE C  28       2.169 -19.887  84.856  1.00115.97           C  
ATOM    139  C   ILE C  28       1.582 -18.956  83.831  1.00111.58           C  
ATOM    140  O   ILE C  28       0.760 -19.394  83.034  1.00112.20           O  
ATOM    141  CB  ILE C  28       1.423 -19.652  86.166  1.00119.68           C  
ATOM    142  CG1 ILE C  28       1.595 -20.859  87.075  1.00129.29           C  
ATOM    143  CG2 ILE C  28      -0.057 -19.433  85.897  1.00114.98           C  
ATOM    144  CD1 ILE C  28       0.999 -20.637  88.449  1.00139.63           C  
ATOM    145  N   GLU C  29       1.978 -17.683  83.842  1.00113.18           N  
ATOM    146  CA  GLU C  29       1.435 -16.756  82.853  1.00118.38           C  
ATOM    147  C   GLU C  29       1.718 -17.251  81.429  1.00111.52           C  
ATOM    148  O   GLU C  29       0.846 -17.194  80.557  1.00111.37           O  
ATOM    149  CB  GLU C  29       1.904 -15.305  83.045  1.00137.09           C  
ATOM    150  CG  GLU C  29       1.373 -14.304  81.996  1.00147.19           C  
ATOM    151  CD  GLU C  29      -0.146 -14.260  81.911  1.00162.82           C  
ATOM    152  OE1 GLU C  29      -0.840 -14.864  82.759  1.00175.05           O  
ATOM    153  OE2 GLU C  29      -0.655 -13.610  80.978  1.00166.93           O1-
ATOM    154  N   ARG C  30       2.919 -17.761  81.201  1.00110.26           N  
ATOM    155  CA  ARG C  30       3.245 -18.288  79.890  1.00113.47           C  
ATOM    156  C   ARG C  30       2.355 -19.500  79.549  1.00111.68           C  
ATOM    157  O   ARG C  30       1.785 -19.589  78.470  1.00113.35           O  
ATOM    158  CB  ARG C  30       4.718 -18.682  79.807  1.00118.85           C  
ATOM    159  CG  ARG C  30       5.066 -19.392  78.510  1.00130.09           C  
ATOM    160  CD  ARG C  30       6.517 -19.219  78.092  1.00141.41           C  
ATOM    161  NE  ARG C  30       6.843 -19.984  76.870  1.00146.22           N  
ATOM    162  CZ  ARG C  30       6.677 -19.561  75.613  1.00142.03           C  
ATOM    163  NH1 ARG C  30       6.174 -18.360  75.358  1.00141.00           N1+
ATOM    164  NH2 ARG C  30       7.014 -20.356  74.595  1.00141.18           N  
ATOM    165  N   GLU C  31       2.239 -20.432  80.481  1.00112.17           N  
ATOM    166  CA  GLU C  31       1.400 -21.611  80.268  1.00118.44           C  
ATOM    167  C   GLU C  31      -0.040 -21.228  79.947  1.00113.83           C  
ATOM    168  O   GLU C  31      -0.682 -21.838  79.100  1.00114.99           O  
ATOM    169  CB  GLU C  31       1.377 -22.495  81.506  1.00141.26           C  
ATOM    170  CG  GLU C  31       2.681 -23.214  81.813  1.00161.82           C  
ATOM    171  CD  GLU C  31       2.704 -23.799  83.220  1.00183.52           C  
ATOM    172  OE1 GLU C  31       1.617 -24.064  83.786  1.00201.93           O  
ATOM    173  OE2 GLU C  31       3.808 -23.979  83.774  1.00184.37           O1-
ATOM    174  N   VAL C  32      -0.562 -20.230  80.649  1.00111.44           N  
ATOM    175  CA  VAL C  32      -1.928 -19.751  80.407  1.00110.78           C  
ATOM    176  C   VAL C  32      -2.060 -19.159  79.016  1.00111.08           C  
ATOM    177  O   VAL C  32      -3.048 -19.395  78.319  1.00112.10           O  
ATOM    178  CB  VAL C  32      -2.371 -18.652  81.394  1.00105.58           C  
ATOM    179  CG1 VAL C  32      -1.915 -17.260  80.965  1.00 97.99           C  
ATOM    180  CG2 VAL C  32      -3.878 -18.630  81.505  1.00104.49           C  
ATOM    181  N   GLU C  33      -1.059 -18.391  78.607  1.00110.69           N  
ATOM    182  CA  GLU C  33      -1.114 -17.762  77.314  1.00107.87           C  
ATOM    183  C   GLU C  33      -1.085 -18.786  76.168  1.00104.85           C  
ATOM    184  O   GLU C  33      -1.795 -18.644  75.158  1.00106.81           O  
ATOM    185  CB  GLU C  33       0.066 -16.820  77.206  1.00110.42           C  
ATOM    186  CG  GLU C  33      -0.123 -15.734  76.188  1.00120.94           C  
ATOM    187  CD  GLU C  33      -1.357 -14.895  76.453  1.00124.02           C  
ATOM    188  OE1 GLU C  33      -2.466 -15.361  76.120  1.00121.59           O  
ATOM    189  OE2 GLU C  33      -1.208 -13.766  76.962  1.00126.76           O1-
ATOM    190  N   LEU C  34      -0.253 -19.812  76.333  1.00107.55           N  
ATOM    191  CA  LEU C  34      -0.156 -20.877  75.338  1.00111.53           C  
ATOM    192  C   LEU C  34      -1.472 -21.602  75.185  1.00109.79           C  
ATOM    193  O   LEU C  34      -1.858 -21.978  74.091  1.00112.52           O  
ATOM    194  CB  LEU C  34       0.856 -21.936  75.752  1.00126.73           C  
ATOM    195  CG  LEU C  34       2.322 -21.510  75.627  1.00142.14           C  
ATOM    196  CD1 LEU C  34       3.278 -22.668  75.928  1.00150.10           C  
ATOM    197  CD2 LEU C  34       2.593 -20.908  74.249  1.00139.82           C  
ATOM    198  N   TYR C  35      -2.134 -21.840  76.302  1.00108.85           N  
ATOM    199  CA  TYR C  35      -3.442 -22.487  76.319  1.00111.99           C  
ATOM    200  C   TYR C  35      -4.451 -21.658  75.536  1.00108.34           C  
ATOM    201  O   TYR C  35      -5.175 -22.174  74.676  1.00108.77           O  
ATOM    202  CB  TYR C  35      -3.884 -22.591  77.768  1.00121.53           C  
ATOM    203  CG  TYR C  35      -5.154 -23.365  78.015  1.00124.42           C  
ATOM    204  CD1 TYR C  35      -5.161 -24.751  77.953  1.00131.35           C  
ATOM    205  CD2 TYR C  35      -6.332 -22.713  78.371  1.00120.74           C  
ATOM    206  CE1 TYR C  35      -6.314 -25.469  78.216  1.00132.41           C  
ATOM    207  CE2 TYR C  35      -7.488 -23.417  78.643  1.00121.36           C  
ATOM    208  CZ  TYR C  35      -7.477 -24.794  78.560  1.00130.46           C  
ATOM    209  OH  TYR C  35      -8.630 -25.504  78.823  1.00138.20           O  
ATOM    210  N   ARG C  36      -4.480 -20.361  75.824  1.00106.08           N  
ATOM    211  CA  ARG C  36      -5.386 -19.465  75.128  1.00106.72           C  
ATOM    212  C   ARG C  36      -5.127 -19.494  73.623  1.00110.59           C  
ATOM    213  O   ARG C  36      -6.061 -19.616  72.796  1.00110.61           O  
ATOM    214  CB  ARG C  36      -5.199 -18.027  75.615  1.00105.10           C  
ATOM    215  CG  ARG C  36      -6.138 -17.032  74.945  1.00111.33           C  
ATOM    216  CD  ARG C  36      -6.238 -15.692  75.669  1.00117.62           C  
ATOM    217  NE  ARG C  36      -5.074 -14.834  75.435  1.00130.32           N  
ATOM    218  CZ  ARG C  36      -4.817 -14.175  74.301  1.00154.25           C  
ATOM    219  NH1 ARG C  36      -5.632 -14.262  73.250  1.00169.57           N1+
ATOM    220  NH2 ARG C  36      -3.722 -13.425  74.203  1.00160.69           N  
ATOM    221  N   LEU C  37      -3.850 -19.362  73.263  1.00109.96           N  
ATOM    222  CA  LEU C  37      -3.519 -19.294  71.840  1.00106.20           C  
ATOM    223  C   LEU C  37      -3.847 -20.589  71.095  1.00108.01           C  
ATOM    224  O   LEU C  37      -4.301 -20.556  69.949  1.00114.37           O  
ATOM    225  CB  LEU C  37      -2.062 -18.887  71.593  1.00100.64           C  
ATOM    226  CG  LEU C  37      -1.736 -17.394  71.820  1.00103.21           C  
ATOM    227  CD1 LEU C  37      -0.450 -17.067  71.072  1.00103.94           C  
ATOM    228  CD2 LEU C  37      -2.829 -16.398  71.426  1.00 94.24           C  
ATOM    229  N   ASN C  38      -3.627 -21.725  71.745  1.00106.14           N  
ATOM    230  CA  ASN C  38      -3.932 -23.021  71.144  1.00108.21           C  
ATOM    231  C   ASN C  38      -5.417 -23.211  70.899  1.00110.52           C  
ATOM    232  O   ASN C  38      -5.831 -23.697  69.841  1.00115.87           O  
ATOM    233  CB  ASN C  38      -3.514 -24.151  72.081  1.00116.37           C  
ATOM    234  CG  ASN C  38      -2.050 -24.515  71.962  1.00128.01           C  
ATOM    235  ND2 ASN C  38      -1.408 -24.744  73.103  1.00155.98           N  
ATOM    236  OD1 ASN C  38      -1.510 -24.632  70.870  1.00122.35           O  
ATOM    237  N   LYS C  39      -6.221 -22.859  71.895  1.00110.25           N  
ATOM    238  CA  LYS C  39      -7.662 -23.011  71.785  1.00111.91           C  
ATOM    239  C   LYS C  39      -8.246 -22.049  70.763  1.00108.87           C  
ATOM    240  O   LYS C  39      -9.222 -22.390  70.073  1.00112.08           O  
ATOM    241  CB  LYS C  39      -8.329 -22.810  73.141  1.00126.17           C  
ATOM    242  CG  LYS C  39      -8.338 -24.057  74.010  1.00132.42           C  
ATOM    243  CD  LYS C  39      -9.225 -23.860  75.231  1.00136.83           C  
ATOM    244  CE  LYS C  39      -9.743 -25.178  75.781  1.00138.88           C  
ATOM    245  NZ  LYS C  39     -10.958 -25.618  75.038  1.00137.22           N1+
ATOM    246  N   MET C  40      -7.652 -20.863  70.658  1.00107.30           N  
ATOM    247  CA  MET C  40      -8.153 -19.859  69.728  1.00114.25           C  
ATOM    248  C   MET C  40      -7.809 -20.124  68.241  1.00116.47           C  
ATOM    249  O   MET C  40      -8.589 -19.814  67.305  1.00117.58           O  
ATOM    250  CB  MET C  40      -7.669 -18.494  70.145  1.00123.26           C  
ATOM    251  CG  MET C  40      -8.377 -18.006  71.389  1.00134.61           C  
ATOM    252  SD  MET C  40      -9.098 -16.371  71.112  1.00161.39           S  
ATOM    253  CE  MET C  40     -10.104 -16.660  69.655  1.00141.54           C  
ATOM    254  N   LYS C  41      -6.638 -20.708  68.036  1.00114.89           N  
ATOM    255  CA  LYS C  41      -6.171 -21.014  66.685  1.00118.08           C  
ATOM    256  C   LYS C  41      -7.250 -21.615  65.776  1.00117.00           C  
ATOM    257  O   LYS C  41      -7.473 -21.119  64.668  1.00124.20           O  
ATOM    258  CB  LYS C  41      -4.951 -21.949  66.756  1.00128.03           C  
ATOM    259  CG  LYS C  41      -4.721 -22.833  65.535  1.00135.10           C  
ATOM    260  CD  LYS C  41      -3.481 -23.695  65.701  1.00143.28           C  
ATOM    261  CE  LYS C  41      -3.248 -24.568  64.479  1.00144.24           C  
ATOM    262  NZ  LYS C  41      -2.069 -25.463  64.661  1.00150.55           N1+
ATOM    263  N   PRO C  42      -7.910 -22.694  66.223  1.00112.84           N  
ATOM    264  CA  PRO C  42      -8.908 -23.380  65.405  1.00115.04           C  
ATOM    265  C   PRO C  42     -10.124 -22.508  65.133  1.00117.25           C  
ATOM    266  O   PRO C  42     -10.713 -22.598  64.047  1.00125.18           O  
ATOM    267  CB  PRO C  42      -9.311 -24.578  66.263  1.00114.58           C  
ATOM    268  CG  PRO C  42      -8.361 -24.595  67.417  1.00118.58           C  
ATOM    269  CD  PRO C  42      -7.922 -23.188  67.599  1.00113.89           C  
ATOM    270  N   VAL C  43     -10.497 -21.671  66.097  1.00113.93           N  
ATOM    271  CA  VAL C  43     -11.633 -20.793  65.877  1.00116.32           C  
ATOM    272  C   VAL C  43     -11.274 -19.690  64.896  1.00121.39           C  
ATOM    273  O   VAL C  43     -12.098 -19.304  64.067  1.00127.37           O  
ATOM    274  CB  VAL C  43     -12.174 -20.201  67.173  1.00119.71           C  
ATOM    275  CG1 VAL C  43     -13.172 -19.094  66.882  1.00120.13           C  
ATOM    276  CG2 VAL C  43     -12.824 -21.303  67.998  1.00118.88           C  
ATOM    277  N   TYR C  44     -10.053 -19.183  64.973  1.00119.98           N  
ATOM    278  CA  TYR C  44      -9.647 -18.175  64.001  1.00128.27           C  
ATOM    279  C   TYR C  44      -9.675 -18.734  62.561  1.00132.86           C  
ATOM    280  O   TYR C  44     -10.051 -18.044  61.605  1.00136.17           O  
ATOM    281  CB  TYR C  44      -8.267 -17.615  64.340  1.00137.33           C  
ATOM    282  CG  TYR C  44      -8.304 -16.466  65.316  1.00142.30           C  
ATOM    283  CD1 TYR C  44      -9.118 -15.357  65.081  1.00150.96           C  
ATOM    284  CD2 TYR C  44      -7.521 -16.472  66.464  1.00140.54           C  
ATOM    285  CE1 TYR C  44      -9.155 -14.294  65.962  1.00158.56           C  
ATOM    286  CE2 TYR C  44      -7.555 -15.413  67.352  1.00151.10           C  
ATOM    287  CZ  TYR C  44      -8.373 -14.327  67.097  1.00160.27           C  
ATOM    288  OH  TYR C  44      -8.403 -13.268  67.977  1.00163.59           O  
ATOM    289  N   GLU C  45      -9.274 -19.989  62.410  1.00131.52           N  
ATOM    290  CA  GLU C  45      -9.250 -20.592  61.079  1.00136.88           C  
ATOM    291  C   GLU C  45     -10.654 -20.712  60.504  1.00131.42           C  
ATOM    292  O   GLU C  45     -10.887 -20.433  59.321  1.00132.46           O  
ATOM    293  CB  GLU C  45      -8.549 -21.948  61.103  1.00147.28           C  
ATOM    294  CG  GLU C  45      -7.036 -21.812  61.203  1.00155.88           C  
ATOM    295  CD  GLU C  45      -6.334 -23.135  61.417  1.00164.09           C  
ATOM    296  OE1 GLU C  45      -6.846 -23.970  62.199  1.00179.76           O  
ATOM    297  OE2 GLU C  45      -5.257 -23.336  60.815  1.00171.70           O1-
ATOM    298  N   LYS C  46     -11.592 -21.116  61.348  1.00129.49           N  
ATOM    299  CA  LYS C  46     -12.983 -21.250  60.949  1.00132.41           C  
ATOM    300  C   LYS C  46     -13.554 -19.890  60.586  1.00132.63           C  
ATOM    301  O   LYS C  46     -14.174 -19.712  59.546  1.00136.99           O  
ATOM    302  CB  LYS C  46     -13.781 -21.843  62.111  1.00140.03           C  
ATOM    303  CG  LYS C  46     -15.241 -22.124  61.812  1.00141.97           C  
ATOM    304  CD  LYS C  46     -15.890 -22.926  62.926  1.00146.68           C  
ATOM    305  CE  LYS C  46     -17.264 -23.417  62.502  1.00156.75           C  
ATOM    306  NZ  LYS C  46     -17.862 -24.324  63.517  1.00169.54           N1+
ATOM    307  N   ARG C  47     -13.342 -18.927  61.468  1.00132.29           N  
ATOM    308  CA  ARG C  47     -13.799 -17.567  61.252  1.00141.58           C  
ATOM    309  C   ARG C  47     -13.262 -16.960  59.957  1.00139.29           C  
ATOM    310  O   ARG C  47     -13.997 -16.313  59.195  1.00139.25           O  
ATOM    311  CB  ARG C  47     -13.304 -16.734  62.416  1.00169.39           C  
ATOM    312  CG  ARG C  47     -13.501 -15.235  62.210  1.00187.55           C  
ATOM    313  CD  ARG C  47     -14.934 -14.801  62.457  1.00220.15           C  
ATOM    314  NE  ARG C  47     -15.407 -15.075  63.811  1.00244.25           N  
ATOM    315  CZ  ARG C  47     -15.175 -14.333  64.895  1.00250.61           C  
ATOM    316  NH1 ARG C  47     -14.438 -13.226  64.836  1.00256.86           N1+
ATOM    317  NH2 ARG C  47     -15.686 -14.719  66.063  1.00245.38           N  
ATOM    318  N   ASP C  48     -11.961 -17.134  59.749  1.00138.84           N  
ATOM    319  CA  ASP C  48     -11.297 -16.596  58.560  1.00147.11           C  
ATOM    320  C   ASP C  48     -11.928 -17.128  57.269  1.00138.94           C  
ATOM    321  O   ASP C  48     -12.016 -16.426  56.242  1.00138.84           O  
ATOM    322  CB  ASP C  48      -9.806 -16.979  58.541  1.00163.63           C  
ATOM    323  CG  ASP C  48      -8.908 -15.904  59.140  1.00174.31           C  
ATOM    324  OD1 ASP C  48      -8.785 -14.813  58.530  1.00183.75           O  
ATOM    325  OD2 ASP C  48      -8.310 -16.166  60.202  1.00167.46           O1-
ATOM    326  N   ALA C  49     -12.353 -18.384  57.334  1.00134.43           N  
ATOM    327  CA  ALA C  49     -12.956 -19.021  56.180  1.00137.34           C  
ATOM    328  C   ALA C  49     -14.258 -18.302  55.800  1.00139.60           C  
ATOM    329  O   ALA C  49     -14.582 -18.122  54.609  1.00143.87           O  
ATOM    330  CB  ALA C  49     -13.229 -20.481  56.474  1.00141.24           C  
ATOM    331  N   TYR C  50     -15.003 -17.883  56.816  1.00136.46           N  
ATOM    332  CA  TYR C  50     -16.260 -17.187  56.582  1.00134.26           C  
ATOM    333  C   TYR C  50     -15.971 -15.761  56.089  1.00138.63           C  
ATOM    334  O   TYR C  50     -16.702 -15.217  55.244  1.00142.46           O  
ATOM    335  CB  TYR C  50     -17.120 -17.184  57.849  1.00126.88           C  
ATOM    336  CG  TYR C  50     -17.700 -18.538  58.258  1.00122.79           C  
ATOM    337  CD1 TYR C  50     -16.934 -19.705  58.257  1.00123.60           C  
ATOM    338  CD2 TYR C  50     -19.008 -18.640  58.690  1.00126.65           C  
ATOM    339  CE1 TYR C  50     -17.467 -20.927  58.653  1.00126.86           C  
ATOM    340  CE2 TYR C  50     -19.546 -19.859  59.078  1.00131.11           C  
ATOM    341  CZ  TYR C  50     -18.775 -20.997  59.068  1.00128.39           C  
ATOM    342  OH  TYR C  50     -19.331 -22.197  59.466  1.00127.91           O  
ATOM    343  N   ILE C  51     -14.902 -15.173  56.615  1.00135.97           N  
ATOM    344  CA  ILE C  51     -14.493 -13.833  56.222  1.00137.01           C  
ATOM    345  C   ILE C  51     -14.182 -13.738  54.733  1.00140.60           C  
ATOM    346  O   ILE C  51     -14.489 -12.716  54.070  1.00143.97           O  
ATOM    347  CB  ILE C  51     -13.228 -13.435  56.979  1.00138.75           C  
ATOM    348  CG1 ILE C  51     -13.572 -13.086  58.427  1.00147.22           C  
ATOM    349  CG2 ILE C  51     -12.546 -12.271  56.287  1.00143.37           C  
ATOM    350  CD1 ILE C  51     -12.401 -13.190  59.384  1.00159.81           C  
ATOM    351  N   ASP C  52     -13.576 -14.806  54.212  1.00142.49           N  
ATOM    352  CA  ASP C  52     -13.207 -14.863  52.794  1.00145.38           C  
ATOM    353  C   ASP C  52     -14.395 -14.769  51.846  1.00143.96           C  
ATOM    354  O   ASP C  52     -14.223 -14.529  50.647  1.00136.33           O  
ATOM    355  CB  ASP C  52     -12.520 -16.191  52.480  1.00155.59           C  
ATOM    356  CG  ASP C  52     -11.317 -16.437  53.344  1.00165.17           C  
ATOM    357  OD1 ASP C  52     -10.655 -15.454  53.716  1.00170.16           O  
ATOM    358  OD2 ASP C  52     -11.035 -17.615  53.645  1.00168.76           O1-
ATOM    359  N   GLU C  53     -15.593 -15.002  52.380  1.00146.46           N  
ATOM    360  CA  GLU C  53     -16.807 -14.997  51.560  1.00149.00           C  
ATOM    361  C   GLU C  53     -17.418 -13.599  51.469  1.00144.87           C  
ATOM    362  O   GLU C  53     -18.386 -13.399  50.727  1.00145.93           O  
ATOM    363  CB  GLU C  53     -17.848 -15.969  52.127  1.00167.85           C  
ATOM    364  CG  GLU C  53     -17.361 -17.406  52.295  1.00176.50           C  
ATOM    365  CD  GLU C  53     -18.383 -18.304  52.983  1.00180.55           C  
ATOM    366  OE1 GLU C  53     -19.599 -18.143  52.721  1.00179.17           O  
ATOM    367  OE2 GLU C  53     -17.967 -19.171  53.794  1.00187.73           O1-
ATOM    368  N   ILE C  54     -16.853 -12.648  52.214  1.00141.75           N  
ATOM    369  CA  ILE C  54     -17.349 -11.281  52.180  1.00136.18           C  
ATOM    370  C   ILE C  54     -16.301 -10.356  51.585  1.00146.08           C  
ATOM    371  O   ILE C  54     -15.428  -9.812  52.263  1.00149.40           O  
ATOM    372  CB  ILE C  54     -17.808 -10.767  53.535  1.00116.21           C  
ATOM    373  CG1 ILE C  54     -18.958 -11.639  54.051  1.00101.95           C  
ATOM    374  CG2 ILE C  54     -18.236  -9.310  53.386  1.00119.48           C  
ATOM    375  CD1 ILE C  54     -18.589 -13.074  54.342  1.00 88.80           C  
ATOM    376  N   ALA C  55     -16.425 -10.179  50.275  1.00151.10           N  
ATOM    377  CA  ALA C  55     -15.417  -9.477  49.464  1.00153.28           C  
ATOM    378  C   ALA C  55     -14.901  -8.145  50.005  1.00150.91           C  
ATOM    379  O   ALA C  55     -13.695  -7.889  49.968  1.00147.50           O  
ATOM    380  CB  ALA C  55     -15.947  -9.272  48.048  1.00154.49           C  
ATOM    381  N   GLU C  56     -15.797  -7.277  50.469  1.00152.13           N  
ATOM    382  CA  GLU C  56     -15.372  -5.943  50.882  1.00158.26           C  
ATOM    383  C   GLU C  56     -15.104  -5.798  52.387  1.00143.82           C  
ATOM    384  O   GLU C  56     -14.977  -4.672  52.893  1.00133.44           O  
ATOM    385  CB  GLU C  56     -16.398  -4.892  50.440  1.00172.73           C  
ATOM    386  CG  GLU C  56     -16.536  -4.748  48.930  1.00174.30           C  
ATOM    387  CD  GLU C  56     -16.946  -3.345  48.506  1.00176.80           C  
ATOM    388  OE1 GLU C  56     -17.717  -2.692  49.239  1.00180.29           O  
ATOM    389  OE2 GLU C  56     -16.499  -2.897  47.432  1.00179.93           O1-
ATOM    390  N   PHE C  57     -15.009  -6.933  53.076  1.00142.13           N  
ATOM    391  CA  PHE C  57     -14.842  -6.937  54.521  1.00134.05           C  
ATOM    392  C   PHE C  57     -13.715  -6.039  55.047  1.00126.63           C  
ATOM    393  O   PHE C  57     -13.934  -5.088  55.812  1.00125.62           O  
ATOM    394  CB  PHE C  57     -14.596  -8.374  54.975  1.00128.97           C  
ATOM    395  CG  PHE C  57     -14.401  -8.518  56.446  1.00118.74           C  
ATOM    396  CD1 PHE C  57     -15.336  -8.025  57.325  1.00118.73           C  
ATOM    397  CD2 PHE C  57     -13.296  -9.169  56.949  1.00117.44           C  
ATOM    398  CE1 PHE C  57     -15.165  -8.170  58.689  1.00126.45           C  
ATOM    399  CE2 PHE C  57     -13.116  -9.319  58.309  1.00119.79           C  
ATOM    400  CZ  PHE C  57     -14.053  -8.817  59.185  1.00122.06           C  
ATOM    401  N   TRP C  58     -12.498  -6.366  54.638  1.00127.11           N  
ATOM    402  CA  TRP C  58     -11.331  -5.664  55.140  1.00128.28           C  
ATOM    403  C   TRP C  58     -11.309  -4.196  54.749  1.00129.12           C  
ATOM    404  O   TRP C  58     -10.911  -3.337  55.545  1.00129.60           O  
ATOM    405  CB  TRP C  58     -10.050  -6.340  54.656  1.00121.06           C  
ATOM    406  CG  TRP C  58      -9.818  -7.675  55.278  1.00117.43           C  
ATOM    407  CD1 TRP C  58      -9.763  -8.877  54.639  1.00118.10           C  
ATOM    408  CD2 TRP C  58      -9.611  -7.950  56.673  1.00113.15           C  
ATOM    409  CE2 TRP C  58      -9.435  -9.345  56.804  1.00114.72           C  
ATOM    410  CE3 TRP C  58      -9.555  -7.154  57.823  1.00107.51           C  
ATOM    411  NE1 TRP C  58      -9.527  -9.887  55.547  1.00119.60           N  
ATOM    412  CZ2 TRP C  58      -9.210  -9.963  58.042  1.00106.20           C  
ATOM    413  CZ3 TRP C  58      -9.336  -7.767  59.047  1.00102.62           C  
ATOM    414  CH2 TRP C  58      -9.163  -9.158  59.146  1.00101.11           C  
ATOM    415  N   LYS C  59     -11.723  -3.900  53.523  1.00130.42           N  
ATOM    416  CA  LYS C  59     -11.774  -2.514  53.096  1.00136.87           C  
ATOM    417  C   LYS C  59     -12.608  -1.700  54.075  1.00129.48           C  
ATOM    418  O   LYS C  59     -12.207  -0.606  54.501  1.00125.97           O  
ATOM    419  CB  LYS C  59     -12.403  -2.396  51.706  1.00147.21           C  
ATOM    420  CG  LYS C  59     -12.452  -0.966  51.175  1.00159.11           C  
ATOM    421  CD  LYS C  59     -13.156  -0.852  49.825  1.00163.66           C  
ATOM    422  CE  LYS C  59     -14.673  -0.700  49.956  1.00167.40           C  
ATOM    423  NZ  LYS C  59     -15.374  -0.361  48.676  1.00155.71           N1+
ATOM    424  N   ILE C  60     -13.775  -2.235  54.420  1.00128.71           N  
ATOM    425  CA  ILE C  60     -14.704  -1.548  55.322  1.00129.66           C  
ATOM    426  C   ILE C  60     -14.146  -1.404  56.736  1.00125.55           C  
ATOM    427  O   ILE C  60     -14.207  -0.318  57.351  1.00127.68           O  
ATOM    428  CB  ILE C  60     -16.035  -2.321  55.403  1.00134.04           C  
ATOM    429  CG1 ILE C  60     -16.764  -2.224  54.047  1.00139.24           C  
ATOM    430  CG2 ILE C  60     -16.889  -1.803  56.558  1.00122.35           C  
ATOM    431  CD1 ILE C  60     -17.793  -3.297  53.779  1.00150.21           C  
ATOM    432  N   VAL C  61     -13.597  -2.506  57.241  1.00121.47           N  
ATOM    433  CA  VAL C  61     -13.055  -2.507  58.593  1.00115.62           C  
ATOM    434  C   VAL C  61     -11.920  -1.525  58.757  1.00122.12           C  
ATOM    435  O   VAL C  61     -11.883  -0.761  59.718  1.00128.61           O  
ATOM    436  CB  VAL C  61     -12.507  -3.855  59.011  1.00100.18           C  
ATOM    437  CG1 VAL C  61     -12.119  -3.805  60.478  1.00 90.86           C  
ATOM    438  CG2 VAL C  61     -13.538  -4.922  58.731  1.00105.69           C  
ATOM    439  N   LEU C  62     -10.986  -1.545  57.819  1.00124.63           N  
ATOM    440  CA  LEU C  62      -9.826  -0.673  57.902  1.00128.11           C  
ATOM    441  C   LEU C  62     -10.171   0.804  57.803  1.00129.94           C  
ATOM    442  O   LEU C  62      -9.505   1.633  58.429  1.00129.75           O  
ATOM    443  CB  LEU C  62      -8.806  -1.045  56.839  1.00130.13           C  
ATOM    444  CG  LEU C  62      -7.973  -2.233  57.305  1.00124.46           C  
ATOM    445  CD1 LEU C  62      -7.151  -2.790  56.161  1.00125.84           C  
ATOM    446  CD2 LEU C  62      -7.103  -1.810  58.481  1.00121.52           C  
ATOM    447  N   SER C  63     -11.210   1.139  57.046  1.00128.57           N  
ATOM    448  CA  SER C  63     -11.627   2.530  56.933  1.00130.75           C  
ATOM    449  C   SER C  63     -12.406   2.929  58.174  1.00127.91           C  
ATOM    450  O   SER C  63     -12.487   4.113  58.525  1.00126.72           O  
ATOM    451  CB  SER C  63     -12.498   2.713  55.691  1.00137.24           C  
ATOM    452  OG  SER C  63     -11.904   2.096  54.568  1.00134.18           O  
ATOM    453  N   GLN C  64     -12.953   1.927  58.855  1.00130.37           N  
ATOM    454  CA  GLN C  64     -13.758   2.176  60.045  1.00133.78           C  
ATOM    455  C   GLN C  64     -12.937   2.411  61.314  1.00129.98           C  
ATOM    456  O   GLN C  64     -13.336   3.209  62.171  1.00130.01           O  
ATOM    457  CB  GLN C  64     -14.721   1.014  60.285  1.00144.87           C  
ATOM    458  CG  GLN C  64     -15.689   1.205  61.441  1.00140.55           C  
ATOM    459  CD  GLN C  64     -16.766   2.256  61.170  1.00145.13           C  
ATOM    460  NE2 GLN C  64     -17.650   2.438  62.138  1.00149.37           N  
ATOM    461  OE1 GLN C  64     -16.828   2.866  60.101  1.00141.83           O  
ATOM    462  N   HIS C  65     -11.810   1.719  61.454  1.00130.30           N  
ATOM    463  CA  HIS C  65     -11.041   1.859  62.677  1.00135.12           C  
ATOM    464  C   HIS C  65     -10.690   3.321  62.915  1.00134.82           C  
ATOM    465  O   HIS C  65     -10.389   4.084  61.996  1.00129.69           O  
ATOM    466  CB  HIS C  65      -9.784   1.002  62.746  1.00141.33           C  
ATOM    467  CG  HIS C  65      -9.135   1.045  64.096  1.00151.01           C  
ATOM    468  CD2 HIS C  65      -7.835   1.124  64.469  1.00166.85           C  
ATOM    469  ND1 HIS C  65      -9.867   1.057  65.263  1.00158.84           N  
ATOM    470  CE1 HIS C  65      -9.048   1.135  66.297  1.00169.86           C  
ATOM    471  NE2 HIS C  65      -7.809   1.172  65.843  1.00175.67           N  
ATOM    472  N   VAL C  66     -10.740   3.681  64.190  1.00136.87           N  
ATOM    473  CA  VAL C  66     -10.601   5.046  64.685  1.00134.70           C  
ATOM    474  C   VAL C  66      -9.214   5.697  64.498  1.00128.79           C  
ATOM    475  O   VAL C  66      -9.083   6.886  64.171  1.00130.12           O  
ATOM    476  CB  VAL C  66     -11.004   5.050  66.205  1.00133.97           C  
ATOM    477  CG1 VAL C  66     -12.379   4.404  66.404  1.00124.40           C  
ATOM    478  CG2 VAL C  66      -9.988   4.312  67.080  1.00122.77           C  
ATOM    479  N   SER C  67      -8.173   4.914  64.733  1.00127.15           N  
ATOM    480  CA  SER C  67      -6.818   5.454  64.907  1.00128.13           C  
ATOM    481  C   SER C  67      -5.824   4.952  63.862  1.00123.69           C  
ATOM    482  O   SER C  67      -4.804   5.585  63.577  1.00124.21           O  
ATOM    483  CB  SER C  67      -6.278   5.086  66.294  1.00132.39           C  
ATOM    484  OG  SER C  67      -6.200   3.684  66.456  1.00128.51           O  
ATOM    485  N   PHE C  68      -6.146   3.825  63.257  1.00125.07           N  
ATOM    486  CA  PHE C  68      -5.412   3.330  62.125  1.00132.97           C  
ATOM    487  C   PHE C  68      -5.074   4.454  61.140  1.00124.54           C  
ATOM    488  O   PHE C  68      -3.936   4.587  60.703  1.00118.38           O  
ATOM    489  CB  PHE C  68      -6.261   2.279  61.430  1.00147.51           C  
ATOM    490  CG  PHE C  68      -5.705   1.845  60.135  1.00150.01           C  
ATOM    491  CD1 PHE C  68      -4.790   0.815  60.081  1.00147.06           C  
ATOM    492  CD2 PHE C  68      -6.068   2.497  58.970  1.00165.87           C  
ATOM    493  CE1 PHE C  68      -4.255   0.424  58.878  1.00162.15           C  
ATOM    494  CE2 PHE C  68      -5.536   2.114  57.758  1.00181.31           C  
ATOM    495  CZ  PHE C  68      -4.628   1.072  57.711  1.00179.31           C  
ATOM    496  N   ALA C  69      -6.078   5.253  60.794  1.00123.13           N  
ATOM    497  CA  ALA C  69      -5.909   6.341  59.836  1.00121.75           C  
ATOM    498  C   ALA C  69      -4.838   7.349  60.234  1.00117.73           C  
ATOM    499  O   ALA C  69      -4.247   7.998  59.382  1.00119.62           O  
ATOM    500  CB  ALA C  69      -7.236   7.050  59.632  1.00131.88           C  
ATOM    501  N   ASN C  70      -4.591   7.490  61.529  1.00119.46           N  
ATOM    502  CA  ASN C  70      -3.584   8.434  62.022  1.00120.28           C  
ATOM    503  C   ASN C  70      -2.157   8.071  61.636  1.00118.55           C  
ATOM    504  O   ASN C  70      -1.265   8.920  61.683  1.00118.50           O  
ATOM    505  CB  ASN C  70      -3.593   8.504  63.556  1.00122.74           C  
ATOM    506  CG  ASN C  70      -4.949   8.855  64.132  1.00117.78           C  
ATOM    507  ND2 ASN C  70      -5.165   8.475  65.380  1.00114.67           N  
ATOM    508  OD1 ASN C  70      -5.785   9.463  63.471  1.00113.12           O  
ATOM    509  N   TYR C  71      -1.939   6.811  61.275  1.00114.07           N  
ATOM    510  CA  TYR C  71      -0.600   6.313  60.991  1.00111.44           C  
ATOM    511  C   TYR C  71      -0.116   6.487  59.547  1.00121.03           C  
ATOM    512  O   TYR C  71       1.086   6.445  59.274  1.00123.65           O  
ATOM    513  CB  TYR C  71      -0.558   4.838  61.317  1.00105.73           C  
ATOM    514  CG  TYR C  71      -0.518   4.527  62.788  1.00113.15           C  
ATOM    515  CD1 TYR C  71      -1.537   4.927  63.654  1.00120.84           C  
ATOM    516  CD2 TYR C  71       0.531   3.787  63.318  1.00120.38           C  
ATOM    517  CE1 TYR C  71      -1.497   4.615  65.009  1.00125.24           C  
ATOM    518  CE2 TYR C  71       0.577   3.465  64.664  1.00121.72           C  
ATOM    519  CZ  TYR C  71      -0.431   3.880  65.508  1.00122.40           C  
ATOM    520  OH  TYR C  71      -0.358   3.558  66.842  1.00114.25           O  
ATOM    521  N   ILE C  72      -1.028   6.689  58.607  1.00122.36           N  
ATOM    522  CA  ILE C  72      -0.669   6.640  57.196  1.00118.18           C  
ATOM    523  C   ILE C  72      -1.321   7.750  56.370  1.00121.39           C  
ATOM    524  O   ILE C  72      -2.435   8.168  56.673  1.00121.28           O  
ATOM    525  CB  ILE C  72      -1.024   5.249  56.627  1.00109.00           C  
ATOM    526  CG1 ILE C  72      -2.474   4.847  56.932  1.00 99.29           C  
ATOM    527  CG2 ILE C  72      -0.127   4.195  57.248  1.00111.68           C  
ATOM    528  CD1 ILE C  72      -3.525   5.480  56.064  1.00 98.31           C  
ATOM    529  N   ARG C  73      -0.631   8.209  55.325  1.00127.26           N  
ATOM    530  CA  ARG C  73      -1.170   9.288  54.504  1.00134.72           C  
ATOM    531  C   ARG C  73      -2.466   8.813  53.837  1.00131.43           C  
ATOM    532  O   ARG C  73      -2.604   7.643  53.440  1.00132.41           O  
ATOM    533  CB  ARG C  73      -0.122   9.821  53.527  1.00155.15           C  
ATOM    534  CG  ARG C  73       1.114  10.310  54.272  1.00169.57           C  
ATOM    535  CD  ARG C  73       1.891  11.387  53.536  1.00193.00           C  
ATOM    536  NE  ARG C  73       2.575  10.879  52.345  1.00212.52           N  
ATOM    537  CZ  ARG C  73       3.588  11.489  51.722  1.00217.07           C  
ATOM    538  NH1 ARG C  73       4.073  12.648  52.161  1.00224.27           N1+
ATOM    539  NH2 ARG C  73       4.133  10.932  50.646  1.00220.40           N  
ATOM    540  N   ALA C  74      -3.438   9.717  53.785  1.00130.43           N  
ATOM    541  CA  ALA C  74      -4.750   9.328  53.314  1.00134.59           C  
ATOM    542  C   ALA C  74      -4.566   8.813  51.890  1.00129.78           C  
ATOM    543  O   ALA C  74      -5.352   8.004  51.425  1.00126.57           O  
ATOM    544  CB  ALA C  74      -5.752  10.455  53.439  1.00141.22           C  
ATOM    545  N   SER C  75      -3.485   9.253  51.237  1.00128.13           N  
ATOM    546  CA  SER C  75      -3.117   8.814  49.892  1.00127.23           C  
ATOM    547  C   SER C  75      -3.017   7.287  49.766  1.00125.77           C  
ATOM    548  O   SER C  75      -3.385   6.694  48.740  1.00128.29           O  
ATOM    549  CB  SER C  75      -1.768   9.446  49.526  1.00123.51           C  
ATOM    550  OG  SER C  75      -1.245   8.904  48.330  1.00124.55           O  
ATOM    551  N   ASP C  76      -2.511   6.657  50.816  1.00124.90           N  
ATOM    552  CA  ASP C  76      -2.307   5.218  50.818  1.00130.20           C  
ATOM    553  C   ASP C  76      -3.621   4.419  50.792  1.00124.30           C  
ATOM    554  O   ASP C  76      -3.644   3.254  50.386  1.00125.50           O  
ATOM    555  CB  ASP C  76      -1.491   4.827  52.057  1.00145.62           C  
ATOM    556  CG  ASP C  76      -0.234   5.694  52.244  1.00168.20           C  
ATOM    557  OD1 ASP C  76       0.473   5.952  51.247  1.00195.33           O  
ATOM    558  OD2 ASP C  76       0.036   6.135  53.387  1.00181.06           O1-
ATOM    559  N   PHE C  77      -4.705   5.038  51.236  1.00123.45           N  
ATOM    560  CA  PHE C  77      -5.973   4.311  51.338  1.00127.34           C  
ATOM    561  C   PHE C  77      -6.482   3.719  50.030  1.00122.97           C  
ATOM    562  O   PHE C  77      -7.256   2.762  50.009  1.00122.66           O  
ATOM    563  CB  PHE C  77      -7.078   5.237  51.873  1.00133.66           C  
ATOM    564  CG  PHE C  77      -7.267   5.179  53.366  1.00138.46           C  
ATOM    565  CD1 PHE C  77      -6.410   5.861  54.215  1.00133.76           C  
ATOM    566  CD2 PHE C  77      -8.320   4.449  53.919  1.00139.81           C  
ATOM    567  CE1 PHE C  77      -6.581   5.811  55.587  1.00132.83           C  
ATOM    568  CE2 PHE C  77      -8.497   4.398  55.287  1.00136.67           C  
ATOM    569  CZ  PHE C  77      -7.627   5.079  56.122  1.00137.98           C  
ATOM    570  N   LYS C  78      -6.075   4.337  48.936  1.00127.41           N  
ATOM    571  CA  LYS C  78      -6.430   3.863  47.612  1.00132.35           C  
ATOM    572  C   LYS C  78      -6.005   2.401  47.514  1.00122.40           C  
ATOM    573  O   LYS C  78      -6.729   1.528  47.013  1.00117.87           O  
ATOM    574  CB  LYS C  78      -5.675   4.727  46.593  1.00157.16           C  
ATOM    575  CG  LYS C  78      -5.899   4.414  45.121  1.00181.74           C  
ATOM    576  CD  LYS C  78      -5.160   5.436  44.252  1.00205.00           C  
ATOM    577  CE  LYS C  78      -5.022   4.994  42.794  1.00212.57           C  
ATOM    578  NZ  LYS C  78      -4.148   5.880  41.967  1.00215.34           N1+
ATOM    579  N   TYR C  79      -4.815   2.142  48.042  1.00123.17           N  
ATOM    580  CA  TYR C  79      -4.192   0.823  47.970  1.00124.07           C  
ATOM    581  C   TYR C  79      -4.609  -0.071  49.133  1.00120.53           C  
ATOM    582  O   TYR C  79      -4.767  -1.288  48.967  1.00120.68           O  
ATOM    583  CB  TYR C  79      -2.666   0.980  47.939  1.00123.70           C  
ATOM    584  CG  TYR C  79      -2.205   2.032  46.951  1.00124.47           C  
ATOM    585  CD1 TYR C  79      -2.001   1.713  45.611  1.00130.99           C  
ATOM    586  CD2 TYR C  79      -1.998   3.349  47.351  1.00119.95           C  
ATOM    587  CE1 TYR C  79      -1.599   2.671  44.698  1.00132.08           C  
ATOM    588  CE2 TYR C  79      -1.596   4.312  46.450  1.00125.70           C  
ATOM    589  CZ  TYR C  79      -1.395   3.969  45.122  1.00134.15           C  
ATOM    590  OH  TYR C  79      -0.996   4.921  44.206  1.00145.82           O  
ATOM    591  N   ILE C  80      -4.786   0.524  50.310  1.00122.32           N  
ATOM    592  CA  ILE C  80      -5.244  -0.243  51.457  1.00126.65           C  
ATOM    593  C   ILE C  80      -6.616  -0.841  51.158  1.00123.09           C  
ATOM    594  O   ILE C  80      -6.940  -1.937  51.601  1.00117.76           O  
ATOM    595  CB  ILE C  80      -5.338   0.641  52.703  1.00143.48           C  
ATOM    596  CG1 ILE C  80      -3.932   0.894  53.252  1.00158.30           C  
ATOM    597  CG2 ILE C  80      -6.216  -0.020  53.765  1.00132.41           C  
ATOM    598  CD1 ILE C  80      -3.861   2.012  54.269  1.00180.79           C  
ATOM    599  N   ASP C  81      -7.416  -0.102  50.399  1.00124.80           N  
ATOM    600  CA  ASP C  81      -8.734  -0.574  49.996  1.00129.92           C  
ATOM    601  C   ASP C  81      -8.711  -1.873  49.163  1.00123.71           C  
ATOM    602  O   ASP C  81      -9.732  -2.543  49.026  1.00120.87           O  
ATOM    603  CB  ASP C  81      -9.496   0.530  49.253  1.00153.12           C  
ATOM    604  CG  ASP C  81      -9.919   1.677  50.170  1.00165.98           C  
ATOM    605  OD1 ASP C  81      -9.969   1.487  51.405  1.00179.23           O  
ATOM    606  OD2 ASP C  81     -10.208   2.774  49.649  1.00178.44           O1-
ATOM    607  N   THR C  82      -7.558  -2.233  48.606  1.00119.87           N  
ATOM    608  CA  THR C  82      -7.474  -3.469  47.807  1.00116.17           C  
ATOM    609  C   THR C  82      -7.108  -4.708  48.636  1.00118.86           C  
ATOM    610  O   THR C  82      -7.044  -5.826  48.118  1.00116.86           O  
ATOM    611  CB  THR C  82      -6.444  -3.332  46.684  1.00110.61           C  
ATOM    612  CG2 THR C  82      -6.673  -2.059  45.919  1.00117.24           C  
ATOM    613  OG1 THR C  82      -5.123  -3.312  47.236  1.00105.71           O  
ATOM    614  N   ILE C  83      -6.882  -4.516  49.930  1.00120.15           N  
ATOM    615  CA  ILE C  83      -6.599  -5.654  50.786  1.00112.04           C  
ATOM    616  C   ILE C  83      -7.819  -6.529  50.901  1.00113.34           C  
ATOM    617  O   ILE C  83      -8.881  -6.058  51.295  1.00118.74           O  
ATOM    618  CB  ILE C  83      -6.273  -5.239  52.193  1.00101.93           C  
ATOM    619  CG1 ILE C  83      -5.014  -4.380  52.209  1.00106.11           C  
ATOM    620  CG2 ILE C  83      -6.120  -6.500  53.018  1.00100.90           C  
ATOM    621  CD1 ILE C  83      -5.121  -3.218  53.172  1.00114.16           C  
ATOM    622  N   ASP C  84      -7.687  -7.800  50.560  1.00116.59           N  
ATOM    623  CA  ASP C  84      -8.829  -8.701  50.657  1.00123.24           C  
ATOM    624  C   ASP C  84      -8.543  -9.912  51.528  1.00121.56           C  
ATOM    625  O   ASP C  84      -9.316 -10.876  51.522  1.00130.06           O  
ATOM    626  CB  ASP C  84      -9.359  -9.115  49.259  1.00138.26           C  
ATOM    627  CG  ASP C  84      -8.334  -9.882  48.407  1.00137.50           C  
ATOM    628  OD1 ASP C  84      -7.542 -10.676  48.965  1.00133.59           O  
ATOM    629  OD2 ASP C  84      -8.356  -9.708  47.162  1.00130.44           O1-
ATOM    630  N   LYS C  85      -7.455  -9.864  52.291  1.00116.35           N  
ATOM    631  CA  LYS C  85      -7.138 -10.981  53.180  1.00122.60           C  
ATOM    632  C   LYS C  85      -6.039 -10.647  54.179  1.00112.36           C  
ATOM    633  O   LYS C  85      -4.998 -10.099  53.808  1.00112.39           O  
ATOM    634  CB  LYS C  85      -6.729 -12.218  52.370  1.00138.36           C  
ATOM    635  CG  LYS C  85      -6.382 -13.454  53.201  1.00150.19           C  
ATOM    636  CD  LYS C  85      -7.561 -13.960  54.023  1.00152.61           C  
ATOM    637  CE  LYS C  85      -7.445 -15.451  54.315  1.00157.74           C  
ATOM    638  NZ  LYS C  85      -6.231 -15.780  55.109  1.00168.94           N1+
ATOM    639  N   ILE C  86      -6.274 -10.993  55.436  1.00105.85           N  
ATOM    640  CA  ILE C  86      -5.307 -10.765  56.475  1.00105.59           C  
ATOM    641  C   ILE C  86      -5.277 -11.985  57.361  1.00103.50           C  
ATOM    642  O   ILE C  86      -6.319 -12.468  57.786  1.00100.70           O  
ATOM    643  CB  ILE C  86      -5.694  -9.573  57.341  1.00109.86           C  
ATOM    644  CG1 ILE C  86      -5.455  -8.260  56.594  1.00109.24           C  
ATOM    645  CG2 ILE C  86      -4.880  -9.585  58.617  1.00117.12           C  
ATOM    646  CD1 ILE C  86      -6.230  -7.081  57.142  1.00111.33           C  
ATOM    647  N   LYS C  87      -4.086 -12.471  57.669  1.00102.91           N  
ATOM    648  CA  LYS C  87      -3.980 -13.591  58.585  1.00104.87           C  
ATOM    649  C   LYS C  87      -2.830 -13.396  59.544  1.00107.42           C  
ATOM    650  O   LYS C  87      -1.710 -13.101  59.145  1.00103.47           O  
ATOM    651  CB  LYS C  87      -3.843 -14.917  57.841  1.00107.88           C  
ATOM    652  CG  LYS C  87      -3.932 -16.141  58.749  1.00113.27           C  
ATOM    653  CD  LYS C  87      -4.691 -17.313  58.127  1.00113.50           C  
ATOM    654  CE  LYS C  87      -5.082 -18.361  59.173  1.00116.54           C  
ATOM    655  NZ  LYS C  87      -6.057 -19.384  58.682  1.00107.21           N1+
ATOM    656  N   VAL C  88      -3.115 -13.545  60.829  1.00108.54           N  
ATOM    657  CA  VAL C  88      -2.105 -13.440  61.853  1.00104.16           C  
ATOM    658  C   VAL C  88      -1.854 -14.836  62.392  1.00104.20           C  
ATOM    659  O   VAL C  88      -2.816 -15.562  62.627  1.00109.78           O  
ATOM    660  CB  VAL C  88      -2.623 -12.563  62.988  1.00 98.71           C  
ATOM    661  CG1 VAL C  88      -1.531 -12.408  64.029  1.00104.31           C  
ATOM    662  CG2 VAL C  88      -3.069 -11.213  62.446  1.00 92.95           C  
ATOM    663  N   GLU C  89      -0.593 -15.213  62.594  1.00103.57           N  
ATOM    664  CA  GLU C  89      -0.327 -16.441  63.312  1.00108.93           C  
ATOM    665  C   GLU C  89       0.711 -16.189  64.376  1.00110.46           C  
ATOM    666  O   GLU C  89       1.664 -15.431  64.195  1.00105.49           O  
ATOM    667  CB  GLU C  89       0.073 -17.668  62.476  1.00120.60           C  
ATOM    668  CG  GLU C  89      -0.314 -19.006  63.127  1.00130.16           C  
ATOM    669  CD  GLU C  89       0.530 -20.194  62.673  1.00146.50           C  
ATOM    670  OE1 GLU C  89       1.497 -19.998  61.896  1.00169.05           O  
ATOM    671  OE2 GLU C  89       0.229 -21.338  63.102  1.00145.52           O1-
ATOM    672  N   TRP C  90       0.514 -16.853  65.496  1.00113.31           N  
ATOM    673  CA  TRP C  90       1.428 -16.702  66.612  1.00112.82           C  
ATOM    674  C   TRP C  90       2.527 -17.743  66.574  1.00115.06           C  
ATOM    675  O   TRP C  90       2.283 -18.947  66.617  1.00117.24           O  
ATOM    676  CB  TRP C  90       0.676 -16.696  67.929  1.00111.47           C  
ATOM    677  CG  TRP C  90       0.006 -15.420  68.106  1.00109.03           C  
ATOM    678  CD1 TRP C  90       0.504 -14.312  68.714  1.00117.30           C  
ATOM    679  CD2 TRP C  90      -1.274 -15.067  67.612  1.00103.92           C  
ATOM    680  CE2 TRP C  90      -1.509 -13.723  67.986  1.00105.85           C  
ATOM    681  CE3 TRP C  90      -2.258 -15.756  66.908  1.00104.20           C  
ATOM    682  NE1 TRP C  90      -0.406 -13.286  68.658  1.00115.70           N  
ATOM    683  CZ2 TRP C  90      -2.677 -13.057  67.681  1.00105.97           C  
ATOM    684  CZ3 TRP C  90      -3.420 -15.095  66.605  1.00112.04           C  
ATOM    685  CH2 TRP C  90      -3.623 -13.752  66.990  1.00113.68           C  
ATOM    686  N   LEU C  91       3.750 -17.239  66.508  1.00112.67           N  
ATOM    687  CA  LEU C  91       4.934 -18.069  66.380  1.00118.48           C  
ATOM    688  C   LEU C  91       5.199 -18.982  67.580  1.00121.82           C  
ATOM    689  O   LEU C  91       5.839 -20.023  67.421  1.00124.71           O  
ATOM    690  CB  LEU C  91       6.153 -17.182  66.122  1.00125.82           C  
ATOM    691  CG  LEU C  91       6.333 -16.675  64.688  1.00132.26           C  
ATOM    692  CD1 LEU C  91       7.090 -15.357  64.687  1.00135.54           C  
ATOM    693  CD2 LEU C  91       7.100 -17.737  63.902  1.00135.16           C  
ATOM    694  N   ALA C  92       4.725 -18.599  68.766  1.00118.16           N  
ATOM    695  CA  ALA C  92       4.971 -19.384  69.974  1.00118.83           C  
ATOM    696  C   ALA C  92       4.285 -20.757  69.879  1.00120.98           C  
ATOM    697  O   ALA C  92       4.594 -21.662  70.653  1.00123.77           O  
ATOM    698  CB  ALA C  92       4.497 -18.618  71.201  1.00120.27           C  
ATOM    699  N   LEU C  93       3.355 -20.901  68.934  1.00117.66           N  
ATOM    700  CA  LEU C  93       2.651 -22.163  68.724  1.00119.95           C  
ATOM    701  C   LEU C  93       3.519 -23.165  67.996  1.00120.81           C  
ATOM    702  O   LEU C  93       3.277 -24.370  68.067  1.00121.86           O  
ATOM    703  CB  LEU C  93       1.417 -21.953  67.845  1.00120.88           C  
ATOM    704  CG  LEU C  93       0.169 -21.263  68.391  1.00127.53           C  
ATOM    705  CD1 LEU C  93      -0.728 -20.823  67.242  1.00127.34           C  
ATOM    706  CD2 LEU C  93      -0.596 -22.178  69.340  1.00134.29           C  
ATOM    707  N   GLU C  94       4.502 -22.651  67.261  1.00122.23           N  
ATOM    708  CA  GLU C  94       5.405 -23.481  66.457  1.00123.53           C  
ATOM    709  C   GLU C  94       6.645 -23.892  67.248  1.00125.97           C  
ATOM    710  O   GLU C  94       7.187 -24.982  67.048  1.00134.00           O  
ATOM    711  CB  GLU C  94       5.847 -22.734  65.187  1.00124.79           C  
ATOM    712  CG  GLU C  94       4.722 -22.424  64.204  1.00129.21           C  
ATOM    713  CD  GLU C  94       3.964 -23.662  63.726  1.00133.23           C  
ATOM    714  OE1 GLU C  94       4.587 -24.734  63.522  1.00140.58           O  
ATOM    715  OE2 GLU C  94       2.730 -23.569  63.553  1.00122.53           O1-
ATOM    716  N   SER C  95       7.089 -23.022  68.148  1.00126.52           N  
ATOM    717  CA  SER C  95       8.259 -23.303  68.963  1.00129.99           C  
ATOM    718  C   SER C  95       8.228 -22.516  70.265  1.00131.07           C  
ATOM    719  O   SER C  95       7.853 -21.347  70.297  1.00126.38           O  
ATOM    720  CB  SER C  95       9.527 -22.954  68.197  1.00125.87           C  
ATOM    721  OG  SER C  95      10.578 -22.663  69.091  1.00128.52           O  
ATOM    722  N   GLU C  96       8.677 -23.158  71.333  1.00133.67           N  
ATOM    723  CA  GLU C  96       8.704 -22.530  72.638  1.00130.64           C  
ATOM    724  C   GLU C  96       9.854 -21.533  72.782  1.00128.07           C  
ATOM    725  O   GLU C  96       9.999 -20.904  73.823  1.00129.83           O  
ATOM    726  CB  GLU C  96       8.812 -23.612  73.706  1.00136.28           C  
ATOM    727  CG  GLU C  96      10.228 -24.150  73.928  1.00142.20           C  
ATOM    728  CD  GLU C  96      10.582 -25.366  73.081  1.00150.93           C  
ATOM    729  OE1 GLU C  96       9.809 -25.732  72.164  1.00161.08           O  
ATOM    730  OE2 GLU C  96      11.654 -25.959  73.335  1.00157.26           O1-
ATOM    731  N   MET C  97      10.675 -21.401  71.744  1.00129.72           N  
ATOM    732  CA  MET C  97      11.805 -20.476  71.773  1.00132.64           C  
ATOM    733  C   MET C  97      11.298 -19.077  71.442  1.00122.67           C  
ATOM    734  O   MET C  97      12.006 -18.081  71.617  1.00123.14           O  
ATOM    735  CB  MET C  97      12.906 -20.910  70.786  1.00148.83           C  
ATOM    736  CG  MET C  97      13.585 -22.242  71.147  1.00159.58           C  
ATOM    737  SD  MET C  97      15.039 -22.059  72.188  1.00178.23           S  
ATOM    738  CE  MET C  97      15.506 -23.780  72.382  1.00159.49           C  
ATOM    739  N   TYR C  98      10.063 -19.012  70.970  1.00120.68           N  
ATOM    740  CA  TYR C  98       9.458 -17.738  70.638  1.00118.93           C  
ATOM    741  C   TYR C  98       8.667 -17.196  71.800  1.00113.56           C  
ATOM    742  O   TYR C  98       8.000 -17.959  72.502  1.00118.57           O  
ATOM    743  CB  TYR C  98       8.516 -17.926  69.482  1.00125.01           C  
ATOM    744  CG  TYR C  98       9.164 -17.980  68.132  1.00130.26           C  
ATOM    745  CD1 TYR C  98       9.870 -16.887  67.648  1.00131.51           C  
ATOM    746  CD2 TYR C  98       9.010 -19.098  67.306  1.00130.38           C  
ATOM    747  CE1 TYR C  98      10.429 -16.911  66.387  1.00136.33           C  
ATOM    748  CE2 TYR C  98       9.557 -19.134  66.040  1.00134.29           C  
ATOM    749  CZ  TYR C  98      10.270 -18.039  65.582  1.00142.92           C  
ATOM    750  OH  TYR C  98      10.832 -18.065  64.319  1.00150.94           O  
ATOM    751  N   ASP C  99       8.717 -15.881  71.990  1.00112.20           N  
ATOM    752  CA  ASP C  99       7.895 -15.231  73.004  1.00115.03           C  
ATOM    753  C   ASP C  99       6.435 -15.301  72.561  1.00113.39           C  
ATOM    754  O   ASP C  99       6.130 -15.308  71.370  1.00111.67           O  
ATOM    755  CB  ASP C  99       8.337 -13.778  73.262  1.00115.47           C  
ATOM    756  CG  ASP C  99       7.623 -13.129  74.471  1.00110.55           C  
ATOM    757  OD1 ASP C  99       6.837 -13.798  75.177  1.00110.95           O  
ATOM    758  OD2 ASP C  99       7.849 -11.926  74.710  1.00101.46           O1-
ATOM    759  N   THR C 100       5.548 -15.386  73.545  1.00112.63           N  
ATOM    760  CA  THR C 100       4.120 -15.503  73.322  1.00111.05           C  
ATOM    761  C   THR C 100       3.553 -14.409  72.435  1.00107.99           C  
ATOM    762  O   THR C 100       2.491 -14.554  71.823  1.00108.21           O  
ATOM    763  CB  THR C 100       3.387 -15.351  74.651  1.00113.81           C  
ATOM    764  CG2 THR C 100       3.891 -14.134  75.442  1.00111.60           C  
ATOM    765  OG1 THR C 100       2.001 -15.177  74.386  1.00124.59           O  
ATOM    766  N   ARG C 101       4.260 -13.289  72.400  1.00108.66           N  
ATOM    767  CA  ARG C 101       3.795 -12.112  71.675  1.00111.33           C  
ATOM    768  C   ARG C 101       4.276 -12.060  70.235  1.00104.64           C  
ATOM    769  O   ARG C 101       3.899 -11.158  69.500  1.00102.67           O  
ATOM    770  CB  ARG C 101       4.254 -10.856  72.409  1.00125.16           C  
ATOM    771  CG  ARG C 101       3.612 -10.669  73.774  1.00133.42           C  
ATOM    772  CD  ARG C 101       4.304  -9.570  74.560  1.00137.77           C  
ATOM    773  NE  ARG C 101       5.487 -10.058  75.274  1.00141.59           N  
ATOM    774  CZ  ARG C 101       6.402  -9.280  75.851  1.00143.35           C  
ATOM    775  NH1 ARG C 101       6.295  -7.954  75.809  1.00149.56           N1+
ATOM    776  NH2 ARG C 101       7.438  -9.829  76.470  1.00143.23           N  
ATOM    777  N   ASP C 102       5.106 -13.019  69.836  1.00106.31           N  
ATOM    778  CA  ASP C 102       5.692 -13.024  68.500  1.00111.79           C  
ATOM    779  C   ASP C 102       4.681 -13.505  67.453  1.00104.14           C  
ATOM    780  O   ASP C 102       3.947 -14.473  67.681  1.00103.44           O  
ATOM    781  CB  ASP C 102       6.940 -13.932  68.481  1.00131.05           C  
ATOM    782  CG  ASP C 102       8.061 -13.462  69.442  1.00135.44           C  
ATOM    783  OD1 ASP C 102       8.146 -12.245  69.737  1.00140.29           O  
ATOM    784  OD2 ASP C 102       8.872 -14.319  69.880  1.00133.23           O1-
ATOM    785  N   PHE C 103       4.649 -12.845  66.300  1.00 99.75           N  
ATOM    786  CA  PHE C 103       3.698 -13.241  65.288  1.00 97.08           C  
ATOM    787  C   PHE C 103       4.072 -12.848  63.871  1.00 99.62           C  
ATOM    788  O   PHE C 103       4.919 -11.994  63.645  1.00 98.47           O  
ATOM    789  CB  PHE C 103       2.367 -12.610  65.590  1.00 93.03           C  
ATOM    790  CG  PHE C 103       2.359 -11.130  65.413  1.00 90.27           C  
ATOM    791  CD1 PHE C 103       2.172 -10.569  64.166  1.00 91.33           C  
ATOM    792  CD2 PHE C 103       2.525 -10.296  66.494  1.00 92.19           C  
ATOM    793  CE1 PHE C 103       2.153  -9.195  64.007  1.00 90.58           C  
ATOM    794  CE2 PHE C 103       2.504  -8.918  66.339  1.00 91.62           C  
ATOM    795  CZ  PHE C 103       2.320  -8.366  65.095  1.00 84.55           C  
ATOM    796  N   SER C 104       3.396 -13.476  62.924  1.00103.63           N  
ATOM    797  CA  SER C 104       3.586 -13.195  61.522  1.00101.37           C  
ATOM    798  C   SER C 104       2.270 -12.661  61.043  1.00 97.50           C  
ATOM    799  O   SER C 104       1.209 -13.087  61.516  1.00100.42           O  
ATOM    800  CB  SER C 104       3.892 -14.478  60.755  1.00109.67           C  
ATOM    801  OG  SER C 104       2.724 -15.276  60.612  1.00110.54           O  
ATOM    802  N   ILE C 105       2.318 -11.771  60.076  1.00 93.66           N  
ATOM    803  CA  ILE C 105       1.109 -11.222  59.544  1.00 94.36           C  
ATOM    804  C   ILE C 105       1.192 -11.259  58.030  1.00 99.50           C  
ATOM    805  O   ILE C 105       2.200 -10.890  57.438  1.00101.83           O  
ATOM    806  CB  ILE C 105       0.932  -9.799  60.033  1.00 88.26           C  
ATOM    807  CG1 ILE C 105      -0.380  -9.234  59.520  1.00 93.84           C  
ATOM    808  CG2 ILE C 105       2.116  -8.946  59.607  1.00 82.61           C  
ATOM    809  CD1 ILE C 105      -0.706  -7.894  60.154  1.00 93.65           C  
ATOM    810  N   THR C 106       0.118 -11.711  57.407  1.00100.63           N  
ATOM    811  CA  THR C 106       0.107 -11.929  55.972  1.00101.54           C  
ATOM    812  C   THR C 106      -1.005 -11.123  55.336  1.00 99.71           C  
ATOM    813  O   THR C 106      -2.168 -11.214  55.745  1.00102.50           O  
ATOM    814  CB  THR C 106      -0.083 -13.422  55.661  1.00111.44           C  
ATOM    815  CG2 THR C 106       0.303 -13.729  54.238  1.00117.43           C  
ATOM    816  OG1 THR C 106       0.737 -14.202  56.540  1.00117.17           O  
ATOM    817  N   PHE C 107      -0.642 -10.348  54.329  1.00 98.12           N  
ATOM    818  CA  PHE C 107      -1.610  -9.549  53.593  1.00104.00           C  
ATOM    819  C   PHE C 107      -1.751 -10.014  52.153  1.00104.38           C  
ATOM    820  O   PHE C 107      -0.767 -10.409  51.550  1.00103.71           O  
ATOM    821  CB  PHE C 107      -1.108  -8.127  53.488  1.00111.57           C  
ATOM    822  CG  PHE C 107      -0.911  -7.429  54.795  1.00119.25           C  
ATOM    823  CD1 PHE C 107       0.208  -7.681  55.567  1.00126.17           C  
ATOM    824  CD2 PHE C 107      -1.809  -6.453  55.214  1.00119.68           C  
ATOM    825  CE1 PHE C 107       0.413  -7.000  56.756  1.00129.25           C  
ATOM    826  CE2 PHE C 107      -1.611  -5.769  56.392  1.00120.88           C  
ATOM    827  CZ  PHE C 107      -0.498  -6.042  57.168  1.00128.36           C  
ATOM    828  N   HIS C 108      -2.947  -9.934  51.588  1.00108.73           N  
ATOM    829  CA  HIS C 108      -3.102 -10.128  50.164  1.00111.56           C  
ATOM    830  C   HIS C 108      -3.757  -8.868  49.618  1.00110.47           C  
ATOM    831  O   HIS C 108      -4.732  -8.358  50.188  1.00112.64           O  
ATOM    832  CB  HIS C 108      -3.944 -11.366  49.835  1.00118.66           C  
ATOM    833  CG  HIS C 108      -4.024 -11.667  48.371  1.00125.70           C  
ATOM    834  CD2 HIS C 108      -3.361 -12.569  47.608  1.00130.46           C  
ATOM    835  ND1 HIS C 108      -4.865 -10.987  47.516  1.00130.07           N  
ATOM    836  CE1 HIS C 108      -4.718 -11.457  46.290  1.00131.64           C  
ATOM    837  NE2 HIS C 108      -3.811 -12.418  46.319  1.00133.41           N  
ATOM    838  N   PHE C 109      -3.226  -8.373  48.516  1.00104.95           N  
ATOM    839  CA  PHE C 109      -3.802  -7.222  47.844  1.00107.44           C  
ATOM    840  C   PHE C 109      -4.326  -7.651  46.504  1.00111.33           C  
ATOM    841  O   PHE C 109      -3.651  -8.386  45.775  1.00114.27           O  
ATOM    842  CB  PHE C 109      -2.747  -6.184  47.604  1.00105.39           C  
ATOM    843  CG  PHE C 109      -2.067  -5.749  48.836  1.00108.64           C  
ATOM    844  CD1 PHE C 109      -1.081  -6.528  49.396  1.00116.31           C  
ATOM    845  CD2 PHE C 109      -2.404  -4.560  49.438  1.00113.51           C  
ATOM    846  CE1 PHE C 109      -0.429  -6.123  50.542  1.00122.04           C  
ATOM    847  CE2 PHE C 109      -1.759  -4.146  50.583  1.00114.86           C  
ATOM    848  CZ  PHE C 109      -0.767  -4.926  51.137  1.00115.50           C  
ATOM    849  N   HIS C 110      -5.504  -7.143  46.160  1.00116.04           N  
ATOM    850  CA  HIS C 110      -6.127  -7.410  44.859  1.00122.10           C  
ATOM    851  C   HIS C 110      -5.392  -6.663  43.745  1.00118.71           C  
ATOM    852  O   HIS C 110      -5.355  -7.097  42.599  1.00113.37           O  
ATOM    853  CB  HIS C 110      -7.603  -6.991  44.896  1.00133.86           C  
ATOM    854  CG  HIS C 110      -8.415  -7.531  43.763  1.00150.66           C  
ATOM    855  CD2 HIS C 110      -8.825  -6.959  42.606  1.00160.07           C  
ATOM    856  ND1 HIS C 110      -8.916  -8.816  43.753  1.00158.33           N  
ATOM    857  CE1 HIS C 110      -9.593  -9.015  42.635  1.00157.59           C  
ATOM    858  NE2 HIS C 110      -9.556  -7.903  41.923  1.00160.93           N  
ATOM    859  N   GLY C 111      -4.808  -5.524  44.089  1.00120.76           N  
ATOM    860  CA  GLY C 111      -4.082  -4.703  43.118  1.00119.50           C  
ATOM    861  C   GLY C 111      -4.935  -3.734  42.321  1.00125.37           C  
ATOM    862  O   GLY C 111      -6.167  -3.725  42.431  1.00119.89           O  
ATOM    863  N   ILE C 112      -4.269  -2.913  41.509  1.00135.89           N  
ATOM    864  CA  ILE C 112      -4.958  -1.966  40.613  1.00140.91           C  
ATOM    865  C   ILE C 112      -4.253  -2.023  39.253  1.00143.65           C  
ATOM    866  O   ILE C 112      -3.060  -1.763  39.187  1.00144.96           O  
ATOM    867  CB  ILE C 112      -4.946  -0.541  41.225  1.00139.67           C  
ATOM    868  CG1 ILE C 112      -5.799  -0.517  42.496  1.00121.05           C  
ATOM    869  CG2 ILE C 112      -5.434   0.495  40.216  1.00151.12           C  
ATOM    870  CD1 ILE C 112      -6.030   0.876  43.019  1.00117.64           C  
ATOM    871  N   GLU C 113      -4.937  -2.443  38.190  1.00144.42           N  
ATOM    872  CA  GLU C 113      -4.267  -2.613  36.892  1.00151.84           C  
ATOM    873  C   GLU C 113      -3.396  -1.399  36.496  1.00151.36           C  
ATOM    874  O   GLU C 113      -3.866  -0.255  36.502  1.00146.40           O  
ATOM    875  CB  GLU C 113      -5.312  -2.881  35.810  1.00159.51           C  
ATOM    876  CG  GLU C 113      -4.766  -3.152  34.402  1.00150.84           C  
ATOM    877  CD  GLU C 113      -4.840  -4.614  33.987  1.00138.36           C  
ATOM    878  OE1 GLU C 113      -4.392  -5.472  34.765  1.00139.44           O  
ATOM    879  OE2 GLU C 113      -5.364  -4.902  32.892  1.00120.02           O1-
ATOM    880  N   GLY C 114      -2.134  -1.669  36.163  1.00150.22           N  
ATOM    881  CA  GLY C 114      -1.214  -0.630  35.718  1.00150.84           C  
ATOM    882  C   GLY C 114      -0.653   0.292  36.795  1.00151.17           C  
ATOM    883  O   GLY C 114       0.179   1.153  36.517  1.00156.15           O  
ATOM    884  N   ASP C 115      -1.086   0.113  38.042  1.00148.17           N  
ATOM    885  CA  ASP C 115      -0.472   0.837  39.169  1.00146.11           C  
ATOM    886  C   ASP C 115       0.121  -0.099  40.244  1.00140.07           C  
ATOM    887  O   ASP C 115       1.266   0.084  40.681  1.00142.64           O  
ATOM    888  CB  ASP C 115      -1.489   1.792  39.813  1.00148.36           C  
ATOM    889  CG  ASP C 115      -0.832   2.884  40.662  1.00156.51           C  
ATOM    890  OD1 ASP C 115       0.417   3.002  40.696  1.00160.10           O  
ATOM    891  OD2 ASP C 115      -1.581   3.655  41.298  1.00161.71           O1-
ATOM    892  N   PHE C 116      -0.663  -1.099  40.644  1.00132.54           N  
ATOM    893  CA  PHE C 116      -0.322  -1.920  41.771  1.00134.66           C  
ATOM    894  C   PHE C 116      -0.588  -3.395  41.503  1.00126.16           C  
ATOM    895  O   PHE C 116      -1.717  -3.803  41.246  1.00125.45           O  
ATOM    896  CB  PHE C 116      -1.124  -1.421  42.966  1.00149.12           C  
ATOM    897  CG  PHE C 116      -0.559  -1.842  44.277  1.00160.05           C  
ATOM    898  CD1 PHE C 116       0.750  -1.518  44.616  1.00156.17           C  
ATOM    899  CD2 PHE C 116      -1.332  -2.569  45.172  1.00165.47           C  
ATOM    900  CE1 PHE C 116       1.281  -1.923  45.823  1.00162.54           C  
ATOM    901  CE2 PHE C 116      -0.810  -2.974  46.383  1.00163.52           C  
ATOM    902  CZ  PHE C 116       0.497  -2.653  46.710  1.00164.79           C  
ATOM    903  N   LYS C 117       0.455  -4.211  41.608  1.00118.75           N  
ATOM    904  CA  LYS C 117       0.356  -5.645  41.344  1.00120.44           C  
ATOM    905  C   LYS C 117      -0.386  -6.430  42.439  1.00115.51           C  
ATOM    906  O   LYS C 117      -0.259  -6.128  43.616  1.00113.71           O  
ATOM    907  CB  LYS C 117       1.768  -6.224  41.186  1.00123.57           C  
ATOM    908  CG  LYS C 117       1.824  -7.644  40.625  1.00134.15           C  
ATOM    909  CD  LYS C 117       3.162  -8.332  40.894  1.00131.12           C  
ATOM    910  CE  LYS C 117       3.109  -9.816  40.552  1.00127.65           C  
ATOM    911  NZ  LYS C 117       4.215 -10.565  41.213  1.00122.39           N1+
ATOM    912  N   GLU C 118      -1.163  -7.429  42.030  1.00118.23           N  
ATOM    913  CA  GLU C 118      -1.873  -8.293  42.963  1.00117.46           C  
ATOM    914  C   GLU C 118      -0.794  -9.131  43.616  1.00111.25           C  
ATOM    915  O   GLU C 118       0.043  -9.687  42.923  1.00109.47           O  
ATOM    916  CB  GLU C 118      -2.852  -9.176  42.194  1.00129.49           C  
ATOM    917  CG  GLU C 118      -3.761 -10.039  43.052  1.00141.31           C  
ATOM    918  CD  GLU C 118      -4.844 -10.738  42.241  1.00151.83           C  
ATOM    919  OE1 GLU C 118      -5.513 -10.073  41.419  1.00157.24           O  
ATOM    920  OE2 GLU C 118      -5.041 -11.958  42.435  1.00160.30           O1-
ATOM    921  N   GLN C 119      -0.766  -9.202  44.940  1.00110.27           N  
ATOM    922  CA  GLN C 119       0.344  -9.886  45.598  1.00104.67           C  
ATOM    923  C   GLN C 119       0.072 -10.180  47.063  1.00104.12           C  
ATOM    924  O   GLN C 119      -0.844  -9.613  47.671  1.00108.44           O  
ATOM    925  CB  GLN C 119       1.648  -9.078  45.464  1.00101.66           C  
ATOM    926  CG  GLN C 119       1.599  -7.662  46.026  1.00 97.71           C  
ATOM    927  CD  GLN C 119       2.878  -6.858  45.841  1.00100.89           C  
ATOM    928  NE2 GLN C 119       2.736  -5.545  45.825  1.00 96.21           N  
ATOM    929  OE1 GLN C 119       3.981  -7.403  45.742  1.00115.14           O  
ATOM    930  N   GLN C 120       0.874 -11.079  47.611  1.00 99.86           N  
ATOM    931  CA  GLN C 120       0.734 -11.520  48.982  1.00100.09           C  
ATOM    932  C   GLN C 120       2.051 -11.280  49.688  1.00100.60           C  
ATOM    933  O   GLN C 120       3.094 -11.689  49.193  1.00102.21           O  
ATOM    934  CB  GLN C 120       0.381 -13.000  49.002  1.00100.70           C  
ATOM    935  CG  GLN C 120       0.594 -13.691  50.338  1.00109.07           C  
ATOM    936  CD  GLN C 120      -0.191 -14.988  50.463  1.00118.68           C  
ATOM    937  NE2 GLN C 120       0.308 -15.902  51.286  1.00126.76           N  
ATOM    938  OE1 GLN C 120      -1.228 -15.169  49.826  1.00128.38           O  
ATOM    939  N   VAL C 121       2.012 -10.642  50.855  1.00100.30           N  
ATOM    940  CA  VAL C 121       3.223 -10.361  51.597  1.00 97.61           C  
ATOM    941  C   VAL C 121       3.074 -10.695  53.079  1.00 96.75           C  
ATOM    942  O   VAL C 121       2.018 -10.491  53.675  1.00 97.52           O  
ATOM    943  CB  VAL C 121       3.613  -8.895  51.433  1.00 93.64           C  
ATOM    944  CG1 VAL C 121       5.060  -8.722  51.850  1.00103.48           C  
ATOM    945  CG2 VAL C 121       3.422  -8.460  49.986  1.00 87.60           C  
ATOM    946  N   THR C 122       4.147 -11.203  53.668  1.00 92.79           N  
ATOM    947  CA  THR C 122       4.149 -11.591  55.076  1.00 94.50           C  
ATOM    948  C   THR C 122       5.303 -10.952  55.836  1.00 98.91           C  
ATOM    949  O   THR C 122       6.451 -11.005  55.403  1.00105.12           O  
ATOM    950  CB  THR C 122       4.256 -13.109  55.224  1.00 88.77           C  
ATOM    951  CG2 THR C 122       3.928 -13.534  56.632  1.00 85.47           C  
ATOM    952  OG1 THR C 122       3.376 -13.730  54.285  1.00 89.53           O  
ATOM    953  N   LYS C 123       5.012 -10.360  56.986  1.00 99.43           N  
ATOM    954  CA  LYS C 123       6.058  -9.778  57.806  1.00 96.51           C  
ATOM    955  C   LYS C 123       6.076 -10.483  59.150  1.00101.17           C  
ATOM    956  O   LYS C 123       5.042 -10.968  59.623  1.00100.27           O  
ATOM    957  CB  LYS C 123       5.842  -8.275  57.968  1.00 87.37           C  
ATOM    958  CG  LYS C 123       7.056  -7.527  58.503  1.00 84.74           C  
ATOM    959  CD  LYS C 123       7.118  -6.107  57.939  1.00 83.76           C  
ATOM    960  CE  LYS C 123       7.927  -5.109  58.783  1.00 78.75           C  
ATOM    961  NZ  LYS C 123       9.417  -5.077  58.701  1.00 72.33           N1+
ATOM    962  N   VAL C 124       7.252 -10.537  59.765  1.00102.11           N  
ATOM    963  CA  VAL C 124       7.401 -11.191  61.068  1.00 98.53           C  
ATOM    964  C   VAL C 124       7.841 -10.240  62.165  1.00101.09           C  
ATOM    965  O   VAL C 124       8.776  -9.444  61.993  1.00107.40           O  
ATOM    966  CB  VAL C 124       8.395 -12.357  61.042  1.00 92.71           C  
ATOM    967  CG1 VAL C 124       9.810 -11.887  61.397  1.00 84.71           C  
ATOM    968  CG2 VAL C 124       7.936 -13.436  62.005  1.00 87.36           C  
ATOM    969  N   PHE C 125       7.191 -10.340  63.311  1.00102.41           N  
ATOM    970  CA  PHE C 125       7.575  -9.517  64.436  1.00106.71           C  
ATOM    971  C   PHE C 125       7.915 -10.372  65.636  1.00108.92           C  
ATOM    972  O   PHE C 125       7.160 -11.288  65.975  1.00106.01           O  
ATOM    973  CB  PHE C 125       6.451  -8.581  64.787  1.00104.18           C  
ATOM    974  CG  PHE C 125       6.089  -7.654  63.688  1.00100.68           C  
ATOM    975  CD1 PHE C 125       5.152  -8.011  62.756  1.00104.70           C  
ATOM    976  CD2 PHE C 125       6.692  -6.417  63.589  1.00103.65           C  
ATOM    977  CE1 PHE C 125       4.806  -7.143  61.739  1.00110.90           C  
ATOM    978  CE2 PHE C 125       6.354  -5.541  62.579  1.00107.32           C  
ATOM    979  CZ  PHE C 125       5.406  -5.903  61.648  1.00107.84           C  
ATOM    980  N   GLN C 126       9.054 -10.062  66.269  1.00111.18           N  
ATOM    981  CA  GLN C 126       9.502 -10.784  67.448  1.00112.76           C  
ATOM    982  C   GLN C 126      10.030  -9.823  68.510  1.00117.84           C  
ATOM    983  O   GLN C 126      10.600  -8.776  68.198  1.00118.78           O  
ATOM    984  CB  GLN C 126      10.590 -11.808  67.091  1.00123.43           C  
ATOM    985  CG  GLN C 126      10.929 -11.945  65.622  1.00139.71           C  
ATOM    986  CD  GLN C 126      12.055 -12.942  65.418  1.00152.71           C  
ATOM    987  NE2 GLN C 126      11.783 -14.011  64.680  1.00160.26           N  
ATOM    988  OE1 GLN C 126      13.157 -12.757  65.938  1.00168.03           O  
ATOM    989  N   ILE C 127       9.856 -10.208  69.770  1.00122.92           N  
ATOM    990  CA  ILE C 127      10.342  -9.398  70.886  1.00124.73           C  
ATOM    991  C   ILE C 127      11.846  -9.542  71.077  1.00126.52           C  
ATOM    992  O   ILE C 127      12.419 -10.586  70.771  1.00124.05           O  
ATOM    993  CB  ILE C 127       9.662  -9.774  72.213  1.00124.99           C  
ATOM    994  CG1 ILE C 127       8.144  -9.717  72.086  1.00127.40           C  
ATOM    995  CG2 ILE C 127      10.066  -8.794  73.307  1.00125.69           C  
ATOM    996  CD1 ILE C 127       7.627  -8.460  71.422  1.00128.58           C  
ATOM    997  N   LYS C 128      12.464  -8.476  71.587  1.00128.79           N  
ATOM    998  CA  LYS C 128      13.855  -8.471  72.027  1.00136.30           C  
ATOM    999  C   LYS C 128      13.974  -7.546  73.235  1.00144.47           C  
ATOM   1000  O   LYS C 128      13.135  -6.679  73.434  1.00143.11           O  
ATOM   1001  CB  LYS C 128      14.776  -8.000  70.897  1.00136.61           C  
ATOM   1002  CG  LYS C 128      14.873  -8.988  69.741  1.00134.80           C  
ATOM   1003  CD  LYS C 128      16.124  -8.789  68.894  1.00128.77           C  
ATOM   1004  CE  LYS C 128      16.251  -9.841  67.791  1.00126.17           C  
ATOM   1005  NZ  LYS C 128      16.424 -11.255  68.240  1.00118.91           N1+
ATOM   1006  N   LYS C 129      15.022  -7.723  74.037  1.00154.39           N  
ATOM   1007  CA  LYS C 129      15.278  -6.838  75.192  1.00158.97           C  
ATOM   1008  C   LYS C 129      16.627  -6.132  75.050  1.00166.86           C  
ATOM   1009  O   LYS C 129      17.543  -6.683  74.451  1.00171.72           O  
ATOM   1010  CB  LYS C 129      15.306  -7.617  76.516  1.00172.28           C  
ATOM   1011  CG  LYS C 129      14.030  -7.593  77.344  1.00182.21           C  
ATOM   1012  CD  LYS C 129      14.280  -8.123  78.757  1.00196.88           C  
ATOM   1013  CE  LYS C 129      12.983  -8.422  79.503  1.00202.34           C  
ATOM   1014  NZ  LYS C 129      13.129  -8.437  80.988  1.00197.87           N1+
ATOM   1015  N   GLY C 130      16.747  -4.928  75.599  1.00178.57           N  
ATOM   1016  CA  GLY C 130      18.030  -4.229  75.587  1.00184.54           C  
ATOM   1017  C   GLY C 130      18.687  -4.221  76.950  1.00189.62           C  
ATOM   1018  O   GLY C 130      19.836  -3.809  77.116  1.00190.45           O  
ATOM   1019  N   LYS C 131      17.941  -4.705  77.935  1.00193.51           N  
ATOM   1020  CA  LYS C 131      18.329  -4.636  79.354  1.00201.40           C  
ATOM   1021  C   LYS C 131      18.355  -3.234  79.989  1.00213.49           C  
ATOM   1022  O   LYS C 131      18.089  -2.232  79.322  1.00216.04           O  
ATOM   1023  CB  LYS C 131      19.629  -5.440  79.597  1.00196.85           C  
ATOM   1024  CG  LYS C 131      19.482  -6.923  79.211  1.00190.56           C  
ATOM   1025  CD  LYS C 131      18.209  -7.567  79.910  1.00189.44           C  
ATOM   1026  CE  LYS C 131      18.481  -8.101  81.314  1.00190.70           C  
ATOM   1027  NZ  LYS C 131      17.198  -8.329  82.039  1.00183.80           N1+
ATOM   1028  N   ASP C 132      18.625  -3.192  81.285  1.00218.61           N  
ATOM   1029  CA  ASP C 132      18.641  -1.955  82.090  1.00222.24           C  
ATOM   1030  C   ASP C 132      17.200  -1.472  82.345  1.00215.17           C  
ATOM   1031  O   ASP C 132      16.560  -1.871  83.321  1.00216.83           O  
ATOM   1032  CB  ASP C 132      19.558  -0.781  81.559  1.00244.55           C  
ATOM   1033  CG  ASP C 132      19.879  -0.844  80.063  1.00268.27           C  
ATOM   1034  OD1 ASP C 132      20.698  -1.682  79.601  1.00272.36           O  
ATOM   1035  OD2 ASP C 132      19.327   0.016  79.349  1.00294.07           O1-
ATOM   1036  N   ASP C 133      16.697  -0.617  81.467  1.00212.64           N  
ATOM   1037  CA  ASP C 133      15.344  -0.094  81.586  1.00207.73           C  
ATOM   1038  C   ASP C 133      14.368  -1.259  81.757  1.00203.76           C  
ATOM   1039  O   ASP C 133      14.527  -2.316  81.148  1.00203.59           O  
ATOM   1040  CB  ASP C 133      15.030   0.750  80.347  1.00193.54           C  
ATOM   1041  CG  ASP C 133      13.765   1.579  80.472  1.00188.09           C  
ATOM   1042  OD1 ASP C 133      13.022   1.472  81.474  1.00197.85           O  
ATOM   1043  OD2 ASP C 133      13.519   2.360  79.531  1.00179.42           O1-
ATOM   1044  N   GLN C 134      13.369  -1.051  82.605  1.00207.00           N  
ATOM   1045  CA  GLN C 134      12.468  -2.138  82.997  1.00201.25           C  
ATOM   1046  C   GLN C 134      12.067  -2.990  81.770  1.00196.64           C  
ATOM   1047  O   GLN C 134      11.827  -4.186  81.896  1.00196.60           O  
ATOM   1048  CB  GLN C 134      11.264  -1.577  83.773  1.00195.12           C  
ATOM   1049  CG  GLN C 134      11.686  -0.812  85.031  1.00188.42           C  
ATOM   1050  CD  GLN C 134      10.637  -0.764  86.122  1.00186.70           C  
ATOM   1051  NE2 GLN C 134      11.074  -0.951  87.361  1.00188.81           N  
ATOM   1052  OE1 GLN C 134       9.458  -0.532  85.864  1.00181.86           O  
ATOM   1053  N   GLU C 135      12.033  -2.340  80.610  1.00199.82           N  
ATOM   1054  CA  GLU C 135      11.697  -2.953  79.334  1.00195.50           C  
ATOM   1055  C   GLU C 135      11.313  -4.435  79.368  1.00181.23           C  
ATOM   1056  O   GLU C 135      12.160  -5.303  79.529  1.00175.62           O  
ATOM   1057  CB  GLU C 135      12.862  -2.741  78.366  1.00194.50           C  
ATOM   1058  CG  GLU C 135      12.699  -1.506  77.499  1.00184.82           C  
ATOM   1059  CD  GLU C 135      14.014  -0.970  76.981  1.00179.00           C  
ATOM   1060  OE1 GLU C 135      14.992  -1.742  76.882  1.00161.97           O  
ATOM   1061  OE2 GLU C 135      14.055   0.235  76.673  1.00177.89           O1-
ATOM   1062  N   ASP C 136      10.031  -4.709  79.171  1.00179.74           N  
ATOM   1063  CA  ASP C 136       9.581  -6.072  79.033  1.00174.37           C  
ATOM   1064  C   ASP C 136      10.128  -6.574  77.724  1.00166.42           C  
ATOM   1065  O   ASP C 136      10.044  -7.752  77.407  1.00166.44           O  
ATOM   1066  CB  ASP C 136       8.055  -6.125  79.050  1.00176.13           C  
ATOM   1067  CG  ASP C 136       7.496  -5.771  80.418  1.00177.56           C  
ATOM   1068  OD1 ASP C 136       8.323  -5.501  81.330  1.00170.75           O  
ATOM   1069  OD2 ASP C 136       6.253  -5.753  80.581  1.00179.74           O1-
ATOM   1070  N   GLY C 137      10.697  -5.663  76.958  1.00163.47           N  
ATOM   1071  CA  GLY C 137      11.256  -5.986  75.664  1.00161.89           C  
ATOM   1072  C   GLY C 137      10.308  -5.436  74.624  1.00147.65           C  
ATOM   1073  O   GLY C 137       9.141  -5.184  74.901  1.00142.93           O  
ATOM   1074  N   ILE C 138      10.819  -5.227  73.417  1.00139.56           N  
ATOM   1075  CA  ILE C 138      10.115  -4.423  72.440  1.00134.69           C  
ATOM   1076  C   ILE C 138      10.223  -5.143  71.090  1.00132.01           C  
ATOM   1077  O   ILE C 138      11.035  -6.055  70.889  1.00128.18           O  
ATOM   1078  CB  ILE C 138      10.651  -2.959  72.391  1.00125.85           C  
ATOM   1079  CG1 ILE C 138       9.682  -2.003  71.665  1.00128.27           C  
ATOM   1080  CG2 ILE C 138      12.045  -2.910  71.781  1.00112.95           C  
ATOM   1081  CD1 ILE C 138       8.228  -2.004  72.133  1.00124.19           C  
ATOM   1082  N   LEU C 139       9.343  -4.762  70.190  1.00132.93           N  
ATOM   1083  CA  LEU C 139       9.217  -5.483  68.948  1.00121.42           C  
ATOM   1084  C   LEU C 139      10.324  -5.165  67.974  1.00114.54           C  
ATOM   1085  O   LEU C 139      10.847  -4.059  67.951  1.00112.96           O  
ATOM   1086  CB  LEU C 139       7.878  -5.202  68.323  1.00115.76           C  
ATOM   1087  CG  LEU C 139       6.882  -6.348  68.514  1.00115.13           C  
ATOM   1088  CD1 LEU C 139       5.595  -6.011  67.780  1.00117.19           C  
ATOM   1089  CD2 LEU C 139       7.459  -7.686  68.050  1.00109.63           C  
ATOM   1090  N   THR C 140      10.670  -6.165  67.180  1.00116.01           N  
ATOM   1091  CA  THR C 140      11.597  -5.999  66.070  1.00116.87           C  
ATOM   1092  C   THR C 140      11.031  -6.707  64.878  1.00116.54           C  
ATOM   1093  O   THR C 140      10.211  -7.606  65.033  1.00116.44           O  
ATOM   1094  CB  THR C 140      12.917  -6.706  66.332  1.00119.80           C  
ATOM   1095  CG2 THR C 140      12.689  -8.142  66.735  1.00117.77           C  
ATOM   1096  OG1 THR C 140      13.707  -6.708  65.135  1.00126.52           O  
ATOM   1097  N   SER C 141      11.498  -6.334  63.690  1.00117.10           N  
ATOM   1098  CA  SER C 141      11.096  -7.040  62.485  1.00119.01           C  
ATOM   1099  C   SER C 141      12.190  -6.996  61.425  1.00119.71           C  
ATOM   1100  O   SER C 141      13.201  -6.307  61.588  1.00119.24           O  
ATOM   1101  CB  SER C 141       9.840  -6.411  61.912  1.00122.44           C  
ATOM   1102  OG  SER C 141       9.449  -7.079  60.728  1.00127.39           O  
ATOM   1103  N   GLU C 142      11.970  -7.749  60.354  1.00119.14           N  
ATOM   1104  CA  GLU C 142      12.888  -7.839  59.239  1.00120.05           C  
ATOM   1105  C   GLU C 142      12.223  -7.163  58.063  1.00118.02           C  
ATOM   1106  O   GLU C 142      11.019  -7.298  57.901  1.00117.16           O  
ATOM   1107  CB  GLU C 142      13.107  -9.303  58.862  1.00128.70           C  
ATOM   1108  CG  GLU C 142      13.955 -10.099  59.841  1.00143.50           C  
ATOM   1109  CD  GLU C 142      15.419 -10.192  59.427  1.00148.75           C  
ATOM   1110  OE1 GLU C 142      15.928  -9.242  58.792  1.00157.53           O  
ATOM   1111  OE2 GLU C 142      16.068 -11.213  59.751  1.00143.72           O1-
ATOM   1112  N   PRO C 143      12.998  -6.456  57.219  1.00118.11           N  
ATOM   1113  CA  PRO C 143      12.379  -5.837  56.052  1.00112.41           C  
ATOM   1114  C   PRO C 143      11.891  -6.915  55.117  1.00113.70           C  
ATOM   1115  O   PRO C 143      12.498  -7.983  55.048  1.00118.26           O  
ATOM   1116  CB  PRO C 143      13.508  -5.038  55.406  1.00107.82           C  
ATOM   1117  CG  PRO C 143      14.767  -5.448  56.089  1.00114.92           C  
ATOM   1118  CD  PRO C 143      14.463  -6.504  57.105  1.00120.42           C  
ATOM   1119  N   VAL C 144      10.795  -6.664  54.419  1.00113.81           N  
ATOM   1120  CA  VAL C 144      10.289  -7.656  53.497  1.00118.04           C  
ATOM   1121  C   VAL C 144       9.938  -6.964  52.188  1.00130.32           C  
ATOM   1122  O   VAL C 144       9.355  -5.892  52.200  1.00128.85           O  
ATOM   1123  CB  VAL C 144       9.124  -8.434  54.125  1.00107.16           C  
ATOM   1124  CG1 VAL C 144       8.529  -9.430  53.151  1.00111.83           C  
ATOM   1125  CG2 VAL C 144       9.595  -9.138  55.391  1.00104.21           C  
ATOM   1126  N   PRO C 145      10.354  -7.559  51.051  1.00144.13           N  
ATOM   1127  CA  PRO C 145      10.163  -6.917  49.748  1.00141.39           C  
ATOM   1128  C   PRO C 145       8.707  -6.820  49.287  1.00138.45           C  
ATOM   1129  O   PRO C 145       7.920  -7.768  49.450  1.00132.52           O  
ATOM   1130  CB  PRO C 145      10.934  -7.836  48.798  1.00152.22           C  
ATOM   1131  CG  PRO C 145      10.823  -9.179  49.436  1.00154.72           C  
ATOM   1132  CD  PRO C 145      10.955  -8.901  50.904  1.00155.03           C  
ATOM   1133  N   ILE C 146       8.384  -5.692  48.665  1.00138.87           N  
ATOM   1134  CA  ILE C 146       7.053  -5.438  48.166  1.00137.17           C  
ATOM   1135  C   ILE C 146       7.203  -4.627  46.886  1.00134.19           C  
ATOM   1136  O   ILE C 146       8.111  -3.814  46.781  1.00136.99           O  
ATOM   1137  CB  ILE C 146       6.235  -4.665  49.223  1.00125.68           C  
ATOM   1138  CG1 ILE C 146       4.764  -4.609  48.826  1.00123.05           C  
ATOM   1139  CG2 ILE C 146       6.820  -3.281  49.487  1.00118.61           C  
ATOM   1140  CD1 ILE C 146       3.889  -4.072  49.933  1.00117.32           C  
ATOM   1141  N   GLU C 147       6.356  -4.872  45.900  1.00132.04           N  
ATOM   1142  CA  GLU C 147       6.433  -4.073  44.688  1.00142.69           C  
ATOM   1143  C   GLU C 147       5.557  -2.844  44.863  1.00133.15           C  
ATOM   1144  O   GLU C 147       4.343  -2.956  44.999  1.00129.58           O  
ATOM   1145  CB  GLU C 147       6.031  -4.856  43.434  1.00176.68           C  
ATOM   1146  CG  GLU C 147       6.361  -4.099  42.144  1.00194.67           C  
ATOM   1147  CD  GLU C 147       6.230  -4.934  40.880  1.00207.12           C  
ATOM   1148  OE1 GLU C 147       5.209  -5.647  40.721  1.00220.14           O  
ATOM   1149  OE2 GLU C 147       7.155  -4.866  40.041  1.00209.49           O1-
ATOM   1150  N   TRP C 148       6.198  -1.688  44.874  1.00129.42           N  
ATOM   1151  CA  TRP C 148       5.524  -0.435  45.160  1.00129.52           C  
ATOM   1152  C   TRP C 148       4.606  -0.017  44.006  1.00135.18           C  
ATOM   1153  O   TRP C 148       4.811  -0.442  42.869  1.00138.56           O  
ATOM   1154  CB  TRP C 148       6.566   0.646  45.439  1.00127.34           C  
ATOM   1155  CG  TRP C 148       7.250   0.462  46.758  1.00126.01           C  
ATOM   1156  CD1 TRP C 148       7.666  -0.711  47.314  1.00127.62           C  
ATOM   1157  CD2 TRP C 148       7.603   1.490  47.689  1.00126.16           C  
ATOM   1158  CE2 TRP C 148       8.224   0.864  48.791  1.00126.21           C  
ATOM   1159  CE3 TRP C 148       7.453   2.879  47.699  1.00120.32           C  
ATOM   1160  NE1 TRP C 148       8.246  -0.481  48.538  1.00131.21           N  
ATOM   1161  CZ2 TRP C 148       8.689   1.576  49.888  1.00117.15           C  
ATOM   1162  CZ3 TRP C 148       7.921   3.583  48.791  1.00114.97           C  
ATOM   1163  CH2 TRP C 148       8.530   2.932  49.869  1.00112.32           C  
ATOM   1164  N   PRO C 149       3.589   0.818  44.294  1.00134.43           N  
ATOM   1165  CA  PRO C 149       2.707   1.301  43.236  1.00139.63           C  
ATOM   1166  C   PRO C 149       3.479   2.194  42.273  1.00141.39           C  
ATOM   1167  O   PRO C 149       4.406   2.920  42.686  1.00139.16           O  
ATOM   1168  CB  PRO C 149       1.636   2.108  43.975  1.00136.62           C  
ATOM   1169  CG  PRO C 149       1.891   1.929  45.424  1.00138.34           C  
ATOM   1170  CD  PRO C 149       3.292   1.443  45.589  1.00136.71           C  
ATOM   1171  N   GLN C 150       3.096   2.133  41.004  1.00141.23           N  
ATOM   1172  CA  GLN C 150       3.778   2.907  39.977  1.00141.11           C  
ATOM   1173  C   GLN C 150       3.838   4.388  40.345  1.00136.63           C  
ATOM   1174  O   GLN C 150       4.854   5.059  40.160  1.00141.29           O  
ATOM   1175  CB  GLN C 150       3.072   2.760  38.616  1.00146.88           C  
ATOM   1176  CG  GLN C 150       3.133   1.363  38.000  1.00147.99           C  
ATOM   1177  CD  GLN C 150       4.492   1.022  37.417  1.00151.31           C  
ATOM   1178  NE2 GLN C 150       4.799  -0.271  37.370  1.00151.33           N  
ATOM   1179  OE1 GLN C 150       5.268   1.905  37.038  1.00154.87           O  
ATOM   1180  N   SER C 151       2.732   4.902  40.853  1.00132.81           N  
ATOM   1181  CA  SER C 151       2.663   6.323  41.159  1.00132.47           C  
ATOM   1182  C   SER C 151       3.585   6.732  42.306  1.00134.34           C  
ATOM   1183  O   SER C 151       3.832   7.920  42.510  1.00131.62           O  
ATOM   1184  CB  SER C 151       1.234   6.736  41.481  1.00129.70           C  
ATOM   1185  OG  SER C 151       0.793   6.136  42.677  1.00124.18           O  
ATOM   1186  N   TYR C 152       4.096   5.754  43.052  1.00140.75           N  
ATOM   1187  CA  TYR C 152       4.980   6.066  44.179  1.00141.02           C  
ATOM   1188  C   TYR C 152       6.462   6.059  43.754  1.00144.71           C  
ATOM   1189  O   TYR C 152       7.379   6.204  44.587  1.00147.27           O  
ATOM   1190  CB  TYR C 152       4.698   5.146  45.380  1.00140.18           C  
ATOM   1191  CG  TYR C 152       3.500   5.571  46.236  1.00134.46           C  
ATOM   1192  CD1 TYR C 152       2.261   5.828  45.660  1.00138.94           C  
ATOM   1193  CD2 TYR C 152       3.606   5.695  47.624  1.00124.95           C  
ATOM   1194  CE1 TYR C 152       1.169   6.207  46.439  1.00137.25           C  
ATOM   1195  CE2 TYR C 152       2.516   6.073  48.408  1.00117.42           C  
ATOM   1196  CZ  TYR C 152       1.299   6.329  47.816  1.00121.28           C  
ATOM   1197  OH  TYR C 152       0.209   6.713  48.576  1.00108.63           O  
ATOM   1198  N   ASP C 153       6.682   5.950  42.447  1.00145.29           N  
ATOM   1199  CA  ASP C 153       8.041   5.923  41.901  1.00151.17           C  
ATOM   1200  C   ASP C 153       8.937   7.064  42.378  1.00145.17           C  
ATOM   1201  O   ASP C 153      10.107   6.841  42.636  1.00143.23           O  
ATOM   1202  CB  ASP C 153       8.010   5.905  40.368  1.00171.43           C  
ATOM   1203  CG  ASP C 153       7.578   4.558  39.804  1.00185.36           C  
ATOM   1204  OD1 ASP C 153       7.432   3.585  40.591  1.00189.38           O  
ATOM   1205  OD2 ASP C 153       7.379   4.480  38.569  1.00181.50           O1-
ATOM   1206  N   SER C 154       8.405   8.274  42.494  1.00140.28           N  
ATOM   1207  CA  SER C 154       9.211   9.414  42.909  1.00139.97           C  
ATOM   1208  C   SER C 154       9.659   9.400  44.384  1.00144.77           C  
ATOM   1209  O   SER C 154      10.614  10.088  44.742  1.00141.30           O  
ATOM   1210  CB  SER C 154       8.450  10.701  42.607  1.00134.88           C  
ATOM   1211  OG  SER C 154       7.059  10.512  42.807  1.00141.53           O  
ATOM   1212  N   ILE C 155       8.984   8.636  45.240  1.00147.40           N  
ATOM   1213  CA  ILE C 155       9.401   8.566  46.664  1.00142.80           C  
ATOM   1214  C   ILE C 155       9.818   7.139  47.015  1.00145.25           C  
ATOM   1215  O   ILE C 155       9.941   6.780  48.199  1.00145.18           O  
ATOM   1216  CB  ILE C 155       8.316   9.063  47.647  1.00129.55           C  
ATOM   1217  CG1 ILE C 155       6.940   8.526  47.250  1.00125.68           C  
ATOM   1218  CG2 ILE C 155       8.313  10.582  47.697  1.00126.67           C  
ATOM   1219  CD1 ILE C 155       5.866   8.829  48.257  1.00133.59           C  
ATOM   1220  N   ASN C 156      10.027   6.322  45.982  1.00146.34           N  
ATOM   1221  CA  ASN C 156      10.515   4.961  46.155  1.00143.05           C  
ATOM   1222  C   ASN C 156      12.005   5.035  46.489  1.00143.54           C  
ATOM   1223  O   ASN C 156      12.795   5.531  45.683  1.00146.29           O  
ATOM   1224  CB  ASN C 156      10.291   4.149  44.872  1.00133.89           C  
ATOM   1225  CG  ASN C 156      10.637   2.675  45.025  1.00130.33           C  
ATOM   1226  ND2 ASN C 156      10.320   1.891  44.004  1.00131.49           N  
ATOM   1227  OD1 ASN C 156      11.200   2.252  46.027  1.00122.08           O  
ATOM   1228  N   PRO C 157      12.407   4.530  47.674  1.00145.52           N  
ATOM   1229  CA  PRO C 157      13.829   4.496  48.036  1.00146.90           C  
ATOM   1230  C   PRO C 157      14.712   3.711  47.066  1.00143.79           C  
ATOM   1231  O   PRO C 157      15.894   3.967  47.011  1.00146.33           O  
ATOM   1232  CB  PRO C 157      13.821   3.841  49.421  1.00151.33           C  
ATOM   1233  CG  PRO C 157      12.491   4.192  49.983  1.00147.47           C  
ATOM   1234  CD  PRO C 157      11.550   4.152  48.814  1.00146.76           C  
ATOM   1235  N   ASP C 158      14.148   2.768  46.316  1.00140.68           N  
ATOM   1236  CA  ASP C 158      14.907   1.979  45.356  1.00143.50           C  
ATOM   1237  C   ASP C 158      15.130   2.677  44.008  1.00145.33           C  
ATOM   1238  O   ASP C 158      15.947   2.225  43.205  1.00143.72           O  
ATOM   1239  CB  ASP C 158      14.183   0.656  45.081  1.00144.08           C  
ATOM   1240  CG  ASP C 158      13.761  -0.061  46.347  1.00138.30           C  
ATOM   1241  OD1 ASP C 158      14.337   0.220  47.418  1.00137.51           O  
ATOM   1242  OD2 ASP C 158      12.842  -0.904  46.269  1.00134.65           O1-
ATOM   1243  N   LEU C 159      14.407   3.768  43.762  1.00147.04           N  
ATOM   1244  CA  LEU C 159      14.547   4.485  42.495  1.00149.36           C  
ATOM   1245  C   LEU C 159      15.234   5.830  42.635  1.00151.77           C  
ATOM   1246  O   LEU C 159      15.877   6.301  41.698  1.00156.91           O  
ATOM   1247  CB  LEU C 159      13.195   4.656  41.811  1.00153.67           C  
ATOM   1248  CG  LEU C 159      12.597   3.348  41.290  1.00158.71           C  
ATOM   1249  CD1 LEU C 159      11.402   3.680  40.413  1.00166.86           C  
ATOM   1250  CD2 LEU C 159      13.612   2.515  40.516  1.00149.72           C  
ATOM   1251  N   ILE C 160      15.133   6.435  43.812  1.00152.88           N  
ATOM   1252  CA  ILE C 160      15.855   7.670  44.096  1.00156.73           C  
ATOM   1253  C   ILE C 160      17.358   7.384  44.027  1.00162.85           C  
ATOM   1254  O   ILE C 160      17.873   6.536  44.754  1.00162.09           O  
ATOM   1255  CB  ILE C 160      15.493   8.250  45.482  1.00155.66           C  
ATOM   1256  CG1 ILE C 160      14.011   8.619  45.569  1.00154.78           C  
ATOM   1257  CG2 ILE C 160      16.283   9.523  45.746  1.00158.13           C  
ATOM   1258  CD1 ILE C 160      13.513   8.770  46.991  1.00156.00           C  
ATOM   1259  N   LYS C 161      18.061   8.092  43.147  1.00163.76           N  
ATOM   1260  CA  LYS C 161      19.503   7.895  42.995  1.00165.51           C  
ATOM   1261  C   LYS C 161      20.302   8.627  44.079  1.00172.09           C  
ATOM   1262  O   LYS C 161      21.177   8.053  44.721  1.00169.55           O  
ATOM   1263  CB  LYS C 161      19.962   8.350  41.602  1.00158.90           C  
ATOM   1264  CG  LYS C 161      19.570   7.396  40.477  1.00153.24           C  
ATOM   1265  CD  LYS C 161      20.537   6.218  40.367  1.00144.48           C  
ATOM   1266  CE  LYS C 161      20.040   5.141  39.412  1.00131.31           C  
ATOM   1267  NZ  LYS C 161      18.887   4.367  39.955  1.00114.13           N1+
ATOM   1268  N   ASP C 162      19.970   9.897  44.282  1.00172.55           N  
ATOM   1269  CA  ASP C 162      20.622  10.759  45.228  1.00176.04           C  
ATOM   1270  C   ASP C 162      20.298  10.447  46.702  1.00183.20           C  
ATOM   1271  O   ASP C 162      21.116   9.942  47.467  1.00182.36           O  
ATOM   1272  CB  ASP C 162      19.990  12.116  44.989  1.00167.88           C  
ATOM   1273  CG  ASP C 162      20.422  12.736  43.711  1.00169.29           C  
ATOM   1274  OD1 ASP C 162      20.946  12.018  42.820  1.00161.56           O  
ATOM   1275  OD2 ASP C 162      20.208  13.952  43.611  1.00177.37           O1-
ATOM   1276  N   LYS C 163      19.079  10.799  47.089  1.00184.69           N  
ATOM   1277  CA  LYS C 163      18.606  10.682  48.475  1.00181.25           C  
ATOM   1278  C   LYS C 163      19.571  11.285  49.492  1.00177.93           C  
ATOM   1279  O   LYS C 163      19.500  10.984  50.680  1.00179.65           O  
ATOM   1280  CB  LYS C 163      18.326   9.205  48.834  1.00180.57           C  
ATOM   1281  CG  LYS C 163      19.546   8.307  49.106  1.00170.93           C  
ATOM   1282  CD  LYS C 163      19.207   7.130  50.037  1.00165.81           C  
ATOM   1283  CE  LYS C 163      20.027   5.876  49.717  1.00157.55           C  
ATOM   1284  NZ  LYS C 163      19.126   4.743  49.377  1.00155.65           N1+
ATOM   1285  N   ARG C 164      20.502  12.104  49.022  1.00176.14           N  
ATOM   1286  CA  ARG C 164      21.494  12.741  49.873  1.00178.30           C  
ATOM   1287  C   ARG C 164      21.465  14.221  49.569  1.00177.39           C  
ATOM   1288  O   ARG C 164      21.908  15.022  50.381  1.00184.03           O  
ATOM   1289  CB  ARG C 164      22.876  12.193  49.582  1.00182.90           C  
ATOM   1290  CG  ARG C 164      23.232  10.982  50.426  1.00187.82           C  
ATOM   1291  CD  ARG C 164      24.650  10.499  50.160  1.00190.32           C  
ATOM   1292  NE  ARG C 164      24.866   9.094  50.522  1.00182.93           N  
ATOM   1293  CZ  ARG C 164      24.280   8.049  49.929  1.00180.02           C  
ATOM   1294  NH1 ARG C 164      23.419   8.201  48.919  1.00175.84           N1+
ATOM   1295  NH2 ARG C 164      24.562   6.825  50.355  1.00180.50           N  
ATOM   1296  N   SER C 165      20.939  14.575  48.400  1.00170.79           N  
ATOM   1297  CA  SER C 165      20.723  15.970  48.053  1.00172.13           C  
ATOM   1298  C   SER C 165      19.544  16.467  48.879  1.00181.47           C  
ATOM   1299  O   SER C 165      18.759  15.654  49.388  1.00184.20           O  
ATOM   1300  CB  SER C 165      20.411  16.115  46.565  1.00163.39           C  
ATOM   1301  OG  SER C 165      19.379  15.219  46.156  1.00163.81           O  
ATOM   1302  N   PRO C 166      19.378  17.801  49.004  1.00179.79           N  
ATOM   1303  CA  PRO C 166      18.177  18.293  49.682  1.00183.48           C  
ATOM   1304  C   PRO C 166      16.876  17.707  49.133  1.00188.87           C  
ATOM   1305  O   PRO C 166      16.050  17.289  49.928  1.00188.11           O  
ATOM   1306  CB  PRO C 166      18.263  19.798  49.473  1.00181.66           C  
ATOM   1307  CG  PRO C 166      19.725  20.052  49.531  1.00177.22           C  
ATOM   1308  CD  PRO C 166      20.356  18.884  48.811  1.00177.02           C  
ATOM   1309  N   GLU C 167      16.698  17.657  47.812  1.00189.75           N  
ATOM   1310  CA  GLU C 167      15.503  17.065  47.218  1.00194.80           C  
ATOM   1311  C   GLU C 167      15.423  15.542  47.387  1.00187.47           C  
ATOM   1312  O   GLU C 167      14.357  14.992  47.674  1.00180.54           O  
ATOM   1313  CB  GLU C 167      15.429  17.412  45.725  1.00205.16           C  
ATOM   1314  CG  GLU C 167      15.089  18.867  45.440  1.00210.86           C  
ATOM   1315  CD  GLU C 167      13.695  19.266  45.907  1.00218.07           C  
ATOM   1316  OE1 GLU C 167      12.847  18.377  46.137  1.00218.52           O  
ATOM   1317  OE2 GLU C 167      13.443  20.480  46.040  1.00227.60           O1-
ATOM   1318  N   GLY C 168      16.548  14.869  47.189  1.00187.88           N  
ATOM   1319  CA  GLY C 168      16.585  13.422  47.316  1.00182.85           C  
ATOM   1320  C   GLY C 168      16.299  12.965  48.736  1.00177.68           C  
ATOM   1321  O   GLY C 168      15.597  11.967  48.957  1.00174.72           O  
ATOM   1322  N   LYS C 169      16.854  13.702  49.699  1.00180.38           N  
ATOM   1323  CA  LYS C 169      16.655  13.386  51.112  1.00180.97           C  
ATOM   1324  C   LYS C 169      15.175  13.538  51.473  1.00175.18           C  
ATOM   1325  O   LYS C 169      14.617  12.752  52.243  1.00174.02           O  
ATOM   1326  CB  LYS C 169      17.453  14.332  52.022  1.00188.21           C  
ATOM   1327  CG  LYS C 169      18.901  13.938  52.265  1.00197.97           C  
ATOM   1328  CD  LYS C 169      19.472  14.640  53.495  1.00196.43           C  
ATOM   1329  CE  LYS C 169      20.996  14.597  53.519  1.00189.41           C  
ATOM   1330  NZ  LYS C 169      21.571  14.885  54.867  1.00175.82           N1+
ATOM   1331  N   LYS C 170      14.555  14.575  50.922  1.00175.91           N  
ATOM   1332  CA  LYS C 170      13.152  14.850  51.202  1.00172.76           C  
ATOM   1333  C   LYS C 170      12.276  13.768  50.591  1.00166.77           C  
ATOM   1334  O   LYS C 170      11.375  13.260  51.253  1.00161.60           O  
ATOM   1335  CB  LYS C 170      12.748  16.236  50.692  1.00172.97           C  
ATOM   1336  CG  LYS C 170      11.273  16.556  50.884  1.00185.39           C  
ATOM   1337  CD  LYS C 170      10.991  18.053  50.873  1.00201.64           C  
ATOM   1338  CE  LYS C 170       9.510  18.337  51.096  1.00212.86           C  
ATOM   1339  NZ  LYS C 170       9.245  19.786  51.335  1.00213.80           N1+
ATOM   1340  N   LYS C 171      12.541  13.414  49.335  1.00174.09           N  
ATOM   1341  CA  LYS C 171      11.783  12.359  48.656  1.00176.93           C  
ATOM   1342  C   LYS C 171      11.922  11.053  49.423  1.00164.85           C  
ATOM   1343  O   LYS C 171      10.929  10.326  49.630  1.00154.51           O  
ATOM   1344  CB  LYS C 171      12.279  12.166  47.215  1.00189.26           C  
ATOM   1345  CG  LYS C 171      11.862  13.259  46.235  1.00190.19           C  
ATOM   1346  CD  LYS C 171      10.406  13.134  45.792  1.00187.55           C  
ATOM   1347  CE  LYS C 171       9.493  14.118  46.509  1.00186.57           C  
ATOM   1348  NZ  LYS C 171       8.061  13.754  46.325  1.00179.33           N1+
ATOM   1349  N   TYR C 172      13.155  10.762  49.839  1.00169.22           N  
ATOM   1350  CA  TYR C 172      13.431   9.535  50.585  1.00168.61           C  
ATOM   1351  C   TYR C 172      12.599   9.470  51.862  1.00157.20           C  
ATOM   1352  O   TYR C 172      11.957   8.468  52.140  1.00149.55           O  
ATOM   1353  CB  TYR C 172      14.926   9.404  50.923  1.00177.61           C  
ATOM   1354  CG  TYR C 172      15.287   8.227  51.830  1.00180.19           C  
ATOM   1355  CD1 TYR C 172      15.451   6.940  51.312  1.00177.37           C  
ATOM   1356  CD2 TYR C 172      15.483   8.411  53.202  1.00178.83           C  
ATOM   1357  CE1 TYR C 172      15.787   5.875  52.134  1.00174.46           C  
ATOM   1358  CE2 TYR C 172      15.818   7.353  54.034  1.00179.51           C  
ATOM   1359  CZ  TYR C 172      15.971   6.088  53.497  1.00182.36           C  
ATOM   1360  OH  TYR C 172      16.299   5.044  54.332  1.00183.10           O  
ATOM   1361  N   ARG C 173      12.622  10.537  52.648  1.00161.19           N  
ATOM   1362  CA  ARG C 173      11.878  10.541  53.903  1.00162.86           C  
ATOM   1363  C   ARG C 173      10.380  10.419  53.669  1.00152.03           C  
ATOM   1364  O   ARG C 173       9.676   9.807  54.463  1.00147.72           O  
ATOM   1365  CB  ARG C 173      12.194  11.786  54.741  1.00179.24           C  
ATOM   1366  CG  ARG C 173      13.603  11.775  55.326  1.00181.27           C  
ATOM   1367  CD  ARG C 173      13.885  12.990  56.200  1.00173.72           C  
ATOM   1368  NE  ARG C 173      15.312  13.324  56.242  1.00166.74           N  
ATOM   1369  CZ  ARG C 173      15.860  14.239  57.041  1.00170.70           C  
ATOM   1370  NH1 ARG C 173      15.115  14.925  57.903  1.00171.07           N1+
ATOM   1371  NH2 ARG C 173      17.169  14.463  56.985  1.00175.89           N  
ATOM   1372  N   GLN C 174       9.882  10.994  52.582  1.00157.24           N  
ATOM   1373  CA  GLN C 174       8.449  10.913  52.305  1.00159.90           C  
ATOM   1374  C   GLN C 174       8.035   9.469  52.048  1.00148.83           C  
ATOM   1375  O   GLN C 174       6.995   9.017  52.538  1.00141.35           O  
ATOM   1376  CB  GLN C 174       8.048  11.844  51.161  1.00173.06           C  
ATOM   1377  CG  GLN C 174       8.049  13.312  51.578  1.00175.49           C  
ATOM   1378  CD  GLN C 174       7.565  14.245  50.482  1.00176.09           C  
ATOM   1379  NE2 GLN C 174       7.342  15.511  50.837  1.00171.27           N  
ATOM   1380  OE1 GLN C 174       7.366  13.827  49.336  1.00173.28           O  
ATOM   1381  N   GLY C 175       8.858   8.739  51.302  1.00150.54           N  
ATOM   1382  CA  GLY C 175       8.570   7.340  51.004  1.00148.25           C  
ATOM   1383  C   GLY C 175       8.583   6.466  52.249  1.00139.77           C  
ATOM   1384  O   GLY C 175       7.742   5.598  52.417  1.00132.54           O  
ATOM   1385  N   MET C 176       9.539   6.702  53.136  1.00138.18           N  
ATOM   1386  CA  MET C 176       9.638   5.925  54.360  1.00138.21           C  
ATOM   1387  C   MET C 176       8.465   6.183  55.306  1.00140.01           C  
ATOM   1388  O   MET C 176       8.266   5.459  56.277  1.00135.93           O  
ATOM   1389  CB  MET C 176      10.958   6.219  55.066  1.00142.04           C  
ATOM   1390  CG  MET C 176      12.138   5.472  54.477  1.00147.32           C  
ATOM   1391  SD  MET C 176      12.221   3.763  55.046  1.00161.40           S  
ATOM   1392  CE  MET C 176      13.408   3.902  56.387  1.00171.23           C  
ATOM   1393  N   LYS C 177       7.709   7.245  55.061  1.00140.45           N  
ATOM   1394  CA  LYS C 177       6.543   7.556  55.895  1.00140.32           C  
ATOM   1395  C   LYS C 177       5.246   6.970  55.322  1.00134.40           C  
ATOM   1396  O   LYS C 177       4.171   7.109  55.912  1.00130.45           O  
ATOM   1397  CB  LYS C 177       6.433   9.073  56.110  1.00151.20           C  
ATOM   1398  CG  LYS C 177       7.455   9.582  57.123  1.00160.02           C  
ATOM   1399  CD  LYS C 177       7.830  11.046  56.955  1.00164.94           C  
ATOM   1400  CE  LYS C 177       9.035  11.383  57.832  1.00161.42           C  
ATOM   1401  NZ  LYS C 177       9.624  12.724  57.588  1.00167.57           N1+
ATOM   1402  N   THR C 178       5.347   6.297  54.182  1.00132.95           N  
ATOM   1403  CA  THR C 178       4.184   5.617  53.605  1.00126.49           C  
ATOM   1404  C   THR C 178       4.052   4.229  54.202  1.00122.17           C  
ATOM   1405  O   THR C 178       4.979   3.719  54.848  1.00124.46           O  
ATOM   1406  CB  THR C 178       4.334   5.439  52.098  1.00124.70           C  
ATOM   1407  CG2 THR C 178       4.714   6.741  51.468  1.00133.60           C  
ATOM   1408  OG1 THR C 178       5.345   4.453  51.823  1.00118.41           O  
ATOM   1409  N   ILE C 179       2.907   3.604  53.963  1.00116.31           N  
ATOM   1410  CA  ILE C 179       2.666   2.240  54.426  1.00118.62           C  
ATOM   1411  C   ILE C 179       3.728   1.291  53.891  1.00116.61           C  
ATOM   1412  O   ILE C 179       4.102   0.319  54.535  1.00116.12           O  
ATOM   1413  CB  ILE C 179       1.297   1.731  53.944  1.00118.69           C  
ATOM   1414  CG1 ILE C 179       1.007   0.307  54.445  1.00120.95           C  
ATOM   1415  CG2 ILE C 179       1.225   1.763  52.435  1.00121.04           C  
ATOM   1416  CD1 ILE C 179       1.018   0.143  55.948  1.00130.35           C  
ATOM   1417  N   PHE C 180       4.218   1.579  52.702  1.00116.01           N  
ATOM   1418  CA  PHE C 180       5.217   0.718  52.103  1.00112.38           C  
ATOM   1419  C   PHE C 180       6.532   0.849  52.829  1.00116.11           C  
ATOM   1420  O   PHE C 180       7.273  -0.111  52.924  1.00114.92           O  
ATOM   1421  CB  PHE C 180       5.330   1.023  50.639  1.00105.33           C  
ATOM   1422  CG  PHE C 180       4.021   0.920  49.958  1.00102.68           C  
ATOM   1423  CD1 PHE C 180       3.496  -0.320  49.669  1.00101.09           C  
ATOM   1424  CD2 PHE C 180       3.266   2.052  49.691  1.00106.70           C  
ATOM   1425  CE1 PHE C 180       2.261  -0.436  49.066  1.00106.61           C  
ATOM   1426  CE2 PHE C 180       2.028   1.949  49.085  1.00109.39           C  
ATOM   1427  CZ  PHE C 180       1.523   0.699  48.774  1.00110.26           C  
ATOM   1428  N   GLY C 181       6.809   2.019  53.384  1.00120.73           N  
ATOM   1429  CA  GLY C 181       8.027   2.198  54.174  1.00124.15           C  
ATOM   1430  C   GLY C 181       7.952   1.381  55.452  1.00118.98           C  
ATOM   1431  O   GLY C 181       8.963   0.882  55.954  1.00118.15           O  
ATOM   1432  N   TRP C 182       6.742   1.224  55.969  1.00115.82           N  
ATOM   1433  CA  TRP C 182       6.519   0.417  57.164  1.00112.12           C  
ATOM   1434  C   TRP C 182       6.995  -1.021  56.940  1.00114.72           C  
ATOM   1435  O   TRP C 182       7.418  -1.704  57.853  1.00111.81           O  
ATOM   1436  CB  TRP C 182       5.030   0.436  57.504  1.00106.98           C  
ATOM   1437  CG  TRP C 182       4.658  -0.367  58.688  1.00105.30           C  
ATOM   1438  CD1 TRP C 182       4.857  -0.037  59.982  1.00108.95           C  
ATOM   1439  CD2 TRP C 182       4.008  -1.644  58.694  1.00102.00           C  
ATOM   1440  CE2 TRP C 182       3.861  -2.032  60.032  1.00 99.82           C  
ATOM   1441  CE3 TRP C 182       3.550  -2.500  57.698  1.00107.83           C  
ATOM   1442  NE1 TRP C 182       4.386  -1.033  60.802  1.00111.15           N  
ATOM   1443  CZ2 TRP C 182       3.267  -3.233  60.405  1.00 97.58           C  
ATOM   1444  CZ3 TRP C 182       2.962  -3.694  58.069  1.00107.57           C  
ATOM   1445  CH2 TRP C 182       2.826  -4.047  59.411  1.00101.95           C  
ATOM   1446  N   PHE C 183       6.916  -1.494  55.712  1.00118.08           N  
ATOM   1447  CA  PHE C 183       7.322  -2.864  55.441  1.00116.27           C  
ATOM   1448  C   PHE C 183       8.805  -3.119  55.570  1.00116.11           C  
ATOM   1449  O   PHE C 183       9.216  -4.264  55.661  1.00118.73           O  
ATOM   1450  CB  PHE C 183       6.858  -3.293  54.067  1.00121.87           C  
ATOM   1451  CG  PHE C 183       5.431  -3.693  54.044  1.00115.48           C  
ATOM   1452  CD1 PHE C 183       5.070  -4.999  54.303  1.00112.87           C  
ATOM   1453  CD2 PHE C 183       4.451  -2.757  53.809  1.00113.39           C  
ATOM   1454  CE1 PHE C 183       3.749  -5.375  54.289  1.00115.14           C  
ATOM   1455  CE2 PHE C 183       3.125  -3.120  53.797  1.00115.50           C  
ATOM   1456  CZ  PHE C 183       2.771  -4.433  54.036  1.00115.79           C  
ATOM   1457  N   ARG C 184       9.625  -2.082  55.564  1.00115.75           N  
ATOM   1458  CA  ARG C 184      11.045  -2.298  55.798  1.00117.37           C  
ATOM   1459  C   ARG C 184      11.424  -1.851  57.205  1.00120.46           C  
ATOM   1460  O   ARG C 184      12.598  -1.763  57.561  1.00123.50           O  
ATOM   1461  CB  ARG C 184      11.903  -1.625  54.744  1.00113.41           C  
ATOM   1462  CG  ARG C 184      11.851  -0.116  54.718  1.00114.12           C  
ATOM   1463  CD  ARG C 184      12.650   0.374  53.529  1.00126.11           C  
ATOM   1464  NE  ARG C 184      12.123  -0.174  52.275  1.00137.67           N  
ATOM   1465  CZ  ARG C 184      12.725  -0.076  51.089  1.00128.29           C  
ATOM   1466  NH1 ARG C 184      13.892   0.551  50.970  1.00122.80           N1+
ATOM   1467  NH2 ARG C 184      12.147  -0.608  50.016  1.00123.42           N  
ATOM   1468  N   TRP C 185      10.420  -1.577  58.030  1.00117.02           N  
ATOM   1469  CA  TRP C 185      10.647  -1.233  59.428  1.00114.75           C  
ATOM   1470  C   TRP C 185      11.301  -2.419  60.121  1.00116.87           C  
ATOM   1471  O   TRP C 185      11.034  -3.562  59.776  1.00115.12           O  
ATOM   1472  CB  TRP C 185       9.312  -0.924  60.081  1.00114.17           C  
ATOM   1473  CG  TRP C 185       9.445  -0.384  61.443  1.00109.97           C  
ATOM   1474  CD1 TRP C 185       9.641   0.907  61.786  1.00108.61           C  
ATOM   1475  CD2 TRP C 185       9.380  -1.120  62.653  1.00105.92           C  
ATOM   1476  CE2 TRP C 185       9.549  -0.206  63.697  1.00111.37           C  
ATOM   1477  CE3 TRP C 185       9.201  -2.473  62.956  1.00110.25           C  
ATOM   1478  NE1 TRP C 185       9.707   1.031  63.137  1.00106.40           N  
ATOM   1479  CZ2 TRP C 185       9.542  -0.591  65.030  1.00132.63           C  
ATOM   1480  CZ3 TRP C 185       9.200  -2.858  64.269  1.00118.23           C  
ATOM   1481  CH2 TRP C 185       9.367  -1.921  65.298  1.00134.91           C  
ATOM   1482  N   THR C 186      12.147  -2.140  61.106  1.00117.13           N  
ATOM   1483  CA  THR C 186      12.815  -3.190  61.869  1.00115.28           C  
ATOM   1484  C   THR C 186      12.818  -2.874  63.358  1.00116.45           C  
ATOM   1485  O   THR C 186      12.889  -3.773  64.197  1.00116.72           O  
ATOM   1486  CB  THR C 186      14.268  -3.356  61.413  1.00104.45           C  
ATOM   1487  CG2 THR C 186      14.331  -3.965  60.043  1.00 97.95           C  
ATOM   1488  OG1 THR C 186      14.904  -2.074  61.395  1.00102.44           O  
ATOM   1489  N   GLY C 187      12.761  -1.585  63.684  1.00117.38           N  
ATOM   1490  CA  GLY C 187      12.845  -1.142  65.067  1.00119.94           C  
ATOM   1491  C   GLY C 187      14.279  -1.054  65.551  1.00121.03           C  
ATOM   1492  O   GLY C 187      14.520  -0.824  66.735  1.00119.99           O  
ATOM   1493  N   LEU C 188      15.230  -1.224  64.635  1.00122.22           N  
ATOM   1494  CA  LEU C 188      16.653  -1.210  64.994  1.00120.19           C  
ATOM   1495  C   LEU C 188      17.391   0.090  64.669  1.00128.97           C  
ATOM   1496  O   LEU C 188      18.564   0.239  65.004  1.00132.42           O  
ATOM   1497  CB  LEU C 188      17.375  -2.353  64.292  1.00114.26           C  
ATOM   1498  CG  LEU C 188      16.771  -3.731  64.471  1.00116.02           C  
ATOM   1499  CD1 LEU C 188      17.617  -4.723  63.683  1.00112.76           C  
ATOM   1500  CD2 LEU C 188      16.695  -4.097  65.944  1.00119.92           C  
ATOM   1501  N   LYS C 189      16.699   1.034  64.037  1.00134.29           N  
ATOM   1502  CA  LYS C 189      17.294   2.345  63.720  1.00138.20           C  
ATOM   1503  C   LYS C 189      16.344   3.475  64.131  1.00144.20           C  
ATOM   1504  O   LYS C 189      15.820   4.188  63.276  1.00144.16           O  
ATOM   1505  CB  LYS C 189      17.628   2.496  62.220  1.00146.85           C  
ATOM   1506  CG  LYS C 189      18.804   1.676  61.702  1.00145.56           C  
ATOM   1507  CD  LYS C 189      18.325   0.431  60.976  1.00138.75           C  
ATOM   1508  CE  LYS C 189      19.481  -0.428  60.519  1.00128.56           C  
ATOM   1509  NZ  LYS C 189      18.963  -1.762  60.135  1.00125.98           N1+
ATOM   1510  N   PRO C 190      16.118   3.633  65.447  1.00150.16           N  
ATOM   1511  CA  PRO C 190      15.191   4.633  65.986  1.00150.91           C  
ATOM   1512  C   PRO C 190      15.282   6.012  65.320  1.00150.50           C  
ATOM   1513  O   PRO C 190      16.376   6.565  65.180  1.00148.60           O  
ATOM   1514  CB  PRO C 190      15.605   4.721  67.456  1.00151.51           C  
ATOM   1515  CG  PRO C 190      16.122   3.358  67.779  1.00150.97           C  
ATOM   1516  CD  PRO C 190      16.715   2.802  66.514  1.00151.93           C  
ATOM   1517  N   GLY C 191      14.136   6.552  64.913  1.00148.25           N  
ATOM   1518  CA  GLY C 191      14.095   7.861  64.285  1.00147.44           C  
ATOM   1519  C   GLY C 191      14.431   7.880  62.799  1.00145.43           C  
ATOM   1520  O   GLY C 191      14.301   8.913  62.150  1.00146.06           O  
ATOM   1521  N   LYS C 192      14.862   6.749  62.251  1.00142.93           N  
ATOM   1522  CA  LYS C 192      15.238   6.694  60.831  1.00140.39           C  
ATOM   1523  C   LYS C 192      14.289   5.825  59.986  1.00138.42           C  
ATOM   1524  O   LYS C 192      14.423   5.741  58.769  1.00136.33           O  
ATOM   1525  CB  LYS C 192      16.719   6.290  60.674  1.00144.07           C  
ATOM   1526  CG  LYS C 192      17.295   6.535  59.304  1.00151.38           C  
ATOM   1527  CD  LYS C 192      18.591   5.768  59.019  1.00150.60           C  
ATOM   1528  CE  LYS C 192      18.319   4.558  58.137  1.00147.35           C  
ATOM   1529  NZ  LYS C 192      17.637   4.835  56.836  1.00137.79           N1+
ATOM   1530  N   GLU C 193      13.286   5.220  60.623  1.00138.11           N  
ATOM   1531  CA  GLU C 193      12.324   4.367  59.914  1.00135.07           C  
ATOM   1532  C   GLU C 193      10.867   4.825  60.113  1.00126.88           C  
ATOM   1533  O   GLU C 193      10.606   5.798  60.813  1.00124.31           O  
ATOM   1534  CB  GLU C 193      12.444   2.900  60.368  1.00135.90           C  
ATOM   1535  CG  GLU C 193      13.848   2.425  60.704  1.00132.21           C  
ATOM   1536  CD  GLU C 193      13.890   0.940  61.013  1.00131.49           C  
ATOM   1537  OE1 GLU C 193      13.790   0.131  60.066  1.00125.97           O  
ATOM   1538  OE2 GLU C 193      14.010   0.574  62.207  1.00137.76           O1-
ATOM   1539  N   PHE C 194       9.944   4.118  59.466  1.00127.24           N  
ATOM   1540  CA  PHE C 194       8.541   4.452  59.522  1.00128.01           C  
ATOM   1541  C   PHE C 194       8.161   4.660  61.009  1.00119.36           C  
ATOM   1542  O   PHE C 194       8.319   3.752  61.837  1.00114.61           O  
ATOM   1543  CB  PHE C 194       7.697   3.336  58.905  1.00131.48           C  
ATOM   1544  CG  PHE C 194       6.225   3.607  58.955  1.00133.41           C  
ATOM   1545  CD1 PHE C 194       5.504   3.411  60.128  1.00130.07           C  
ATOM   1546  CD2 PHE C 194       5.568   4.095  57.846  1.00131.67           C  
ATOM   1547  CE1 PHE C 194       4.149   3.682  60.184  1.00124.24           C  
ATOM   1548  CE2 PHE C 194       4.211   4.367  57.896  1.00128.80           C  
ATOM   1549  CZ  PHE C 194       3.501   4.160  59.067  1.00121.35           C  
ATOM   1550  N   PRO C 195       7.628   5.843  61.336  1.00115.80           N  
ATOM   1551  CA  PRO C 195       7.314   6.181  62.720  1.00113.52           C  
ATOM   1552  C   PRO C 195       6.304   5.248  63.380  1.00110.90           C  
ATOM   1553  O   PRO C 195       5.237   4.966  62.823  1.00112.35           O  
ATOM   1554  CB  PRO C 195       6.733   7.585  62.604  1.00110.34           C  
ATOM   1555  CG  PRO C 195       6.135   7.625  61.243  1.00111.06           C  
ATOM   1556  CD  PRO C 195       7.049   6.811  60.387  1.00112.15           C  
ATOM   1557  N   HIS C 196       6.647   4.780  64.571  1.00110.58           N  
ATOM   1558  CA  HIS C 196       5.735   3.970  65.377  1.00109.44           C  
ATOM   1559  C   HIS C 196       5.337   2.662  64.681  1.00103.62           C  
ATOM   1560  O   HIS C 196       4.190   2.213  64.815  1.00102.35           O  
ATOM   1561  CB  HIS C 196       4.446   4.747  65.707  1.00117.06           C  
ATOM   1562  CG  HIS C 196       4.654   6.062  66.395  1.00127.57           C  
ATOM   1563  CD2 HIS C 196       4.699   7.324  65.910  1.00128.28           C  
ATOM   1564  ND1 HIS C 196       4.773   6.178  67.765  1.00142.75           N  
ATOM   1565  CE1 HIS C 196       4.915   7.451  68.091  1.00138.92           C  
ATOM   1566  NE2 HIS C 196       4.872   8.168  66.982  1.00137.38           N  
ATOM   1567  N   GLY C 197       6.261   2.053  63.940  1.00103.84           N  
ATOM   1568  CA  GLY C 197       5.976   0.786  63.298  1.00 99.78           C  
ATOM   1569  C   GLY C 197       5.547  -0.268  64.313  1.00 96.57           C  
ATOM   1570  O   GLY C 197       4.763  -1.172  64.022  1.00 98.74           O  
ATOM   1571  N   ASP C 198       6.079  -0.138  65.517  1.00 99.14           N  
ATOM   1572  CA  ASP C 198       5.794  -1.072  66.592  1.00104.35           C  
ATOM   1573  C   ASP C 198       4.345  -0.973  67.087  1.00100.20           C  
ATOM   1574  O   ASP C 198       3.675  -1.986  67.302  1.00 98.97           O  
ATOM   1575  CB  ASP C 198       6.768  -0.842  67.753  1.00116.51           C  
ATOM   1576  CG  ASP C 198       6.619   0.531  68.382  1.00133.42           C  
ATOM   1577  OD1 ASP C 198       6.261   1.488  67.645  1.00136.59           O  
ATOM   1578  OD2 ASP C 198       6.832   0.649  69.616  1.00159.79           O1-
ATOM   1579  N   SER C 199       3.866   0.248  67.276  1.00101.27           N  
ATOM   1580  CA  SER C 199       2.504   0.440  67.761  1.00103.85           C  
ATOM   1581  C   SER C 199       1.511   0.001  66.691  1.00100.12           C  
ATOM   1582  O   SER C 199       0.428  -0.498  67.005  1.00 99.81           O  
ATOM   1583  CB  SER C 199       2.260   1.896  68.171  1.00108.07           C  
ATOM   1584  OG  SER C 199       2.973   2.221  69.352  1.00111.71           O  
ATOM   1585  N   LEU C 200       1.874   0.185  65.426  1.00 97.76           N  
ATOM   1586  CA  LEU C 200       1.002  -0.256  64.355  1.00 96.40           C  
ATOM   1587  C   LEU C 200       0.872  -1.766  64.384  1.00 96.15           C  
ATOM   1588  O   LEU C 200      -0.225  -2.310  64.269  1.00 96.90           O  
ATOM   1589  CB  LEU C 200       1.550   0.131  63.003  1.00 98.52           C  
ATOM   1590  CG  LEU C 200       0.515  -0.175  61.910  1.00101.98           C  
ATOM   1591  CD1 LEU C 200      -0.500   0.944  61.816  1.00113.47           C  
ATOM   1592  CD2 LEU C 200       1.153  -0.451  60.552  1.00106.28           C  
ATOM   1593  N   ALA C 201       1.996  -2.453  64.537  1.00 97.18           N  
ATOM   1594  CA  ALA C 201       1.960  -3.918  64.599  1.00 96.54           C  
ATOM   1595  C   ALA C 201       1.058  -4.402  65.733  1.00 97.90           C  
ATOM   1596  O   ALA C 201       0.311  -5.361  65.581  1.00 96.48           O  
ATOM   1597  CB  ALA C 201       3.346  -4.504  64.779  1.00 93.36           C  
ATOM   1598  N   SER C 202       1.146  -3.744  66.882  1.00101.07           N  
ATOM   1599  CA  SER C 202       0.320  -4.095  68.027  1.00100.98           C  
ATOM   1600  C   SER C 202      -1.155  -3.844  67.724  1.00 97.79           C  
ATOM   1601  O   SER C 202      -2.020  -4.572  68.190  1.00 99.37           O  
ATOM   1602  CB  SER C 202       0.761  -3.280  69.251  1.00103.21           C  
ATOM   1603  OG  SER C 202       2.161  -3.411  69.491  1.00 99.97           O  
ATOM   1604  N   LEU C 203      -1.441  -2.807  66.947  1.00 97.14           N  
ATOM   1605  CA  LEU C 203      -2.823  -2.529  66.578  1.00100.81           C  
ATOM   1606  C   LEU C 203      -3.410  -3.760  65.920  1.00 98.65           C  
ATOM   1607  O   LEU C 203      -4.570  -4.125  66.150  1.00104.57           O  
ATOM   1608  CB  LEU C 203      -2.962  -1.352  65.582  1.00104.99           C  
ATOM   1609  CG  LEU C 203      -3.209   0.115  65.946  1.00114.02           C  
ATOM   1610  CD1 LEU C 203      -3.764   0.886  64.745  1.00100.56           C  
ATOM   1611  CD2 LEU C 203      -4.188   0.237  67.104  1.00131.08           C  
ATOM   1612  N   PHE C 204      -2.608  -4.398  65.083  1.00 94.78           N  
ATOM   1613  CA  PHE C 204      -3.093  -5.568  64.360  1.00 97.43           C  
ATOM   1614  C   PHE C 204      -3.297  -6.782  65.218  1.00 96.38           C  
ATOM   1615  O   PHE C 204      -4.349  -7.408  65.160  1.00 99.25           O  
ATOM   1616  CB  PHE C 204      -2.154  -5.932  63.231  1.00106.44           C  
ATOM   1617  CG  PHE C 204      -2.274  -5.034  62.056  1.00102.03           C  
ATOM   1618  CD1 PHE C 204      -3.311  -5.199  61.172  1.00 90.36           C  
ATOM   1619  CD2 PHE C 204      -1.359  -4.001  61.859  1.00100.33           C  
ATOM   1620  CE1 PHE C 204      -3.437  -4.353  60.104  1.00 90.29           C  
ATOM   1621  CE2 PHE C 204      -1.481  -3.150  60.791  1.00 94.77           C  
ATOM   1622  CZ  PHE C 204      -2.525  -3.327  59.912  1.00 93.37           C  
ATOM   1623  N   SER C 205      -2.280  -7.138  65.996  1.00 96.84           N  
ATOM   1624  CA  SER C 205      -2.336  -8.341  66.822  1.00103.79           C  
ATOM   1625  C   SER C 205      -3.277  -8.231  68.020  1.00103.23           C  
ATOM   1626  O   SER C 205      -3.858  -9.227  68.459  1.00103.57           O  
ATOM   1627  CB  SER C 205      -0.939  -8.689  67.333  1.00104.93           C  
ATOM   1628  OG  SER C 205      -0.380  -7.586  68.015  1.00113.98           O  
ATOM   1629  N   GLU C 206      -3.429  -7.030  68.553  1.00103.44           N  
ATOM   1630  CA  GLU C 206      -4.213  -6.861  69.754  1.00108.67           C  
ATOM   1631  C   GLU C 206      -5.608  -6.297  69.515  1.00101.99           C  
ATOM   1632  O   GLU C 206      -6.499  -6.524  70.319  1.00108.36           O  
ATOM   1633  CB  GLU C 206      -3.411  -6.004  70.732  1.00131.39           C  
ATOM   1634  CG  GLU C 206      -2.171  -6.729  71.267  1.00145.06           C  
ATOM   1635  CD  GLU C 206      -0.975  -5.814  71.498  1.00160.69           C  
ATOM   1636  OE1 GLU C 206      -1.161  -4.688  72.012  1.00178.73           O  
ATOM   1637  OE2 GLU C 206       0.160  -6.223  71.168  1.00169.28           O1-
ATOM   1638  N   GLU C 207      -5.821  -5.590  68.414  1.00 99.92           N  
ATOM   1639  CA  GLU C 207      -7.132  -4.985  68.174  1.00105.64           C  
ATOM   1640  C   GLU C 207      -7.820  -5.389  66.858  1.00104.35           C  
ATOM   1641  O   GLU C 207      -8.942  -5.935  66.843  1.00104.60           O  
ATOM   1642  CB  GLU C 207      -7.018  -3.456  68.219  1.00116.34           C  
ATOM   1643  CG  GLU C 207      -6.639  -2.895  69.586  1.00131.75           C  
ATOM   1644  CD  GLU C 207      -6.854  -1.387  69.708  1.00151.54           C  
ATOM   1645  OE1 GLU C 207      -7.566  -0.792  68.873  1.00151.81           O  
ATOM   1646  OE2 GLU C 207      -6.303  -0.781  70.653  1.00177.51           O1-
ATOM   1647  N   ILE C 208      -7.161  -5.066  65.750  1.00103.83           N  
ATOM   1648  CA  ILE C 208      -7.782  -5.251  64.447  1.00 98.65           C  
ATOM   1649  C   ILE C 208      -8.103  -6.694  64.118  1.00 98.29           C  
ATOM   1650  O   ILE C 208      -9.216  -6.986  63.715  1.00101.13           O  
ATOM   1651  CB  ILE C 208      -6.936  -4.685  63.306  1.00 89.86           C  
ATOM   1652  CG1 ILE C 208      -6.802  -3.172  63.453  1.00 89.80           C  
ATOM   1653  CG2 ILE C 208      -7.599  -5.014  61.987  1.00 86.34           C  
ATOM   1654  CD1 ILE C 208      -5.458  -2.638  63.016  1.00 89.22           C  
ATOM   1655  N   TYR C 209      -7.154  -7.606  64.267  1.00 98.83           N  
ATOM   1656  CA  TYR C 209      -7.466  -8.978  63.911  1.00 99.56           C  
ATOM   1657  C   TYR C 209      -8.476  -9.643  64.845  1.00 99.49           C  
ATOM   1658  O   TYR C 209      -9.407 -10.298  64.400  1.00100.49           O  
ATOM   1659  CB  TYR C 209      -6.201  -9.822  63.832  1.00104.88           C  
ATOM   1660  CG  TYR C 209      -6.424 -11.189  63.251  1.00109.42           C  
ATOM   1661  CD1 TYR C 209      -6.396 -11.399  61.876  1.00116.62           C  
ATOM   1662  CD2 TYR C 209      -6.659 -12.271  64.068  1.00113.42           C  
ATOM   1663  CE1 TYR C 209      -6.603 -12.657  61.334  1.00120.41           C  
ATOM   1664  CE2 TYR C 209      -6.863 -13.528  63.538  1.00121.74           C  
ATOM   1665  CZ  TYR C 209      -6.837 -13.723  62.175  1.00122.93           C  
ATOM   1666  OH  TYR C 209      -7.048 -14.990  61.674  1.00123.93           O  
ATOM   1667  N   PRO C 210      -8.296  -9.489  66.154  1.00105.05           N  
ATOM   1668  CA  PRO C 210      -9.239 -10.140  67.064  1.00112.30           C  
ATOM   1669  C   PRO C 210     -10.661  -9.571  67.047  1.00106.44           C  
ATOM   1670  O   PRO C 210     -11.632 -10.319  67.153  1.00105.86           O  
ATOM   1671  CB  PRO C 210      -8.609  -9.919  68.452  1.00125.51           C  
ATOM   1672  CG  PRO C 210      -7.260  -9.318  68.215  1.00122.18           C  
ATOM   1673  CD  PRO C 210      -7.328  -8.655  66.878  1.00116.14           C  
ATOM   1674  N   PHE C 211     -10.792  -8.258  66.929  1.00102.71           N  
ATOM   1675  CA  PHE C 211     -12.109  -7.649  67.014  1.00106.99           C  
ATOM   1676  C   PHE C 211     -12.663  -7.096  65.691  1.00113.30           C  
ATOM   1677  O   PHE C 211     -13.629  -6.319  65.684  1.00122.49           O  
ATOM   1678  CB  PHE C 211     -12.072  -6.534  68.053  1.00113.93           C  
ATOM   1679  CG  PHE C 211     -11.474  -6.942  69.371  1.00122.47           C  
ATOM   1680  CD1 PHE C 211     -11.651  -8.226  69.880  1.00126.64           C  
ATOM   1681  CD2 PHE C 211     -10.768  -6.019  70.136  1.00129.09           C  
ATOM   1682  CE1 PHE C 211     -11.110  -8.584  71.107  1.00126.85           C  
ATOM   1683  CE2 PHE C 211     -10.229  -6.375  71.366  1.00127.54           C  
ATOM   1684  CZ  PHE C 211     -10.399  -7.659  71.852  1.00122.39           C  
ATOM   1685  N   CYS C 212     -12.079  -7.506  64.573  1.00111.31           N  
ATOM   1686  CA  CYS C 212     -12.538  -7.022  63.272  1.00115.51           C  
ATOM   1687  C   CYS C 212     -14.055  -7.104  63.087  1.00114.58           C  
ATOM   1688  O   CYS C 212     -14.675  -6.188  62.562  1.00117.31           O  
ATOM   1689  CB  CYS C 212     -11.869  -7.821  62.171  1.00119.84           C  
ATOM   1690  SG  CYS C 212     -12.072  -9.591  62.440  1.00129.52           S  
ATOM   1691  N   VAL C 213     -14.652  -8.206  63.505  1.00111.31           N  
ATOM   1692  CA  VAL C 213     -16.090  -8.382  63.346  1.00115.97           C  
ATOM   1693  C   VAL C 213     -16.889  -7.313  64.083  1.00122.03           C  
ATOM   1694  O   VAL C 213     -17.905  -6.816  63.590  1.00124.68           O  
ATOM   1695  CB  VAL C 213     -16.553  -9.740  63.913  1.00114.60           C  
ATOM   1696  CG1 VAL C 213     -16.016 -10.871  63.074  1.00122.24           C  
ATOM   1697  CG2 VAL C 213     -16.118  -9.907  65.361  1.00108.92           C  
ATOM   1698  N   LYS C 214     -16.437  -6.956  65.276  1.00122.77           N  
ATOM   1699  CA  LYS C 214     -17.138  -5.931  66.037  1.00126.55           C  
ATOM   1700  C   LYS C 214     -17.011  -4.592  65.323  1.00122.38           C  
ATOM   1701  O   LYS C 214     -17.954  -3.798  65.310  1.00122.53           O  
ATOM   1702  CB  LYS C 214     -16.591  -5.826  67.457  1.00142.55           C  
ATOM   1703  CG  LYS C 214     -16.783  -7.080  68.300  1.00151.52           C  
ATOM   1704  CD  LYS C 214     -16.311  -6.856  69.733  1.00158.58           C  
ATOM   1705  CE  LYS C 214     -16.155  -8.166  70.488  1.00164.43           C  
ATOM   1706  NZ  LYS C 214     -17.444  -8.916  70.554  1.00171.60           N1+
ATOM   1707  N   TYR C 215     -15.848  -4.345  64.721  1.00121.79           N  
ATOM   1708  CA  TYR C 215     -15.637  -3.106  63.968  1.00129.21           C  
ATOM   1709  C   TYR C 215     -16.533  -3.077  62.731  1.00126.55           C  
ATOM   1710  O   TYR C 215     -17.149  -2.066  62.421  1.00127.12           O  
ATOM   1711  CB  TYR C 215     -14.166  -2.934  63.551  1.00144.25           C  
ATOM   1712  CG  TYR C 215     -13.248  -2.478  64.674  1.00159.42           C  
ATOM   1713  CD1 TYR C 215     -13.116  -1.129  64.992  1.00180.61           C  
ATOM   1714  CD2 TYR C 215     -12.518  -3.395  65.416  1.00156.14           C  
ATOM   1715  CE1 TYR C 215     -12.286  -0.713  66.024  1.00185.68           C  
ATOM   1716  CE2 TYR C 215     -11.687  -2.991  66.445  1.00155.77           C  
ATOM   1717  CZ  TYR C 215     -11.572  -1.656  66.748  1.00173.53           C  
ATOM   1718  OH  TYR C 215     -10.746  -1.271  67.776  1.00186.81           O  
ATOM   1719  N   TYR C 216     -16.604  -4.196  62.024  1.00121.88           N  
ATOM   1720  CA  TYR C 216     -17.456  -4.300  60.844  1.00121.15           C  
ATOM   1721  C   TYR C 216     -18.915  -4.041  61.155  1.00122.48           C  
ATOM   1722  O   TYR C 216     -19.598  -3.328  60.422  1.00124.64           O  
ATOM   1723  CB  TYR C 216     -17.366  -5.686  60.246  1.00121.73           C  
ATOM   1724  CG  TYR C 216     -18.147  -5.843  58.955  1.00132.06           C  
ATOM   1725  CD1 TYR C 216     -17.740  -5.201  57.784  1.00139.11           C  
ATOM   1726  CD2 TYR C 216     -19.280  -6.652  58.890  1.00135.85           C  
ATOM   1727  CE1 TYR C 216     -18.443  -5.357  56.588  1.00140.60           C  
ATOM   1728  CE2 TYR C 216     -19.986  -6.817  57.695  1.00133.46           C  
ATOM   1729  CZ  TYR C 216     -19.570  -6.169  56.546  1.00129.51           C  
ATOM   1730  OH  TYR C 216     -20.271  -6.321  55.368  1.00112.41           O  
ATOM   1731  N   ALA C 217     -19.404  -4.641  62.232  1.00124.20           N  
ATOM   1732  CA  ALA C 217     -20.794  -4.451  62.650  1.00126.57           C  
ATOM   1733  C   ALA C 217     -21.074  -2.974  62.931  1.00126.91           C  
ATOM   1734  O   ALA C 217     -22.081  -2.409  62.485  1.00128.13           O  
ATOM   1735  CB  ALA C 217     -21.089  -5.267  63.900  1.00141.96           C  
ATOM   1736  N   GLU C 218     -20.169  -2.366  63.688  1.00125.23           N  
ATOM   1737  CA  GLU C 218     -20.282  -0.960  64.038  1.00127.08           C  
ATOM   1738  C   GLU C 218     -20.341  -0.096  62.759  1.00128.45           C  
ATOM   1739  O   GLU C 218     -21.084   0.877  62.681  1.00132.91           O  
ATOM   1740  CB  GLU C 218     -19.080  -0.584  64.901  1.00130.29           C  
ATOM   1741  CG  GLU C 218     -19.061   0.835  65.437  1.00142.50           C  
ATOM   1742  CD  GLU C 218     -17.805   1.120  66.246  1.00147.43           C  
ATOM   1743  OE1 GLU C 218     -16.696   1.030  65.696  1.00143.67           O  
ATOM   1744  OE2 GLU C 218     -17.921   1.452  67.438  1.00163.51           O1-
ATOM   1745  N   ALA C 219     -19.548  -0.469  61.765  1.00125.70           N  
ATOM   1746  CA  ALA C 219     -19.500   0.249  60.500  1.00126.50           C  
ATOM   1747  C   ALA C 219     -20.781   0.058  59.707  1.00128.73           C  
ATOM   1748  O   ALA C 219     -21.258   0.987  59.076  1.00130.91           O  
ATOM   1749  CB  ALA C 219     -18.300  -0.208  59.686  1.00125.02           C  
ATOM   1750  N   GLN C 220     -21.339  -1.147  59.725  1.00127.77           N  
ATOM   1751  CA  GLN C 220     -22.592  -1.390  59.011  1.00126.51           C  
ATOM   1752  C   GLN C 220     -23.756  -0.748  59.722  1.00125.10           C  
ATOM   1753  O   GLN C 220     -24.757  -0.413  59.110  1.00124.55           O  
ATOM   1754  CB  GLN C 220     -22.828  -2.878  58.777  1.00128.90           C  
ATOM   1755  CG  GLN C 220     -21.898  -3.447  57.714  1.00134.84           C  
ATOM   1756  CD  GLN C 220     -21.796  -2.566  56.479  1.00134.53           C  
ATOM   1757  NE2 GLN C 220     -20.644  -1.927  56.299  1.00130.02           N  
ATOM   1758  OE1 GLN C 220     -22.743  -2.460  55.699  1.00147.52           O  
ATOM   1759  N   ARG C 221     -23.611  -0.563  61.020  1.00129.98           N  
ATOM   1760  CA  ARG C 221     -24.611   0.112  61.844  1.00137.70           C  
ATOM   1761  C   ARG C 221     -24.712   1.601  61.486  1.00135.65           C  
ATOM   1762  O   ARG C 221     -25.779   2.205  61.572  1.00139.02           O  
ATOM   1763  CB  ARG C 221     -24.157  -0.037  63.293  1.00158.70           C  
ATOM   1764  CG  ARG C 221     -24.979   0.637  64.375  1.00162.19           C  
ATOM   1765  CD  ARG C 221     -24.110   0.681  65.622  1.00166.32           C  
ATOM   1766  NE  ARG C 221     -24.824   1.046  66.838  1.00181.10           N  
ATOM   1767  CZ  ARG C 221     -24.243   1.178  68.030  1.00195.13           C  
ATOM   1768  NH1 ARG C 221     -22.940   0.948  68.177  1.00195.18           N1+
ATOM   1769  NH2 ARG C 221     -24.967   1.532  69.088  1.00204.57           N  
ATOM   1770  N   ASP C 222     -23.584   2.189  61.131  1.00133.61           N  
ATOM   1771  CA  ASP C 222     -23.538   3.618  60.845  1.00139.84           C  
ATOM   1772  C   ASP C 222     -23.999   3.947  59.431  1.00146.86           C  
ATOM   1773  O   ASP C 222     -24.347   5.097  59.134  1.00151.11           O  
ATOM   1774  CB  ASP C 222     -22.125   4.148  61.052  1.00143.30           C  
ATOM   1775  CG  ASP C 222     -21.712   4.159  62.515  1.00144.67           C  
ATOM   1776  OD1 ASP C 222     -22.593   4.188  63.402  1.00139.35           O  
ATOM   1777  OD2 ASP C 222     -20.493   4.137  62.782  1.00149.28           O1-
ATOM   1778  N   LEU C 223     -23.890   2.959  58.538  1.00155.42           N  
ATOM   1779  CA  LEU C 223     -24.158   3.112  57.101  1.00158.49           C  
ATOM   1780  C   LEU C 223     -25.569   3.585  56.734  1.00174.09           C  
ATOM   1781  O   LEU C 223     -25.744   4.120  55.640  1.00195.76           O  
ATOM   1782  CB  LEU C 223     -23.884   1.798  56.373  1.00148.68           C  
ATOM   1783  CG  LEU C 223     -23.806   1.742  54.827  1.00137.37           C  
ATOM   1784  CD1 LEU C 223     -22.563   0.994  54.363  1.00126.52           C  
ATOM   1785  CD2 LEU C 223     -25.066   1.130  54.217  1.00119.64           C  
ATOM   1786  N   GLU C 224     -26.559   3.328  57.600  1.00173.57           N  
ATOM   1787  CA  GLU C 224     -27.897   3.936  57.500  1.00170.53           C  
ATOM   1788  C   GLU C 224     -28.039   5.152  58.462  1.00170.41           C  
ATOM   1789  O   GLU C 224     -28.342   6.271  58.023  1.00165.77           O  
ATOM   1790  CB  GLU C 224     -29.002   2.879  57.754  1.00169.15           C  
ATOM   1791  CG  GLU C 224     -29.474   2.685  59.196  1.00174.03           C  
ATOM   1792  CD  GLU C 224     -28.505   1.902  60.055  1.00177.75           C  
ATOM   1793  OE1 GLU C 224     -27.444   1.470  59.541  1.00188.94           O  
ATOM   1794  OE2 GLU C 224     -28.800   1.738  61.258  1.00175.83           O1-
ATOM   1795  N   ASP C 225     -27.785   4.929  59.758  1.00166.47           N  
ATOM   1796  CA  ASP C 225     -28.039   5.914  60.826  1.00163.61           C  
ATOM   1797  C   ASP C 225     -29.213   6.852  60.526  1.00159.18           C  
ATOM   1798  O   ASP C 225     -30.341   6.631  60.977  1.00150.34           O  
ATOM   1799  CB  ASP C 225     -26.765   6.732  61.128  1.00167.46           C  
ATOM   1800  CG  ASP C 225     -25.834   6.047  62.144  1.00168.43           C  
ATOM   1801  OD1 ASP C 225     -26.132   4.915  62.585  1.00169.17           O  
ATOM   1802  OD2 ASP C 225     -24.794   6.647  62.504  1.00155.39           O1-
TER    1803      ASP C 225 
ATOM   1804  N   GLU D  10     -25.399  39.196 109.731  1.00169.01           N  
ATOM   1805  CA  GLU D  10     -24.818  39.875 108.551  1.00170.46           C  
ATOM   1806  C   GLU D  10     -23.906  38.913 107.773  1.00167.43           C  
ATOM   1807  O   GLU D  10     -23.203  39.272 106.825  1.00166.71           O  
ATOM   1808  CB  GLU D  10     -24.110  41.169 108.978  1.00169.03           C  
ATOM   1809  CG  GLU D  10     -24.480  41.576 110.406  1.00165.70           C  
ATOM   1810  CD  GLU D  10     -25.973  41.444 110.723  1.00163.49           C  
ATOM   1811  OE1 GLU D  10     -26.799  41.367 109.785  1.00171.61           O  
ATOM   1812  OE2 GLU D  10     -26.327  41.402 111.919  1.00145.72           O1-
ATOM   1813  N   HIS D  11     -24.069  37.635 108.097  1.00166.41           N  
ATOM   1814  CA  HIS D  11     -23.739  36.542 107.183  1.00169.67           C  
ATOM   1815  C   HIS D  11     -24.555  36.705 105.892  1.00165.61           C  
ATOM   1816  O   HIS D  11     -24.068  36.401 104.819  1.00161.49           O  
ATOM   1817  CB  HIS D  11     -24.072  35.224 107.861  1.00171.48           C  
ATOM   1818  CG  HIS D  11     -23.392  35.052 109.197  1.00179.42           C  
ATOM   1819  CD2 HIS D  11     -22.331  35.697 109.749  1.00176.80           C  
ATOM   1820  ND1 HIS D  11     -23.820  34.152 110.150  1.00188.23           N  
ATOM   1821  CE1 HIS D  11     -23.042  34.227 111.215  1.00175.62           C  
ATOM   1822  NE2 HIS D  11     -22.132  35.160 110.999  1.00174.04           N  
ATOM   1823  N   ALA D  12     -25.799  37.169 106.021  1.00167.13           N  
ATOM   1824  CA  ALA D  12     -26.658  37.464 104.889  1.00166.71           C  
ATOM   1825  C   ALA D  12     -26.022  38.477 103.958  1.00160.52           C  
ATOM   1826  O   ALA D  12     -25.909  38.279 102.732  1.00157.04           O  
ATOM   1827  CB  ALA D  12     -27.984  38.022 105.398  1.00164.82           C  
ATOM   1828  N   LYS D  13     -25.636  39.597 104.557  1.00163.10           N  
ATOM   1829  CA  LYS D  13     -24.989  40.663 103.794  1.00164.66           C  
ATOM   1830  C   LYS D  13     -23.747  40.115 103.132  1.00155.46           C  
ATOM   1831  O   LYS D  13     -23.490  40.416 101.971  1.00152.54           O  
ATOM   1832  CB  LYS D  13     -24.600  41.866 104.629  1.00171.86           C  
ATOM   1833  CG  LYS D  13     -24.558  43.169 103.832  1.00178.42           C  
ATOM   1834  CD  LYS D  13     -23.724  44.258 104.475  1.00185.10           C  
ATOM   1835  CE  LYS D  13     -23.938  45.611 103.811  1.00186.65           C  
ATOM   1836  NZ  LYS D  13     -25.226  46.239 104.213  1.00190.41           N1+
ATOM   1837  N   ALA D  14     -22.987  39.320 103.886  1.00157.78           N  
ATOM   1838  CA  ALA D  14     -21.768  38.700 103.381  1.00157.19           C  
ATOM   1839  C   ALA D  14     -22.041  37.843 102.133  1.00150.82           C  
ATOM   1840  O   ALA D  14     -21.389  37.989 101.096  1.00151.78           O  
ATOM   1841  CB  ALA D  14     -21.121  37.840 104.458  1.00157.76           C  
ATOM   1842  N   PHE D  15     -23.003  36.943 102.255  1.00148.14           N  
ATOM   1843  CA  PHE D  15     -23.339  36.046 101.160  1.00146.33           C  
ATOM   1844  C   PHE D  15     -23.791  36.792  99.914  1.00144.28           C  
ATOM   1845  O   PHE D  15     -23.429  36.432  98.778  1.00140.59           O  
ATOM   1846  CB  PHE D  15     -24.394  35.059 101.624  1.00141.04           C  
ATOM   1847  CG  PHE D  15     -23.850  34.054 102.591  1.00145.14           C  
ATOM   1848  CD1 PHE D  15     -22.791  33.245 102.226  1.00154.97           C  
ATOM   1849  CD2 PHE D  15     -24.354  33.949 103.884  1.00143.18           C  
ATOM   1850  CE1 PHE D  15     -22.265  32.325 103.115  1.00160.54           C  
ATOM   1851  CE2 PHE D  15     -23.831  33.036 104.784  1.00144.01           C  
ATOM   1852  CZ  PHE D  15     -22.785  32.219 104.396  1.00157.22           C  
ATOM   1853  N   LEU D  16     -24.585  37.831 100.131  1.00150.01           N  
ATOM   1854  CA  LEU D  16     -25.045  38.640  99.018  1.00152.68           C  
ATOM   1855  C   LEU D  16     -23.851  39.337  98.378  1.00149.47           C  
ATOM   1856  O   LEU D  16     -23.729  39.429  97.140  1.00147.85           O  
ATOM   1857  CB  LEU D  16     -26.125  39.617  99.487  1.00159.92           C  
ATOM   1858  CG  LEU D  16     -26.554  40.660  98.438  1.00161.21           C  
ATOM   1859  CD1 LEU D  16     -27.031  40.011  97.140  1.00156.78           C  
ATOM   1860  CD2 LEU D  16     -27.626  41.587  99.003  1.00164.38           C  
ATOM   1861  N   GLY D  17     -22.953  39.810  99.231  1.00151.27           N  
ATOM   1862  CA  GLY D  17     -21.766  40.499  98.764  1.00152.04           C  
ATOM   1863  C   GLY D  17     -20.868  39.587  97.964  1.00147.31           C  
ATOM   1864  O   GLY D  17     -20.322  40.005  96.953  1.00147.47           O  
ATOM   1865  N   LEU D  18     -20.721  38.342  98.413  1.00143.21           N  
ATOM   1866  CA  LEU D  18     -19.888  37.355  97.734  1.00139.13           C  
ATOM   1867  C   LEU D  18     -20.441  37.023  96.350  1.00140.72           C  
ATOM   1868  O   LEU D  18     -19.676  36.891  95.373  1.00141.46           O  
ATOM   1869  CB  LEU D  18     -19.815  36.035  98.531  1.00123.72           C  
ATOM   1870  CG  LEU D  18     -19.334  36.006  99.989  1.00112.34           C  
ATOM   1871  CD1 LEU D  18     -18.533  34.739 100.215  1.00 97.18           C  
ATOM   1872  CD2 LEU D  18     -18.486  37.226 100.295  1.00110.48           C  
ATOM   1873  N   ALA D  19     -21.762  36.872  96.276  1.00139.89           N  
ATOM   1874  CA  ALA D  19     -22.375  36.545  94.995  1.00139.00           C  
ATOM   1875  C   ALA D  19     -22.058  37.656  93.969  1.00140.92           C  
ATOM   1876  O   ALA D  19     -21.742  37.399  92.780  1.00138.30           O  
ATOM   1877  CB  ALA D  19     -23.877  36.367  95.142  1.00140.05           C  
ATOM   1878  N   LYS D  20     -22.125  38.897  94.435  1.00144.82           N  
ATOM   1879  CA  LYS D  20     -21.842  40.030  93.560  1.00145.16           C  
ATOM   1880  C   LYS D  20     -20.367  40.067  93.157  1.00139.13           C  
ATOM   1881  O   LYS D  20     -20.044  40.440  92.049  1.00135.94           O  
ATOM   1882  CB  LYS D  20     -22.277  41.358  94.198  1.00151.05           C  
ATOM   1883  CG  LYS D  20     -23.737  41.699  93.917  1.00162.57           C  
ATOM   1884  CD  LYS D  20     -24.361  42.591  94.987  1.00172.26           C  
ATOM   1885  CE  LYS D  20     -25.868  42.743  94.770  1.00169.70           C  
ATOM   1886  NZ  LYS D  20     -26.615  43.247  95.952  1.00158.78           N1+
ATOM   1887  N   CYS D  21     -19.482  39.684  94.067  1.00139.79           N  
ATOM   1888  CA  CYS D  21     -18.051  39.676  93.778  1.00140.41           C  
ATOM   1889  C   CYS D  21     -17.716  38.656  92.687  1.00133.89           C  
ATOM   1890  O   CYS D  21     -16.887  38.932  91.824  1.00132.45           O  
ATOM   1891  CB  CYS D  21     -17.236  39.437  95.057  1.00143.49           C  
ATOM   1892  SG  CYS D  21     -17.233  40.826  96.239  1.00151.85           S  
ATOM   1893  N   GLU D  22     -18.369  37.500  92.717  1.00137.15           N  
ATOM   1894  CA  GLU D  22     -18.171  36.484  91.683  1.00138.77           C  
ATOM   1895  C   GLU D  22     -18.528  37.071  90.288  1.00128.84           C  
ATOM   1896  O   GLU D  22     -17.832  36.872  89.254  1.00125.23           O  
ATOM   1897  CB  GLU D  22     -19.065  35.266  92.010  1.00147.39           C  
ATOM   1898  CG  GLU D  22     -18.618  33.922  91.439  1.00150.14           C  
ATOM   1899  CD  GLU D  22     -19.026  33.714  89.989  1.00151.99           C  
ATOM   1900  OE1 GLU D  22     -19.810  34.533  89.458  1.00141.18           O  
ATOM   1901  OE2 GLU D  22     -18.567  32.720  89.379  1.00157.19           O1-
ATOM   1902  N   GLU D  23     -19.634  37.796  90.279  1.00130.37           N  
ATOM   1903  CA  GLU D  23     -20.100  38.404  89.048  1.00136.73           C  
ATOM   1904  C   GLU D  23     -19.032  39.385  88.525  1.00123.81           C  
ATOM   1905  O   GLU D  23     -18.763  39.454  87.338  1.00119.92           O  
ATOM   1906  CB  GLU D  23     -21.456  39.097  89.255  1.00162.50           C  
ATOM   1907  CG  GLU D  23     -22.625  38.183  89.666  1.00177.11           C  
ATOM   1908  CD  GLU D  23     -23.814  38.901  90.338  1.00194.98           C  
ATOM   1909  OE1 GLU D  23     -23.826  40.149  90.465  1.00215.14           O  
ATOM   1910  OE2 GLU D  23     -24.767  38.206  90.764  1.00211.51           O1-
ATOM   1911  N   GLU D  24     -18.423  40.130  89.437  1.00125.69           N  
ATOM   1912  CA  GLU D  24     -17.370  41.080  89.092  1.00127.69           C  
ATOM   1913  C   GLU D  24     -16.149  40.359  88.567  1.00117.33           C  
ATOM   1914  O   GLU D  24     -15.463  40.875  87.716  1.00115.44           O  
ATOM   1915  CB  GLU D  24     -16.955  41.911  90.319  1.00140.52           C  
ATOM   1916  CG  GLU D  24     -18.007  42.852  90.889  1.00148.72           C  
ATOM   1917  CD  GLU D  24     -17.549  43.577  92.154  1.00152.23           C  
ATOM   1918  OE1 GLU D  24     -16.763  44.544  92.034  1.00144.28           O  
ATOM   1919  OE2 GLU D  24     -17.985  43.189  93.269  1.00163.33           O1-
ATOM   1920  N   VAL D  25     -15.861  39.181  89.104  1.00119.69           N  
ATOM   1921  CA  VAL D  25     -14.756  38.348  88.626  1.00119.06           C  
ATOM   1922  C   VAL D  25     -14.990  37.981  87.164  1.00113.93           C  
ATOM   1923  O   VAL D  25     -14.080  38.050  86.302  1.00112.24           O  
ATOM   1924  CB  VAL D  25     -14.685  37.010  89.402  1.00115.75           C  
ATOM   1925  CG1 VAL D  25     -14.036  35.926  88.550  1.00111.45           C  
ATOM   1926  CG2 VAL D  25     -13.965  37.173  90.735  1.00110.15           C  
ATOM   1927  N   ASP D  26     -16.218  37.564  86.894  1.00116.85           N  
ATOM   1928  CA  ASP D  26     -16.531  37.166  85.528  1.00121.29           C  
ATOM   1929  C   ASP D  26     -16.379  38.347  84.549  1.00112.37           C  
ATOM   1930  O   ASP D  26     -15.877  38.205  83.419  1.00109.74           O  
ATOM   1931  CB  ASP D  26     -17.904  36.511  85.448  1.00143.03           C  
ATOM   1932  CG  ASP D  26     -17.912  35.114  86.062  1.00156.14           C  
ATOM   1933  OD1 ASP D  26     -16.869  34.707  86.631  1.00166.73           O  
ATOM   1934  OD2 ASP D  26     -18.953  34.424  85.974  1.00162.83           O1-
ATOM   1935  N   ALA D  27     -16.786  39.520  85.005  1.00114.53           N  
ATOM   1936  CA  ALA D  27     -16.655  40.738  84.222  1.00113.78           C  
ATOM   1937  C   ALA D  27     -15.186  41.056  83.991  1.00110.35           C  
ATOM   1938  O   ALA D  27     -14.799  41.476  82.922  1.00111.50           O  
ATOM   1939  CB  ALA D  27     -17.336  41.896  84.936  1.00115.93           C  
ATOM   1940  N   ILE D  28     -14.364  40.874  85.010  1.00110.92           N  
ATOM   1941  CA  ILE D  28     -12.938  41.126  84.894  1.00111.37           C  
ATOM   1942  C   ILE D  28     -12.304  40.197  83.889  1.00108.02           C  
ATOM   1943  O   ILE D  28     -11.489  40.646  83.090  1.00109.15           O  
ATOM   1944  CB  ILE D  28     -12.225  40.936  86.236  1.00118.38           C  
ATOM   1945  CG1 ILE D  28     -12.442  42.165  87.110  1.00131.14           C  
ATOM   1946  CG2 ILE D  28     -10.739  40.696  86.046  1.00112.39           C  
ATOM   1947  CD1 ILE D  28     -11.827  42.013  88.485  1.00144.51           C  
ATOM   1948  N   GLU D  29     -12.654  38.915  83.920  1.00108.72           N  
ATOM   1949  CA  GLU D  29     -12.060  37.996  82.951  1.00111.97           C  
ATOM   1950  C   GLU D  29     -12.346  38.461  81.501  1.00107.89           C  
ATOM   1951  O   GLU D  29     -11.480  38.392  80.617  1.00104.63           O  
ATOM   1952  CB  GLU D  29     -12.477  36.545  83.187  1.00123.29           C  
ATOM   1953  CG  GLU D  29     -11.790  35.536  82.260  1.00134.34           C  
ATOM   1954  CD  GLU D  29     -12.339  35.436  80.836  1.00147.40           C  
ATOM   1955  OE1 GLU D  29     -13.229  36.216  80.434  1.00147.50           O  
ATOM   1956  OE2 GLU D  29     -11.857  34.545  80.095  1.00165.90           O1-
ATOM   1957  N   ARG D  30     -13.559  38.936  81.255  1.00110.41           N  
ATOM   1958  CA  ARG D  30     -13.901  39.435  79.931  1.00108.54           C  
ATOM   1959  C   ARG D  30     -13.056  40.669  79.588  1.00104.75           C  
ATOM   1960  O   ARG D  30     -12.501  40.775  78.502  1.00108.05           O  
ATOM   1961  CB  ARG D  30     -15.386  39.772  79.836  1.00113.28           C  
ATOM   1962  CG  ARG D  30     -15.766  40.457  78.539  1.00116.87           C  
ATOM   1963  CD  ARG D  30     -17.215  40.224  78.161  1.00129.63           C  
ATOM   1964  NE  ARG D  30     -17.552  40.997  76.968  1.00136.84           N  
ATOM   1965  CZ  ARG D  30     -17.378  40.592  75.710  1.00144.55           C  
ATOM   1966  NH1 ARG D  30     -16.874  39.392  75.422  1.00153.46           N1+
ATOM   1967  NH2 ARG D  30     -17.721  41.404  74.719  1.00150.24           N  
ATOM   1968  N   GLU D  31     -12.963  41.610  80.513  1.00104.43           N  
ATOM   1969  CA  GLU D  31     -12.153  42.806  80.291  1.00109.75           C  
ATOM   1970  C   GLU D  31     -10.706  42.448  79.977  1.00104.38           C  
ATOM   1971  O   GLU D  31     -10.080  43.070  79.140  1.00105.66           O  
ATOM   1972  CB  GLU D  31     -12.166  43.704  81.519  1.00128.19           C  
ATOM   1973  CG  GLU D  31     -13.493  44.390  81.808  1.00143.51           C  
ATOM   1974  CD  GLU D  31     -13.541  44.996  83.205  1.00156.78           C  
ATOM   1975  OE1 GLU D  31     -12.464  45.306  83.769  1.00164.91           O  
ATOM   1976  OE2 GLU D  31     -14.655  45.158  83.746  1.00166.59           O1-
ATOM   1977  N   VAL D  32     -10.173  41.458  80.679  1.00102.16           N  
ATOM   1978  CA  VAL D  32      -8.815  40.961  80.446  1.00103.49           C  
ATOM   1979  C   VAL D  32      -8.662  40.399  79.031  1.00102.15           C  
ATOM   1980  O   VAL D  32      -7.679  40.650  78.325  1.00102.00           O  
ATOM   1981  CB  VAL D  32      -8.453  39.823  81.455  1.00 98.52           C  
ATOM   1982  CG1 VAL D  32      -7.676  38.703  80.772  1.00 87.59           C  
ATOM   1983  CG2 VAL D  32      -7.702  40.407  82.644  1.00100.33           C  
ATOM   1984  N   GLU D  33      -9.643  39.621  78.619  1.00102.22           N  
ATOM   1985  CA  GLU D  33      -9.588  39.008  77.310  1.00 99.16           C  
ATOM   1986  C   GLU D  33      -9.638  40.046  76.173  1.00 97.54           C  
ATOM   1987  O   GLU D  33      -8.937  39.929  75.156  1.00100.04           O  
ATOM   1988  CB  GLU D  33     -10.748  38.043  77.191  1.00103.12           C  
ATOM   1989  CG  GLU D  33     -10.569  36.989  76.138  1.00112.50           C  
ATOM   1990  CD  GLU D  33      -9.335  36.153  76.357  1.00123.59           C  
ATOM   1991  OE1 GLU D  33      -8.230  36.636  76.033  1.00131.27           O  
ATOM   1992  OE2 GLU D  33      -9.472  35.005  76.837  1.00144.22           O1-
ATOM   1993  N   LEU D  34     -10.479  41.059  76.354  1.00100.10           N  
ATOM   1994  CA  LEU D  34     -10.592  42.139  75.374  1.00101.35           C  
ATOM   1995  C   LEU D  34      -9.289  42.880  75.227  1.00101.01           C  
ATOM   1996  O   LEU D  34      -8.910  43.279  74.144  1.00102.23           O  
ATOM   1997  CB  LEU D  34     -11.601  43.178  75.821  1.00110.10           C  
ATOM   1998  CG  LEU D  34     -13.062  42.798  75.779  1.00128.88           C  
ATOM   1999  CD1 LEU D  34     -13.889  43.928  76.377  1.00140.12           C  
ATOM   2000  CD2 LEU D  34     -13.440  42.509  74.336  1.00144.07           C  
ATOM   2001  N   TYR D  35      -8.628  43.103  76.350  1.00100.94           N  
ATOM   2002  CA  TYR D  35      -7.327  43.766  76.388  1.00101.14           C  
ATOM   2003  C   TYR D  35      -6.317  42.961  75.584  1.00101.45           C  
ATOM   2004  O   TYR D  35      -5.594  43.500  74.739  1.00105.43           O  
ATOM   2005  CB  TYR D  35      -6.894  43.852  77.845  1.00 98.50           C  
ATOM   2006  CG  TYR D  35      -5.650  44.642  78.121  1.00103.14           C  
ATOM   2007  CD1 TYR D  35      -5.662  46.032  78.086  1.00110.74           C  
ATOM   2008  CD2 TYR D  35      -4.463  44.005  78.468  1.00109.90           C  
ATOM   2009  CE1 TYR D  35      -4.514  46.766  78.362  1.00119.30           C  
ATOM   2010  CE2 TYR D  35      -3.310  44.724  78.753  1.00117.75           C  
ATOM   2011  CZ  TYR D  35      -3.335  46.104  78.699  1.00122.03           C  
ATOM   2012  OH  TYR D  35      -2.186  46.815  78.982  1.00121.34           O  
ATOM   2013  N   ARG D  36      -6.272  41.661  75.843  1.00 99.67           N  
ATOM   2014  CA  ARG D  36      -5.355  40.788  75.123  1.00100.99           C  
ATOM   2015  C   ARG D  36      -5.616  40.845  73.620  1.00104.16           C  
ATOM   2016  O   ARG D  36      -4.684  40.997  72.795  1.00107.97           O  
ATOM   2017  CB  ARG D  36      -5.520  39.340  75.576  1.00102.95           C  
ATOM   2018  CG  ARG D  36      -4.579  38.367  74.877  1.00106.73           C  
ATOM   2019  CD  ARG D  36      -4.462  37.010  75.568  1.00114.99           C  
ATOM   2020  NE  ARG D  36      -5.617  36.148  75.323  1.00127.65           N  
ATOM   2021  CZ  ARG D  36      -5.884  35.530  74.171  1.00154.11           C  
ATOM   2022  NH1 ARG D  36      -5.084  35.665  73.113  1.00170.76           N1+
ATOM   2023  NH2 ARG D  36      -6.972  34.769  74.062  1.00159.52           N  
ATOM   2024  N   LEU D  37      -6.889  40.710  73.259  1.00101.86           N  
ATOM   2025  CA  LEU D  37      -7.217  40.665  71.835  1.00100.73           C  
ATOM   2026  C   LEU D  37      -6.892  41.983  71.116  1.00103.14           C  
ATOM   2027  O   LEU D  37      -6.437  41.982  69.969  1.00107.54           O  
ATOM   2028  CB  LEU D  37      -8.678  40.245  71.586  1.00 94.56           C  
ATOM   2029  CG  LEU D  37      -9.132  38.783  71.783  1.00 90.22           C  
ATOM   2030  CD1 LEU D  37     -10.560  38.645  71.280  1.00 78.99           C  
ATOM   2031  CD2 LEU D  37      -8.251  37.725  71.126  1.00 88.77           C  
ATOM   2032  N   ASN D  38      -7.125  43.100  71.795  1.00103.29           N  
ATOM   2033  CA  ASN D  38      -6.831  44.421  71.235  1.00108.44           C  
ATOM   2034  C   ASN D  38      -5.347  44.631  70.986  1.00106.97           C  
ATOM   2035  O   ASN D  38      -4.936  45.157  69.951  1.00105.37           O  
ATOM   2036  CB  ASN D  38      -7.271  45.521  72.221  1.00119.38           C  
ATOM   2037  CG  ASN D  38      -8.761  45.831  72.151  1.00122.56           C  
ATOM   2038  ND2 ASN D  38      -9.425  45.878  73.308  1.00111.33           N  
ATOM   2039  OD1 ASN D  38      -9.297  46.057  71.068  1.00136.90           O  
ATOM   2040  N   LYS D  39      -4.545  44.262  71.976  1.00106.92           N  
ATOM   2041  CA  LYS D  39      -3.103  44.432  71.880  1.00110.76           C  
ATOM   2042  C   LYS D  39      -2.502  43.503  70.834  1.00108.50           C  
ATOM   2043  O   LYS D  39      -1.524  43.865  70.163  1.00110.04           O  
ATOM   2044  CB  LYS D  39      -2.439  44.215  73.239  1.00121.83           C  
ATOM   2045  CG  LYS D  39      -2.452  45.447  74.135  1.00130.14           C  
ATOM   2046  CD  LYS D  39      -1.564  45.247  75.356  1.00142.37           C  
ATOM   2047  CE  LYS D  39      -1.073  46.567  75.944  1.00150.52           C  
ATOM   2048  NZ  LYS D  39       0.150  47.106  75.287  1.00160.56           N1+
ATOM   2049  N   MET D  40      -3.085  42.316  70.693  1.00105.87           N  
ATOM   2050  CA  MET D  40      -2.569  41.343  69.740  1.00110.14           C  
ATOM   2051  C   MET D  40      -2.911  41.650  68.261  1.00116.84           C  
ATOM   2052  O   MET D  40      -2.130  41.364  67.319  1.00118.04           O  
ATOM   2053  CB  MET D  40      -3.044  39.958  70.125  1.00112.04           C  
ATOM   2054  CG  MET D  40      -2.352  39.453  71.372  1.00110.01           C  
ATOM   2055  SD  MET D  40      -1.621  37.842  71.101  1.00119.76           S  
ATOM   2056  CE  MET D  40       0.076  38.360  70.848  1.00124.97           C  
ATOM   2057  N   LYS D  41      -4.089  42.229  68.068  1.00115.89           N  
ATOM   2058  CA  LYS D  41      -4.555  42.569  66.724  1.00120.05           C  
ATOM   2059  C   LYS D  41      -3.476  43.207  65.839  1.00118.09           C  
ATOM   2060  O   LYS D  41      -3.242  42.745  64.717  1.00123.96           O  
ATOM   2061  CB  LYS D  41      -5.781  43.493  66.821  1.00137.90           C  
ATOM   2062  CG  LYS D  41      -6.009  44.417  65.630  1.00148.36           C  
ATOM   2063  CD  LYS D  41      -7.255  45.273  65.816  1.00160.43           C  
ATOM   2064  CE  LYS D  41      -7.478  46.197  64.626  1.00166.17           C  
ATOM   2065  NZ  LYS D  41      -8.643  47.104  64.822  1.00170.86           N1+
ATOM   2066  N   PRO D  42      -2.829  44.280  66.326  1.00115.45           N  
ATOM   2067  CA  PRO D  42      -1.832  44.997  65.535  1.00119.58           C  
ATOM   2068  C   PRO D  42      -0.599  44.140  65.237  1.00121.67           C  
ATOM   2069  O   PRO D  42       0.008  44.271  64.160  1.00126.16           O  
ATOM   2070  CB  PRO D  42      -1.450  46.177  66.430  1.00120.28           C  
ATOM   2071  CG  PRO D  42      -2.409  46.152  67.581  1.00119.36           C  
ATOM   2072  CD  PRO D  42      -2.831  44.734  67.718  1.00114.95           C  
ATOM   2073  N   VAL D  43      -0.232  43.271  66.174  1.00117.92           N  
ATOM   2074  CA  VAL D  43       0.910  42.408  65.940  1.00119.02           C  
ATOM   2075  C   VAL D  43       0.565  41.330  64.916  1.00122.91           C  
ATOM   2076  O   VAL D  43       1.389  40.982  64.079  1.00125.88           O  
ATOM   2077  CB  VAL D  43       1.435  41.819  67.247  1.00116.42           C  
ATOM   2078  CG1 VAL D  43       2.572  40.849  66.985  1.00113.50           C  
ATOM   2079  CG2 VAL D  43       1.915  42.946  68.143  1.00120.39           C  
ATOM   2080  N   TYR D  44      -0.652  40.814  64.964  1.00121.56           N  
ATOM   2081  CA  TYR D  44      -1.045  39.838  63.950  1.00126.36           C  
ATOM   2082  C   TYR D  44      -1.023  40.444  62.529  1.00129.72           C  
ATOM   2083  O   TYR D  44      -0.654  39.786  61.546  1.00135.13           O  
ATOM   2084  CB  TYR D  44      -2.420  39.251  64.270  1.00136.85           C  
ATOM   2085  CG  TYR D  44      -2.377  38.051  65.209  1.00133.28           C  
ATOM   2086  CD1 TYR D  44      -1.580  36.943  64.912  1.00139.69           C  
ATOM   2087  CD2 TYR D  44      -3.160  38.003  66.364  1.00116.74           C  
ATOM   2088  CE1 TYR D  44      -1.550  35.834  65.745  1.00131.67           C  
ATOM   2089  CE2 TYR D  44      -3.136  36.896  67.200  1.00113.00           C  
ATOM   2090  CZ  TYR D  44      -2.326  35.816  66.887  1.00115.59           C  
ATOM   2091  OH  TYR D  44      -2.281  34.704  67.690  1.00109.30           O  
ATOM   2092  N   GLU D  45      -1.421  41.703  62.421  1.00128.53           N  
ATOM   2093  CA  GLU D  45      -1.436  42.355  61.114  1.00132.88           C  
ATOM   2094  C   GLU D  45      -0.015  42.499  60.554  1.00134.20           C  
ATOM   2095  O   GLU D  45       0.226  42.277  59.362  1.00134.07           O  
ATOM   2096  CB  GLU D  45      -2.147  43.703  61.184  1.00138.79           C  
ATOM   2097  CG  GLU D  45      -3.660  43.564  61.274  1.00143.24           C  
ATOM   2098  CD  GLU D  45      -4.369  44.883  61.536  1.00150.89           C  
ATOM   2099  OE1 GLU D  45      -3.866  45.689  62.348  1.00150.10           O  
ATOM   2100  OE2 GLU D  45      -5.443  45.106  60.939  1.00159.01           O1-
ATOM   2101  N   LYS D  46       0.921  42.860  61.422  1.00131.40           N  
ATOM   2102  CA  LYS D  46       2.317  42.990  61.045  1.00132.16           C  
ATOM   2103  C   LYS D  46       2.877  41.630  60.645  1.00130.94           C  
ATOM   2104  O   LYS D  46       3.516  41.497  59.607  1.00133.26           O  
ATOM   2105  CB  LYS D  46       3.102  43.551  62.233  1.00136.04           C  
ATOM   2106  CG  LYS D  46       4.572  43.831  61.963  1.00140.77           C  
ATOM   2107  CD  LYS D  46       5.216  44.590  63.113  1.00137.16           C  
ATOM   2108  CE  LYS D  46       6.607  45.073  62.745  1.00134.43           C  
ATOM   2109  NZ  LYS D  46       7.199  45.879  63.849  1.00126.93           N1+
ATOM   2110  N   ARG D  47       2.636  40.628  61.488  1.00131.64           N  
ATOM   2111  CA  ARG D  47       3.067  39.245  61.205  1.00143.32           C  
ATOM   2112  C   ARG D  47       2.562  38.738  59.859  1.00136.16           C  
ATOM   2113  O   ARG D  47       3.304  38.130  59.069  1.00134.06           O  
ATOM   2114  CB  ARG D  47       2.566  38.195  62.258  1.00180.35           C  
ATOM   2115  CG  ARG D  47       3.615  37.863  63.321  1.00229.74           C  
ATOM   2116  CD  ARG D  47       4.674  36.903  62.778  1.00272.99           C  
ATOM   2117  NE  ARG D  47       5.698  36.547  63.776  1.00315.49           N  
ATOM   2118  CZ  ARG D  47       5.519  35.690  64.786  1.00335.22           C  
ATOM   2119  NH1 ARG D  47       4.354  35.067  64.966  1.00349.88           N1+
ATOM   2120  NH2 ARG D  47       6.522  35.450  65.625  1.00332.38           N  
ATOM   2121  N   ASP D  48       1.266  38.937  59.647  1.00135.00           N  
ATOM   2122  CA  ASP D  48       0.612  38.467  58.423  1.00135.16           C  
ATOM   2123  C   ASP D  48       1.273  39.059  57.171  1.00136.07           C  
ATOM   2124  O   ASP D  48       1.360  38.413  56.104  1.00141.57           O  
ATOM   2125  CB  ASP D  48      -0.873  38.858  58.410  1.00137.62           C  
ATOM   2126  CG  ASP D  48      -1.777  37.764  58.951  1.00140.07           C  
ATOM   2127  OD1 ASP D  48      -1.908  36.712  58.281  1.00139.32           O  
ATOM   2128  OD2 ASP D  48      -2.371  37.973  60.038  1.00138.20           O1-
ATOM   2129  N   ALA D  49       1.714  40.305  57.305  1.00132.94           N  
ATOM   2130  CA  ALA D  49       2.339  40.998  56.194  1.00135.42           C  
ATOM   2131  C   ALA D  49       3.643  40.281  55.786  1.00136.77           C  
ATOM   2132  O   ALA D  49       3.981  40.157  54.594  1.00134.37           O  
ATOM   2133  CB  ALA D  49       2.613  42.439  56.581  1.00129.21           C  
ATOM   2134  N   TYR D  50       4.367  39.797  56.789  1.00137.88           N  
ATOM   2135  CA  TYR D  50       5.624  39.096  56.544  1.00134.40           C  
ATOM   2136  C   TYR D  50       5.331  37.707  55.979  1.00133.06           C  
ATOM   2137  O   TYR D  50       6.071  37.194  55.135  1.00134.97           O  
ATOM   2138  CB  TYR D  50       6.461  39.017  57.828  1.00140.45           C  
ATOM   2139  CG  TYR D  50       7.063  40.343  58.311  1.00149.32           C  
ATOM   2140  CD1 TYR D  50       6.311  41.520  58.356  1.00158.08           C  
ATOM   2141  CD2 TYR D  50       8.376  40.409  58.764  1.00150.75           C  
ATOM   2142  CE1 TYR D  50       6.861  42.714  58.809  1.00158.15           C  
ATOM   2143  CE2 TYR D  50       8.930  41.600  59.212  1.00149.70           C  
ATOM   2144  CZ  TYR D  50       8.172  42.747  59.238  1.00152.82           C  
ATOM   2145  OH  TYR D  50       8.727  43.925  59.692  1.00150.65           O  
ATOM   2146  N   ILE D  51       4.245  37.108  56.454  1.00133.37           N  
ATOM   2147  CA  ILE D  51       3.817  35.793  55.984  1.00133.49           C  
ATOM   2148  C   ILE D  51       3.541  35.784  54.487  1.00135.16           C  
ATOM   2149  O   ILE D  51       3.839  34.795  53.779  1.00134.21           O  
ATOM   2150  CB  ILE D  51       2.522  35.388  56.696  1.00131.68           C  
ATOM   2151  CG1 ILE D  51       2.826  34.975  58.130  1.00137.63           C  
ATOM   2152  CG2 ILE D  51       1.807  34.285  55.937  1.00131.18           C  
ATOM   2153  CD1 ILE D  51       1.630  35.149  59.044  1.00146.88           C  
ATOM   2154  N   ASP D  52       2.963  36.887  54.012  1.00136.06           N  
ATOM   2155  CA  ASP D  52       2.621  37.025  52.596  1.00137.29           C  
ATOM   2156  C   ASP D  52       3.833  36.964  51.672  1.00138.11           C  
ATOM   2157  O   ASP D  52       3.686  36.790  50.457  1.00138.79           O  
ATOM   2158  CB  ASP D  52       1.943  38.370  52.341  1.00137.33           C  
ATOM   2159  CG  ASP D  52       0.715  38.569  53.181  1.00144.83           C  
ATOM   2160  OD1 ASP D  52       0.028  37.566  53.490  1.00156.29           O  
ATOM   2161  OD2 ASP D  52       0.437  39.732  53.541  1.00154.40           O1-
ATOM   2162  N   GLU D  53       5.021  37.146  52.241  1.00139.17           N  
ATOM   2163  CA  GLU D  53       6.256  37.160  51.450  1.00143.30           C  
ATOM   2164  C   GLU D  53       6.845  35.759  51.298  1.00135.71           C  
ATOM   2165  O   GLU D  53       7.836  35.580  50.583  1.00132.45           O  
ATOM   2166  CB  GLU D  53       7.297  38.080  52.096  1.00162.41           C  
ATOM   2167  CG  GLU D  53       6.826  39.513  52.335  1.00171.67           C  
ATOM   2168  CD  GLU D  53       7.840  40.348  53.112  1.00174.13           C  
ATOM   2169  OE1 GLU D  53       9.060  40.173  52.890  1.00170.90           O  
ATOM   2170  OE2 GLU D  53       7.414  41.189  53.940  1.00168.42           O1-
ATOM   2171  N   ILE D  54       6.235  34.780  51.966  1.00132.76           N  
ATOM   2172  CA  ILE D  54       6.698  33.406  51.863  1.00131.37           C  
ATOM   2173  C   ILE D  54       5.646  32.552  51.181  1.00134.98           C  
ATOM   2174  O   ILE D  54       4.741  31.999  51.804  1.00137.05           O  
ATOM   2175  CB  ILE D  54       7.100  32.803  53.207  1.00122.95           C  
ATOM   2176  CG1 ILE D  54       8.245  33.624  53.811  1.00121.47           C  
ATOM   2177  CG2 ILE D  54       7.491  31.340  53.021  1.00122.18           C  
ATOM   2178  CD1 ILE D  54       7.867  35.045  54.187  1.00112.22           C  
ATOM   2179  N   ALA D  55       5.809  32.444  49.868  1.00137.74           N  
ATOM   2180  CA  ALA D  55       4.814  31.814  48.981  1.00141.53           C  
ATOM   2181  C   ALA D  55       4.242  30.471  49.433  1.00139.14           C  
ATOM   2182  O   ALA D  55       3.026  30.253  49.345  1.00139.71           O  
ATOM   2183  CB  ALA D  55       5.393  31.661  47.576  1.00138.87           C  
ATOM   2184  N   GLU D  56       5.100  29.558  49.874  1.00135.03           N  
ATOM   2185  CA  GLU D  56       4.633  28.215  50.198  1.00139.43           C  
ATOM   2186  C   GLU D  56       4.336  27.996  51.680  1.00130.68           C  
ATOM   2187  O   GLU D  56       4.196  26.852  52.129  1.00125.68           O  
ATOM   2188  CB  GLU D  56       5.659  27.184  49.725  1.00151.52           C  
ATOM   2189  CG  GLU D  56       5.819  27.120  48.216  1.00163.30           C  
ATOM   2190  CD  GLU D  56       6.218  25.735  47.723  1.00169.03           C  
ATOM   2191  OE1 GLU D  56       6.977  25.034  48.430  1.00148.06           O  
ATOM   2192  OE2 GLU D  56       5.774  25.348  46.616  1.00194.08           O1-
ATOM   2193  N   PHE D  57       4.244  29.087  52.428  1.00130.50           N  
ATOM   2194  CA  PHE D  57       4.089  29.010  53.873  1.00128.98           C  
ATOM   2195  C   PHE D  57       2.954  28.098  54.349  1.00123.22           C  
ATOM   2196  O   PHE D  57       3.173  27.111  55.070  1.00125.09           O  
ATOM   2197  CB  PHE D  57       3.853  30.413  54.408  1.00127.86           C  
ATOM   2198  CG  PHE D  57       3.669  30.472  55.891  1.00125.04           C  
ATOM   2199  CD1 PHE D  57       4.609  29.926  56.749  1.00118.33           C  
ATOM   2200  CD2 PHE D  57       2.569  31.098  56.429  1.00129.17           C  
ATOM   2201  CE1 PHE D  57       4.442  29.995  58.117  1.00112.79           C  
ATOM   2202  CE2 PHE D  57       2.398  31.173  57.796  1.00125.57           C  
ATOM   2203  CZ  PHE D  57       3.336  30.620  58.642  1.00116.80           C  
ATOM   2204  N   TRP D  58       1.737  28.446  53.960  1.00118.87           N  
ATOM   2205  CA  TRP D  58       0.573  27.722  54.432  1.00122.17           C  
ATOM   2206  C   TRP D  58       0.543  26.286  53.968  1.00120.80           C  
ATOM   2207  O   TRP D  58       0.146  25.390  54.717  1.00121.92           O  
ATOM   2208  CB  TRP D  58      -0.701  28.422  53.980  1.00128.82           C  
ATOM   2209  CG  TRP D  58      -0.919  29.728  54.673  1.00131.12           C  
ATOM   2210  CD1 TRP D  58      -0.970  30.964  54.093  1.00133.89           C  
ATOM   2211  CD2 TRP D  58      -1.118  29.932  56.078  1.00125.81           C  
ATOM   2212  CE2 TRP D  58      -1.288  31.320  56.278  1.00128.24           C  
ATOM   2213  CE3 TRP D  58      -1.170  29.077  57.185  1.00122.26           C  
ATOM   2214  NE1 TRP D  58      -1.195  31.928  55.052  1.00130.77           N  
ATOM   2215  CZ2 TRP D  58      -1.497  31.873  57.545  1.00128.03           C  
ATOM   2216  CZ3 TRP D  58      -1.382  29.624  58.443  1.00127.14           C  
ATOM   2217  CH2 TRP D  58      -1.542  31.010  58.612  1.00129.38           C  
ATOM   2218  N   LYS D  59       0.949  26.053  52.729  1.00121.31           N  
ATOM   2219  CA  LYS D  59       0.990  24.691  52.228  1.00130.15           C  
ATOM   2220  C   LYS D  59       1.825  23.829  53.156  1.00125.96           C  
ATOM   2221  O   LYS D  59       1.431  22.717  53.514  1.00126.90           O  
ATOM   2222  CB  LYS D  59       1.617  24.643  50.833  1.00157.29           C  
ATOM   2223  CG  LYS D  59       1.662  23.239  50.222  1.00168.89           C  
ATOM   2224  CD  LYS D  59       2.371  23.200  48.867  1.00179.02           C  
ATOM   2225  CE  LYS D  59       3.884  23.047  48.999  1.00181.71           C  
ATOM   2226  NZ  LYS D  59       4.570  22.829  47.693  1.00182.42           N1+
ATOM   2227  N   ILE D  60       2.994  24.343  53.526  1.00125.00           N  
ATOM   2228  CA  ILE D  60       3.930  23.614  54.387  1.00128.24           C  
ATOM   2229  C   ILE D  60       3.379  23.399  55.797  1.00126.78           C  
ATOM   2230  O   ILE D  60       3.448  22.287  56.364  1.00127.85           O  
ATOM   2231  CB  ILE D  60       5.250  24.397  54.500  1.00126.26           C  
ATOM   2232  CG1 ILE D  60       5.983  24.375  53.160  1.00129.75           C  
ATOM   2233  CG2 ILE D  60       6.122  23.847  55.609  1.00129.14           C  
ATOM   2234  CD1 ILE D  60       6.939  25.538  52.993  1.00129.30           C  
ATOM   2235  N   VAL D  61       2.833  24.472  56.360  1.00122.29           N  
ATOM   2236  CA  VAL D  61       2.305  24.424  57.714  1.00117.99           C  
ATOM   2237  C   VAL D  61       1.170  23.422  57.834  1.00122.69           C  
ATOM   2238  O   VAL D  61       1.145  22.607  58.760  1.00130.26           O  
ATOM   2239  CB  VAL D  61       1.767  25.780  58.164  1.00107.95           C  
ATOM   2240  CG1 VAL D  61       1.457  25.731  59.648  1.00105.44           C  
ATOM   2241  CG2 VAL D  61       2.752  26.889  57.831  1.00104.97           C  
ATOM   2242  N   LEU D  62       0.234  23.486  56.898  1.00122.89           N  
ATOM   2243  CA  LEU D  62      -0.923  22.611  56.933  1.00126.63           C  
ATOM   2244  C   LEU D  62      -0.572  21.143  56.755  1.00132.74           C  
ATOM   2245  O   LEU D  62      -1.238  20.268  57.316  1.00137.45           O  
ATOM   2246  CB  LEU D  62      -1.950  23.035  55.884  1.00121.06           C  
ATOM   2247  CG  LEU D  62      -2.804  24.221  56.311  1.00112.56           C  
ATOM   2248  CD1 LEU D  62      -3.391  24.899  55.090  1.00114.81           C  
ATOM   2249  CD2 LEU D  62      -3.914  23.759  57.249  1.00 98.55           C  
ATOM   2250  N   SER D  63       0.467  20.854  55.985  1.00129.83           N  
ATOM   2251  CA  SER D  63       0.881  19.474  55.792  1.00135.17           C  
ATOM   2252  C   SER D  63       1.666  19.014  57.013  1.00135.80           C  
ATOM   2253  O   SER D  63       1.747  17.811  57.300  1.00141.09           O  
ATOM   2254  CB  SER D  63       1.734  19.358  54.531  1.00142.72           C  
ATOM   2255  OG  SER D  63       1.115  20.026  53.440  1.00147.90           O  
ATOM   2256  N   GLN D  64       2.216  19.978  57.748  1.00133.33           N  
ATOM   2257  CA  GLN D  64       3.031  19.669  58.927  1.00141.64           C  
ATOM   2258  C   GLN D  64       2.207  19.354  60.178  1.00140.26           C  
ATOM   2259  O   GLN D  64       2.618  18.517  60.992  1.00138.11           O  
ATOM   2260  CB  GLN D  64       3.999  20.819  59.248  1.00156.24           C  
ATOM   2261  CG  GLN D  64       4.965  20.569  60.416  1.00152.73           C  
ATOM   2262  CD  GLN D  64       5.996  19.482  60.152  1.00155.53           C  
ATOM   2263  NE2 GLN D  64       6.725  19.107  61.196  1.00157.15           N  
ATOM   2264  OE1 GLN D  64       6.157  19.004  59.023  1.00161.88           O  
ATOM   2265  N   HIS D  65       1.073  20.028  60.351  1.00138.46           N  
ATOM   2266  CA  HIS D  65       0.308  19.810  61.560  1.00143.45           C  
ATOM   2267  C   HIS D  65      -0.026  18.338  61.725  1.00145.52           C  
ATOM   2268  O   HIS D  65      -0.313  17.621  60.764  1.00142.63           O  
ATOM   2269  CB  HIS D  65      -0.958  20.644  61.660  1.00150.86           C  
ATOM   2270  CG  HIS D  65      -1.619  20.522  63.000  1.00162.71           C  
ATOM   2271  CD2 HIS D  65      -2.920  20.425  63.360  1.00166.17           C  
ATOM   2272  ND1 HIS D  65      -0.894  20.462  64.171  1.00167.23           N  
ATOM   2273  CE1 HIS D  65      -1.719  20.341  65.194  1.00171.62           C  
ATOM   2274  NE2 HIS D  65      -2.955  20.317  64.730  1.00171.45           N  
ATOM   2275  N   VAL D  66       0.021  17.914  62.981  1.00146.50           N  
ATOM   2276  CA  VAL D  66      -0.099  16.520  63.400  1.00147.16           C  
ATOM   2277  C   VAL D  66      -1.471  15.858  63.183  1.00143.74           C  
ATOM   2278  O   VAL D  66      -1.581  14.689  62.777  1.00143.39           O  
ATOM   2279  CB  VAL D  66       0.256  16.445  64.911  1.00152.34           C  
ATOM   2280  CG1 VAL D  66       1.584  17.143  65.192  1.00147.81           C  
ATOM   2281  CG2 VAL D  66      -0.824  17.104  65.756  1.00155.23           C  
ATOM   2282  N   SER D  67      -2.524  16.613  63.453  1.00140.96           N  
ATOM   2283  CA  SER D  67      -3.869  16.040  63.573  1.00141.53           C  
ATOM   2284  C   SER D  67      -4.856  16.589  62.533  1.00150.88           C  
ATOM   2285  O   SER D  67      -5.869  15.966  62.211  1.00155.08           O  
ATOM   2286  CB  SER D  67      -4.413  16.314  64.971  1.00132.63           C  
ATOM   2287  OG  SER D  67      -4.502  17.709  65.207  1.00130.68           O  
ATOM   2288  N   PHE D  68      -4.543  17.756  61.992  1.00156.48           N  
ATOM   2289  CA  PHE D  68      -5.285  18.317  60.886  1.00159.35           C  
ATOM   2290  C   PHE D  68      -5.615  17.255  59.836  1.00154.63           C  
ATOM   2291  O   PHE D  68      -6.755  17.136  59.399  1.00150.75           O  
ATOM   2292  CB  PHE D  68      -4.448  19.416  60.254  1.00166.39           C  
ATOM   2293  CG  PHE D  68      -5.007  19.918  58.980  1.00171.92           C  
ATOM   2294  CD1 PHE D  68      -5.923  20.952  58.984  1.00170.11           C  
ATOM   2295  CD2 PHE D  68      -4.644  19.337  57.780  1.00184.03           C  
ATOM   2296  CE1 PHE D  68      -6.459  21.419  57.803  1.00181.86           C  
ATOM   2297  CE2 PHE D  68      -5.177  19.795  56.592  1.00195.52           C  
ATOM   2298  CZ  PHE D  68      -6.086  20.839  56.603  1.00191.79           C  
ATOM   2299  N   ALA D  69      -4.605  16.490  59.441  1.00151.55           N  
ATOM   2300  CA  ALA D  69      -4.771  15.468  58.418  1.00149.13           C  
ATOM   2301  C   ALA D  69      -5.832  14.415  58.765  1.00153.41           C  
ATOM   2302  O   ALA D  69      -6.431  13.818  57.874  1.00155.35           O  
ATOM   2303  CB  ALA D  69      -3.433  14.819  58.132  1.00151.66           C  
ATOM   2304  N   ASN D  70      -6.076  14.193  60.055  1.00154.24           N  
ATOM   2305  CA  ASN D  70      -7.080  13.212  60.495  1.00154.51           C  
ATOM   2306  C   ASN D  70      -8.511  13.582  60.131  1.00156.10           C  
ATOM   2307  O   ASN D  70      -9.400  12.731  60.137  1.00154.90           O  
ATOM   2308  CB  ASN D  70      -7.075  13.055  62.021  1.00152.18           C  
ATOM   2309  CG  ASN D  70      -5.717  12.708  62.575  1.00150.24           C  
ATOM   2310  ND2 ASN D  70      -5.483  13.088  63.828  1.00148.31           N  
ATOM   2311  OD1 ASN D  70      -4.883  12.114  61.890  1.00150.68           O  
ATOM   2312  N   TYR D  71      -8.736  14.858  59.846  1.00157.74           N  
ATOM   2313  CA  TYR D  71     -10.080  15.377  59.606  1.00159.43           C  
ATOM   2314  C   TYR D  71     -10.569  15.272  58.151  1.00158.93           C  
ATOM   2315  O   TYR D  71     -11.767  15.336  57.893  1.00163.28           O  
ATOM   2316  CB  TYR D  71     -10.120  16.851  60.034  1.00164.99           C  
ATOM   2317  CG  TYR D  71     -10.142  17.093  61.539  1.00167.70           C  
ATOM   2318  CD1 TYR D  71      -9.130  16.618  62.369  1.00170.53           C  
ATOM   2319  CD2 TYR D  71     -11.173  17.825  62.128  1.00169.50           C  
ATOM   2320  CE1 TYR D  71      -9.157  16.852  63.738  1.00171.64           C  
ATOM   2321  CE2 TYR D  71     -11.204  18.067  63.493  1.00168.57           C  
ATOM   2322  CZ  TYR D  71     -10.198  17.580  64.295  1.00170.46           C  
ATOM   2323  OH  TYR D  71     -10.247  17.838  65.651  1.00174.14           O  
ATOM   2324  N   ILE D  72      -9.661  15.138  57.198  1.00154.73           N  
ATOM   2325  CA  ILE D  72     -10.028  15.292  55.796  1.00155.40           C  
ATOM   2326  C   ILE D  72      -9.378  14.253  54.881  1.00163.63           C  
ATOM   2327  O   ILE D  72      -8.258  13.813  55.145  1.00166.44           O  
ATOM   2328  CB  ILE D  72      -9.685  16.716  55.314  1.00147.71           C  
ATOM   2329  CG1 ILE D  72      -8.235  17.092  55.604  1.00145.11           C  
ATOM   2330  CG2 ILE D  72     -10.540  17.729  56.046  1.00149.53           C  
ATOM   2331  CD1 ILE D  72      -7.261  16.542  54.592  1.00145.11           C  
ATOM   2332  N   ARG D  73     -10.080  13.860  53.816  1.00166.62           N  
ATOM   2333  CA  ARG D  73      -9.562  12.817  52.934  1.00163.24           C  
ATOM   2334  C   ARG D  73      -8.292  13.317  52.269  1.00161.17           C  
ATOM   2335  O   ARG D  73      -8.142  14.507  51.954  1.00161.74           O  
ATOM   2336  CB  ARG D  73     -10.625  12.329  51.955  1.00160.92           C  
ATOM   2337  CG  ARG D  73     -11.841  11.797  52.705  1.00167.35           C  
ATOM   2338  CD  ARG D  73     -12.624  10.754  51.939  1.00174.59           C  
ATOM   2339  NE  ARG D  73     -13.325  11.322  50.791  1.00191.46           N  
ATOM   2340  CZ  ARG D  73     -14.339  10.738  50.149  1.00200.70           C  
ATOM   2341  NH1 ARG D  73     -14.807   9.555  50.539  1.00204.86           N1+
ATOM   2342  NH2 ARG D  73     -14.900  11.344  49.108  1.00199.73           N  
ATOM   2343  N   ALA D  74      -7.334  12.407  52.138  1.00163.15           N  
ATOM   2344  CA  ALA D  74      -6.022  12.795  51.637  1.00170.11           C  
ATOM   2345  C   ALA D  74      -6.228  13.426  50.300  1.00165.35           C  
ATOM   2346  O   ALA D  74      -5.429  14.259  49.883  1.00163.66           O  
ATOM   2347  CB  ALA D  74      -5.115  11.603  51.474  1.00186.30           C  
ATOM   2348  N   SER D  75      -7.310  13.017  49.636  1.00159.65           N  
ATOM   2349  CA  SER D  75      -7.690  13.535  48.324  1.00158.57           C  
ATOM   2350  C   SER D  75      -7.784  15.070  48.287  1.00160.08           C  
ATOM   2351  O   SER D  75      -7.410  15.718  47.303  1.00154.20           O  
ATOM   2352  CB  SER D  75      -9.038  12.924  47.953  1.00147.23           C  
ATOM   2353  OG  SER D  75      -9.561  13.528  46.798  1.00144.94           O  
ATOM   2354  N   ASP D  76      -8.277  15.637  49.380  1.00166.06           N  
ATOM   2355  CA  ASP D  76      -8.477  17.075  49.475  1.00165.21           C  
ATOM   2356  C   ASP D  76      -7.162  17.872  49.475  1.00159.07           C  
ATOM   2357  O   ASP D  76      -7.143  19.058  49.151  1.00154.84           O  
ATOM   2358  CB  ASP D  76      -9.271  17.387  50.756  1.00172.16           C  
ATOM   2359  CG  ASP D  76     -10.516  16.504  50.916  1.00169.56           C  
ATOM   2360  OD1 ASP D  76     -11.245  16.314  49.923  1.00179.59           O  
ATOM   2361  OD2 ASP D  76     -10.768  16.008  52.036  1.00156.51           O1-
ATOM   2362  N   PHE D  77      -6.071  17.230  49.878  1.00160.69           N  
ATOM   2363  CA  PHE D  77      -4.802  17.949  50.035  1.00161.17           C  
ATOM   2364  C   PHE D  77      -4.308  18.615  48.758  1.00155.95           C  
ATOM   2365  O   PHE D  77      -3.525  19.572  48.791  1.00158.81           O  
ATOM   2366  CB  PHE D  77      -3.688  17.002  50.522  1.00166.40           C  
ATOM   2367  CG  PHE D  77      -3.487  16.987  52.018  1.00175.59           C  
ATOM   2368  CD1 PHE D  77      -4.330  16.246  52.832  1.00182.00           C  
ATOM   2369  CD2 PHE D  77      -2.434  17.692  52.611  1.00181.23           C  
ATOM   2370  CE1 PHE D  77      -4.144  16.218  54.207  1.00188.76           C  
ATOM   2371  CE2 PHE D  77      -2.246  17.667  53.985  1.00192.55           C  
ATOM   2372  CZ  PHE D  77      -3.103  16.929  54.786  1.00194.74           C  
ATOM   2373  N   LYS D  78      -4.721  18.059  47.630  1.00152.98           N  
ATOM   2374  CA  LYS D  78      -4.369  18.607  46.336  1.00160.61           C  
ATOM   2375  C   LYS D  78      -4.795  20.078  46.327  1.00158.93           C  
ATOM   2376  O   LYS D  78      -4.069  20.983  45.874  1.00153.14           O  
ATOM   2377  CB  LYS D  78      -5.127  17.802  45.275  1.00168.88           C  
ATOM   2378  CG  LYS D  78      -4.918  18.204  43.823  1.00168.33           C  
ATOM   2379  CD  LYS D  78      -5.666  17.233  42.921  1.00167.57           C  
ATOM   2380  CE  LYS D  78      -5.826  17.757  41.508  1.00171.43           C  
ATOM   2381  NZ  LYS D  78      -6.734  16.871  40.731  1.00180.94           N1+
ATOM   2382  N   TYR D  79      -5.982  20.306  46.880  1.00160.56           N  
ATOM   2383  CA  TYR D  79      -6.606  21.626  46.887  1.00161.34           C  
ATOM   2384  C   TYR D  79      -6.176  22.451  48.105  1.00153.73           C  
ATOM   2385  O   TYR D  79      -6.016  23.676  48.012  1.00150.63           O  
ATOM   2386  CB  TYR D  79      -8.135  21.470  46.851  1.00171.65           C  
ATOM   2387  CG  TYR D  79      -8.608  20.475  45.809  1.00173.49           C  
ATOM   2388  CD1 TYR D  79      -8.825  20.868  44.489  1.00170.57           C  
ATOM   2389  CD2 TYR D  79      -8.809  19.135  46.140  1.00175.53           C  
ATOM   2390  CE1 TYR D  79      -9.237  19.957  43.531  1.00174.11           C  
ATOM   2391  CE2 TYR D  79      -9.221  18.218  45.191  1.00178.08           C  
ATOM   2392  CZ  TYR D  79      -9.436  18.632  43.889  1.00181.34           C  
ATOM   2393  OH  TYR D  79      -9.847  17.726  42.937  1.00194.01           O  
ATOM   2394  N   ILE D  80      -5.993  21.788  49.244  1.00150.91           N  
ATOM   2395  CA  ILE D  80      -5.525  22.477  50.434  1.00146.56           C  
ATOM   2396  C   ILE D  80      -4.159  23.095  50.157  1.00144.21           C  
ATOM   2397  O   ILE D  80      -3.832  24.165  50.657  1.00142.91           O  
ATOM   2398  CB  ILE D  80      -5.424  21.495  51.612  1.00149.43           C  
ATOM   2399  CG1 ILE D  80      -6.826  21.215  52.163  1.00150.82           C  
ATOM   2400  CG2 ILE D  80      -4.479  22.003  52.691  1.00155.99           C  
ATOM   2401  CD1 ILE D  80      -6.901  20.027  53.105  1.00145.30           C  
ATOM   2402  N   ASP D  81      -3.364  22.407  49.352  1.00151.92           N  
ATOM   2403  CA  ASP D  81      -2.046  22.908  48.981  1.00159.48           C  
ATOM   2404  C   ASP D  81      -2.070  24.244  48.213  1.00145.46           C  
ATOM   2405  O   ASP D  81      -1.046  24.925  48.115  1.00142.56           O  
ATOM   2406  CB  ASP D  81      -1.280  21.852  48.183  1.00198.52           C  
ATOM   2407  CG  ASP D  81      -0.859  20.660  49.039  1.00227.69           C  
ATOM   2408  OD1 ASP D  81      -0.820  20.783  50.291  1.00225.33           O  
ATOM   2409  OD2 ASP D  81      -0.570  19.595  48.445  1.00263.11           O1-
ATOM   2410  N   THR D  82      -3.224  24.633  47.685  1.00141.71           N  
ATOM   2411  CA  THR D  82      -3.314  25.909  46.953  1.00140.20           C  
ATOM   2412  C   THR D  82      -3.657  27.108  47.850  1.00134.42           C  
ATOM   2413  O   THR D  82      -3.735  28.245  47.388  1.00128.33           O  
ATOM   2414  CB  THR D  82      -4.359  25.824  45.828  1.00138.27           C  
ATOM   2415  CG2 THR D  82      -4.148  24.554  45.012  1.00144.22           C  
ATOM   2416  OG1 THR D  82      -5.674  25.789  46.389  1.00139.04           O  
ATOM   2417  N   ILE D  83      -3.870  26.848  49.132  1.00138.01           N  
ATOM   2418  CA  ILE D  83      -4.146  27.937  50.062  1.00129.19           C  
ATOM   2419  C   ILE D  83      -2.919  28.810  50.201  1.00122.06           C  
ATOM   2420  O   ILE D  83      -1.863  28.320  50.584  1.00124.61           O  
ATOM   2421  CB  ILE D  83      -4.478  27.413  51.464  1.00118.11           C  
ATOM   2422  CG1 ILE D  83      -5.754  26.574  51.434  1.00114.23           C  
ATOM   2423  CG2 ILE D  83      -4.632  28.574  52.424  1.00118.77           C  
ATOM   2424  CD1 ILE D  83      -5.716  25.407  52.384  1.00112.26           C  
ATOM   2425  N   ASP D  84      -3.050  30.099  49.931  1.00121.15           N  
ATOM   2426  CA  ASP D  84      -1.907  30.987  50.082  1.00121.32           C  
ATOM   2427  C   ASP D  84      -2.183  32.147  51.021  1.00118.88           C  
ATOM   2428  O   ASP D  84      -1.411  33.103  51.061  1.00120.15           O  
ATOM   2429  CB  ASP D  84      -1.385  31.468  48.709  1.00136.32           C  
ATOM   2430  CG  ASP D  84      -2.411  32.288  47.910  1.00154.69           C  
ATOM   2431  OD1 ASP D  84      -3.192  33.059  48.520  1.00166.90           O  
ATOM   2432  OD2 ASP D  84      -2.427  32.165  46.648  1.00171.70           O1-
ATOM   2433  N   LYS D  85      -3.265  32.065  51.794  1.00122.85           N  
ATOM   2434  CA  LYS D  85      -3.579  33.142  52.749  1.00123.30           C  
ATOM   2435  C   LYS D  85      -4.675  32.765  53.741  1.00116.19           C  
ATOM   2436  O   LYS D  85      -5.726  32.250  53.351  1.00117.56           O  
ATOM   2437  CB  LYS D  85      -3.991  34.429  52.011  1.00131.14           C  
ATOM   2438  CG  LYS D  85      -4.317  35.633  52.901  1.00126.56           C  
ATOM   2439  CD  LYS D  85      -3.126  36.094  53.734  1.00125.17           C  
ATOM   2440  CE  LYS D  85      -3.210  37.582  54.085  1.00121.18           C  
ATOM   2441  NZ  LYS D  85      -4.405  38.002  54.863  1.00115.20           N1+
ATOM   2442  N   ILE D  86      -4.426  33.044  55.012  1.00111.29           N  
ATOM   2443  CA  ILE D  86      -5.388  32.773  56.047  1.00109.50           C  
ATOM   2444  C   ILE D  86      -5.420  33.933  57.010  1.00110.79           C  
ATOM   2445  O   ILE D  86      -4.380  34.400  57.447  1.00108.21           O  
ATOM   2446  CB  ILE D  86      -4.989  31.559  56.861  1.00 99.36           C  
ATOM   2447  CG1 ILE D  86      -5.232  30.287  56.074  1.00101.31           C  
ATOM   2448  CG2 ILE D  86      -5.741  31.545  58.169  1.00 98.01           C  
ATOM   2449  CD1 ILE D  86      -4.459  29.140  56.687  1.00100.82           C  
ATOM   2450  N   LYS D  87      -6.609  34.398  57.353  1.00113.44           N  
ATOM   2451  CA  LYS D  87      -6.713  35.471  58.325  1.00112.90           C  
ATOM   2452  C   LYS D  87      -7.859  35.226  59.284  1.00114.56           C  
ATOM   2453  O   LYS D  87      -8.983  34.962  58.870  1.00113.66           O  
ATOM   2454  CB  LYS D  87      -6.854  36.840  57.641  1.00115.70           C  
ATOM   2455  CG  LYS D  87      -6.762  38.019  58.609  1.00118.85           C  
ATOM   2456  CD  LYS D  87      -6.015  39.225  58.047  1.00117.08           C  
ATOM   2457  CE  LYS D  87      -5.640  40.209  59.158  1.00118.11           C  
ATOM   2458  NZ  LYS D  87      -4.695  41.289  58.769  1.00121.11           N1+
ATOM   2459  N   VAL D  88      -7.565  35.310  60.577  1.00114.08           N  
ATOM   2460  CA  VAL D  88      -8.565  35.154  61.604  1.00107.69           C  
ATOM   2461  C   VAL D  88      -8.806  36.503  62.230  1.00108.03           C  
ATOM   2462  O   VAL D  88      -7.854  37.245  62.464  1.00100.29           O  
ATOM   2463  CB  VAL D  88      -8.057  34.263  62.721  1.00 99.91           C  
ATOM   2464  CG1 VAL D  88      -9.144  34.122  63.766  1.00103.16           C  
ATOM   2465  CG2 VAL D  88      -7.646  32.917  62.174  1.00105.15           C  
ATOM   2466  N   GLU D  89     -10.067  36.835  62.488  1.00112.00           N  
ATOM   2467  CA  GLU D  89     -10.376  38.068  63.174  1.00112.90           C  
ATOM   2468  C   GLU D  89     -11.404  37.798  64.252  1.00111.35           C  
ATOM   2469  O   GLU D  89     -12.324  37.002  64.070  1.00113.33           O  
ATOM   2470  CB  GLU D  89     -10.834  39.111  62.160  1.00123.63           C  
ATOM   2471  CG  GLU D  89      -9.904  39.161  60.959  1.00144.28           C  
ATOM   2472  CD  GLU D  89     -10.055  40.401  60.095  1.00166.80           C  
ATOM   2473  OE1 GLU D  89     -10.833  41.309  60.466  1.00195.53           O  
ATOM   2474  OE2 GLU D  89      -9.382  40.470  59.037  1.00172.64           O1-
ATOM   2475  N   TRP D  90     -11.211  38.415  65.407  1.00110.10           N  
ATOM   2476  CA  TRP D  90     -12.119  38.183  66.520  1.00112.36           C  
ATOM   2477  C   TRP D  90     -13.237  39.205  66.555  1.00114.53           C  
ATOM   2478  O   TRP D  90     -13.016  40.411  66.646  1.00116.13           O  
ATOM   2479  CB  TRP D  90     -11.360  38.114  67.837  1.00117.45           C  
ATOM   2480  CG  TRP D  90     -10.661  36.813  67.949  1.00115.88           C  
ATOM   2481  CD1 TRP D  90     -11.145  35.675  68.506  1.00120.30           C  
ATOM   2482  CD2 TRP D  90      -9.372  36.496  67.444  1.00107.18           C  
ATOM   2483  CE2 TRP D  90      -9.122  35.140  67.754  1.00103.95           C  
ATOM   2484  CE3 TRP D  90      -8.396  37.229  66.780  1.00109.56           C  
ATOM   2485  NE1 TRP D  90     -10.222  34.663  68.404  1.00114.56           N  
ATOM   2486  CZ2 TRP D  90      -7.946  34.501  67.419  1.00100.26           C  
ATOM   2487  CZ3 TRP D  90      -7.229  36.598  66.446  1.00112.07           C  
ATOM   2488  CH2 TRP D  90      -7.012  35.244  66.767  1.00108.15           C  
ATOM   2489  N   LEU D  91     -14.451  38.683  66.491  1.00111.32           N  
ATOM   2490  CA  LEU D  91     -15.653  39.500  66.412  1.00113.19           C  
ATOM   2491  C   LEU D  91     -15.924  40.355  67.653  1.00118.10           C  
ATOM   2492  O   LEU D  91     -16.583  41.395  67.548  1.00119.28           O  
ATOM   2493  CB  LEU D  91     -16.855  38.596  66.119  1.00112.34           C  
ATOM   2494  CG  LEU D  91     -16.946  37.976  64.702  1.00115.88           C  
ATOM   2495  CD1 LEU D  91     -17.199  36.478  64.788  1.00119.94           C  
ATOM   2496  CD2 LEU D  91     -18.007  38.661  63.850  1.00123.74           C  
ATOM   2497  N   ALA D  92     -15.434  39.925  68.816  1.00119.75           N  
ATOM   2498  CA  ALA D  92     -15.684  40.657  70.068  1.00117.61           C  
ATOM   2499  C   ALA D  92     -15.020  42.045  70.036  1.00116.49           C  
ATOM   2500  O   ALA D  92     -15.338  42.909  70.852  1.00112.64           O  
ATOM   2501  CB  ALA D  92     -15.191  39.847  71.259  1.00116.66           C  
ATOM   2502  N   LEU D  93     -14.102  42.244  69.087  1.00118.45           N  
ATOM   2503  CA  LEU D  93     -13.422  43.529  68.922  1.00120.41           C  
ATOM   2504  C   LEU D  93     -14.308  44.543  68.247  1.00117.51           C  
ATOM   2505  O   LEU D  93     -14.085  45.747  68.374  1.00116.64           O  
ATOM   2506  CB  LEU D  93     -12.201  43.387  68.022  1.00135.93           C  
ATOM   2507  CG  LEU D  93     -10.962  42.734  68.633  1.00153.20           C  
ATOM   2508  CD1 LEU D  93      -9.872  42.568  67.581  1.00156.82           C  
ATOM   2509  CD2 LEU D  93     -10.461  43.526  69.835  1.00159.86           C  
ATOM   2510  N   GLU D  94     -15.291  44.047  67.497  1.00117.16           N  
ATOM   2511  CA  GLU D  94     -16.222  44.899  66.746  1.00119.95           C  
ATOM   2512  C   GLU D  94     -17.467  45.259  67.568  1.00116.74           C  
ATOM   2513  O   GLU D  94     -18.030  46.346  67.416  1.00115.13           O  
ATOM   2514  CB  GLU D  94     -16.655  44.209  65.444  1.00120.49           C  
ATOM   2515  CG  GLU D  94     -15.527  43.975  64.446  1.00124.19           C  
ATOM   2516  CD  GLU D  94     -14.795  45.251  64.035  1.00127.30           C  
ATOM   2517  OE1 GLU D  94     -15.446  46.313  63.869  1.00121.60           O  
ATOM   2518  OE2 GLU D  94     -13.554  45.191  63.882  1.00126.78           O1-
ATOM   2519  N   SER D  95     -17.884  44.347  68.439  1.00115.60           N  
ATOM   2520  CA  SER D  95     -19.045  44.580  69.278  1.00110.88           C  
ATOM   2521  C   SER D  95     -19.001  43.741  70.538  1.00112.28           C  
ATOM   2522  O   SER D  95     -18.600  42.575  70.512  1.00115.14           O  
ATOM   2523  CB  SER D  95     -20.311  44.244  68.515  1.00106.14           C  
ATOM   2524  OG  SER D  95     -21.354  43.892  69.408  1.00107.99           O  
ATOM   2525  N   GLU D  96     -19.463  44.334  71.629  1.00116.01           N  
ATOM   2526  CA  GLU D  96     -19.467  43.660  72.923  1.00123.51           C  
ATOM   2527  C   GLU D  96     -20.598  42.619  73.026  1.00118.67           C  
ATOM   2528  O   GLU D  96     -20.711  41.902  74.031  1.00116.99           O  
ATOM   2529  CB  GLU D  96     -19.584  44.701  74.082  1.00134.87           C  
ATOM   2530  CG  GLU D  96     -18.315  45.467  74.536  1.00138.68           C  
ATOM   2531  CD  GLU D  96     -17.533  44.801  75.673  1.00139.04           C  
ATOM   2532  OE1 GLU D  96     -17.833  43.648  76.050  1.00136.83           O  
ATOM   2533  OE2 GLU D  96     -16.604  45.449  76.208  1.00140.09           O1-
ATOM   2534  N   MET D  97     -21.417  42.519  71.986  1.00116.28           N  
ATOM   2535  CA  MET D  97     -22.517  41.571  71.996  1.00119.92           C  
ATOM   2536  C   MET D  97     -21.998  40.198  71.596  1.00118.43           C  
ATOM   2537  O   MET D  97     -22.683  39.183  71.759  1.00121.37           O  
ATOM   2538  CB  MET D  97     -23.636  42.029  71.059  1.00131.27           C  
ATOM   2539  CG  MET D  97     -24.323  43.324  71.515  1.00147.96           C  
ATOM   2540  SD  MET D  97     -25.726  43.036  72.618  1.00174.40           S  
ATOM   2541  CE  MET D  97     -25.483  44.346  73.823  1.00181.21           C  
ATOM   2542  N   TYR D  98     -20.770  40.174  71.091  1.00118.59           N  
ATOM   2543  CA  TYR D  98     -20.135  38.922  70.688  1.00117.68           C  
ATOM   2544  C   TYR D  98     -19.327  38.334  71.824  1.00115.62           C  
ATOM   2545  O   TYR D  98     -18.667  39.070  72.546  1.00116.71           O  
ATOM   2546  CB  TYR D  98     -19.191  39.166  69.523  1.00111.54           C  
ATOM   2547  CG  TYR D  98     -19.861  39.271  68.193  1.00113.46           C  
ATOM   2548  CD1 TYR D  98     -20.588  38.206  67.673  1.00119.38           C  
ATOM   2549  CD2 TYR D  98     -19.745  40.422  67.431  1.00120.00           C  
ATOM   2550  CE1 TYR D  98     -21.200  38.293  66.426  1.00126.92           C  
ATOM   2551  CE2 TYR D  98     -20.347  40.523  66.181  1.00128.55           C  
ATOM   2552  CZ  TYR D  98     -21.079  39.459  65.673  1.00127.37           C  
ATOM   2553  OH  TYR D  98     -21.678  39.566  64.423  1.00109.23           O  
ATOM   2554  N   ASP D  99     -19.357  37.008  71.955  1.00115.84           N  
ATOM   2555  CA  ASP D  99     -18.519  36.311  72.925  1.00117.71           C  
ATOM   2556  C   ASP D  99     -17.062  36.435  72.473  1.00114.94           C  
ATOM   2557  O   ASP D  99     -16.767  36.498  71.280  1.00113.83           O  
ATOM   2558  CB  ASP D  99     -18.936  34.825  73.098  1.00118.08           C  
ATOM   2559  CG  ASP D  99     -18.195  34.109  74.263  1.00114.51           C  
ATOM   2560  OD1 ASP D  99     -17.411  34.739  75.001  1.00116.23           O  
ATOM   2561  OD2 ASP D  99     -18.387  32.893  74.436  1.00102.58           O1-
ATOM   2562  N   THR D 100     -16.175  36.476  73.459  1.00113.37           N  
ATOM   2563  CA  THR D 100     -14.756  36.616  73.248  1.00113.72           C  
ATOM   2564  C   THR D 100     -14.171  35.577  72.295  1.00112.49           C  
ATOM   2565  O   THR D 100     -13.111  35.784  71.689  1.00115.94           O  
ATOM   2566  CB  THR D 100     -14.028  36.429  74.581  1.00120.61           C  
ATOM   2567  CG2 THR D 100     -14.494  35.161  75.304  1.00119.05           C  
ATOM   2568  OG1 THR D 100     -12.639  36.288  74.324  1.00141.11           O  
ATOM   2569  N   ARG D 101     -14.854  34.449  72.193  1.00111.12           N  
ATOM   2570  CA  ARG D 101     -14.373  33.328  71.395  1.00110.55           C  
ATOM   2571  C   ARG D 101     -14.868  33.346  69.951  1.00109.91           C  
ATOM   2572  O   ARG D 101     -14.501  32.479  69.160  1.00110.86           O  
ATOM   2573  CB  ARG D 101     -14.801  32.021  72.048  1.00109.25           C  
ATOM   2574  CG  ARG D 101     -14.139  31.759  73.380  1.00110.96           C  
ATOM   2575  CD  ARG D 101     -14.804  30.588  74.077  1.00117.68           C  
ATOM   2576  NE  ARG D 101     -15.991  31.001  74.823  1.00127.55           N  
ATOM   2577  CZ  ARG D 101     -16.887  30.165  75.346  1.00129.83           C  
ATOM   2578  NH1 ARG D 101     -16.765  28.846  75.198  1.00128.56           N1+
ATOM   2579  NH2 ARG D 101     -17.923  30.657  76.017  1.00131.29           N  
ATOM   2580  N   ASP D 102     -15.714  34.312  69.610  1.00110.24           N  
ATOM   2581  CA  ASP D 102     -16.320  34.361  68.282  1.00114.37           C  
ATOM   2582  C   ASP D 102     -15.337  34.901  67.249  1.00111.15           C  
ATOM   2583  O   ASP D 102     -14.604  35.865  67.517  1.00106.62           O  
ATOM   2584  CB  ASP D 102     -17.577  35.246  68.312  1.00136.03           C  
ATOM   2585  CG  ASP D 102     -18.687  34.711  69.248  1.00148.54           C  
ATOM   2586  OD1 ASP D 102     -18.759  33.486  69.488  1.00149.82           O  
ATOM   2587  OD2 ASP D 102     -19.511  35.528  69.738  1.00161.61           O1-
ATOM   2588  N   PHE D 103     -15.313  34.298  66.063  1.00114.62           N  
ATOM   2589  CA  PHE D 103     -14.362  34.748  65.055  1.00115.37           C  
ATOM   2590  C   PHE D 103     -14.736  34.418  63.621  1.00111.91           C  
ATOM   2591  O   PHE D 103     -15.584  33.574  63.355  1.00111.07           O  
ATOM   2592  CB  PHE D 103     -13.025  34.108  65.311  1.00116.47           C  
ATOM   2593  CG  PHE D 103     -13.019  32.638  65.054  1.00112.30           C  
ATOM   2594  CD1 PHE D 103     -12.846  32.147  63.771  1.00104.58           C  
ATOM   2595  CD2 PHE D 103     -13.196  31.744  66.107  1.00114.13           C  
ATOM   2596  CE1 PHE D 103     -12.832  30.790  63.542  1.00107.88           C  
ATOM   2597  CE2 PHE D 103     -13.177  30.384  65.891  1.00111.65           C  
ATOM   2598  CZ  PHE D 103     -12.997  29.905  64.602  1.00114.30           C  
ATOM   2599  N   SER D 104     -14.059  35.091  62.708  1.00113.94           N  
ATOM   2600  CA  SER D 104     -14.261  34.890  61.299  1.00118.75           C  
ATOM   2601  C   SER D 104     -12.943  34.395  60.775  1.00119.51           C  
ATOM   2602  O   SER D 104     -11.881  34.788  61.275  1.00113.31           O  
ATOM   2603  CB  SER D 104     -14.576  36.214  60.604  1.00131.09           C  
ATOM   2604  OG  SER D 104     -13.403  37.019  60.493  1.00133.62           O  
ATOM   2605  N   ILE D 105     -12.996  33.569  59.743  1.00122.24           N  
ATOM   2606  CA  ILE D 105     -11.781  33.056  59.162  1.00114.47           C  
ATOM   2607  C   ILE D 105     -11.879  33.176  57.659  1.00115.44           C  
ATOM   2608  O   ILE D 105     -12.888  32.820  57.058  1.00117.11           O  
ATOM   2609  CB  ILE D 105     -11.576  31.603  59.557  1.00107.22           C  
ATOM   2610  CG1 ILE D 105     -10.268  31.097  59.003  1.00102.72           C  
ATOM   2611  CG2 ILE D 105     -12.707  30.745  59.007  1.00107.16           C  
ATOM   2612  CD1 ILE D 105      -9.915  29.733  59.524  1.00115.14           C  
ATOM   2613  N   THR D 106     -10.811  33.663  57.057  1.00117.38           N  
ATOM   2614  CA  THR D 106     -10.808  33.950  55.632  1.00118.72           C  
ATOM   2615  C   THR D 106      -9.694  33.192  54.937  1.00118.93           C  
ATOM   2616  O   THR D 106      -8.530  33.269  55.337  1.00116.73           O  
ATOM   2617  CB  THR D 106     -10.620  35.449  55.393  1.00116.08           C  
ATOM   2618  CG2 THR D 106     -10.969  35.814  53.962  1.00108.69           C  
ATOM   2619  OG1 THR D 106     -11.441  36.171  56.320  1.00117.86           O  
ATOM   2620  N   PHE D 107     -10.062  32.458  53.900  1.00117.00           N  
ATOM   2621  CA  PHE D 107      -9.099  31.695  53.120  1.00116.55           C  
ATOM   2622  C   PHE D 107      -8.974  32.240  51.703  1.00124.22           C  
ATOM   2623  O   PHE D 107      -9.972  32.650  51.123  1.00127.54           O  
ATOM   2624  CB  PHE D 107      -9.600  30.275  52.943  1.00116.65           C  
ATOM   2625  CG  PHE D 107      -9.788  29.512  54.209  1.00116.93           C  
ATOM   2626  CD1 PHE D 107     -10.906  29.715  54.996  1.00125.70           C  
ATOM   2627  CD2 PHE D 107      -8.887  28.522  54.571  1.00117.74           C  
ATOM   2628  CE1 PHE D 107     -11.103  28.977  56.151  1.00131.06           C  
ATOM   2629  CE2 PHE D 107      -9.076  27.778  55.721  1.00121.81           C  
ATOM   2630  CZ  PHE D 107     -10.187  28.004  56.513  1.00127.97           C  
ATOM   2631  N   HIS D 108      -7.781  32.199  51.125  1.00125.52           N  
ATOM   2632  CA  HIS D 108      -7.642  32.466  49.703  1.00126.08           C  
ATOM   2633  C   HIS D 108      -6.989  31.244  49.073  1.00129.69           C  
ATOM   2634  O   HIS D 108      -6.013  30.694  49.616  1.00127.55           O  
ATOM   2635  CB  HIS D 108      -6.804  33.718  49.431  1.00125.19           C  
ATOM   2636  CG  HIS D 108      -6.735  34.081  47.981  1.00135.26           C  
ATOM   2637  CD2 HIS D 108      -7.418  35.000  47.261  1.00155.05           C  
ATOM   2638  ND1 HIS D 108      -5.903  33.439  47.086  1.00144.21           N  
ATOM   2639  CE1 HIS D 108      -6.069  33.952  45.879  1.00150.04           C  
ATOM   2640  NE2 HIS D 108      -6.984  34.901  45.958  1.00166.60           N  
ATOM   2641  N   PHE D 109      -7.541  30.799  47.954  1.00130.90           N  
ATOM   2642  CA  PHE D 109      -6.986  29.661  47.216  1.00133.00           C  
ATOM   2643  C   PHE D 109      -6.474  30.144  45.884  1.00134.72           C  
ATOM   2644  O   PHE D 109      -7.153  30.919  45.199  1.00135.24           O  
ATOM   2645  CB  PHE D 109      -8.060  28.628  46.932  1.00129.36           C  
ATOM   2646  CG  PHE D 109      -8.735  28.124  48.153  1.00122.01           C  
ATOM   2647  CD1 PHE D 109      -9.719  28.876  48.762  1.00124.23           C  
ATOM   2648  CD2 PHE D 109      -8.378  26.906  48.701  1.00115.62           C  
ATOM   2649  CE1 PHE D 109     -10.347  28.415  49.896  1.00125.32           C  
ATOM   2650  CE2 PHE D 109      -8.998  26.436  49.835  1.00113.63           C  
ATOM   2651  CZ  PHE D 109      -9.987  27.191  50.435  1.00122.09           C  
ATOM   2652  N   HIS D 110      -5.301  29.644  45.503  1.00133.90           N  
ATOM   2653  CA  HIS D 110      -4.691  29.978  44.215  1.00135.83           C  
ATOM   2654  C   HIS D 110      -5.431  29.288  43.074  1.00138.62           C  
ATOM   2655  O   HIS D 110      -5.482  29.791  41.949  1.00139.50           O  
ATOM   2656  CB  HIS D 110      -3.214  29.572  44.205  1.00139.18           C  
ATOM   2657  CG  HIS D 110      -2.442  30.158  43.058  1.00147.92           C  
ATOM   2658  CD2 HIS D 110      -2.051  29.619  41.878  1.00149.37           C  
ATOM   2659  ND1 HIS D 110      -2.004  31.465  43.042  1.00151.12           N  
ATOM   2660  CE1 HIS D 110      -1.369  31.702  41.907  1.00151.01           C  
ATOM   2661  NE2 HIS D 110      -1.382  30.597  41.183  1.00146.92           N  
ATOM   2662  N   GLY D 111      -6.012  28.131  43.364  1.00138.68           N  
ATOM   2663  CA  GLY D 111      -6.757  27.366  42.347  1.00140.90           C  
ATOM   2664  C   GLY D 111      -5.929  26.444  41.465  1.00145.01           C  
ATOM   2665  O   GLY D 111      -4.697  26.407  41.585  1.00143.41           O  
ATOM   2666  N   ILE D 112      -6.609  25.676  40.609  1.00148.57           N  
ATOM   2667  CA  ILE D 112      -5.937  24.759  39.694  1.00150.17           C  
ATOM   2668  C   ILE D 112      -6.623  24.814  38.334  1.00154.41           C  
ATOM   2669  O   ILE D 112      -7.842  24.657  38.218  1.00155.83           O  
ATOM   2670  CB  ILE D 112      -5.943  23.305  40.217  1.00149.86           C  
ATOM   2671  CG1 ILE D 112      -5.095  23.184  41.488  1.00145.08           C  
ATOM   2672  CG2 ILE D 112      -5.406  22.358  39.148  1.00152.03           C  
ATOM   2673  CD1 ILE D 112      -4.885  21.763  41.975  1.00137.44           C  
ATOM   2674  N   GLU D 113      -5.823  25.010  37.294  1.00161.20           N  
ATOM   2675  CA  GLU D 113      -6.312  25.014  35.913  1.00167.44           C  
ATOM   2676  C   GLU D 113      -7.292  23.869  35.629  1.00161.25           C  
ATOM   2677  O   GLU D 113      -6.984  22.685  35.863  1.00158.04           O  
ATOM   2678  CB  GLU D 113      -5.114  24.922  34.940  1.00184.75           C  
ATOM   2679  CG  GLU D 113      -5.450  24.973  33.445  1.00184.44           C  
ATOM   2680  CD  GLU D 113      -5.108  26.299  32.787  1.00185.41           C  
ATOM   2681  OE1 GLU D 113      -5.499  27.356  33.333  1.00196.97           O  
ATOM   2682  OE2 GLU D 113      -4.444  26.283  31.723  1.00179.96           O1-
ATOM   2683  N   GLY D 114      -8.461  24.236  35.109  1.00156.80           N  
ATOM   2684  CA  GLY D 114      -9.465  23.271  34.688  1.00160.74           C  
ATOM   2685  C   GLY D 114     -10.244  22.577  35.793  1.00161.62           C  
ATOM   2686  O   GLY D 114     -11.182  21.827  35.508  1.00164.78           O  
ATOM   2687  N   ASP D 115      -9.871  22.807  37.050  1.00159.27           N  
ATOM   2688  CA  ASP D 115     -10.485  22.057  38.146  1.00155.74           C  
ATOM   2689  C   ASP D 115     -11.048  22.948  39.262  1.00148.36           C  
ATOM   2690  O   ASP D 115     -12.185  22.745  39.717  1.00142.36           O  
ATOM   2691  CB  ASP D 115      -9.459  21.067  38.718  1.00146.58           C  
ATOM   2692  CG  ASP D 115     -10.098  19.931  39.509  1.00134.24           C  
ATOM   2693  OD1 ASP D 115     -11.344  19.819  39.558  1.00117.21           O  
ATOM   2694  OD2 ASP D 115      -9.328  19.139  40.092  1.00131.06           O1-
ATOM   2695  N   PHE D 116     -10.246  23.922  39.690  1.00149.30           N  
ATOM   2696  CA  PHE D 116     -10.555  24.681  40.869  1.00150.86           C  
ATOM   2697  C   PHE D 116     -10.273  26.162  40.686  1.00142.97           C  
ATOM   2698  O   PHE D 116      -9.147  26.578  40.418  1.00143.51           O  
ATOM   2699  CB  PHE D 116      -9.730  24.132  42.022  1.00171.10           C  
ATOM   2700  CG  PHE D 116     -10.258  24.512  43.352  1.00183.96           C  
ATOM   2701  CD1 PHE D 116      -9.997  25.761  43.899  1.00186.10           C  
ATOM   2702  CD2 PHE D 116     -11.043  23.622  44.048  1.00193.66           C  
ATOM   2703  CE1 PHE D 116     -10.509  26.101  45.135  1.00196.07           C  
ATOM   2704  CE2 PHE D 116     -11.556  23.948  45.280  1.00198.95           C  
ATOM   2705  CZ  PHE D 116     -11.292  25.189  45.829  1.00206.90           C  
ATOM   2706  N   LYS D 117     -11.301  26.975  40.872  1.00140.15           N  
ATOM   2707  CA  LYS D 117     -11.197  28.423  40.669  1.00140.94           C  
ATOM   2708  C   LYS D 117     -10.441  29.143  41.791  1.00132.93           C  
ATOM   2709  O   LYS D 117     -10.561  28.780  42.953  1.00132.22           O  
ATOM   2710  CB  LYS D 117     -12.611  29.016  40.542  1.00144.92           C  
ATOM   2711  CG  LYS D 117     -12.675  30.458  40.045  1.00137.39           C  
ATOM   2712  CD  LYS D 117     -14.015  31.119  40.347  1.00128.49           C  
ATOM   2713  CE  LYS D 117     -13.968  32.611  40.076  1.00125.85           C  
ATOM   2714  NZ  LYS D 117     -15.118  33.302  40.723  1.00122.84           N1+
ATOM   2715  N   GLU D 118      -9.670  30.161  41.427  1.00134.55           N  
ATOM   2716  CA  GLU D 118      -8.956  30.975  42.400  1.00140.67           C  
ATOM   2717  C   GLU D 118     -10.034  31.772  43.109  1.00134.85           C  
ATOM   2718  O   GLU D 118     -10.876  32.370  42.448  1.00131.05           O  
ATOM   2719  CB  GLU D 118      -7.979  31.898  41.670  1.00158.26           C  
ATOM   2720  CG  GLU D 118      -7.059  32.712  42.566  1.00174.95           C  
ATOM   2721  CD  GLU D 118      -5.984  33.450  41.783  1.00189.70           C  
ATOM   2722  OE1 GLU D 118      -5.330  32.826  40.916  1.00193.84           O  
ATOM   2723  OE2 GLU D 118      -5.782  34.654  42.049  1.00204.01           O1-
ATOM   2724  N   GLN D 119     -10.050  31.772  44.436  1.00131.18           N  
ATOM   2725  CA  GLN D 119     -11.150  32.424  45.137  1.00124.99           C  
ATOM   2726  C   GLN D 119     -10.862  32.636  46.622  1.00133.87           C  
ATOM   2727  O   GLN D 119      -9.940  32.042  47.189  1.00133.66           O  
ATOM   2728  CB  GLN D 119     -12.460  31.636  44.956  1.00109.24           C  
ATOM   2729  CG  GLN D 119     -12.423  30.184  45.426  1.00101.48           C  
ATOM   2730  CD  GLN D 119     -13.711  29.423  45.097  1.00 95.31           C  
ATOM   2731  NE2 GLN D 119     -13.578  28.158  44.734  1.00 91.15           N  
ATOM   2732  OE1 GLN D 119     -14.808  29.968  45.173  1.00 91.38           O  
ATOM   2733  N   GLN D 120     -11.659  33.501  47.236  1.00137.27           N  
ATOM   2734  CA  GLN D 120     -11.505  33.870  48.637  1.00128.64           C  
ATOM   2735  C   GLN D 120     -12.815  33.584  49.343  1.00127.50           C  
ATOM   2736  O   GLN D 120     -13.866  34.008  48.877  1.00128.20           O  
ATOM   2737  CB  GLN D 120     -11.158  35.356  48.728  1.00124.95           C  
ATOM   2738  CG  GLN D 120     -11.363  35.973  50.097  1.00128.79           C  
ATOM   2739  CD  GLN D 120     -10.549  37.232  50.313  1.00139.96           C  
ATOM   2740  NE2 GLN D 120     -10.934  38.012  51.321  1.00144.79           N  
ATOM   2741  OE1 GLN D 120      -9.567  37.494  49.605  1.00151.86           O  
ATOM   2742  N   VAL D 121     -12.763  32.891  50.474  1.00129.00           N  
ATOM   2743  CA  VAL D 121     -13.976  32.584  51.221  1.00132.35           C  
ATOM   2744  C   VAL D 121     -13.805  32.841  52.713  1.00126.64           C  
ATOM   2745  O   VAL D 121     -12.736  32.609  53.283  1.00123.38           O  
ATOM   2746  CB  VAL D 121     -14.406  31.125  51.040  1.00144.22           C  
ATOM   2747  CG1 VAL D 121     -15.782  30.911  51.661  1.00155.67           C  
ATOM   2748  CG2 VAL D 121     -14.394  30.755  49.562  1.00141.69           C  
ATOM   2749  N   THR D 122     -14.876  33.304  53.343  1.00120.39           N  
ATOM   2750  CA  THR D 122     -14.856  33.613  54.768  1.00119.11           C  
ATOM   2751  C   THR D 122     -16.004  32.934  55.503  1.00122.78           C  
ATOM   2752  O   THR D 122     -17.156  33.009  55.074  1.00126.67           O  
ATOM   2753  CB  THR D 122     -14.932  35.122  55.011  1.00112.92           C  
ATOM   2754  CG2 THR D 122     -14.482  35.438  56.432  1.00103.31           C  
ATOM   2755  OG1 THR D 122     -14.098  35.800  54.065  1.00109.35           O  
ATOM   2756  N   LYS D 123     -15.702  32.280  56.621  1.00119.54           N  
ATOM   2757  CA  LYS D 123     -16.748  31.658  57.422  1.00115.08           C  
ATOM   2758  C   LYS D 123     -16.755  32.269  58.804  1.00118.27           C  
ATOM   2759  O   LYS D 123     -15.720  32.748  59.288  1.00118.29           O  
ATOM   2760  CB  LYS D 123     -16.547  30.156  57.510  1.00107.00           C  
ATOM   2761  CG  LYS D 123     -17.759  29.389  58.016  1.00108.27           C  
ATOM   2762  CD  LYS D 123     -17.822  28.007  57.367  1.00119.39           C  
ATOM   2763  CE  LYS D 123     -18.623  26.974  58.160  1.00127.85           C  
ATOM   2764  NZ  LYS D 123     -20.105  27.089  57.981  1.00124.56           N1+
ATOM   2765  N   VAL D 124     -17.925  32.272  59.434  1.00115.89           N  
ATOM   2766  CA  VAL D 124     -18.073  32.873  60.754  1.00114.20           C  
ATOM   2767  C   VAL D 124     -18.511  31.880  61.820  1.00116.42           C  
ATOM   2768  O   VAL D 124     -19.446  31.093  61.619  1.00119.12           O  
ATOM   2769  CB  VAL D 124     -19.091  34.019  60.734  1.00111.92           C  
ATOM   2770  CG1 VAL D 124     -20.524  33.501  60.840  1.00109.48           C  
ATOM   2771  CG2 VAL D 124     -18.758  35.000  61.842  1.00111.22           C  
ATOM   2772  N   PHE D 125     -17.864  31.931  62.973  1.00117.42           N  
ATOM   2773  CA  PHE D 125     -18.236  31.044  64.061  1.00117.96           C  
ATOM   2774  C   PHE D 125     -18.565  31.829  65.304  1.00118.15           C  
ATOM   2775  O   PHE D 125     -17.794  32.715  65.689  1.00115.31           O  
ATOM   2776  CB  PHE D 125     -17.104  30.092  64.352  1.00124.52           C  
ATOM   2777  CG  PHE D 125     -16.742  29.221  63.194  1.00128.46           C  
ATOM   2778  CD1 PHE D 125     -15.799  29.630  62.266  1.00129.21           C  
ATOM   2779  CD2 PHE D 125     -17.335  27.986  63.037  1.00127.81           C  
ATOM   2780  CE1 PHE D 125     -15.455  28.818  61.202  1.00125.26           C  
ATOM   2781  CE2 PHE D 125     -16.996  27.169  61.975  1.00125.20           C  
ATOM   2782  CZ  PHE D 125     -16.053  27.583  61.057  1.00123.74           C  
ATOM   2783  N   GLN D 126     -19.706  31.490  65.925  1.00123.50           N  
ATOM   2784  CA  GLN D 126     -20.125  32.118  67.193  1.00126.41           C  
ATOM   2785  C   GLN D 126     -20.640  31.101  68.198  1.00125.92           C  
ATOM   2786  O   GLN D 126     -21.227  30.090  67.837  1.00127.56           O  
ATOM   2787  CB  GLN D 126     -21.184  33.245  67.082  1.00134.34           C  
ATOM   2788  CG  GLN D 126     -22.445  33.001  66.218  1.00147.02           C  
ATOM   2789  CD  GLN D 126     -22.191  32.765  64.723  1.00159.23           C  
ATOM   2790  NE2 GLN D 126     -22.428  31.528  64.270  1.00158.70           N  
ATOM   2791  OE1 GLN D 126     -21.825  33.684  63.980  1.00174.09           O  
ATOM   2792  N   ILE D 127     -20.447  31.411  69.467  1.00124.82           N  
ATOM   2793  CA  ILE D 127     -20.905  30.539  70.536  1.00127.62           C  
ATOM   2794  C   ILE D 127     -22.400  30.675  70.786  1.00133.87           C  
ATOM   2795  O   ILE D 127     -22.977  31.736  70.581  1.00140.11           O  
ATOM   2796  CB  ILE D 127     -20.192  30.849  71.851  1.00135.29           C  
ATOM   2797  CG1 ILE D 127     -18.676  30.822  71.667  1.00136.27           C  
ATOM   2798  CG2 ILE D 127     -20.585  29.817  72.899  1.00143.29           C  
ATOM   2799  CD1 ILE D 127     -18.168  29.635  70.872  1.00134.85           C  
ATOM   2800  N   LYS D 128     -23.008  29.590  71.263  1.00133.65           N  
ATOM   2801  CA  LYS D 128     -24.385  29.586  71.748  1.00135.27           C  
ATOM   2802  C   LYS D 128     -24.484  28.621  72.917  1.00146.81           C  
ATOM   2803  O   LYS D 128     -23.663  27.730  73.054  1.00145.10           O  
ATOM   2804  CB  LYS D 128     -25.346  29.180  70.630  1.00124.81           C  
ATOM   2805  CG  LYS D 128     -25.437  30.216  69.528  1.00117.91           C  
ATOM   2806  CD  LYS D 128     -26.702  30.083  68.707  1.00117.00           C  
ATOM   2807  CE  LYS D 128     -26.791  31.205  67.678  1.00120.29           C  
ATOM   2808  NZ  LYS D 128     -26.728  32.558  68.311  1.00111.48           N1+
ATOM   2809  N   LYS D 129     -25.494  28.804  73.760  1.00157.78           N  
ATOM   2810  CA  LYS D 129     -25.750  27.887  74.887  1.00166.24           C  
ATOM   2811  C   LYS D 129     -27.126  27.251  74.748  1.00178.74           C  
ATOM   2812  O   LYS D 129     -28.041  27.868  74.209  1.00188.78           O  
ATOM   2813  CB  LYS D 129     -25.718  28.610  76.241  1.00177.99           C  
ATOM   2814  CG  LYS D 129     -24.425  28.478  77.032  1.00188.32           C  
ATOM   2815  CD  LYS D 129     -24.607  28.951  78.471  1.00192.25           C  
ATOM   2816  CE  LYS D 129     -23.280  29.162  79.184  1.00188.56           C  
ATOM   2817  NZ  LYS D 129     -23.480  29.129  80.662  1.00179.22           N1+
ATOM   2818  N   GLY D 130     -27.276  26.029  75.248  1.00193.00           N  
ATOM   2819  CA  GLY D 130     -28.566  25.363  75.195  1.00200.45           C  
ATOM   2820  C   GLY D 130     -29.183  25.255  76.569  1.00207.59           C  
ATOM   2821  O   GLY D 130     -30.226  24.633  76.743  1.00210.91           O  
ATOM   2822  N   LYS D 131     -28.480  25.800  77.572  1.00210.80           N  
ATOM   2823  CA  LYS D 131     -28.792  25.624  79.021  1.00214.84           C  
ATOM   2824  C   LYS D 131     -28.512  24.155  79.428  1.00226.11           C  
ATOM   2825  O   LYS D 131     -27.768  23.503  78.697  1.00225.79           O  
ATOM   2826  CB  LYS D 131     -30.207  26.106  79.322  1.00203.99           C  
ATOM   2827  CG  LYS D 131     -30.424  27.583  78.981  1.00194.55           C  
ATOM   2828  CD  LYS D 131     -29.672  28.533  79.879  1.00184.84           C  
ATOM   2829  CE  LYS D 131     -29.399  29.866  79.203  1.00167.58           C  
ATOM   2830  NZ  LYS D 131     -28.562  30.751  80.056  1.00151.65           N1+
ATOM   2831  N   ASP D 132     -29.054  23.526  80.460  1.00234.08           N  
ATOM   2832  CA  ASP D 132     -29.000  22.029  80.545  1.00239.22           C  
ATOM   2833  C   ASP D 132     -27.493  21.476  80.538  1.00233.29           C  
ATOM   2834  O   ASP D 132     -26.779  21.110  79.553  1.00236.16           O  
ATOM   2835  CB  ASP D 132     -29.894  21.339  79.466  1.00249.09           C  
ATOM   2836  CG  ASP D 132     -30.468  19.985  79.923  1.00244.03           C  
ATOM   2837  OD1 ASP D 132     -30.086  19.462  80.989  1.00239.68           O  
ATOM   2838  OD2 ASP D 132     -31.319  19.434  79.193  1.00233.46           O1-
ATOM   2839  N   ASP D 133     -26.916  21.624  81.601  1.00225.53           N  
ATOM   2840  CA  ASP D 133     -25.645  20.888  81.498  1.00225.12           C  
ATOM   2841  C   ASP D 133     -24.675  21.963  81.414  1.00227.79           C  
ATOM   2842  O   ASP D 133     -24.827  23.043  80.866  1.00226.02           O  
ATOM   2843  CB  ASP D 133     -25.557  20.068  80.135  1.00212.92           C  
ATOM   2844  CG  ASP D 133     -24.303  19.165  80.023  1.00194.34           C  
ATOM   2845  OD1 ASP D 133     -23.416  19.198  80.898  1.00172.88           O  
ATOM   2846  OD2 ASP D 133     -24.209  18.413  79.019  1.00181.40           O1-
ATOM   2847  N   GLN D 134     -23.609  21.658  82.063  1.00231.48           N  
ATOM   2848  CA  GLN D 134     -22.585  22.713  82.441  1.00227.31           C  
ATOM   2849  C   GLN D 134     -22.304  23.611  81.231  1.00217.29           C  
ATOM   2850  O   GLN D 134     -22.023  24.796  81.385  1.00218.13           O  
ATOM   2851  CB  GLN D 134     -21.305  22.094  83.051  1.00217.23           C  
ATOM   2852  CG  GLN D 134     -21.585  21.301  84.331  1.00210.58           C  
ATOM   2853  CD  GLN D 134     -20.416  21.227  85.291  1.00203.40           C  
ATOM   2854  NE2 GLN D 134     -20.692  21.451  86.572  1.00194.65           N  
ATOM   2855  OE1 GLN D 134     -19.286  20.949  84.896  1.00200.86           O  
ATOM   2856  N   GLU D 135     -22.426  23.015  80.048  1.00215.52           N  
ATOM   2857  CA  GLU D 135     -22.198  23.667  78.769  1.00209.46           C  
ATOM   2858  C   GLU D 135     -21.748  25.129  78.829  1.00191.63           C  
ATOM   2859  O   GLU D 135     -22.551  26.026  79.068  1.00183.70           O  
ATOM   2860  CB  GLU D 135     -23.466  23.546  77.924  1.00203.50           C  
ATOM   2861  CG  GLU D 135     -23.456  22.332  77.011  1.00200.51           C  
ATOM   2862  CD  GLU D 135     -24.843  21.875  76.630  1.00197.86           C  
ATOM   2863  OE1 GLU D 135     -25.783  22.707  76.648  1.00192.04           O  
ATOM   2864  OE2 GLU D 135     -24.983  20.673  76.326  1.00200.93           O1-
ATOM   2865  N   ASP D 136     -20.461  25.355  78.570  1.00195.25           N  
ATOM   2866  CA  ASP D 136     -19.949  26.701  78.458  1.00188.06           C  
ATOM   2867  C   ASP D 136     -20.557  27.280  77.215  1.00175.02           C  
ATOM   2868  O   ASP D 136     -20.435  28.463  76.948  1.00171.44           O  
ATOM   2869  CB  ASP D 136     -18.410  26.695  78.334  1.00197.78           C  
ATOM   2870  CG  ASP D 136     -17.900  26.100  76.990  1.00204.39           C  
ATOM   2871  OD1 ASP D 136     -18.692  25.682  76.131  1.00176.29           O  
ATOM   2872  OD2 ASP D 136     -16.672  26.047  76.784  1.00229.05           O1-
ATOM   2873  N   GLY D 137     -21.198  26.418  76.439  1.00176.47           N  
ATOM   2874  CA  GLY D 137     -21.775  26.815  75.177  1.00169.28           C  
ATOM   2875  C   GLY D 137     -20.871  26.304  74.077  1.00154.03           C  
ATOM   2876  O   GLY D 137     -19.708  25.991  74.315  1.00151.56           O  
ATOM   2877  N   ILE D 138     -21.413  26.213  72.869  1.00146.37           N  
ATOM   2878  CA  ILE D 138     -20.773  25.479  71.802  1.00140.19           C  
ATOM   2879  C   ILE D 138     -20.811  26.301  70.532  1.00129.74           C  
ATOM   2880  O   ILE D 138     -21.612  27.219  70.387  1.00130.43           O  
ATOM   2881  CB  ILE D 138     -21.499  24.153  71.551  1.00136.80           C  
ATOM   2882  CG1 ILE D 138     -21.044  23.092  72.548  1.00146.38           C  
ATOM   2883  CG2 ILE D 138     -21.286  23.684  70.115  1.00127.34           C  
ATOM   2884  CD1 ILE D 138     -21.362  23.361  74.008  1.00135.13           C  
ATOM   2885  N   LEU D 139     -19.927  25.963  69.621  1.00122.70           N  
ATOM   2886  CA  LEU D 139     -19.785  26.757  68.425  1.00130.53           C  
ATOM   2887  C   LEU D 139     -20.906  26.491  67.427  1.00126.53           C  
ATOM   2888  O   LEU D 139     -21.429  25.382  67.340  1.00129.07           O  
ATOM   2889  CB  LEU D 139     -18.434  26.483  67.778  1.00137.78           C  
ATOM   2890  CG  LEU D 139     -17.298  27.474  68.050  1.00134.63           C  
ATOM   2891  CD1 LEU D 139     -15.944  26.940  67.598  1.00125.00           C  
ATOM   2892  CD2 LEU D 139     -17.598  28.805  67.386  1.00143.48           C  
ATOM   2893  N   THR D 140     -21.263  27.525  66.679  1.00121.60           N  
ATOM   2894  CA  THR D 140     -22.225  27.403  65.592  1.00118.53           C  
ATOM   2895  C   THR D 140     -21.676  28.196  64.424  1.00118.68           C  
ATOM   2896  O   THR D 140     -20.823  29.073  64.604  1.00118.81           O  
ATOM   2897  CB  THR D 140     -23.594  27.993  65.981  1.00121.54           C  
ATOM   2898  CG2 THR D 140     -23.839  27.826  67.471  1.00130.13           C  
ATOM   2899  OG1 THR D 140     -23.626  29.384  65.631  1.00125.86           O  
ATOM   2900  N   SER D 141     -22.152  27.885  63.224  1.00122.20           N  
ATOM   2901  CA  SER D 141     -21.765  28.645  62.041  1.00126.03           C  
ATOM   2902  C   SER D 141     -22.868  28.650  60.989  1.00118.11           C  
ATOM   2903  O   SER D 141     -23.862  27.944  61.118  1.00112.52           O  
ATOM   2904  CB  SER D 141     -20.503  28.057  61.412  1.00140.51           C  
ATOM   2905  OG  SER D 141     -20.124  28.792  60.254  1.00157.83           O  
ATOM   2906  N   GLU D 142     -22.658  29.457  59.956  1.00124.44           N  
ATOM   2907  CA  GLU D 142     -23.579  29.606  58.848  1.00128.12           C  
ATOM   2908  C   GLU D 142     -22.923  28.994  57.618  1.00119.91           C  
ATOM   2909  O   GLU D 142     -21.723  29.142  57.445  1.00115.93           O  
ATOM   2910  CB  GLU D 142     -23.808  31.096  58.553  1.00141.29           C  
ATOM   2911  CG  GLU D 142     -24.643  31.842  59.586  1.00142.32           C  
ATOM   2912  CD  GLU D 142     -26.109  31.956  59.189  1.00147.61           C  
ATOM   2913  OE1 GLU D 142     -26.627  31.046  58.501  1.00166.09           O  
ATOM   2914  OE2 GLU D 142     -26.751  32.950  59.573  1.00140.35           O1-
ATOM   2915  N   PRO D 143     -23.707  28.338  56.745  1.00115.52           N  
ATOM   2916  CA  PRO D 143     -23.102  27.787  55.547  1.00111.91           C  
ATOM   2917  C   PRO D 143     -22.631  28.917  54.655  1.00111.44           C  
ATOM   2918  O   PRO D 143     -23.251  29.979  54.650  1.00113.70           O  
ATOM   2919  CB  PRO D 143     -24.242  27.007  54.886  1.00107.05           C  
ATOM   2920  CG  PRO D 143     -25.492  27.364  55.608  1.00106.53           C  
ATOM   2921  CD  PRO D 143     -25.176  28.376  56.659  1.00113.94           C  
ATOM   2922  N   VAL D 144     -21.544  28.709  53.924  1.00113.67           N  
ATOM   2923  CA  VAL D 144     -21.068  29.740  53.016  1.00117.16           C  
ATOM   2924  C   VAL D 144     -20.722  29.122  51.680  1.00114.53           C  
ATOM   2925  O   VAL D 144     -20.116  28.063  51.634  1.00110.98           O  
ATOM   2926  CB  VAL D 144     -19.878  30.527  53.597  1.00125.27           C  
ATOM   2927  CG1 VAL D 144     -19.269  31.472  52.556  1.00112.42           C  
ATOM   2928  CG2 VAL D 144     -20.340  31.313  54.817  1.00135.69           C  
ATOM   2929  N   PRO D 145     -21.118  29.790  50.586  1.00117.88           N  
ATOM   2930  CA  PRO D 145     -20.929  29.235  49.247  1.00117.15           C  
ATOM   2931  C   PRO D 145     -19.479  29.164  48.774  1.00113.41           C  
ATOM   2932  O   PRO D 145     -18.692  30.094  48.992  1.00106.53           O  
ATOM   2933  CB  PRO D 145     -21.699  30.215  48.363  1.00121.73           C  
ATOM   2934  CG  PRO D 145     -21.584  31.511  49.085  1.00122.71           C  
ATOM   2935  CD  PRO D 145     -21.717  31.138  50.532  1.00120.94           C  
ATOM   2936  N   ILE D 146     -19.164  28.079  48.078  1.00114.45           N  
ATOM   2937  CA  ILE D 146     -17.842  27.864  47.538  1.00114.82           C  
ATOM   2938  C   ILE D 146     -18.001  27.118  46.225  1.00124.63           C  
ATOM   2939  O   ILE D 146     -18.911  26.302  46.087  1.00126.37           O  
ATOM   2940  CB  ILE D 146     -17.016  27.017  48.505  1.00109.86           C  
ATOM   2941  CG1 ILE D 146     -15.550  26.994  48.095  1.00106.58           C  
ATOM   2942  CG2 ILE D 146     -17.553  25.595  48.537  1.00110.19           C  
ATOM   2943  CD1 ILE D 146     -14.649  26.340  49.112  1.00105.73           C  
ATOM   2944  N   GLU D 147     -17.164  27.422  45.241  1.00130.50           N  
ATOM   2945  CA  GLU D 147     -17.245  26.685  43.986  1.00138.46           C  
ATOM   2946  C   GLU D 147     -16.369  25.447  44.087  1.00141.24           C  
ATOM   2947  O   GLU D 147     -15.153  25.546  44.209  1.00136.19           O  
ATOM   2948  CB  GLU D 147     -16.854  27.528  42.768  1.00147.32           C  
ATOM   2949  CG  GLU D 147     -17.189  26.828  41.446  1.00155.95           C  
ATOM   2950  CD  GLU D 147     -17.062  27.716  40.219  1.00162.01           C  
ATOM   2951  OE1 GLU D 147     -16.054  28.446  40.088  1.00159.80           O  
ATOM   2952  OE2 GLU D 147     -17.983  27.677  39.375  1.00166.65           O1-
ATOM   2953  N   TRP D 148     -17.019  24.287  44.051  1.00143.89           N  
ATOM   2954  CA  TRP D 148     -16.354  23.008  44.272  1.00142.30           C  
ATOM   2955  C   TRP D 148     -15.448  22.650  43.093  1.00140.91           C  
ATOM   2956  O   TRP D 148     -15.658  23.137  41.983  1.00145.57           O  
ATOM   2957  CB  TRP D 148     -17.397  21.909  44.508  1.00133.18           C  
ATOM   2958  CG  TRP D 148     -18.055  22.023  45.837  1.00125.95           C  
ATOM   2959  CD1 TRP D 148     -18.460  23.169  46.458  1.00125.21           C  
ATOM   2960  CD2 TRP D 148     -18.389  20.952  46.718  1.00123.41           C  
ATOM   2961  CE2 TRP D 148     -18.990  21.520  47.856  1.00131.75           C  
ATOM   2962  CE3 TRP D 148     -18.241  19.568  46.658  1.00125.37           C  
ATOM   2963  NE1 TRP D 148     -19.018  22.876  47.673  1.00131.51           N  
ATOM   2964  CZ2 TRP D 148     -19.440  20.745  48.935  1.00139.57           C  
ATOM   2965  CZ3 TRP D 148     -18.687  18.796  47.728  1.00135.04           C  
ATOM   2966  CH2 TRP D 148     -19.277  19.388  48.852  1.00138.97           C  
ATOM   2967  N   PRO D 149     -14.441  21.793  43.326  1.00134.66           N  
ATOM   2968  CA  PRO D 149     -13.573  21.379  42.232  1.00142.39           C  
ATOM   2969  C   PRO D 149     -14.355  20.535  41.240  1.00145.98           C  
ATOM   2970  O   PRO D 149     -15.279  19.789  41.630  1.00144.73           O  
ATOM   2971  CB  PRO D 149     -12.496  20.535  42.912  1.00142.99           C  
ATOM   2972  CG  PRO D 149     -12.730  20.636  44.372  1.00135.62           C  
ATOM   2973  CD  PRO D 149     -14.125  21.107  44.582  1.00130.33           C  
ATOM   2974  N   GLN D 150     -13.997  20.663  39.967  1.00145.27           N  
ATOM   2975  CA  GLN D 150     -14.713  19.950  38.919  1.00145.18           C  
ATOM   2976  C   GLN D 150     -14.768  18.451  39.212  1.00142.17           C  
ATOM   2977  O   GLN D 150     -15.794  17.790  39.025  1.00143.24           O  
ATOM   2978  CB  GLN D 150     -14.045  20.168  37.555  1.00155.97           C  
ATOM   2979  CG  GLN D 150     -14.109  21.592  36.998  1.00165.82           C  
ATOM   2980  CD  GLN D 150     -15.381  21.912  36.209  1.00168.13           C  
ATOM   2981  NE2 GLN D 150     -15.403  23.081  35.575  1.00166.76           N  
ATOM   2982  OE1 GLN D 150     -16.305  21.112  36.138  1.00167.60           O  
ATOM   2983  N   SER D 151     -13.647  17.912  39.663  1.00140.84           N  
ATOM   2984  CA  SER D 151     -13.572  16.477  39.895  1.00144.18           C  
ATOM   2985  C   SER D 151     -14.474  16.008  41.043  1.00143.99           C  
ATOM   2986  O   SER D 151     -14.707  14.809  41.194  1.00143.28           O  
ATOM   2987  CB  SER D 151     -12.133  16.052  40.157  1.00148.67           C  
ATOM   2988  OG  SER D 151     -11.664  16.589  41.370  1.00165.71           O  
ATOM   2989  N   TYR D 152     -14.977  16.943  41.848  1.00146.02           N  
ATOM   2990  CA  TYR D 152     -15.836  16.566  42.973  1.00146.20           C  
ATOM   2991  C   TYR D 152     -17.324  16.588  42.587  1.00145.86           C  
ATOM   2992  O   TYR D 152     -18.223  16.387  43.426  1.00147.33           O  
ATOM   2993  CB  TYR D 152     -15.534  17.432  44.199  1.00151.78           C  
ATOM   2994  CG  TYR D 152     -14.324  16.969  45.002  1.00155.27           C  
ATOM   2995  CD1 TYR D 152     -13.091  16.749  44.391  1.00159.98           C  
ATOM   2996  CD2 TYR D 152     -14.411  16.760  46.378  1.00161.31           C  
ATOM   2997  CE1 TYR D 152     -11.984  16.329  45.119  1.00162.11           C  
ATOM   2998  CE2 TYR D 152     -13.308  16.342  47.115  1.00164.07           C  
ATOM   2999  CZ  TYR D 152     -12.096  16.128  46.481  1.00162.66           C  
ATOM   3000  OH  TYR D 152     -11.000  15.710  47.199  1.00155.42           O  
ATOM   3001  N   ASP D 153     -17.570  16.764  41.295  1.00143.79           N  
ATOM   3002  CA  ASP D 153     -18.935  16.806  40.783  1.00147.23           C  
ATOM   3003  C   ASP D 153     -19.808  15.631  41.216  1.00149.36           C  
ATOM   3004  O   ASP D 153     -20.981  15.825  41.499  1.00152.17           O  
ATOM   3005  CB  ASP D 153     -18.934  16.915  39.259  1.00158.95           C  
ATOM   3006  CG  ASP D 153     -18.526  18.298  38.774  1.00169.70           C  
ATOM   3007  OD1 ASP D 153     -18.362  19.220  39.607  1.00171.29           O  
ATOM   3008  OD2 ASP D 153     -18.365  18.465  37.546  1.00188.18           O1-
ATOM   3009  N   SER D 154     -19.261  14.421  41.264  1.00149.21           N  
ATOM   3010  CA  SER D 154     -20.049  13.244  41.632  1.00151.85           C  
ATOM   3011  C   SER D 154     -20.484  13.182  43.108  1.00155.82           C  
ATOM   3012  O   SER D 154     -21.439  12.474  43.445  1.00150.70           O  
ATOM   3013  CB  SER D 154     -19.275  11.976  41.267  1.00146.98           C  
ATOM   3014  OG  SER D 154     -17.885  12.169  41.459  1.00141.54           O  
ATOM   3015  N   ILE D 155     -19.802  13.911  43.988  1.00154.68           N  
ATOM   3016  CA  ILE D 155     -20.204  13.902  45.407  1.00150.15           C  
ATOM   3017  C   ILE D 155     -20.631  15.301  45.837  1.00149.96           C  
ATOM   3018  O   ILE D 155     -20.740  15.594  47.033  1.00151.16           O  
ATOM   3019  CB  ILE D 155     -19.102  13.348  46.338  1.00148.86           C  
ATOM   3020  CG1 ILE D 155     -17.726  13.925  45.976  1.00147.61           C  
ATOM   3021  CG2 ILE D 155     -19.082  11.824  46.281  1.00139.57           C  
ATOM   3022  CD1 ILE D 155     -16.658  13.575  46.993  1.00146.14           C  
ATOM   3023  N   ASN D 156     -20.853  16.171  44.856  1.00149.17           N  
ATOM   3024  CA  ASN D 156     -21.344  17.517  45.109  1.00150.70           C  
ATOM   3025  C   ASN D 156     -22.833  17.422  45.465  1.00162.32           C  
ATOM   3026  O   ASN D 156     -23.632  16.965  44.645  1.00167.15           O  
ATOM   3027  CB  ASN D 156     -21.139  18.399  43.871  1.00145.67           C  
ATOM   3028  CG  ASN D 156     -21.410  19.871  44.136  1.00137.31           C  
ATOM   3029  ND2 ASN D 156     -20.938  20.724  43.237  1.00129.38           N  
ATOM   3030  OD1 ASN D 156     -22.045  20.235  45.122  1.00127.58           O  
ATOM   3031  N   PRO D 157     -23.222  17.860  46.680  1.00163.21           N  
ATOM   3032  CA  PRO D 157     -24.636  17.873  47.073  1.00163.25           C  
ATOM   3033  C   PRO D 157     -25.539  18.707  46.169  1.00165.62           C  
ATOM   3034  O   PRO D 157     -26.724  18.446  46.118  1.00162.40           O  
ATOM   3035  CB  PRO D 157     -24.603  18.459  48.480  1.00164.60           C  
ATOM   3036  CG  PRO D 157     -23.265  18.085  48.996  1.00171.16           C  
ATOM   3037  CD  PRO D 157     -22.346  18.188  47.816  1.00174.64           C  
ATOM   3038  N   ASP D 158     -24.987  19.687  45.454  1.00166.45           N  
ATOM   3039  CA  ASP D 158     -25.765  20.515  44.537  1.00165.44           C  
ATOM   3040  C   ASP D 158     -26.016  19.876  43.160  1.00168.15           C  
ATOM   3041  O   ASP D 158     -26.852  20.361  42.396  1.00167.85           O  
ATOM   3042  CB  ASP D 158     -25.050  21.852  44.313  1.00159.00           C  
ATOM   3043  CG  ASP D 158     -24.608  22.506  45.606  1.00156.31           C  
ATOM   3044  OD1 ASP D 158     -25.162  22.168  46.671  1.00150.25           O  
ATOM   3045  OD2 ASP D 158     -23.707  23.365  45.551  1.00157.92           O1-
ATOM   3046  N   LEU D 159     -25.294  18.801  42.845  1.00167.76           N  
ATOM   3047  CA  LEU D 159     -25.456  18.139  41.547  1.00160.75           C  
ATOM   3048  C   LEU D 159     -26.129  16.779  41.635  1.00160.03           C  
ATOM   3049  O   LEU D 159     -26.774  16.342  40.687  1.00160.90           O  
ATOM   3050  CB  LEU D 159     -24.113  18.027  40.831  1.00156.27           C  
ATOM   3051  CG  LEU D 159     -23.572  19.393  40.367  1.00156.96           C  
ATOM   3052  CD1 LEU D 159     -22.433  19.196  39.379  1.00160.39           C  
ATOM   3053  CD2 LEU D 159     -24.647  20.279  39.739  1.00139.38           C  
ATOM   3054  N   ILE D 160     -26.002  16.123  42.780  1.00164.17           N  
ATOM   3055  CA  ILE D 160     -26.700  14.858  43.021  1.00167.75           C  
ATOM   3056  C   ILE D 160     -28.209  15.101  42.971  1.00166.42           C  
ATOM   3057  O   ILE D 160     -28.739  15.919  43.724  1.00167.73           O  
ATOM   3058  CB  ILE D 160     -26.313  14.231  44.395  1.00170.74           C  
ATOM   3059  CG1 ILE D 160     -24.820  13.867  44.433  1.00173.24           C  
ATOM   3060  CG2 ILE D 160     -27.134  12.985  44.697  1.00167.41           C  
ATOM   3061  CD1 ILE D 160     -24.272  13.598  45.830  1.00162.11           C  
ATOM   3062  N   LYS D 161     -28.901  14.391  42.084  1.00164.74           N  
ATOM   3063  CA  LYS D 161     -30.342  14.581  41.905  1.00164.55           C  
ATOM   3064  C   LYS D 161     -31.145  13.847  42.978  1.00161.58           C  
ATOM   3065  O   LYS D 161     -32.012  14.436  43.633  1.00158.54           O  
ATOM   3066  CB  LYS D 161     -30.792  14.106  40.514  1.00174.44           C  
ATOM   3067  CG  LYS D 161     -30.362  15.008  39.362  1.00180.21           C  
ATOM   3068  CD  LYS D 161     -31.306  16.188  39.183  1.00182.85           C  
ATOM   3069  CE  LYS D 161     -30.766  17.183  38.172  1.00185.39           C  
ATOM   3070  NZ  LYS D 161     -29.531  17.838  38.686  1.00196.42           N1+
ATOM   3071  N   ASP D 162     -30.849  12.561  43.165  1.00162.70           N  
ATOM   3072  CA  ASP D 162     -31.603  11.769  44.134  1.00164.49           C  
ATOM   3073  C   ASP D 162     -31.147  11.985  45.568  1.00170.62           C  
ATOM   3074  O   ASP D 162     -31.930  12.460  46.369  1.00170.13           O  
ATOM   3075  CB  ASP D 162     -31.617  10.243  43.867  1.00155.82           C  
ATOM   3076  CG  ASP D 162     -32.939   9.593  44.247  1.00152.65           C  
ATOM   3077  OD1 ASP D 162     -34.000  10.257  44.209  1.00149.96           O  
ATOM   3078  OD2 ASP D 162     -32.918   8.396  44.578  1.00149.93           O1-
ATOM   3079  N   LYS D 163     -29.911  11.611  45.896  1.00175.42           N  
ATOM   3080  CA  LYS D 163     -29.402  11.668  47.273  1.00178.73           C  
ATOM   3081  C   LYS D 163     -30.346  11.019  48.290  1.00174.10           C  
ATOM   3082  O   LYS D 163     -30.258  11.268  49.486  1.00171.04           O  
ATOM   3083  CB  LYS D 163     -29.107  13.124  47.684  1.00194.80           C  
ATOM   3084  CG  LYS D 163     -30.320  14.010  47.977  1.00196.35           C  
ATOM   3085  CD  LYS D 163     -29.914  15.329  48.610  1.00200.29           C  
ATOM   3086  CE  LYS D 163     -29.980  16.471  47.620  1.00197.60           C  
ATOM   3087  NZ  LYS D 163     -29.168  17.642  48.052  1.00196.80           N1+
ATOM   3088  N   ARG D 164     -31.286  10.224  47.799  1.00172.41           N  
ATOM   3089  CA  ARG D 164     -32.263   9.544  48.633  1.00173.73           C  
ATOM   3090  C   ARG D 164     -32.234   8.078  48.259  1.00177.64           C  
ATOM   3091  O   ARG D 164     -32.668   7.235  49.029  1.00180.31           O  
ATOM   3092  CB  ARG D 164     -33.651  10.098  48.380  1.00166.24           C  
ATOM   3093  CG  ARG D 164     -34.003  11.265  49.271  1.00167.66           C  
ATOM   3094  CD  ARG D 164     -35.435  11.715  49.044  1.00173.39           C  
ATOM   3095  NE  ARG D 164     -35.650  13.104  49.435  1.00185.70           N  
ATOM   3096  CZ  ARG D 164     -35.657  13.554  50.693  1.00194.40           C  
ATOM   3097  NH1 ARG D 164     -35.430  12.745  51.729  1.00203.64           N1+
ATOM   3098  NH2 ARG D 164     -35.874  14.844  50.921  1.00189.54           N  
ATOM   3099  N   SER D 165     -31.730   7.786  47.062  1.00172.60           N  
ATOM   3100  CA  SER D 165     -31.519   6.411  46.641  1.00171.00           C  
ATOM   3101  C   SER D 165     -30.323   5.875  47.420  1.00174.55           C  
ATOM   3102  O   SER D 165     -29.529   6.664  47.938  1.00174.36           O  
ATOM   3103  CB  SER D 165     -31.237   6.345  45.136  1.00163.04           C  
ATOM   3104  OG  SER D 165     -30.224   7.265  44.754  1.00147.35           O  
ATOM   3105  N   PRO D 166     -30.159   4.537  47.487  1.00170.38           N  
ATOM   3106  CA  PRO D 166     -28.937   4.013  48.095  1.00166.37           C  
ATOM   3107  C   PRO D 166     -27.648   4.630  47.544  1.00173.16           C  
ATOM   3108  O   PRO D 166     -26.803   5.003  48.335  1.00169.96           O  
ATOM   3109  CB  PRO D 166     -29.029   2.523  47.804  1.00155.52           C  
ATOM   3110  CG  PRO D 166     -30.494   2.263  47.882  1.00151.85           C  
ATOM   3111  CD  PRO D 166     -31.141   3.463  47.245  1.00154.99           C  
ATOM   3112  N   GLU D 167     -27.509   4.753  46.220  1.00177.81           N  
ATOM   3113  CA  GLU D 167     -26.330   5.376  45.616  1.00174.64           C  
ATOM   3114  C   GLU D 167     -26.240   6.883  45.862  1.00173.71           C  
ATOM   3115  O   GLU D 167     -25.165   7.417  46.155  1.00170.94           O  
ATOM   3116  CB  GLU D 167     -26.306   5.122  44.101  1.00164.81           C  
ATOM   3117  CG  GLU D 167     -25.994   3.687  43.717  1.00165.59           C  
ATOM   3118  CD  GLU D 167     -24.594   3.250  44.121  1.00178.75           C  
ATOM   3119  OE1 GLU D 167     -23.724   4.115  44.385  1.00186.30           O  
ATOM   3120  OE2 GLU D 167     -24.353   2.023  44.174  1.00191.32           O1-
ATOM   3121  N   GLY D 168     -27.368   7.565  45.726  1.00172.52           N  
ATOM   3122  CA  GLY D 168     -27.396   9.001  45.928  1.00169.70           C  
ATOM   3123  C   GLY D 168     -27.083   9.384  47.363  1.00171.74           C  
ATOM   3124  O   GLY D 168     -26.375  10.368  47.618  1.00168.91           O  
ATOM   3125  N   LYS D 169     -27.621   8.601  48.302  1.00174.84           N  
ATOM   3126  CA  LYS D 169     -27.393   8.841  49.728  1.00173.67           C  
ATOM   3127  C   LYS D 169     -25.906   8.670  50.045  1.00170.18           C  
ATOM   3128  O   LYS D 169     -25.332   9.411  50.841  1.00168.51           O  
ATOM   3129  CB  LYS D 169     -28.175   7.849  50.606  1.00178.32           C  
ATOM   3130  CG  LYS D 169     -29.618   8.231  50.897  1.00184.80           C  
ATOM   3131  CD  LYS D 169     -30.169   7.465  52.098  1.00187.51           C  
ATOM   3132  CE  LYS D 169     -31.695   7.508  52.143  1.00182.22           C  
ATOM   3133  NZ  LYS D 169     -32.288   7.141  53.454  1.00179.14           N1+
ATOM   3134  N   LYS D 170     -25.297   7.663  49.427  1.00171.02           N  
ATOM   3135  CA  LYS D 170     -23.889   7.375  49.659  1.00170.38           C  
ATOM   3136  C   LYS D 170     -23.027   8.493  49.088  1.00162.98           C  
ATOM   3137  O   LYS D 170     -22.113   8.968  49.756  1.00158.30           O  
ATOM   3138  CB  LYS D 170     -23.488   6.014  49.067  1.00176.36           C  
ATOM   3139  CG  LYS D 170     -22.004   5.697  49.227  1.00189.66           C  
ATOM   3140  CD  LYS D 170     -21.687   4.207  49.155  1.00196.31           C  
ATOM   3141  CE  LYS D 170     -20.190   3.956  49.366  1.00197.94           C  
ATOM   3142  NZ  LYS D 170     -19.788   2.547  49.618  1.00195.93           N1+
ATOM   3143  N   LYS D 171     -23.318   8.912  47.859  1.00165.94           N  
ATOM   3144  CA  LYS D 171     -22.572  10.001  47.225  1.00167.02           C  
ATOM   3145  C   LYS D 171     -22.696  11.266  48.055  1.00159.76           C  
ATOM   3146  O   LYS D 171     -21.700  11.982  48.285  1.00152.74           O  
ATOM   3147  CB  LYS D 171     -23.093  10.267  45.811  1.00167.55           C  
ATOM   3148  CG  LYS D 171     -22.689   9.228  44.770  1.00165.74           C  
ATOM   3149  CD  LYS D 171     -21.238   9.382  44.312  1.00151.83           C  
ATOM   3150  CE  LYS D 171     -20.308   8.374  44.969  1.00143.28           C  
ATOM   3151  NZ  LYS D 171     -18.892   8.829  44.877  1.00126.96           N1+
ATOM   3152  N   TYR D 172     -23.919  11.530  48.510  1.00165.43           N  
ATOM   3153  CA  TYR D 172     -24.180  12.712  49.328  1.00167.02           C  
ATOM   3154  C   TYR D 172     -23.325  12.705  50.592  1.00157.42           C  
ATOM   3155  O   TYR D 172     -22.676  13.691  50.905  1.00152.55           O  
ATOM   3156  CB  TYR D 172     -25.663  12.820  49.700  1.00179.17           C  
ATOM   3157  CG  TYR D 172     -26.007  13.937  50.673  1.00176.75           C  
ATOM   3158  CD1 TYR D 172     -26.182  15.248  50.230  1.00170.57           C  
ATOM   3159  CD2 TYR D 172     -26.184  13.674  52.035  1.00173.62           C  
ATOM   3160  CE1 TYR D 172     -26.511  16.262  51.117  1.00171.65           C  
ATOM   3161  CE2 TYR D 172     -26.509  14.680  52.928  1.00175.29           C  
ATOM   3162  CZ  TYR D 172     -26.672  15.970  52.468  1.00174.63           C  
ATOM   3163  OH  TYR D 172     -26.995  16.963  53.366  1.00171.04           O  
ATOM   3164  N   ARG D 173     -23.330  11.597  51.324  1.00158.54           N  
ATOM   3165  CA  ARG D 173     -22.559  11.523  52.561  1.00156.72           C  
ATOM   3166  C   ARG D 173     -21.063  11.660  52.303  1.00147.51           C  
ATOM   3167  O   ARG D 173     -20.351  12.237  53.111  1.00143.36           O  
ATOM   3168  CB  ARG D 173     -22.857  10.235  53.331  1.00162.46           C  
ATOM   3169  CG  ARG D 173     -24.251  10.217  53.940  1.00173.34           C  
ATOM   3170  CD  ARG D 173     -24.517   8.953  54.744  1.00184.54           C  
ATOM   3171  NE  ARG D 173     -25.946   8.614  54.796  1.00196.26           N  
ATOM   3172  CZ  ARG D 173     -26.482   7.655  55.556  1.00199.76           C  
ATOM   3173  NH1 ARG D 173     -25.717   6.915  56.357  1.00210.34           N1+
ATOM   3174  NH2 ARG D 173     -27.795   7.434  55.523  1.00185.14           N  
ATOM   3175  N   GLN D 174     -20.586  11.152  51.176  1.00149.29           N  
ATOM   3176  CA  GLN D 174     -19.164  11.259  50.876  1.00148.91           C  
ATOM   3177  C   GLN D 174     -18.755  12.713  50.684  1.00141.31           C  
ATOM   3178  O   GLN D 174     -17.711  13.145  51.174  1.00137.16           O  
ATOM   3179  CB  GLN D 174     -18.791  10.399  49.676  1.00162.44           C  
ATOM   3180  CG  GLN D 174     -18.788   8.913  50.010  1.00172.54           C  
ATOM   3181  CD  GLN D 174     -18.423   8.034  48.826  1.00180.19           C  
ATOM   3182  NE2 GLN D 174     -18.434   6.722  49.043  1.00179.91           N  
ATOM   3183  OE1 GLN D 174     -18.136   8.523  47.730  1.00190.82           O  
ATOM   3184  N   GLY D 175     -19.590  13.476  49.994  1.00144.92           N  
ATOM   3185  CA  GLY D 175     -19.313  14.895  49.769  1.00145.04           C  
ATOM   3186  C   GLY D 175     -19.311  15.707  51.053  1.00139.19           C  
ATOM   3187  O   GLY D 175     -18.482  16.581  51.248  1.00129.42           O  
ATOM   3188  N   MET D 176     -20.251  15.419  51.941  1.00144.38           N  
ATOM   3189  CA  MET D 176     -20.340  16.134  53.212  1.00144.89           C  
ATOM   3190  C   MET D 176     -19.158  15.825  54.128  1.00139.19           C  
ATOM   3191  O   MET D 176     -18.948  16.502  55.125  1.00132.69           O  
ATOM   3192  CB  MET D 176     -21.650  15.793  53.926  1.00155.31           C  
ATOM   3193  CG  MET D 176     -22.848  16.560  53.394  1.00168.12           C  
ATOM   3194  SD  MET D 176     -22.943  18.246  54.003  1.00175.21           S  
ATOM   3195  CE  MET D 176     -24.304  18.109  55.163  1.00172.64           C  
ATOM   3196  N   LYS D 177     -18.402  14.782  53.811  1.00138.60           N  
ATOM   3197  CA  LYS D 177     -17.220  14.437  54.603  1.00137.24           C  
ATOM   3198  C   LYS D 177     -15.939  15.064  54.038  1.00128.31           C  
ATOM   3199  O   LYS D 177     -14.860  14.907  54.596  1.00119.61           O  
ATOM   3200  CB  LYS D 177     -17.094  12.913  54.726  1.00143.28           C  
ATOM   3201  CG  LYS D 177     -18.094  12.342  55.723  1.00149.99           C  
ATOM   3202  CD  LYS D 177     -18.442  10.884  55.477  1.00152.29           C  
ATOM   3203  CE  LYS D 177     -19.618  10.472  56.354  1.00151.45           C  
ATOM   3204  NZ  LYS D 177     -20.155   9.132  56.010  1.00153.28           N1+
ATOM   3205  N   THR D 178     -16.063  15.794  52.938  1.00130.45           N  
ATOM   3206  CA  THR D 178     -14.921  16.510  52.368  1.00124.54           C  
ATOM   3207  C   THR D 178     -14.792  17.872  53.037  1.00120.13           C  
ATOM   3208  O   THR D 178     -15.699  18.341  53.730  1.00120.74           O  
ATOM   3209  CB  THR D 178     -15.093  16.769  50.861  1.00120.88           C  
ATOM   3210  CG2 THR D 178     -15.496  15.504  50.126  1.00124.61           C  
ATOM   3211  OG1 THR D 178     -16.095  17.773  50.667  1.00115.60           O  
ATOM   3212  N   ILE D 179     -13.655  18.515  52.808  1.00119.43           N  
ATOM   3213  CA  ILE D 179     -13.399  19.856  53.342  1.00116.62           C  
ATOM   3214  C   ILE D 179     -14.466  20.822  52.882  1.00114.66           C  
ATOM   3215  O   ILE D 179     -14.827  21.762  53.582  1.00116.59           O  
ATOM   3216  CB  ILE D 179     -12.048  20.398  52.827  1.00112.20           C  
ATOM   3217  CG1 ILE D 179     -11.721  21.779  53.412  1.00103.57           C  
ATOM   3218  CG2 ILE D 179     -12.052  20.451  51.300  1.00111.03           C  
ATOM   3219  CD1 ILE D 179     -11.542  21.782  54.912  1.00102.95           C  
ATOM   3220  N   PHE D 180     -14.969  20.595  51.688  1.00115.74           N  
ATOM   3221  CA  PHE D 180     -15.972  21.487  51.148  1.00117.12           C  
ATOM   3222  C   PHE D 180     -17.279  21.309  51.888  1.00115.65           C  
ATOM   3223  O   PHE D 180     -18.015  22.263  52.047  1.00114.62           O  
ATOM   3224  CB  PHE D 180     -16.095  21.269  49.660  1.00120.98           C  
ATOM   3225  CG  PHE D 180     -14.787  21.421  48.966  1.00119.57           C  
ATOM   3226  CD1 PHE D 180     -14.271  22.685  48.722  1.00111.64           C  
ATOM   3227  CD2 PHE D 180     -14.028  20.308  48.648  1.00121.73           C  
ATOM   3228  CE1 PHE D 180     -13.041  22.839  48.123  1.00108.55           C  
ATOM   3229  CE2 PHE D 180     -12.797  20.454  48.042  1.00122.54           C  
ATOM   3230  CZ  PHE D 180     -12.302  21.721  47.781  1.00116.00           C  
ATOM   3231  N   GLY D 181     -17.549  20.108  52.383  1.00119.40           N  
ATOM   3232  CA  GLY D 181     -18.750  19.880  53.186  1.00121.52           C  
ATOM   3233  C   GLY D 181     -18.657  20.633  54.505  1.00116.17           C  
ATOM   3234  O   GLY D 181     -19.657  21.108  55.044  1.00113.23           O  
ATOM   3235  N   TRP D 182     -17.441  20.767  55.011  1.00113.68           N  
ATOM   3236  CA  TRP D 182     -17.205  21.513  56.238  1.00110.84           C  
ATOM   3237  C   TRP D 182     -17.683  22.962  56.097  1.00109.44           C  
ATOM   3238  O   TRP D 182     -18.096  23.592  57.055  1.00111.12           O  
ATOM   3239  CB  TRP D 182     -15.717  21.480  56.558  1.00106.56           C  
ATOM   3240  CG  TRP D 182     -15.338  22.224  57.785  1.00109.09           C  
ATOM   3241  CD1 TRP D 182     -15.522  21.823  59.075  1.00117.84           C  
ATOM   3242  CD2 TRP D 182     -14.694  23.501  57.853  1.00103.72           C  
ATOM   3243  CE2 TRP D 182     -14.520  23.812  59.219  1.00107.51           C  
ATOM   3244  CE3 TRP D 182     -14.252  24.415  56.895  1.00100.78           C  
ATOM   3245  NE1 TRP D 182     -15.036  22.773  59.948  1.00114.76           N  
ATOM   3246  CZ2 TRP D 182     -13.920  24.991  59.645  1.00104.71           C  
ATOM   3247  CZ3 TRP D 182     -13.650  25.587  57.322  1.00 97.22           C  
ATOM   3248  CH2 TRP D 182     -13.494  25.864  58.679  1.00100.30           C  
ATOM   3249  N   PHE D 183     -17.623  23.500  54.897  1.00111.17           N  
ATOM   3250  CA  PHE D 183     -18.036  24.884  54.703  1.00110.12           C  
ATOM   3251  C   PHE D 183     -19.521  25.121  54.882  1.00112.64           C  
ATOM   3252  O   PHE D 183     -19.938  26.261  55.024  1.00113.94           O  
ATOM   3253  CB  PHE D 183     -17.608  25.398  53.330  1.00107.74           C  
ATOM   3254  CG  PHE D 183     -16.195  25.815  53.288  1.00101.54           C  
ATOM   3255  CD1 PHE D 183     -15.213  24.894  52.993  1.00101.40           C  
ATOM   3256  CD2 PHE D 183     -15.837  27.116  53.593  1.00100.02           C  
ATOM   3257  CE1 PHE D 183     -13.887  25.265  52.985  1.00106.03           C  
ATOM   3258  CE2 PHE D 183     -14.513  27.503  53.587  1.00104.58           C  
ATOM   3259  CZ  PHE D 183     -13.533  26.573  53.284  1.00108.76           C  
ATOM   3260  N   ARG D 184     -20.333  24.074  54.844  1.00111.98           N  
ATOM   3261  CA  ARG D 184     -21.748  24.264  55.110  1.00114.27           C  
ATOM   3262  C   ARG D 184     -22.105  23.735  56.492  1.00114.65           C  
ATOM   3263  O   ARG D 184     -23.272  23.630  56.853  1.00118.18           O  
ATOM   3264  CB  ARG D 184     -22.616  23.644  54.021  1.00116.15           C  
ATOM   3265  CG  ARG D 184     -22.562  22.136  53.911  1.00117.64           C  
ATOM   3266  CD  ARG D 184     -23.378  21.703  52.711  1.00122.98           C  
ATOM   3267  NE  ARG D 184     -22.866  22.307  51.483  1.00129.72           N  
ATOM   3268  CZ  ARG D 184     -23.485  22.271  50.306  1.00135.32           C  
ATOM   3269  NH1 ARG D 184     -24.653  21.652  50.173  1.00135.88           N1+
ATOM   3270  NH2 ARG D 184     -22.922  22.858  49.252  1.00138.26           N  
ATOM   3271  N   TRP D 185     -21.090  23.424  57.284  1.00111.09           N  
ATOM   3272  CA  TRP D 185     -21.295  23.018  58.669  1.00109.30           C  
ATOM   3273  C   TRP D 185     -21.932  24.161  59.444  1.00115.26           C  
ATOM   3274  O   TRP D 185     -21.696  25.322  59.146  1.00112.92           O  
ATOM   3275  CB  TRP D 185     -19.962  22.684  59.280  1.00103.43           C  
ATOM   3276  CG  TRP D 185     -20.082  22.078  60.584  1.00108.92           C  
ATOM   3277  CD1 TRP D 185     -20.283  20.768  60.853  1.00119.03           C  
ATOM   3278  CD2 TRP D 185     -20.012  22.744  61.841  1.00118.14           C  
ATOM   3279  CE2 TRP D 185     -20.175  21.766  62.843  1.00122.91           C  
ATOM   3280  CE3 TRP D 185     -19.826  24.070  62.224  1.00122.68           C  
ATOM   3281  NE1 TRP D 185     -20.340  20.564  62.210  1.00127.11           N  
ATOM   3282  CZ2 TRP D 185     -20.151  22.074  64.212  1.00116.62           C  
ATOM   3283  CZ3 TRP D 185     -19.812  24.376  63.589  1.00120.01           C  
ATOM   3284  CH2 TRP D 185     -19.969  23.380  64.560  1.00111.06           C  
ATOM   3285  N   THR D 186     -22.768  23.828  60.423  1.00122.39           N  
ATOM   3286  CA  THR D 186     -23.443  24.829  61.262  1.00121.48           C  
ATOM   3287  C   THR D 186     -23.440  24.416  62.725  1.00121.69           C  
ATOM   3288  O   THR D 186     -23.487  25.262  63.622  1.00123.59           O  
ATOM   3289  CB  THR D 186     -24.917  25.034  60.866  1.00122.24           C  
ATOM   3290  CG2 THR D 186     -25.027  25.793  59.558  1.00125.90           C  
ATOM   3291  OG1 THR D 186     -25.559  23.756  60.768  1.00120.59           O  
ATOM   3292  N   GLY D 187     -23.392  23.108  62.964  1.00122.25           N  
ATOM   3293  CA  GLY D 187     -23.449  22.579  64.314  1.00125.92           C  
ATOM   3294  C   GLY D 187     -24.873  22.416  64.799  1.00131.49           C  
ATOM   3295  O   GLY D 187     -25.098  22.053  65.962  1.00134.87           O  
ATOM   3296  N   LEU D 188     -25.838  22.656  63.918  1.00133.50           N  
ATOM   3297  CA  LEU D 188     -27.257  22.614  64.312  1.00135.64           C  
ATOM   3298  C   LEU D 188     -28.022  21.361  63.895  1.00145.46           C  
ATOM   3299  O   LEU D 188     -29.196  21.206  64.237  1.00144.25           O  
ATOM   3300  CB  LEU D 188     -27.971  23.823  63.739  1.00134.00           C  
ATOM   3301  CG  LEU D 188     -27.274  25.122  64.132  1.00134.72           C  
ATOM   3302  CD1 LEU D 188     -28.138  26.302  63.720  1.00142.30           C  
ATOM   3303  CD2 LEU D 188     -26.952  25.152  65.628  1.00123.36           C  
ATOM   3304  N   LYS D 189     -27.350  20.465  63.173  1.00151.76           N  
ATOM   3305  CA  LYS D 189     -27.967  19.190  62.749  1.00155.04           C  
ATOM   3306  C   LYS D 189     -27.041  18.018  63.059  1.00154.87           C  
ATOM   3307  O   LYS D 189     -26.522  17.370  62.148  1.00151.84           O  
ATOM   3308  CB  LYS D 189     -28.303  19.164  61.245  1.00160.61           C  
ATOM   3309  CG  LYS D 189     -29.474  20.035  60.816  1.00164.73           C  
ATOM   3310  CD  LYS D 189     -28.992  21.346  60.208  1.00169.39           C  
ATOM   3311  CE  LYS D 189     -30.152  22.276  59.865  1.00164.84           C  
ATOM   3312  NZ  LYS D 189     -29.753  23.702  59.705  1.00159.56           N1+
ATOM   3313  N   PRO D 190     -26.826  17.745  64.353  1.00158.62           N  
ATOM   3314  CA  PRO D 190     -25.920  16.686  64.803  1.00163.66           C  
ATOM   3315  C   PRO D 190     -26.042  15.376  64.013  1.00160.37           C  
ATOM   3316  O   PRO D 190     -27.149  14.865  63.822  1.00155.94           O  
ATOM   3317  CB  PRO D 190     -26.339  16.479  66.262  1.00168.66           C  
ATOM   3318  CG  PRO D 190     -26.820  17.825  66.699  1.00165.78           C  
ATOM   3319  CD  PRO D 190     -27.400  18.499  65.486  1.00158.98           C  
ATOM   3320  N   GLY D 191     -24.906  14.845  63.567  1.00157.56           N  
ATOM   3321  CA  GLY D 191     -24.892  13.592  62.832  1.00154.98           C  
ATOM   3322  C   GLY D 191     -25.211  13.712  61.354  1.00148.08           C  
ATOM   3323  O   GLY D 191     -25.093  12.736  60.616  1.00148.62           O  
ATOM   3324  N   LYS D 192     -25.603  14.901  60.908  1.00145.34           N  
ATOM   3325  CA  LYS D 192     -25.944  15.087  59.495  1.00146.16           C  
ATOM   3326  C   LYS D 192     -24.956  16.002  58.752  1.00144.70           C  
ATOM   3327  O   LYS D 192     -25.079  16.189  57.542  1.00140.78           O  
ATOM   3328  CB  LYS D 192     -27.420  15.514  59.306  1.00146.87           C  
ATOM   3329  CG  LYS D 192     -27.905  15.410  57.820  1.00152.10           C  
ATOM   3330  CD  LYS D 192     -28.459  14.030  57.443  1.00152.18           C  
ATOM   3331  CE  LYS D 192     -28.687  13.798  55.933  1.00146.05           C  
ATOM   3332  NZ  LYS D 192     -29.424  14.886  55.231  1.00137.10           N1+
ATOM   3333  N   GLU D 193     -23.953  16.532  59.455  1.00143.86           N  
ATOM   3334  CA  GLU D 193     -22.978  17.429  58.823  1.00140.92           C  
ATOM   3335  C   GLU D 193     -21.523  16.960  58.987  1.00136.11           C  
ATOM   3336  O   GLU D 193     -21.256  15.945  59.624  1.00136.87           O  
ATOM   3337  CB  GLU D 193     -23.100  18.861  59.367  1.00146.38           C  
ATOM   3338  CG  GLU D 193     -24.508  19.318  59.735  1.00153.45           C  
ATOM   3339  CD  GLU D 193     -24.552  20.779  60.149  1.00149.07           C  
ATOM   3340  OE1 GLU D 193     -24.458  21.648  59.260  1.00143.87           O  
ATOM   3341  OE2 GLU D 193     -24.664  21.062  61.365  1.00148.25           O1-
ATOM   3342  N   PHE D 194     -20.607  17.703  58.378  1.00134.19           N  
ATOM   3343  CA  PHE D 194     -19.203  17.362  58.400  1.00134.55           C  
ATOM   3344  C   PHE D 194     -18.800  17.076  59.856  1.00136.71           C  
ATOM   3345  O   PHE D 194     -18.957  17.929  60.740  1.00137.67           O  
ATOM   3346  CB  PHE D 194     -18.371  18.504  57.836  1.00130.22           C  
ATOM   3347  CG  PHE D 194     -16.915  18.231  57.850  1.00130.08           C  
ATOM   3348  CD1 PHE D 194     -16.185  18.359  59.027  1.00131.81           C  
ATOM   3349  CD2 PHE D 194     -16.272  17.814  56.706  1.00132.48           C  
ATOM   3350  CE1 PHE D 194     -14.834  18.089  59.054  1.00138.01           C  
ATOM   3351  CE2 PHE D 194     -14.919  17.544  56.720  1.00145.19           C  
ATOM   3352  CZ  PHE D 194     -14.197  17.683  57.896  1.00147.21           C  
ATOM   3353  N   PRO D 195     -18.249  15.883  60.105  1.00140.22           N  
ATOM   3354  CA  PRO D 195     -17.934  15.465  61.479  1.00143.48           C  
ATOM   3355  C   PRO D 195     -16.925  16.358  62.188  1.00139.56           C  
ATOM   3356  O   PRO D 195     -15.861  16.669  61.640  1.00137.90           O  
ATOM   3357  CB  PRO D 195     -17.346  14.064  61.288  1.00149.26           C  
ATOM   3358  CG  PRO D 195     -16.754  14.100  59.921  1.00143.71           C  
ATOM   3359  CD  PRO D 195     -17.677  14.960  59.110  1.00138.21           C  
ATOM   3360  N   HIS D 196     -17.260  16.755  63.409  1.00134.54           N  
ATOM   3361  CA  HIS D 196     -16.342  17.524  64.252  1.00134.88           C  
ATOM   3362  C   HIS D 196     -15.948  18.861  63.631  1.00132.32           C  
ATOM   3363  O   HIS D 196     -14.799  19.304  63.778  1.00131.46           O  
ATOM   3364  CB  HIS D 196     -15.052  16.752  64.519  1.00142.86           C  
ATOM   3365  CG  HIS D 196     -15.250  15.431  65.164  1.00157.18           C  
ATOM   3366  CD2 HIS D 196     -15.312  14.186  64.640  1.00169.33           C  
ATOM   3367  ND1 HIS D 196     -15.349  15.287  66.531  1.00168.65           N  
ATOM   3368  CE1 HIS D 196     -15.491  14.007  66.822  1.00180.53           C  
ATOM   3369  NE2 HIS D 196     -15.471  13.319  65.693  1.00190.27           N  
ATOM   3370  N   GLY D 197     -16.876  19.506  62.931  1.00133.48           N  
ATOM   3371  CA  GLY D 197     -16.599  20.809  62.354  1.00130.26           C  
ATOM   3372  C   GLY D 197     -16.167  21.802  63.429  1.00129.63           C  
ATOM   3373  O   GLY D 197     -15.384  22.724  63.177  1.00132.17           O  
ATOM   3374  N   ASP D 198     -16.695  21.605  64.633  1.00130.14           N  
ATOM   3375  CA  ASP D 198     -16.404  22.472  65.763  1.00133.04           C  
ATOM   3376  C   ASP D 198     -14.956  22.347  66.245  1.00129.25           C  
ATOM   3377  O   ASP D 198     -14.287  23.350  66.510  1.00125.94           O  
ATOM   3378  CB  ASP D 198     -17.359  22.169  66.919  1.00141.38           C  
ATOM   3379  CG  ASP D 198     -17.184  20.766  67.472  1.00148.49           C  
ATOM   3380  OD1 ASP D 198     -16.844  19.855  66.673  1.00157.67           O  
ATOM   3381  OD2 ASP D 198     -17.389  20.579  68.693  1.00146.30           O1-
ATOM   3382  N   SER D 199     -14.473  21.118  66.362  1.00129.25           N  
ATOM   3383  CA  SER D 199     -13.112  20.904  66.826  1.00132.80           C  
ATOM   3384  C   SER D 199     -12.124  21.407  65.780  1.00130.28           C  
ATOM   3385  O   SER D 199     -11.044  21.899  66.122  1.00128.84           O  
ATOM   3386  CB  SER D 199     -12.857  19.429  67.135  1.00140.42           C  
ATOM   3387  OG  SER D 199     -13.553  19.031  68.303  1.00144.88           O  
ATOM   3388  N   LEU D 200     -12.488  21.288  64.505  1.00129.80           N  
ATOM   3389  CA  LEU D 200     -11.626  21.795  63.449  1.00128.87           C  
ATOM   3390  C   LEU D 200     -11.496  23.305  63.573  1.00126.33           C  
ATOM   3391  O   LEU D 200     -10.403  23.859  63.484  1.00123.93           O  
ATOM   3392  CB  LEU D 200     -12.186  21.489  62.068  1.00128.92           C  
ATOM   3393  CG  LEU D 200     -11.158  21.857  60.988  1.00134.97           C  
ATOM   3394  CD1 LEU D 200     -10.195  20.699  60.756  1.00142.99           C  
ATOM   3395  CD2 LEU D 200     -11.821  22.275  59.684  1.00138.40           C  
ATOM   3396  N   ALA D 201     -12.622  23.975  63.760  1.00126.70           N  
ATOM   3397  CA  ALA D 201     -12.605  25.422  63.901  1.00127.21           C  
ATOM   3398  C   ALA D 201     -11.710  25.859  65.060  1.00124.82           C  
ATOM   3399  O   ALA D 201     -10.970  26.838  64.954  1.00125.20           O  
ATOM   3400  CB  ALA D 201     -14.011  25.933  64.125  1.00135.82           C  
ATOM   3401  N   SER D 202     -11.795  25.148  66.176  1.00124.27           N  
ATOM   3402  CA  SER D 202     -10.969  25.460  67.332  1.00129.26           C  
ATOM   3403  C   SER D 202      -9.491  25.239  67.020  1.00122.91           C  
ATOM   3404  O   SER D 202      -8.625  25.957  67.516  1.00118.17           O  
ATOM   3405  CB  SER D 202     -11.383  24.580  68.509  1.00145.91           C  
ATOM   3406  OG  SER D 202     -12.777  24.677  68.749  1.00164.00           O  
ATOM   3407  N   LEU D 203      -9.199  24.240  66.197  1.00124.81           N  
ATOM   3408  CA  LEU D 203      -7.817  24.010  65.819  1.00125.49           C  
ATOM   3409  C   LEU D 203      -7.237  25.264  65.207  1.00120.14           C  
ATOM   3410  O   LEU D 203      -6.085  25.621  65.453  1.00120.53           O  
ATOM   3411  CB  LEU D 203      -7.681  22.879  64.809  1.00130.67           C  
ATOM   3412  CG  LEU D 203      -7.516  21.510  65.496  1.00135.27           C  
ATOM   3413  CD1 LEU D 203      -6.256  20.822  64.974  1.00136.20           C  
ATOM   3414  CD2 LEU D 203      -7.461  21.613  67.020  1.00136.04           C  
ATOM   3415  N   PHE D 204      -8.044  25.928  64.395  1.00117.63           N  
ATOM   3416  CA  PHE D 204      -7.574  27.131  63.729  1.00117.11           C  
ATOM   3417  C   PHE D 204      -7.374  28.315  64.641  1.00115.91           C  
ATOM   3418  O   PHE D 204      -6.329  28.956  64.607  1.00116.01           O  
ATOM   3419  CB  PHE D 204      -8.517  27.535  62.631  1.00115.49           C  
ATOM   3420  CG  PHE D 204      -8.384  26.703  61.418  1.00120.02           C  
ATOM   3421  CD1 PHE D 204      -7.358  26.948  60.514  1.00117.01           C  
ATOM   3422  CD2 PHE D 204      -9.269  25.667  61.177  1.00125.92           C  
ATOM   3423  CE1 PHE D 204      -7.226  26.179  59.378  1.00118.16           C  
ATOM   3424  CE2 PHE D 204      -9.147  24.891  60.042  1.00128.00           C  
ATOM   3425  CZ  PHE D 204      -8.122  25.145  59.143  1.00127.31           C  
ATOM   3426  N   SER D 205      -8.384  28.628  65.441  1.00115.42           N  
ATOM   3427  CA  SER D 205      -8.324  29.792  66.314  1.00114.80           C  
ATOM   3428  C   SER D 205      -7.376  29.629  67.494  1.00116.52           C  
ATOM   3429  O   SER D 205      -6.806  30.605  67.980  1.00118.94           O  
ATOM   3430  CB  SER D 205      -9.718  30.103  66.853  1.00115.39           C  
ATOM   3431  OG  SER D 205     -10.282  28.961  67.484  1.00114.43           O  
ATOM   3432  N   GLU D 206      -7.222  28.405  67.977  1.00117.38           N  
ATOM   3433  CA  GLU D 206      -6.441  28.186  69.178  1.00120.01           C  
ATOM   3434  C   GLU D 206      -5.039  27.647  68.913  1.00113.62           C  
ATOM   3435  O   GLU D 206      -4.148  27.842  69.722  1.00108.95           O  
ATOM   3436  CB  GLU D 206      -7.237  27.280  70.118  1.00133.48           C  
ATOM   3437  CG  GLU D 206      -8.485  27.966  70.686  1.00144.60           C  
ATOM   3438  CD  GLU D 206      -9.675  27.031  70.878  1.00155.54           C  
ATOM   3439  OE1 GLU D 206      -9.480  25.887  71.334  1.00168.12           O  
ATOM   3440  OE2 GLU D 206     -10.815  27.440  70.569  1.00161.42           O1-
ATOM   3441  N   GLU D 207      -4.826  27.001  67.776  1.00115.90           N  
ATOM   3442  CA  GLU D 207      -3.514  26.415  67.507  1.00117.07           C  
ATOM   3443  C   GLU D 207      -2.844  26.878  66.206  1.00113.69           C  
ATOM   3444  O   GLU D 207      -1.729  27.422  66.207  1.00112.31           O  
ATOM   3445  CB  GLU D 207      -3.626  24.885  67.485  1.00130.04           C  
ATOM   3446  CG  GLU D 207      -4.006  24.250  68.819  1.00140.50           C  
ATOM   3447  CD  GLU D 207      -3.823  22.731  68.849  1.00152.02           C  
ATOM   3448  OE1 GLU D 207      -3.117  22.171  67.979  1.00149.65           O  
ATOM   3449  OE2 GLU D 207      -4.386  22.080  69.764  1.00173.56           O1-
ATOM   3450  N   ILE D 208      -3.510  26.605  65.092  1.00115.84           N  
ATOM   3451  CA  ILE D 208      -2.906  26.843  63.792  1.00112.34           C  
ATOM   3452  C   ILE D 208      -2.597  28.300  63.516  1.00113.14           C  
ATOM   3453  O   ILE D 208      -1.493  28.611  63.108  1.00115.06           O  
ATOM   3454  CB  ILE D 208      -3.764  26.309  62.644  1.00105.29           C  
ATOM   3455  CG1 ILE D 208      -3.884  24.785  62.754  1.00107.11           C  
ATOM   3456  CG2 ILE D 208      -3.154  26.726  61.317  1.00101.03           C  
ATOM   3457  CD1 ILE D 208      -5.264  24.241  62.483  1.00116.24           C  
ATOM   3458  N   TYR D 209      -3.547  29.203  63.706  1.00113.22           N  
ATOM   3459  CA  TYR D 209      -3.241  30.595  63.403  1.00112.35           C  
ATOM   3460  C   TYR D 209      -2.226  31.222  64.375  1.00114.55           C  
ATOM   3461  O   TYR D 209      -1.290  31.900  63.949  1.00115.91           O  
ATOM   3462  CB  TYR D 209      -4.503  31.442  63.362  1.00110.17           C  
ATOM   3463  CG  TYR D 209      -4.270  32.842  62.844  1.00112.35           C  
ATOM   3464  CD1 TYR D 209      -4.291  33.119  61.484  1.00118.19           C  
ATOM   3465  CD2 TYR D 209      -4.025  33.887  63.716  1.00120.28           C  
ATOM   3466  CE1 TYR D 209      -4.075  34.405  61.006  1.00125.02           C  
ATOM   3467  CE2 TYR D 209      -3.812  35.174  63.250  1.00128.74           C  
ATOM   3468  CZ  TYR D 209      -3.835  35.431  61.896  1.00128.66           C  
ATOM   3469  OH  TYR D 209      -3.618  36.722  61.456  1.00133.26           O  
ATOM   3470  N   PRO D 210      -2.402  31.005  65.687  1.00109.99           N  
ATOM   3471  CA  PRO D 210      -1.456  31.624  66.614  1.00108.89           C  
ATOM   3472  C   PRO D 210      -0.028  31.062  66.550  1.00114.74           C  
ATOM   3473  O   PRO D 210       0.943  31.807  66.677  1.00112.72           O  
ATOM   3474  CB  PRO D 210      -2.072  31.334  67.988  1.00103.67           C  
ATOM   3475  CG  PRO D 210      -3.415  30.734  67.732  1.00 98.12           C  
ATOM   3476  CD  PRO D 210      -3.357  30.132  66.379  1.00 99.40           C  
ATOM   3477  N   PHE D 211       0.110  29.752  66.371  1.00117.33           N  
ATOM   3478  CA  PHE D 211       1.433  29.133  66.424  1.00118.04           C  
ATOM   3479  C   PHE D 211       1.973  28.632  65.081  1.00120.64           C  
ATOM   3480  O   PHE D 211       2.939  27.859  65.039  1.00125.52           O  
ATOM   3481  CB  PHE D 211       1.408  27.972  67.418  1.00132.87           C  
ATOM   3482  CG  PHE D 211       0.821  28.322  68.770  1.00151.15           C  
ATOM   3483  CD1 PHE D 211       0.996  29.589  69.333  1.00150.90           C  
ATOM   3484  CD2 PHE D 211       0.119  27.364  69.500  1.00159.06           C  
ATOM   3485  CE1 PHE D 211       0.462  29.894  70.577  1.00145.71           C  
ATOM   3486  CE2 PHE D 211      -0.410  27.665  70.746  1.00152.70           C  
ATOM   3487  CZ  PHE D 211      -0.240  28.932  71.283  1.00149.11           C  
ATOM   3488  N   CYS D 212       1.378  29.085  63.983  1.00120.78           N  
ATOM   3489  CA  CYS D 212       1.824  28.657  62.656  1.00121.52           C  
ATOM   3490  C   CYS D 212       3.346  28.751  62.468  1.00124.28           C  
ATOM   3491  O   CYS D 212       3.965  27.860  61.898  1.00125.78           O  
ATOM   3492  CB  CYS D 212       1.141  29.497  61.589  1.00115.98           C  
ATOM   3493  SG  CYS D 212       1.339  31.250  61.933  1.00127.83           S  
ATOM   3494  N   VAL D 213       3.947  29.837  62.931  1.00121.42           N  
ATOM   3495  CA  VAL D 213       5.389  30.021  62.760  1.00117.99           C  
ATOM   3496  C   VAL D 213       6.194  28.935  63.453  1.00123.55           C  
ATOM   3497  O   VAL D 213       7.202  28.459  62.936  1.00124.21           O  
ATOM   3498  CB  VAL D 213       5.857  31.377  63.306  1.00110.24           C  
ATOM   3499  CG1 VAL D 213       5.410  32.485  62.375  1.00111.23           C  
ATOM   3500  CG2 VAL D 213       5.364  31.600  64.731  1.00113.85           C  
ATOM   3501  N   LYS D 214       5.747  28.530  64.632  1.00129.30           N  
ATOM   3502  CA  LYS D 214       6.449  27.478  65.352  1.00133.78           C  
ATOM   3503  C   LYS D 214       6.316  26.169  64.586  1.00131.21           C  
ATOM   3504  O   LYS D 214       7.257  25.382  64.542  1.00132.78           O  
ATOM   3505  CB  LYS D 214       5.910  27.313  66.773  1.00153.53           C  
ATOM   3506  CG  LYS D 214       6.105  28.530  67.671  1.00171.21           C  
ATOM   3507  CD  LYS D 214       5.648  28.245  69.101  1.00179.99           C  
ATOM   3508  CE  LYS D 214       5.490  29.517  69.929  1.00179.70           C  
ATOM   3509  NZ  LYS D 214       6.767  30.267  70.125  1.00174.35           N1+
ATOM   3510  N   TYR D 215       5.152  25.936  63.975  1.00130.05           N  
ATOM   3511  CA  TYR D 215       4.939  24.721  63.169  1.00129.66           C  
ATOM   3512  C   TYR D 215       5.841  24.746  61.939  1.00129.28           C  
ATOM   3513  O   TYR D 215       6.465  23.750  61.595  1.00131.07           O  
ATOM   3514  CB  TYR D 215       3.473  24.565  62.734  1.00126.52           C  
ATOM   3515  CG  TYR D 215       2.559  24.055  63.829  1.00129.77           C  
ATOM   3516  CD1 TYR D 215       2.405  22.689  64.058  1.00136.40           C  
ATOM   3517  CD2 TYR D 215       1.845  24.941  64.640  1.00124.22           C  
ATOM   3518  CE1 TYR D 215       1.567  22.221  65.060  1.00137.99           C  
ATOM   3519  CE2 TYR D 215       1.004  24.487  65.641  1.00121.89           C  
ATOM   3520  CZ  TYR D 215       0.868  23.130  65.847  1.00130.03           C  
ATOM   3521  OH  TYR D 215       0.035  22.675  66.837  1.00129.94           O  
ATOM   3522  N   TYR D 216       5.906  25.894  61.278  1.00127.88           N  
ATOM   3523  CA  TYR D 216       6.753  26.048  60.096  1.00129.34           C  
ATOM   3524  C   TYR D 216       8.217  25.779  60.400  1.00127.51           C  
ATOM   3525  O   TYR D 216       8.903  25.092  59.641  1.00129.25           O  
ATOM   3526  CB  TYR D 216       6.641  27.459  59.544  1.00135.37           C  
ATOM   3527  CG  TYR D 216       7.415  27.674  58.261  1.00143.35           C  
ATOM   3528  CD1 TYR D 216       7.003  27.081  57.071  1.00154.01           C  
ATOM   3529  CD2 TYR D 216       8.559  28.472  58.234  1.00141.99           C  
ATOM   3530  CE1 TYR D 216       7.713  27.281  55.897  1.00160.54           C  
ATOM   3531  CE2 TYR D 216       9.273  28.680  57.064  1.00144.64           C  
ATOM   3532  CZ  TYR D 216       8.848  28.082  55.895  1.00157.38           C  
ATOM   3533  OH  TYR D 216       9.558  28.273  54.726  1.00165.15           O  
ATOM   3534  N   ALA D 217       8.697  26.347  61.499  1.00126.89           N  
ATOM   3535  CA  ALA D 217      10.084  26.166  61.916  1.00129.56           C  
ATOM   3536  C   ALA D 217      10.379  24.695  62.168  1.00131.77           C  
ATOM   3537  O   ALA D 217      11.396  24.167  61.734  1.00134.03           O  
ATOM   3538  CB  ALA D 217      10.370  26.968  63.173  1.00136.55           C  
ATOM   3539  N   GLU D 218       9.478  24.042  62.890  1.00133.47           N  
ATOM   3540  CA  GLU D 218       9.608  22.625  63.209  1.00137.11           C  
ATOM   3541  C   GLU D 218       9.707  21.812  61.921  1.00131.70           C  
ATOM   3542  O   GLU D 218      10.472  20.859  61.834  1.00131.26           O  
ATOM   3543  CB  GLU D 218       8.385  22.189  64.032  1.00161.32           C  
ATOM   3544  CG  GLU D 218       8.383  20.752  64.531  1.00177.15           C  
ATOM   3545  CD  GLU D 218       7.097  20.403  65.269  1.00187.01           C  
ATOM   3546  OE1 GLU D 218       6.004  20.496  64.658  1.00193.93           O  
ATOM   3547  OE2 GLU D 218       7.180  20.036  66.462  1.00190.38           O1-
ATOM   3548  N   ALA D 219       8.917  22.194  60.925  1.00131.26           N  
ATOM   3549  CA  ALA D 219       8.910  21.506  59.641  1.00134.32           C  
ATOM   3550  C   ALA D 219      10.205  21.739  58.883  1.00133.10           C  
ATOM   3551  O   ALA D 219      10.730  20.825  58.254  1.00136.29           O  
ATOM   3552  CB  ALA D 219       7.739  21.980  58.806  1.00143.02           C  
ATOM   3553  N   GLN D 220      10.718  22.961  58.926  1.00130.48           N  
ATOM   3554  CA  GLN D 220      11.975  23.253  58.243  1.00132.58           C  
ATOM   3555  C   GLN D 220      13.153  22.626  58.975  1.00132.77           C  
ATOM   3556  O   GLN D 220      14.173  22.341  58.381  1.00131.99           O  
ATOM   3557  CB  GLN D 220      12.164  24.754  58.037  1.00135.47           C  
ATOM   3558  CG  GLN D 220      11.241  25.339  56.972  1.00142.84           C  
ATOM   3559  CD  GLN D 220      11.207  24.555  55.665  1.00153.98           C  
ATOM   3560  NE2 GLN D 220      10.035  24.051  55.315  1.00167.07           N  
ATOM   3561  OE1 GLN D 220      12.210  24.431  54.968  1.00160.79           O  
ATOM   3562  N   ARG D 221      12.986  22.398  60.264  1.00134.12           N  
ATOM   3563  CA  ARG D 221      13.986  21.739  61.098  1.00138.34           C  
ATOM   3564  C   ARG D 221      14.143  20.274  60.718  1.00138.11           C  
ATOM   3565  O   ARG D 221      15.233  19.710  60.803  1.00142.47           O  
ATOM   3566  CB  ARG D 221      13.493  21.833  62.538  1.00155.99           C  
ATOM   3567  CG  ARG D 221      14.312  21.154  63.622  1.00164.65           C  
ATOM   3568  CD  ARG D 221      13.424  21.055  64.853  1.00172.17           C  
ATOM   3569  NE  ARG D 221      14.129  20.726  66.092  1.00179.31           N  
ATOM   3570  CZ  ARG D 221      13.529  20.572  67.274  1.00179.25           C  
ATOM   3571  NH1 ARG D 221      12.212  20.727  67.387  1.00187.02           N1+
ATOM   3572  NH2 ARG D 221      14.243  20.266  68.351  1.00168.32           N  
ATOM   3573  N   ASP D 222      13.036  19.651  60.336  1.00134.93           N  
ATOM   3574  CA  ASP D 222      13.030  18.218  60.038  1.00137.35           C  
ATOM   3575  C   ASP D 222      13.584  17.916  58.663  1.00144.85           C  
ATOM   3576  O   ASP D 222      13.908  16.751  58.367  1.00138.92           O  
ATOM   3577  CB  ASP D 222      11.622  17.655  60.181  1.00136.13           C  
ATOM   3578  CG  ASP D 222      11.162  17.607  61.625  1.00144.95           C  
ATOM   3579  OD1 ASP D 222      12.017  17.580  62.541  1.00152.62           O  
ATOM   3580  OD2 ASP D 222       9.935  17.587  61.851  1.00150.44           O1-
ATOM   3581  N   LEU D 223      13.618  18.961  57.821  1.00168.46           N  
ATOM   3582  CA  LEU D 223      14.356  18.982  56.541  1.00175.37           C  
ATOM   3583  C   LEU D 223      15.878  18.670  56.730  1.00179.21           C  
ATOM   3584  O   LEU D 223      16.502  18.103  55.827  1.00181.44           O  
ATOM   3585  CB  LEU D 223      14.044  20.307  55.739  1.00170.13           C  
ATOM   3586  CG  LEU D 223      12.776  20.194  54.880  1.00165.14           C  
ATOM   3587  CD1 LEU D 223      12.350  21.542  54.318  1.00159.06           C  
ATOM   3588  CD2 LEU D 223      12.989  19.206  53.741  1.00163.29           C  
ATOM   3589  N   GLU D 224      16.454  18.949  57.908  1.00175.55           N  
ATOM   3590  CA  GLU D 224      17.905  18.779  58.113  1.00174.46           C  
ATOM   3591  C   GLU D 224      18.304  17.429  58.755  1.00178.11           C  
ATOM   3592  O   GLU D 224      18.978  16.612  58.116  1.00196.78           O  
ATOM   3593  CB  GLU D 224      18.485  19.936  58.912  1.00174.68           C  
ATOM   3594  CG  GLU D 224      20.000  19.906  59.102  1.00180.97           C  
ATOM   3595  CD  GLU D 224      20.820  20.436  57.932  1.00174.49           C  
ATOM   3596  OE1 GLU D 224      20.244  20.815  56.892  1.00163.06           O  
ATOM   3597  OE2 GLU D 224      22.067  20.481  58.068  1.00164.15           O1-
ATOM   3598  N   ASP D 225      17.882  17.198  60.002  1.00171.45           N  
ATOM   3599  CA  ASP D 225      18.409  16.100  60.844  1.00169.15           C  
ATOM   3600  C   ASP D 225      19.862  15.703  60.517  1.00156.68           C  
ATOM   3601  O   ASP D 225      20.816  16.172  61.146  1.00130.79           O  
ATOM   3602  CB  ASP D 225      17.497  14.856  60.768  1.00171.21           C  
ATOM   3603  CG  ASP D 225      16.319  14.909  61.751  1.00171.32           C  
ATOM   3604  OD1 ASP D 225      16.151  15.923  62.464  1.00180.95           O  
ATOM   3605  OD2 ASP D 225      15.558  13.919  61.816  1.00159.21           O1-
TER    3606      ASP D 225 
ATOM   3607  N   GLU A  10     -26.069 -18.422  51.767  1.00149.45           N  
ATOM   3608  CA  GLU A  10     -24.607 -18.452  51.609  1.00151.25           C  
ATOM   3609  C   GLU A  10     -23.954 -17.400  52.541  1.00151.34           C  
ATOM   3610  O   GLU A  10     -23.166 -17.668  53.484  1.00154.68           O  
ATOM   3611  CB  GLU A  10     -24.292 -18.213  50.119  1.00160.74           C  
ATOM   3612  CG  GLU A  10     -25.348 -17.469  49.291  1.00158.58           C  
ATOM   3613  CD  GLU A  10     -26.594 -18.221  48.769  1.00149.09           C  
ATOM   3614  OE1 GLU A  10     -26.657 -19.462  48.813  1.00139.75           O  
ATOM   3615  OE2 GLU A  10     -27.533 -17.544  48.275  1.00129.90           O1-
ATOM   3616  N   HIS A  11     -24.330 -16.179  52.269  1.00147.65           N  
ATOM   3617  CA  HIS A  11     -23.959 -15.042  53.104  1.00151.32           C  
ATOM   3618  C   HIS A  11     -24.609 -15.230  54.521  1.00160.05           C  
ATOM   3619  O   HIS A  11     -24.042 -14.986  55.575  1.00160.33           O  
ATOM   3620  CB  HIS A  11     -24.385 -13.757  52.284  1.00152.34           C  
ATOM   3621  CG  HIS A  11     -25.467 -14.051  51.276  1.00174.03           C  
ATOM   3622  CD2 HIS A  11     -25.458 -14.156  49.919  1.00179.75           C  
ATOM   3623  ND1 HIS A  11     -26.754 -14.359  51.668  1.00191.24           N  
ATOM   3624  CE1 HIS A  11     -27.496 -14.618  50.607  1.00194.01           C  
ATOM   3625  NE2 HIS A  11     -26.735 -14.497  49.532  1.00189.82           N  
ATOM   3626  N   ALA A  12     -25.870 -15.575  54.514  1.00162.57           N  
ATOM   3627  CA  ALA A  12     -26.682 -16.089  55.615  1.00164.20           C  
ATOM   3628  C   ALA A  12     -25.956 -17.118  56.450  1.00157.04           C  
ATOM   3629  O   ALA A  12     -25.800 -16.990  57.670  1.00154.10           O  
ATOM   3630  CB  ALA A  12     -27.948 -16.739  55.011  1.00166.41           C  
ATOM   3631  N   LYS A  13     -25.564 -18.182  55.776  1.00155.66           N  
ATOM   3632  CA  LYS A  13     -24.838 -19.283  56.413  1.00153.78           C  
ATOM   3633  C   LYS A  13     -23.605 -18.733  57.122  1.00149.88           C  
ATOM   3634  O   LYS A  13     -23.316 -19.060  58.290  1.00148.70           O  
ATOM   3635  CB  LYS A  13     -24.387 -20.340  55.354  1.00156.95           C  
ATOM   3636  CG  LYS A  13     -25.328 -21.526  55.192  1.00161.45           C  
ATOM   3637  CD  LYS A  13     -24.715 -22.636  54.329  1.00163.52           C  
ATOM   3638  CE  LYS A  13     -23.746 -23.489  55.126  1.00163.98           C  
ATOM   3639  NZ  LYS A  13     -24.477 -24.482  55.955  1.00175.41           N1+
ATOM   3640  N   ALA A  14     -22.893 -17.881  56.386  1.00155.48           N  
ATOM   3641  CA  ALA A  14     -21.674 -17.259  56.902  1.00154.15           C  
ATOM   3642  C   ALA A  14     -21.932 -16.447  58.186  1.00146.78           C  
ATOM   3643  O   ALA A  14     -21.246 -16.601  59.201  1.00146.87           O  
ATOM   3644  CB  ALA A  14     -21.061 -16.347  55.847  1.00158.31           C  
ATOM   3645  N   PHE A  15     -22.923 -15.572  58.108  1.00144.89           N  
ATOM   3646  CA  PHE A  15     -23.276 -14.725  59.239  1.00147.34           C  
ATOM   3647  C   PHE A  15     -23.678 -15.540  60.467  1.00147.06           C  
ATOM   3648  O   PHE A  15     -23.310 -15.204  61.609  1.00144.58           O  
ATOM   3649  CB  PHE A  15     -24.381 -13.756  58.834  1.00143.59           C  
ATOM   3650  CG  PHE A  15     -23.895 -12.684  57.910  1.00147.81           C  
ATOM   3651  CD1 PHE A  15     -22.880 -11.840  58.299  1.00149.92           C  
ATOM   3652  CD2 PHE A  15     -24.404 -12.561  56.623  1.00160.37           C  
ATOM   3653  CE1 PHE A  15     -22.396 -10.869  57.439  1.00154.18           C  
ATOM   3654  CE2 PHE A  15     -23.919 -11.598  55.751  1.00157.96           C  
ATOM   3655  CZ  PHE A  15     -22.913 -10.747  56.164  1.00152.76           C  
ATOM   3656  N   LEU A  16     -24.434 -16.613  60.234  1.00149.64           N  
ATOM   3657  CA  LEU A  16     -24.838 -17.477  61.354  1.00154.40           C  
ATOM   3658  C   LEU A  16     -23.600 -18.130  61.917  1.00144.17           C  
ATOM   3659  O   LEU A  16     -23.467 -18.264  63.119  1.00140.32           O  
ATOM   3660  CB  LEU A  16     -25.867 -18.583  61.008  1.00179.25           C  
ATOM   3661  CG  LEU A  16     -27.351 -18.225  60.886  1.00190.55           C  
ATOM   3662  CD1 LEU A  16     -28.170 -19.497  60.723  1.00198.50           C  
ATOM   3663  CD2 LEU A  16     -27.826 -17.448  62.109  1.00191.15           C  
ATOM   3664  N   GLY A  17     -22.698 -18.540  61.035  1.00144.10           N  
ATOM   3665  CA  GLY A  17     -21.472 -19.188  61.468  1.00142.22           C  
ATOM   3666  C   GLY A  17     -20.607 -18.267  62.296  1.00138.42           C  
ATOM   3667  O   GLY A  17     -20.049 -18.690  63.301  1.00137.55           O  
ATOM   3668  N   LEU A  18     -20.500 -17.008  61.878  1.00138.94           N  
ATOM   3669  CA  LEU A  18     -19.681 -16.040  62.607  1.00135.95           C  
ATOM   3670  C   LEU A  18     -20.273 -15.739  63.992  1.00135.38           C  
ATOM   3671  O   LEU A  18     -19.536 -15.590  64.985  1.00135.21           O  
ATOM   3672  CB  LEU A  18     -19.485 -14.752  61.822  1.00132.61           C  
ATOM   3673  CG  LEU A  18     -20.594 -13.709  61.977  1.00140.03           C  
ATOM   3674  CD1 LEU A  18     -20.636 -13.027  63.341  1.00136.64           C  
ATOM   3675  CD2 LEU A  18     -20.393 -12.680  60.894  1.00148.04           C  
ATOM   3676  N   ALA A  19     -21.598 -15.639  64.050  1.00135.33           N  
ATOM   3677  CA  ALA A  19     -22.257 -15.370  65.313  1.00131.65           C  
ATOM   3678  C   ALA A  19     -21.928 -16.491  66.314  1.00132.06           C  
ATOM   3679  O   ALA A  19     -21.657 -16.258  67.506  1.00129.53           O  
ATOM   3680  CB  ALA A  19     -23.753 -15.248  65.104  1.00127.43           C  
ATOM   3681  N   LYS A  20     -21.941 -17.723  65.819  1.00137.35           N  
ATOM   3682  CA  LYS A  20     -21.634 -18.874  66.673  1.00136.14           C  
ATOM   3683  C   LYS A  20     -20.176 -18.855  67.105  1.00133.78           C  
ATOM   3684  O   LYS A  20     -19.867 -19.246  68.209  1.00132.24           O  
ATOM   3685  CB  LYS A  20     -21.986 -20.211  65.988  1.00134.12           C  
ATOM   3686  CG  LYS A  20     -23.429 -20.639  66.224  1.00134.02           C  
ATOM   3687  CD  LYS A  20     -23.991 -21.518  65.113  1.00133.35           C  
ATOM   3688  CE  LYS A  20     -25.500 -21.713  65.277  1.00130.65           C  
ATOM   3689  NZ  LYS A  20     -26.244 -22.047  64.037  1.00119.23           N1+
ATOM   3690  N   CYS A  21     -19.286 -18.415  66.226  1.00135.86           N  
ATOM   3691  CA  CYS A  21     -17.867 -18.357  66.548  1.00141.17           C  
ATOM   3692  C   CYS A  21     -17.598 -17.350  67.675  1.00134.13           C  
ATOM   3693  O   CYS A  21     -16.776 -17.614  68.552  1.00130.08           O  
ATOM   3694  CB  CYS A  21     -17.033 -18.067  65.291  1.00150.23           C  
ATOM   3695  SG  CYS A  21     -16.963 -19.442  64.091  1.00159.06           S  
ATOM   3696  N   GLU A  22     -18.296 -16.221  67.660  1.00132.53           N  
ATOM   3697  CA  GLU A  22     -18.151 -15.251  68.740  1.00134.10           C  
ATOM   3698  C   GLU A  22     -18.527 -15.870  70.093  1.00125.52           C  
ATOM   3699  O   GLU A  22     -17.874 -15.663  71.149  1.00124.41           O  
ATOM   3700  CB  GLU A  22     -19.051 -14.073  68.485  1.00145.82           C  
ATOM   3701  CG  GLU A  22     -18.437 -13.072  67.526  1.00166.84           C  
ATOM   3702  CD  GLU A  22     -17.411 -12.179  68.197  1.00181.42           C  
ATOM   3703  OE1 GLU A  22     -17.275 -12.253  69.443  1.00192.60           O  
ATOM   3704  OE2 GLU A  22     -16.739 -11.406  67.478  1.00189.30           O1-
ATOM   3705  N   GLU A  23     -19.609 -16.630  70.047  1.00127.75           N  
ATOM   3706  CA  GLU A  23     -20.090 -17.284  71.248  1.00131.92           C  
ATOM   3707  C   GLU A  23     -19.002 -18.234  71.776  1.00124.15           C  
ATOM   3708  O   GLU A  23     -18.765 -18.321  72.972  1.00122.41           O  
ATOM   3709  CB  GLU A  23     -21.410 -18.031  70.983  1.00154.64           C  
ATOM   3710  CG  GLU A  23     -22.611 -17.165  70.551  1.00168.57           C  
ATOM   3711  CD  GLU A  23     -23.749 -17.922  69.822  1.00161.72           C  
ATOM   3712  OE1 GLU A  23     -23.702 -19.166  69.687  1.00144.92           O  
ATOM   3713  OE2 GLU A  23     -24.719 -17.255  69.385  1.00147.44           O1-
ATOM   3714  N   GLU A  24     -18.342 -18.936  70.862  1.00125.18           N  
ATOM   3715  CA  GLU A  24     -17.262 -19.858  71.208  1.00127.44           C  
ATOM   3716  C   GLU A  24     -16.083 -19.111  71.782  1.00123.57           C  
ATOM   3717  O   GLU A  24     -15.412 -19.626  72.649  1.00122.54           O  
ATOM   3718  CB  GLU A  24     -16.806 -20.649  69.978  1.00131.48           C  
ATOM   3719  CG  GLU A  24     -17.855 -21.676  69.494  1.00138.73           C  
ATOM   3720  CD  GLU A  24     -17.739 -23.013  70.226  1.00143.94           C  
ATOM   3721  OE1 GLU A  24     -16.799 -23.739  69.880  1.00151.28           O  
ATOM   3722  OE2 GLU A  24     -18.562 -23.363  71.121  1.00145.65           O1-
ATOM   3723  N   VAL A  25     -15.821 -17.906  71.285  1.00122.79           N  
ATOM   3724  CA  VAL A  25     -14.762 -17.052  71.818  1.00120.13           C  
ATOM   3725  C   VAL A  25     -15.050 -16.731  73.283  1.00118.75           C  
ATOM   3726  O   VAL A  25     -14.160 -16.807  74.163  1.00116.87           O  
ATOM   3727  CB  VAL A  25     -14.728 -15.700  71.079  1.00111.83           C  
ATOM   3728  CG1 VAL A  25     -14.105 -14.616  71.954  1.00101.06           C  
ATOM   3729  CG2 VAL A  25     -14.016 -15.839  69.746  1.00117.65           C  
ATOM   3730  N   ASP A  26     -16.302 -16.362  73.535  1.00123.80           N  
ATOM   3731  CA  ASP A  26     -16.669 -16.018  74.907  1.00123.96           C  
ATOM   3732  C   ASP A  26     -16.496 -17.216  75.855  1.00114.45           C  
ATOM   3733  O   ASP A  26     -16.018 -17.088  77.003  1.00112.66           O  
ATOM   3734  CB  ASP A  26     -18.063 -15.414  74.981  1.00144.72           C  
ATOM   3735  CG  ASP A  26     -18.101 -13.997  74.426  1.00167.65           C  
ATOM   3736  OD1 ASP A  26     -17.068 -13.542  73.872  1.00179.82           O  
ATOM   3737  OD2 ASP A  26     -19.162 -13.344  74.522  1.00190.79           O1-
ATOM   3738  N   ALA A  27     -16.852 -18.390  75.360  1.00114.98           N  
ATOM   3739  CA  ALA A  27     -16.695 -19.618  76.124  1.00114.04           C  
ATOM   3740  C   ALA A  27     -15.228 -19.889  76.390  1.00114.90           C  
ATOM   3741  O   ALA A  27     -14.848 -20.311  77.470  1.00118.76           O  
ATOM   3742  CB  ALA A  27     -17.288 -20.788  75.360  1.00102.21           C  
ATOM   3743  N   ILE A  28     -14.393 -19.669  75.387  1.00116.40           N  
ATOM   3744  CA  ILE A  28     -12.962 -19.887  75.531  1.00115.97           C  
ATOM   3745  C   ILE A  28     -12.375 -18.956  76.556  1.00111.58           C  
ATOM   3746  O   ILE A  28     -11.553 -19.394  77.353  1.00112.20           O  
ATOM   3747  CB  ILE A  28     -12.216 -19.652  74.221  1.00119.68           C  
ATOM   3748  CG1 ILE A  28     -12.388 -20.859  73.312  1.00129.29           C  
ATOM   3749  CG2 ILE A  28     -10.736 -19.433  74.490  1.00114.98           C  
ATOM   3750  CD1 ILE A  28     -11.792 -20.637  71.938  1.00139.63           C  
ATOM   3751  N   GLU A  29     -12.771 -17.683  76.545  1.00113.18           N  
ATOM   3752  CA  GLU A  29     -12.228 -16.756  77.534  1.00118.38           C  
ATOM   3753  C   GLU A  29     -12.511 -17.251  78.958  1.00111.52           C  
ATOM   3754  O   GLU A  29     -11.639 -17.194  79.830  1.00111.37           O  
ATOM   3755  CB  GLU A  29     -12.697 -15.305  77.342  1.00137.09           C  
ATOM   3756  CG  GLU A  29     -12.166 -14.304  78.391  1.00147.19           C  
ATOM   3757  CD  GLU A  29     -10.647 -14.260  78.476  1.00162.82           C  
ATOM   3758  OE1 GLU A  29      -9.953 -14.864  77.628  1.00175.05           O  
ATOM   3759  OE2 GLU A  29     -10.138 -13.610  79.409  1.00166.93           O1-
ATOM   3760  N   ARG A  30     -13.712 -17.761  79.186  1.00110.26           N  
ATOM   3761  CA  ARG A  30     -14.038 -18.288  80.497  1.00113.47           C  
ATOM   3762  C   ARG A  30     -13.148 -19.500  80.838  1.00111.68           C  
ATOM   3763  O   ARG A  30     -12.578 -19.589  81.917  1.00113.35           O  
ATOM   3764  CB  ARG A  30     -15.511 -18.682  80.580  1.00118.85           C  
ATOM   3765  CG  ARG A  30     -15.859 -19.392  81.877  1.00130.09           C  
ATOM   3766  CD  ARG A  30     -17.310 -19.219  82.295  1.00141.41           C  
ATOM   3767  NE  ARG A  30     -17.636 -19.984  83.517  1.00146.22           N  
ATOM   3768  CZ  ARG A  30     -17.470 -19.561  84.774  1.00142.03           C  
ATOM   3769  NH1 ARG A  30     -16.967 -18.360  85.029  1.00141.00           N1+
ATOM   3770  NH2 ARG A  30     -17.807 -20.356  85.792  1.00141.18           N  
ATOM   3771  N   GLU A  31     -13.032 -20.432  79.906  1.00112.17           N  
ATOM   3772  CA  GLU A  31     -12.193 -21.611  80.119  1.00118.44           C  
ATOM   3773  C   GLU A  31     -10.753 -21.228  80.440  1.00113.83           C  
ATOM   3774  O   GLU A  31     -10.111 -21.838  81.287  1.00114.99           O  
ATOM   3775  CB  GLU A  31     -12.170 -22.495  78.881  1.00141.26           C  
ATOM   3776  CG  GLU A  31     -13.474 -23.214  78.574  1.00161.82           C  
ATOM   3777  CD  GLU A  31     -13.497 -23.799  77.167  1.00183.52           C  
ATOM   3778  OE1 GLU A  31     -12.410 -24.064  76.601  1.00201.93           O  
ATOM   3779  OE2 GLU A  31     -14.601 -23.979  76.613  1.00184.37           O1-
ATOM   3780  N   VAL A  32     -10.231 -20.230  79.738  1.00111.44           N  
ATOM   3781  CA  VAL A  32      -8.865 -19.751  79.980  1.00110.78           C  
ATOM   3782  C   VAL A  32      -8.733 -19.159  81.371  1.00111.08           C  
ATOM   3783  O   VAL A  32      -7.745 -19.395  82.068  1.00112.10           O  
ATOM   3784  CB  VAL A  32      -8.422 -18.652  78.993  1.00105.58           C  
ATOM   3785  CG1 VAL A  32      -8.878 -17.260  79.422  1.00 97.99           C  
ATOM   3786  CG2 VAL A  32      -6.915 -18.630  78.882  1.00104.49           C  
ATOM   3787  N   GLU A  33      -9.734 -18.391  81.780  1.00110.69           N  
ATOM   3788  CA  GLU A  33      -9.679 -17.762  83.073  1.00107.87           C  
ATOM   3789  C   GLU A  33      -9.708 -18.786  84.219  1.00104.85           C  
ATOM   3790  O   GLU A  33      -8.998 -18.644  85.229  1.00106.81           O  
ATOM   3791  CB  GLU A  33     -10.859 -16.820  83.181  1.00110.42           C  
ATOM   3792  CG  GLU A  33     -10.670 -15.734  84.199  1.00120.94           C  
ATOM   3793  CD  GLU A  33      -9.436 -14.895  83.934  1.00124.02           C  
ATOM   3794  OE1 GLU A  33      -8.327 -15.361  84.267  1.00121.59           O  
ATOM   3795  OE2 GLU A  33      -9.585 -13.766  83.425  1.00126.76           O1-
ATOM   3796  N   LEU A  34     -10.540 -19.812  84.054  1.00107.55           N  
ATOM   3797  CA  LEU A  34     -10.637 -20.877  85.049  1.00111.53           C  
ATOM   3798  C   LEU A  34      -9.321 -21.602  85.202  1.00109.79           C  
ATOM   3799  O   LEU A  34      -8.935 -21.978  86.296  1.00112.52           O  
ATOM   3800  CB  LEU A  34     -11.649 -21.936  84.635  1.00126.73           C  
ATOM   3801  CG  LEU A  34     -13.115 -21.510  84.760  1.00142.14           C  
ATOM   3802  CD1 LEU A  34     -14.071 -22.668  84.459  1.00150.10           C  
ATOM   3803  CD2 LEU A  34     -13.386 -20.908  86.138  1.00139.82           C  
ATOM   3804  N   TYR A  35      -8.659 -21.840  84.085  1.00108.85           N  
ATOM   3805  CA  TYR A  35      -7.351 -22.487  84.068  1.00111.99           C  
ATOM   3806  C   TYR A  35      -6.342 -21.658  84.851  1.00108.34           C  
ATOM   3807  O   TYR A  35      -5.618 -22.174  85.711  1.00108.77           O  
ATOM   3808  CB  TYR A  35      -6.909 -22.591  82.619  1.00121.53           C  
ATOM   3809  CG  TYR A  35      -5.639 -23.365  82.372  1.00124.42           C  
ATOM   3810  CD1 TYR A  35      -5.632 -24.751  82.434  1.00131.35           C  
ATOM   3811  CD2 TYR A  35      -4.461 -22.713  82.016  1.00120.74           C  
ATOM   3812  CE1 TYR A  35      -4.479 -25.469  82.171  1.00132.41           C  
ATOM   3813  CE2 TYR A  35      -3.305 -23.417  81.744  1.00121.36           C  
ATOM   3814  CZ  TYR A  35      -3.316 -24.794  81.827  1.00130.46           C  
ATOM   3815  OH  TYR A  35      -2.163 -25.504  81.564  1.00138.20           O  
ATOM   3816  N   ARG A  36      -6.313 -20.361  84.563  1.00106.08           N  
ATOM   3817  CA  ARG A  36      -5.407 -19.465  85.259  1.00106.72           C  
ATOM   3818  C   ARG A  36      -5.666 -19.494  86.764  1.00110.59           C  
ATOM   3819  O   ARG A  36      -4.732 -19.616  87.591  1.00110.61           O  
ATOM   3820  CB  ARG A  36      -5.594 -18.027  84.772  1.00105.10           C  
ATOM   3821  CG  ARG A  36      -4.655 -17.032  85.442  1.00111.33           C  
ATOM   3822  CD  ARG A  36      -4.555 -15.692  84.718  1.00117.62           C  
ATOM   3823  NE  ARG A  36      -5.719 -14.834  84.952  1.00130.32           N  
ATOM   3824  CZ  ARG A  36      -5.976 -14.175  86.086  1.00154.25           C  
ATOM   3825  NH1 ARG A  36      -5.161 -14.262  87.137  1.00169.57           N1+
ATOM   3826  NH2 ARG A  36      -7.071 -13.425  86.184  1.00160.69           N  
ATOM   3827  N   LEU A  37      -6.943 -19.362  87.124  1.00109.96           N  
ATOM   3828  CA  LEU A  37      -7.274 -19.294  88.547  1.00106.20           C  
ATOM   3829  C   LEU A  37      -6.946 -20.589  89.292  1.00108.01           C  
ATOM   3830  O   LEU A  37      -6.492 -20.556  90.438  1.00114.37           O  
ATOM   3831  CB  LEU A  37      -8.731 -18.887  88.794  1.00100.64           C  
ATOM   3832  CG  LEU A  37      -9.057 -17.394  88.567  1.00103.21           C  
ATOM   3833  CD1 LEU A  37     -10.343 -17.067  89.315  1.00103.94           C  
ATOM   3834  CD2 LEU A  37      -7.964 -16.398  88.961  1.00 94.24           C  
ATOM   3835  N   ASN A  38      -7.166 -21.725  88.642  1.00106.14           N  
ATOM   3836  CA  ASN A  38      -6.861 -23.021  89.243  1.00108.21           C  
ATOM   3837  C   ASN A  38      -5.376 -23.211  89.488  1.00110.52           C  
ATOM   3838  O   ASN A  38      -4.962 -23.697  90.546  1.00115.87           O  
ATOM   3839  CB  ASN A  38      -7.279 -24.151  88.306  1.00116.37           C  
ATOM   3840  CG  ASN A  38      -8.743 -24.515  88.425  1.00128.01           C  
ATOM   3841  ND2 ASN A  38      -9.385 -24.744  87.284  1.00155.98           N  
ATOM   3842  OD1 ASN A  38      -9.283 -24.632  89.517  1.00122.35           O  
ATOM   3843  N   LYS A  39      -4.572 -22.859  88.492  1.00110.25           N  
ATOM   3844  CA  LYS A  39      -3.131 -23.011  88.602  1.00111.91           C  
ATOM   3845  C   LYS A  39      -2.547 -22.049  89.624  1.00108.87           C  
ATOM   3846  O   LYS A  39      -1.571 -22.390  90.314  1.00112.08           O  
ATOM   3847  CB  LYS A  39      -2.464 -22.810  87.246  1.00126.17           C  
ATOM   3848  CG  LYS A  39      -2.455 -24.057  86.377  1.00132.42           C  
ATOM   3849  CD  LYS A  39      -1.568 -23.860  85.156  1.00136.83           C  
ATOM   3850  CE  LYS A  39      -1.050 -25.178  84.606  1.00138.88           C  
ATOM   3851  NZ  LYS A  39       0.165 -25.618  85.349  1.00137.22           N1+
ATOM   3852  N   MET A  40      -3.141 -20.863  89.729  1.00107.30           N  
ATOM   3853  CA  MET A  40      -2.640 -19.859  90.659  1.00114.25           C  
ATOM   3854  C   MET A  40      -2.984 -20.124  92.146  1.00116.47           C  
ATOM   3855  O   MET A  40      -2.204 -19.814  93.082  1.00117.58           O  
ATOM   3856  CB  MET A  40      -3.124 -18.494  90.242  1.00123.26           C  
ATOM   3857  CG  MET A  40      -2.416 -18.006  88.998  1.00134.61           C  
ATOM   3858  SD  MET A  40      -1.695 -16.371  89.275  1.00161.39           S  
ATOM   3859  CE  MET A  40      -0.689 -16.660  90.732  1.00141.54           C  
ATOM   3860  N   LYS A  41      -4.155 -20.708  92.351  1.00114.89           N  
ATOM   3861  CA  LYS A  41      -4.622 -21.014  93.702  1.00118.08           C  
ATOM   3862  C   LYS A  41      -3.543 -21.615  94.611  1.00117.00           C  
ATOM   3863  O   LYS A  41      -3.320 -21.119  95.719  1.00124.20           O  
ATOM   3864  CB  LYS A  41      -5.842 -21.949  93.631  1.00128.03           C  
ATOM   3865  CG  LYS A  41      -6.072 -22.833  94.852  1.00135.10           C  
ATOM   3866  CD  LYS A  41      -7.312 -23.695  94.686  1.00143.28           C  
ATOM   3867  CE  LYS A  41      -7.545 -24.568  95.908  1.00144.24           C  
ATOM   3868  NZ  LYS A  41      -8.724 -25.463  95.726  1.00150.55           N1+
ATOM   3869  N   PRO A  42      -2.883 -22.694  94.164  1.00112.84           N  
ATOM   3870  CA  PRO A  42      -1.885 -23.380  94.982  1.00115.04           C  
ATOM   3871  C   PRO A  42      -0.669 -22.508  95.254  1.00117.25           C  
ATOM   3872  O   PRO A  42      -0.080 -22.598  96.340  1.00125.18           O  
ATOM   3873  CB  PRO A  42      -1.482 -24.578  94.124  1.00114.58           C  
ATOM   3874  CG  PRO A  42      -2.432 -24.595  92.970  1.00118.58           C  
ATOM   3875  CD  PRO A  42      -2.871 -23.188  92.788  1.00113.89           C  
ATOM   3876  N   VAL A  43      -0.296 -21.671  94.290  1.00113.93           N  
ATOM   3877  CA  VAL A  43       0.840 -20.793  94.510  1.00116.32           C  
ATOM   3878  C   VAL A  43       0.481 -19.690  95.491  1.00121.39           C  
ATOM   3879  O   VAL A  43       1.305 -19.304  96.320  1.00127.37           O  
ATOM   3880  CB  VAL A  43       1.381 -20.201  93.214  1.00119.71           C  
ATOM   3881  CG1 VAL A  43       2.379 -19.094  93.505  1.00120.13           C  
ATOM   3882  CG2 VAL A  43       2.031 -21.303  92.389  1.00118.88           C  
ATOM   3883  N   TYR A  44      -0.740 -19.183  95.414  1.00119.98           N  
ATOM   3884  CA  TYR A  44      -1.146 -18.175  96.386  1.00128.27           C  
ATOM   3885  C   TYR A  44      -1.118 -18.734  97.826  1.00132.86           C  
ATOM   3886  O   TYR A  44      -0.742 -18.044  98.782  1.00136.17           O  
ATOM   3887  CB  TYR A  44      -2.526 -17.615  96.047  1.00137.33           C  
ATOM   3888  CG  TYR A  44      -2.489 -16.466  95.071  1.00142.30           C  
ATOM   3889  CD1 TYR A  44      -1.675 -15.357  95.306  1.00150.96           C  
ATOM   3890  CD2 TYR A  44      -3.272 -16.472  93.923  1.00140.54           C  
ATOM   3891  CE1 TYR A  44      -1.638 -14.294  94.425  1.00158.56           C  
ATOM   3892  CE2 TYR A  44      -3.238 -15.413  93.035  1.00151.10           C  
ATOM   3893  CZ  TYR A  44      -2.420 -14.327  93.290  1.00160.27           C  
ATOM   3894  OH  TYR A  44      -2.390 -13.268  92.410  1.00163.59           O  
ATOM   3895  N   GLU A  45      -1.519 -19.989  97.977  1.00131.52           N  
ATOM   3896  CA  GLU A  45      -1.543 -20.592  99.308  1.00136.88           C  
ATOM   3897  C   GLU A  45      -0.139 -20.712  99.883  1.00131.42           C  
ATOM   3898  O   GLU A  45       0.094 -20.433 101.066  1.00132.46           O  
ATOM   3899  CB  GLU A  45      -2.244 -21.948  99.284  1.00147.28           C  
ATOM   3900  CG  GLU A  45      -3.757 -21.812  99.184  1.00155.88           C  
ATOM   3901  CD  GLU A  45      -4.459 -23.135  98.970  1.00164.09           C  
ATOM   3902  OE1 GLU A  45      -3.947 -23.970  98.188  1.00179.76           O  
ATOM   3903  OE2 GLU A  45      -5.536 -23.336  99.572  1.00171.70           O1-
ATOM   3904  N   LYS A  46       0.799 -21.116  99.039  1.00129.49           N  
ATOM   3905  CA  LYS A  46       2.190 -21.250  99.438  1.00132.41           C  
ATOM   3906  C   LYS A  46       2.761 -19.890  99.801  1.00132.63           C  
ATOM   3907  O   LYS A  46       3.381 -19.712 100.841  1.00136.99           O  
ATOM   3908  CB  LYS A  46       2.988 -21.843  98.276  1.00140.03           C  
ATOM   3909  CG  LYS A  46       4.448 -22.124  98.575  1.00141.97           C  
ATOM   3910  CD  LYS A  46       5.097 -22.926  97.461  1.00146.68           C  
ATOM   3911  CE  LYS A  46       6.471 -23.417  97.885  1.00156.75           C  
ATOM   3912  NZ  LYS A  46       7.069 -24.324  96.870  1.00169.54           N1+
ATOM   3913  N   ARG A  47       2.549 -18.927  98.919  1.00132.29           N  
ATOM   3914  CA  ARG A  47       3.006 -17.567  99.135  1.00141.58           C  
ATOM   3915  C   ARG A  47       2.469 -16.960 100.430  1.00139.29           C  
ATOM   3916  O   ARG A  47       3.204 -16.313 101.192  1.00139.25           O  
ATOM   3917  CB  ARG A  47       2.511 -16.734  97.971  1.00169.39           C  
ATOM   3918  CG  ARG A  47       2.708 -15.235  98.177  1.00187.55           C  
ATOM   3919  CD  ARG A  47       4.141 -14.801  97.930  1.00220.15           C  
ATOM   3920  NE  ARG A  47       4.614 -15.075  96.576  1.00244.25           N  
ATOM   3921  CZ  ARG A  47       4.382 -14.333  95.492  1.00250.61           C  
ATOM   3922  NH1 ARG A  47       3.645 -13.226  95.551  1.00256.86           N1+
ATOM   3923  NH2 ARG A  47       4.893 -14.719  94.324  1.00245.38           N  
ATOM   3924  N   ASP A  48       1.168 -17.134 100.638  1.00138.84           N  
ATOM   3925  CA  ASP A  48       0.504 -16.596 101.827  1.00147.11           C  
ATOM   3926  C   ASP A  48       1.135 -17.128 103.118  1.00138.94           C  
ATOM   3927  O   ASP A  48       1.223 -16.426 104.145  1.00138.84           O  
ATOM   3928  CB  ASP A  48      -0.987 -16.979 101.846  1.00163.63           C  
ATOM   3929  CG  ASP A  48      -1.885 -15.904 101.247  1.00174.31           C  
ATOM   3930  OD1 ASP A  48      -2.008 -14.813 101.857  1.00183.75           O  
ATOM   3931  OD2 ASP A  48      -2.483 -16.166 100.185  1.00167.46           O1-
ATOM   3932  N   ALA A  49       1.560 -18.384 103.053  1.00134.43           N  
ATOM   3933  CA  ALA A  49       2.163 -19.021 104.207  1.00137.34           C  
ATOM   3934  C   ALA A  49       3.465 -18.302 104.587  1.00139.60           C  
ATOM   3935  O   ALA A  49       3.789 -18.122 105.778  1.00143.87           O  
ATOM   3936  CB  ALA A  49       2.436 -20.481 103.913  1.00141.24           C  
ATOM   3937  N   TYR A  50       4.210 -17.883 103.571  1.00136.46           N  
ATOM   3938  CA  TYR A  50       5.467 -17.187 103.805  1.00134.26           C  
ATOM   3939  C   TYR A  50       5.178 -15.761 104.298  1.00138.63           C  
ATOM   3940  O   TYR A  50       5.909 -15.217 105.143  1.00142.46           O  
ATOM   3941  CB  TYR A  50       6.327 -17.184 102.538  1.00126.88           C  
ATOM   3942  CG  TYR A  50       6.907 -18.538 102.129  1.00122.79           C  
ATOM   3943  CD1 TYR A  50       6.141 -19.705 102.130  1.00123.60           C  
ATOM   3944  CD2 TYR A  50       8.215 -18.640 101.697  1.00126.65           C  
ATOM   3945  CE1 TYR A  50       6.674 -20.927 101.734  1.00126.86           C  
ATOM   3946  CE2 TYR A  50       8.753 -19.859 101.309  1.00131.11           C  
ATOM   3947  CZ  TYR A  50       7.982 -20.997 101.319  1.00128.39           C  
ATOM   3948  OH  TYR A  50       8.538 -22.197 100.921  1.00127.91           O  
ATOM   3949  N   ILE A  51       4.109 -15.173 103.772  1.00135.97           N  
ATOM   3950  CA  ILE A  51       3.700 -13.833 104.165  1.00137.01           C  
ATOM   3951  C   ILE A  51       3.389 -13.738 105.654  1.00140.60           C  
ATOM   3952  O   ILE A  51       3.696 -12.716 106.317  1.00143.97           O  
ATOM   3953  CB  ILE A  51       2.435 -13.435 103.408  1.00138.75           C  
ATOM   3954  CG1 ILE A  51       2.779 -13.086 101.960  1.00147.22           C  
ATOM   3955  CG2 ILE A  51       1.753 -12.271 104.100  1.00143.37           C  
ATOM   3956  CD1 ILE A  51       1.608 -13.190 101.003  1.00159.81           C  
ATOM   3957  N   ASP A  52       2.783 -14.806 106.175  1.00142.49           N  
ATOM   3958  CA  ASP A  52       2.414 -14.863 107.593  1.00145.38           C  
ATOM   3959  C   ASP A  52       3.602 -14.769 108.541  1.00143.96           C  
ATOM   3960  O   ASP A  52       3.430 -14.529 109.740  1.00136.33           O  
ATOM   3961  CB  ASP A  52       1.727 -16.191 107.907  1.00155.59           C  
ATOM   3962  CG  ASP A  52       0.524 -16.437 107.043  1.00165.17           C  
ATOM   3963  OD1 ASP A  52      -0.138 -15.454 106.671  1.00170.16           O  
ATOM   3964  OD2 ASP A  52       0.242 -17.615 106.742  1.00168.76           O1-
ATOM   3965  N   GLU A  53       4.800 -15.002 108.007  1.00146.46           N  
ATOM   3966  CA  GLU A  53       6.014 -14.997 108.827  1.00149.00           C  
ATOM   3967  C   GLU A  53       6.625 -13.599 108.918  1.00144.87           C  
ATOM   3968  O   GLU A  53       7.593 -13.399 109.660  1.00145.93           O  
ATOM   3969  CB  GLU A  53       7.055 -15.969 108.260  1.00167.85           C  
ATOM   3970  CG  GLU A  53       6.568 -17.406 108.092  1.00176.50           C  
ATOM   3971  CD  GLU A  53       7.590 -18.304 107.404  1.00180.55           C  
ATOM   3972  OE1 GLU A  53       8.806 -18.143 107.666  1.00179.17           O  
ATOM   3973  OE2 GLU A  53       7.174 -19.171 106.593  1.00187.73           O1-
ATOM   3974  N   ILE A  54       6.060 -12.648 108.173  1.00141.75           N  
ATOM   3975  CA  ILE A  54       6.556 -11.281 108.207  1.00136.18           C  
ATOM   3976  C   ILE A  54       5.508 -10.356 108.802  1.00146.08           C  
ATOM   3977  O   ILE A  54       4.635  -9.812 108.124  1.00149.40           O  
ATOM   3978  CB  ILE A  54       7.015 -10.767 106.852  1.00116.21           C  
ATOM   3979  CG1 ILE A  54       8.165 -11.639 106.336  1.00101.95           C  
ATOM   3980  CG2 ILE A  54       7.443  -9.310 107.001  1.00119.48           C  
ATOM   3981  CD1 ILE A  54       7.796 -13.074 106.045  1.00 88.80           C  
ATOM   3982  N   ALA A  55       5.632 -10.179 110.112  1.00151.10           N  
ATOM   3983  CA  ALA A  55       4.624  -9.477 110.923  1.00153.28           C  
ATOM   3984  C   ALA A  55       4.108  -8.145 110.382  1.00150.91           C  
ATOM   3985  O   ALA A  55       2.902  -7.889 110.419  1.00147.50           O  
ATOM   3986  CB  ALA A  55       5.154  -9.272 112.339  1.00154.49           C  
ATOM   3987  N   GLU A  56       5.004  -7.277 109.918  1.00152.13           N  
ATOM   3988  CA  GLU A  56       4.579  -5.943 109.505  1.00158.26           C  
ATOM   3989  C   GLU A  56       4.311  -5.798 108.000  1.00143.82           C  
ATOM   3990  O   GLU A  56       4.184  -4.672 107.494  1.00133.44           O  
ATOM   3991  CB  GLU A  56       5.605  -4.892 109.947  1.00172.73           C  
ATOM   3992  CG  GLU A  56       5.743  -4.748 111.457  1.00174.30           C  
ATOM   3993  CD  GLU A  56       6.153  -3.345 111.881  1.00176.80           C  
ATOM   3994  OE1 GLU A  56       6.924  -2.692 111.148  1.00180.29           O  
ATOM   3995  OE2 GLU A  56       5.706  -2.897 112.955  1.00179.93           O1-
ATOM   3996  N   PHE A  57       4.216  -6.933 107.311  1.00142.13           N  
ATOM   3997  CA  PHE A  57       4.049  -6.937 105.866  1.00134.05           C  
ATOM   3998  C   PHE A  57       2.922  -6.039 105.340  1.00126.63           C  
ATOM   3999  O   PHE A  57       3.141  -5.088 104.575  1.00125.62           O  
ATOM   4000  CB  PHE A  57       3.803  -8.374 105.412  1.00128.97           C  
ATOM   4001  CG  PHE A  57       3.608  -8.518 103.941  1.00118.74           C  
ATOM   4002  CD1 PHE A  57       4.543  -8.025 103.062  1.00118.73           C  
ATOM   4003  CD2 PHE A  57       2.503  -9.169 103.438  1.00117.44           C  
ATOM   4004  CE1 PHE A  57       4.372  -8.170 101.698  1.00126.45           C  
ATOM   4005  CE2 PHE A  57       2.323  -9.319 102.078  1.00119.79           C  
ATOM   4006  CZ  PHE A  57       3.260  -8.817 101.202  1.00122.06           C  
ATOM   4007  N   TRP A  58       1.705  -6.366 105.749  1.00127.11           N  
ATOM   4008  CA  TRP A  58       0.538  -5.664 105.247  1.00128.28           C  
ATOM   4009  C   TRP A  58       0.516  -4.196 105.638  1.00129.12           C  
ATOM   4010  O   TRP A  58       0.118  -3.337 104.842  1.00129.60           O  
ATOM   4011  CB  TRP A  58      -0.743  -6.340 105.731  1.00121.06           C  
ATOM   4012  CG  TRP A  58      -0.975  -7.675 105.109  1.00117.43           C  
ATOM   4013  CD1 TRP A  58      -1.030  -8.877 105.748  1.00118.10           C  
ATOM   4014  CD2 TRP A  58      -1.182  -7.950 103.714  1.00113.15           C  
ATOM   4015  CE2 TRP A  58      -1.358  -9.345 103.583  1.00114.72           C  
ATOM   4016  CE3 TRP A  58      -1.238  -7.154 102.564  1.00107.51           C  
ATOM   4017  NE1 TRP A  58      -1.266  -9.887 104.840  1.00119.60           N  
ATOM   4018  CZ2 TRP A  58      -1.583  -9.963 102.345  1.00106.20           C  
ATOM   4019  CZ3 TRP A  58      -1.457  -7.767 101.340  1.00102.62           C  
ATOM   4020  CH2 TRP A  58      -1.630  -9.158 101.241  1.00101.11           C  
ATOM   4021  N   LYS A  59       0.930  -3.900 106.864  1.00130.42           N  
ATOM   4022  CA  LYS A  59       0.981  -2.514 107.291  1.00136.87           C  
ATOM   4023  C   LYS A  59       1.815  -1.700 106.312  1.00129.48           C  
ATOM   4024  O   LYS A  59       1.414  -0.606 105.886  1.00125.97           O  
ATOM   4025  CB  LYS A  59       1.610  -2.396 108.681  1.00147.21           C  
ATOM   4026  CG  LYS A  59       1.659  -0.966 109.212  1.00159.11           C  
ATOM   4027  CD  LYS A  59       2.363  -0.852 110.562  1.00163.66           C  
ATOM   4028  CE  LYS A  59       3.880  -0.700 110.431  1.00167.40           C  
ATOM   4029  NZ  LYS A  59       4.581  -0.361 111.711  1.00155.71           N1+
ATOM   4030  N   ILE A  60       2.982  -2.235 105.967  1.00128.71           N  
ATOM   4031  CA  ILE A  60       3.911  -1.548 105.065  1.00129.66           C  
ATOM   4032  C   ILE A  60       3.353  -1.404 103.651  1.00125.55           C  
ATOM   4033  O   ILE A  60       3.414  -0.318 103.036  1.00127.68           O  
ATOM   4034  CB  ILE A  60       5.242  -2.321 104.984  1.00134.04           C  
ATOM   4035  CG1 ILE A  60       5.971  -2.224 106.340  1.00139.24           C  
ATOM   4036  CG2 ILE A  60       6.096  -1.803 103.829  1.00122.35           C  
ATOM   4037  CD1 ILE A  60       7.000  -3.297 106.608  1.00150.21           C  
ATOM   4038  N   VAL A  61       2.804  -2.506 103.146  1.00121.47           N  
ATOM   4039  CA  VAL A  61       2.262  -2.507 101.794  1.00115.62           C  
ATOM   4040  C   VAL A  61       1.127  -1.525 101.630  1.00122.12           C  
ATOM   4041  O   VAL A  61       1.090  -0.761 100.669  1.00128.61           O  
ATOM   4042  CB  VAL A  61       1.714  -3.855 101.376  1.00100.18           C  
ATOM   4043  CG1 VAL A  61       1.326  -3.805  99.909  1.00 90.86           C  
ATOM   4044  CG2 VAL A  61       2.745  -4.922 101.656  1.00105.69           C  
ATOM   4045  N   LEU A  62       0.193  -1.545 102.568  1.00124.63           N  
ATOM   4046  CA  LEU A  62      -0.967  -0.673 102.485  1.00128.11           C  
ATOM   4047  C   LEU A  62      -0.622   0.804 102.584  1.00129.94           C  
ATOM   4048  O   LEU A  62      -1.288   1.633 101.958  1.00129.75           O  
ATOM   4049  CB  LEU A  62      -1.987  -1.045 103.548  1.00130.13           C  
ATOM   4050  CG  LEU A  62      -2.820  -2.233 103.082  1.00124.46           C  
ATOM   4051  CD1 LEU A  62      -3.642  -2.790 104.226  1.00125.84           C  
ATOM   4052  CD2 LEU A  62      -3.690  -1.810 101.906  1.00121.52           C  
ATOM   4053  N   SER A  63       0.417   1.139 103.341  1.00128.57           N  
ATOM   4054  CA  SER A  63       0.834   2.530 103.454  1.00130.75           C  
ATOM   4055  C   SER A  63       1.613   2.929 102.213  1.00127.91           C  
ATOM   4056  O   SER A  63       1.694   4.113 101.862  1.00126.72           O  
ATOM   4057  CB  SER A  63       1.705   2.713 104.696  1.00137.24           C  
ATOM   4058  OG  SER A  63       1.111   2.096 105.819  1.00134.18           O  
ATOM   4059  N   GLN A  64       2.160   1.927 101.532  1.00130.37           N  
ATOM   4060  CA  GLN A  64       2.965   2.176 100.342  1.00133.78           C  
ATOM   4061  C   GLN A  64       2.144   2.411  99.073  1.00129.98           C  
ATOM   4062  O   GLN A  64       2.543   3.209  98.216  1.00130.01           O  
ATOM   4063  CB  GLN A  64       3.928   1.014 100.102  1.00144.87           C  
ATOM   4064  CG  GLN A  64       4.896   1.205  98.946  1.00140.55           C  
ATOM   4065  CD  GLN A  64       5.973   2.256  99.217  1.00145.13           C  
ATOM   4066  NE2 GLN A  64       6.857   2.438  98.249  1.00149.37           N  
ATOM   4067  OE1 GLN A  64       6.035   2.866 100.286  1.00141.83           O  
ATOM   4068  N   HIS A  65       1.017   1.719  98.933  1.00130.30           N  
ATOM   4069  CA  HIS A  65       0.248   1.859  97.710  1.00135.12           C  
ATOM   4070  C   HIS A  65      -0.103   3.321  97.472  1.00134.82           C  
ATOM   4071  O   HIS A  65      -0.404   4.084  98.391  1.00129.69           O  
ATOM   4072  CB  HIS A  65      -1.009   1.002  97.641  1.00141.33           C  
ATOM   4073  CG  HIS A  65      -1.658   1.045  96.291  1.00151.01           C  
ATOM   4074  CD2 HIS A  65      -2.958   1.124  95.918  1.00166.85           C  
ATOM   4075  ND1 HIS A  65      -0.926   1.057  95.124  1.00158.84           N  
ATOM   4076  CE1 HIS A  65      -1.745   1.135  94.090  1.00169.86           C  
ATOM   4077  NE2 HIS A  65      -2.984   1.172  94.544  1.00175.67           N  
ATOM   4078  N   VAL A  66      -0.053   3.681  96.197  1.00136.87           N  
ATOM   4079  CA  VAL A  66      -0.192   5.046  95.702  1.00134.70           C  
ATOM   4080  C   VAL A  66      -1.579   5.697  95.889  1.00128.79           C  
ATOM   4081  O   VAL A  66      -1.710   6.886  96.216  1.00130.12           O  
ATOM   4082  CB  VAL A  66       0.211   5.050  94.182  1.00133.97           C  
ATOM   4083  CG1 VAL A  66       1.586   4.404  93.983  1.00124.40           C  
ATOM   4084  CG2 VAL A  66      -0.805   4.312  93.307  1.00122.77           C  
ATOM   4085  N   SER A  67      -2.620   4.914  95.654  1.00127.15           N  
ATOM   4086  CA  SER A  67      -3.975   5.454  95.480  1.00128.13           C  
ATOM   4087  C   SER A  67      -4.969   4.952  96.525  1.00123.69           C  
ATOM   4088  O   SER A  67      -5.989   5.585  96.810  1.00124.21           O  
ATOM   4089  CB  SER A  67      -4.515   5.086  94.093  1.00132.39           C  
ATOM   4090  OG  SER A  67      -4.593   3.684  93.931  1.00128.51           O  
ATOM   4091  N   PHE A  68      -4.647   3.825  97.130  1.00125.07           N  
ATOM   4092  CA  PHE A  68      -5.381   3.330  98.262  1.00132.97           C  
ATOM   4093  C   PHE A  68      -5.719   4.454  99.247  1.00124.54           C  
ATOM   4094  O   PHE A  68      -6.857   4.587  99.684  1.00118.38           O  
ATOM   4095  CB  PHE A  68      -4.532   2.279  98.957  1.00147.51           C  
ATOM   4096  CG  PHE A  68      -5.088   1.845 100.252  1.00150.01           C  
ATOM   4097  CD1 PHE A  68      -6.003   0.815 100.306  1.00147.06           C  
ATOM   4098  CD2 PHE A  68      -4.725   2.497 101.417  1.00165.87           C  
ATOM   4099  CE1 PHE A  68      -6.538   0.424 101.509  1.00162.15           C  
ATOM   4100  CE2 PHE A  68      -5.257   2.114 102.629  1.00181.31           C  
ATOM   4101  CZ  PHE A  68      -6.165   1.072 102.676  1.00179.31           C  
ATOM   4102  N   ALA A  69      -4.715   5.253  99.593  1.00123.13           N  
ATOM   4103  CA  ALA A  69      -4.884   6.341 100.551  1.00121.75           C  
ATOM   4104  C   ALA A  69      -5.955   7.349 100.153  1.00117.73           C  
ATOM   4105  O   ALA A  69      -6.546   7.998 101.005  1.00119.62           O  
ATOM   4106  CB  ALA A  69      -3.557   7.050 100.755  1.00131.88           C  
ATOM   4107  N   ASN A  70      -6.202   7.490  98.858  1.00119.46           N  
ATOM   4108  CA  ASN A  70      -7.209   8.434  98.365  1.00120.28           C  
ATOM   4109  C   ASN A  70      -8.636   8.071  98.751  1.00118.55           C  
ATOM   4110  O   ASN A  70      -9.528   8.920  98.704  1.00118.50           O  
ATOM   4111  CB  ASN A  70      -7.200   8.504  96.831  1.00122.74           C  
ATOM   4112  CG  ASN A  70      -5.844   8.855  96.255  1.00117.78           C  
ATOM   4113  ND2 ASN A  70      -5.628   8.475  95.007  1.00114.67           N  
ATOM   4114  OD1 ASN A  70      -5.008   9.463  96.916  1.00113.12           O  
ATOM   4115  N   TYR A  71      -8.854   6.811  99.112  1.00114.07           N  
ATOM   4116  CA  TYR A  71     -10.193   6.313  99.396  1.00111.44           C  
ATOM   4117  C   TYR A  71     -10.677   6.487 100.840  1.00121.03           C  
ATOM   4118  O   TYR A  71     -11.879   6.445 101.113  1.00123.65           O  
ATOM   4119  CB  TYR A  71     -10.235   4.838  99.070  1.00105.73           C  
ATOM   4120  CG  TYR A  71     -10.275   4.527  97.599  1.00113.15           C  
ATOM   4121  CD1 TYR A  71      -9.256   4.927  96.733  1.00120.84           C  
ATOM   4122  CD2 TYR A  71     -11.324   3.787  97.069  1.00120.38           C  
ATOM   4123  CE1 TYR A  71      -9.296   4.615  95.378  1.00125.24           C  
ATOM   4124  CE2 TYR A  71     -11.370   3.465  95.723  1.00121.72           C  
ATOM   4125  CZ  TYR A  71     -10.362   3.880  94.879  1.00122.40           C  
ATOM   4126  OH  TYR A  71     -10.435   3.558  93.545  1.00114.25           O  
ATOM   4127  N   ILE A  72      -9.765   6.689 101.780  1.00122.36           N  
ATOM   4128  CA  ILE A  72     -10.124   6.640 103.191  1.00118.18           C  
ATOM   4129  C   ILE A  72      -9.472   7.750 104.017  1.00121.39           C  
ATOM   4130  O   ILE A  72      -8.358   8.168 103.714  1.00121.28           O  
ATOM   4131  CB  ILE A  72      -9.769   5.249 103.760  1.00109.00           C  
ATOM   4132  CG1 ILE A  72      -8.319   4.847 103.455  1.00 99.29           C  
ATOM   4133  CG2 ILE A  72     -10.666   4.195 103.139  1.00111.68           C  
ATOM   4134  CD1 ILE A  72      -7.268   5.480 104.323  1.00 98.31           C  
ATOM   4135  N   ARG A  73     -10.162   8.209 105.062  1.00127.26           N  
ATOM   4136  CA  ARG A  73      -9.623   9.288 105.883  1.00134.72           C  
ATOM   4137  C   ARG A  73      -8.327   8.813 106.550  1.00131.43           C  
ATOM   4138  O   ARG A  73      -8.189   7.643 106.947  1.00132.41           O  
ATOM   4139  CB  ARG A  73     -10.671   9.821 106.860  1.00155.15           C  
ATOM   4140  CG  ARG A  73     -11.907  10.310 106.115  1.00169.57           C  
ATOM   4141  CD  ARG A  73     -12.684  11.387 106.851  1.00193.00           C  
ATOM   4142  NE  ARG A  73     -13.368  10.879 108.042  1.00212.52           N  
ATOM   4143  CZ  ARG A  73     -14.381  11.489 108.665  1.00217.07           C  
ATOM   4144  NH1 ARG A  73     -14.866  12.648 108.226  1.00224.27           N1+
ATOM   4145  NH2 ARG A  73     -14.926  10.932 109.741  1.00220.40           N  
ATOM   4146  N   ALA A  74      -7.355   9.717 106.602  1.00130.43           N  
ATOM   4147  CA  ALA A  74      -6.043   9.328 107.073  1.00134.59           C  
ATOM   4148  C   ALA A  74      -6.227   8.813 108.497  1.00129.78           C  
ATOM   4149  O   ALA A  74      -5.441   8.004 108.962  1.00126.57           O  
ATOM   4150  CB  ALA A  74      -5.041  10.455 106.948  1.00141.22           C  
ATOM   4151  N   SER A  75      -7.308   9.253 109.150  1.00128.13           N  
ATOM   4152  CA  SER A  75      -7.676   8.814 110.495  1.00127.23           C  
ATOM   4153  C   SER A  75      -7.776   7.287 110.621  1.00125.77           C  
ATOM   4154  O   SER A  75      -7.408   6.694 111.647  1.00128.29           O  
ATOM   4155  CB  SER A  75      -9.025   9.446 110.861  1.00123.51           C  
ATOM   4156  OG  SER A  75      -9.548   8.904 112.057  1.00124.55           O  
ATOM   4157  N   ASP A  76      -8.282   6.657 109.571  1.00124.90           N  
ATOM   4158  CA  ASP A  76      -8.486   5.218 109.569  1.00130.20           C  
ATOM   4159  C   ASP A  76      -7.172   4.419 109.595  1.00124.30           C  
ATOM   4160  O   ASP A  76      -7.149   3.254 110.001  1.00125.50           O  
ATOM   4161  CB  ASP A  76      -9.302   4.827 108.330  1.00145.62           C  
ATOM   4162  CG  ASP A  76     -10.559   5.694 108.143  1.00168.20           C  
ATOM   4163  OD1 ASP A  76     -11.266   5.952 109.140  1.00195.33           O  
ATOM   4164  OD2 ASP A  76     -10.829   6.135 107.000  1.00181.06           O1-
ATOM   4165  N   PHE A  77      -6.088   5.038 109.151  1.00123.45           N  
ATOM   4166  CA  PHE A  77      -4.820   4.311 109.049  1.00127.34           C  
ATOM   4167  C   PHE A  77      -4.311   3.719 110.357  1.00122.97           C  
ATOM   4168  O   PHE A  77      -3.537   2.762 110.378  1.00122.66           O  
ATOM   4169  CB  PHE A  77      -3.715   5.237 108.514  1.00133.66           C  
ATOM   4170  CG  PHE A  77      -3.526   5.179 107.021  1.00138.46           C  
ATOM   4171  CD1 PHE A  77      -4.383   5.861 106.172  1.00133.76           C  
ATOM   4172  CD2 PHE A  77      -2.473   4.449 106.468  1.00139.81           C  
ATOM   4173  CE1 PHE A  77      -4.212   5.811 104.800  1.00132.83           C  
ATOM   4174  CE2 PHE A  77      -2.296   4.398 105.100  1.00136.67           C  
ATOM   4175  CZ  PHE A  77      -3.166   5.079 104.265  1.00137.98           C  
ATOM   4176  N   LYS A  78      -4.718   4.337 111.451  1.00127.41           N  
ATOM   4177  CA  LYS A  78      -4.363   3.863 112.775  1.00132.35           C  
ATOM   4178  C   LYS A  78      -4.788   2.401 112.873  1.00122.40           C  
ATOM   4179  O   LYS A  78      -4.064   1.528 113.374  1.00117.87           O  
ATOM   4180  CB  LYS A  78      -5.118   4.727 113.794  1.00157.16           C  
ATOM   4181  CG  LYS A  78      -4.894   4.414 115.266  1.00181.74           C  
ATOM   4182  CD  LYS A  78      -5.633   5.436 116.135  1.00205.00           C  
ATOM   4183  CE  LYS A  78      -5.771   4.994 117.593  1.00212.57           C  
ATOM   4184  NZ  LYS A  78      -6.645   5.880 118.420  1.00215.34           N1+
ATOM   4185  N   TYR A  79      -5.978   2.142 112.345  1.00123.17           N  
ATOM   4186  CA  TYR A  79      -6.601   0.823 112.417  1.00124.07           C  
ATOM   4187  C   TYR A  79      -6.184  -0.071 111.254  1.00120.53           C  
ATOM   4188  O   TYR A  79      -6.026  -1.288 111.420  1.00120.68           O  
ATOM   4189  CB  TYR A  79      -8.127   0.980 112.448  1.00123.70           C  
ATOM   4190  CG  TYR A  79      -8.588   2.032 113.436  1.00124.47           C  
ATOM   4191  CD1 TYR A  79      -8.792   1.713 114.776  1.00130.99           C  
ATOM   4192  CD2 TYR A  79      -8.795   3.349 113.036  1.00119.95           C  
ATOM   4193  CE1 TYR A  79      -9.194   2.671 115.689  1.00132.08           C  
ATOM   4194  CE2 TYR A  79      -9.197   4.312 113.937  1.00125.70           C  
ATOM   4195  CZ  TYR A  79      -9.398   3.969 115.265  1.00134.15           C  
ATOM   4196  OH  TYR A  79      -9.797   4.921 116.181  1.00145.82           O  
ATOM   4197  N   ILE A  80      -6.007   0.524 110.077  1.00122.32           N  
ATOM   4198  CA  ILE A  80      -5.549  -0.243 108.930  1.00126.65           C  
ATOM   4199  C   ILE A  80      -4.177  -0.841 109.229  1.00123.09           C  
ATOM   4200  O   ILE A  80      -3.853  -1.937 108.786  1.00117.76           O  
ATOM   4201  CB  ILE A  80      -5.455   0.641 107.684  1.00143.48           C  
ATOM   4202  CG1 ILE A  80      -6.861   0.894 107.135  1.00158.30           C  
ATOM   4203  CG2 ILE A  80      -4.577  -0.020 106.622  1.00132.41           C  
ATOM   4204  CD1 ILE A  80      -6.932   2.012 106.118  1.00180.79           C  
ATOM   4205  N   ASP A  81      -3.377  -0.102 109.988  1.00124.80           N  
ATOM   4206  CA  ASP A  81      -2.059  -0.574 110.391  1.00129.92           C  
ATOM   4207  C   ASP A  81      -2.082  -1.873 111.224  1.00123.71           C  
ATOM   4208  O   ASP A  81      -1.061  -2.543 111.361  1.00120.87           O  
ATOM   4209  CB  ASP A  81      -1.297   0.530 111.134  1.00153.12           C  
ATOM   4210  CG  ASP A  81      -0.874   1.677 110.217  1.00165.98           C  
ATOM   4211  OD1 ASP A  81      -0.824   1.487 108.982  1.00179.23           O  
ATOM   4212  OD2 ASP A  81      -0.585   2.774 110.738  1.00178.44           O1-
ATOM   4213  N   THR A  82      -3.235  -2.233 111.781  1.00119.87           N  
ATOM   4214  CA  THR A  82      -3.319  -3.469 112.580  1.00116.17           C  
ATOM   4215  C   THR A  82      -3.685  -4.708 111.751  1.00118.86           C  
ATOM   4216  O   THR A  82      -3.749  -5.826 112.269  1.00116.86           O  
ATOM   4217  CB  THR A  82      -4.349  -3.332 113.703  1.00110.61           C  
ATOM   4218  CG2 THR A  82      -4.120  -2.059 114.468  1.00117.24           C  
ATOM   4219  OG1 THR A  82      -5.670  -3.312 113.151  1.00105.71           O  
ATOM   4220  N   ILE A  83      -3.911  -4.516 110.457  1.00120.15           N  
ATOM   4221  CA  ILE A  83      -4.194  -5.654 109.601  1.00112.04           C  
ATOM   4222  C   ILE A  83      -2.974  -6.529 109.486  1.00113.34           C  
ATOM   4223  O   ILE A  83      -1.912  -6.058 109.092  1.00118.74           O  
ATOM   4224  CB  ILE A  83      -4.520  -5.239 108.194  1.00101.93           C  
ATOM   4225  CG1 ILE A  83      -5.779  -4.380 108.178  1.00106.11           C  
ATOM   4226  CG2 ILE A  83      -4.673  -6.500 107.369  1.00100.90           C  
ATOM   4227  CD1 ILE A  83      -5.672  -3.218 107.215  1.00114.16           C  
ATOM   4228  N   ASP A  84      -3.106  -7.800 109.827  1.00116.59           N  
ATOM   4229  CA  ASP A  84      -1.964  -8.701 109.730  1.00123.24           C  
ATOM   4230  C   ASP A  84      -2.250  -9.912 108.859  1.00121.56           C  
ATOM   4231  O   ASP A  84      -1.477 -10.876 108.865  1.00130.06           O  
ATOM   4232  CB  ASP A  84      -1.434  -9.115 111.128  1.00138.26           C  
ATOM   4233  CG  ASP A  84      -2.459  -9.882 111.980  1.00137.50           C  
ATOM   4234  OD1 ASP A  84      -3.251 -10.676 111.422  1.00133.59           O  
ATOM   4235  OD2 ASP A  84      -2.437  -9.708 113.225  1.00130.44           O1-
ATOM   4236  N   LYS A  85      -3.338  -9.864 108.096  1.00116.35           N  
ATOM   4237  CA  LYS A  85      -3.655 -10.981 107.207  1.00122.60           C  
ATOM   4238  C   LYS A  85      -4.754 -10.647 106.208  1.00112.36           C  
ATOM   4239  O   LYS A  85      -5.795 -10.099 106.579  1.00112.39           O  
ATOM   4240  CB  LYS A  85      -4.064 -12.218 108.017  1.00138.36           C  
ATOM   4241  CG  LYS A  85      -4.411 -13.454 107.186  1.00150.19           C  
ATOM   4242  CD  LYS A  85      -3.232 -13.960 106.364  1.00152.61           C  
ATOM   4243  CE  LYS A  85      -3.348 -15.451 106.072  1.00157.74           C  
ATOM   4244  NZ  LYS A  85      -4.562 -15.780 105.278  1.00168.94           N1+
ATOM   4245  N   ILE A  86      -4.519 -10.993 104.951  1.00105.85           N  
ATOM   4246  CA  ILE A  86      -5.486 -10.765 103.912  1.00105.59           C  
ATOM   4247  C   ILE A  86      -5.516 -11.985 103.026  1.00103.50           C  
ATOM   4248  O   ILE A  86      -4.474 -12.468 102.601  1.00100.70           O  
ATOM   4249  CB  ILE A  86      -5.099  -9.573 103.046  1.00109.86           C  
ATOM   4250  CG1 ILE A  86      -5.338  -8.260 103.793  1.00109.24           C  
ATOM   4251  CG2 ILE A  86      -5.913  -9.585 101.770  1.00117.12           C  
ATOM   4252  CD1 ILE A  86      -4.563  -7.081 103.245  1.00111.33           C  
ATOM   4253  N   LYS A  87      -6.707 -12.471 102.718  1.00102.91           N  
ATOM   4254  CA  LYS A  87      -6.813 -13.591 101.802  1.00104.87           C  
ATOM   4255  C   LYS A  87      -7.963 -13.396 100.843  1.00107.42           C  
ATOM   4256  O   LYS A  87      -9.083 -13.101 101.242  1.00103.47           O  
ATOM   4257  CB  LYS A  87      -6.950 -14.917 102.546  1.00107.88           C  
ATOM   4258  CG  LYS A  87      -6.861 -16.141 101.638  1.00113.27           C  
ATOM   4259  CD  LYS A  87      -6.102 -17.313 102.260  1.00113.50           C  
ATOM   4260  CE  LYS A  87      -5.711 -18.361 101.214  1.00116.54           C  
ATOM   4261  NZ  LYS A  87      -4.736 -19.384 101.705  1.00107.21           N1+
ATOM   4262  N   VAL A  88      -7.678 -13.545  99.558  1.00108.54           N  
ATOM   4263  CA  VAL A  88      -8.688 -13.440  98.534  1.00104.16           C  
ATOM   4264  C   VAL A  88      -8.939 -14.836  97.995  1.00104.20           C  
ATOM   4265  O   VAL A  88      -7.977 -15.562  97.760  1.00109.78           O  
ATOM   4266  CB  VAL A  88      -8.170 -12.563  97.399  1.00 98.71           C  
ATOM   4267  CG1 VAL A  88      -9.262 -12.408  96.358  1.00104.31           C  
ATOM   4268  CG2 VAL A  88      -7.724 -11.213  97.941  1.00 92.95           C  
ATOM   4269  N   GLU A  89     -10.200 -15.213  97.793  1.00103.57           N  
ATOM   4270  CA  GLU A  89     -10.466 -16.441  97.075  1.00108.93           C  
ATOM   4271  C   GLU A  89     -11.504 -16.189  96.011  1.00110.46           C  
ATOM   4272  O   GLU A  89     -12.457 -15.431  96.192  1.00105.49           O  
ATOM   4273  CB  GLU A  89     -10.866 -17.668  97.911  1.00120.60           C  
ATOM   4274  CG  GLU A  89     -10.479 -19.006  97.260  1.00130.16           C  
ATOM   4275  CD  GLU A  89     -11.323 -20.194  97.714  1.00146.50           C  
ATOM   4276  OE1 GLU A  89     -12.290 -19.998  98.491  1.00169.05           O  
ATOM   4277  OE2 GLU A  89     -11.022 -21.338  97.285  1.00145.52           O1-
ATOM   4278  N   TRP A  90     -11.307 -16.853  94.891  1.00113.31           N  
ATOM   4279  CA  TRP A  90     -12.221 -16.702  93.775  1.00112.82           C  
ATOM   4280  C   TRP A  90     -13.320 -17.743  93.813  1.00115.06           C  
ATOM   4281  O   TRP A  90     -13.076 -18.947  93.770  1.00117.24           O  
ATOM   4282  CB  TRP A  90     -11.469 -16.696  92.458  1.00111.47           C  
ATOM   4283  CG  TRP A  90     -10.799 -15.420  92.281  1.00109.03           C  
ATOM   4284  CD1 TRP A  90     -11.297 -14.312  91.673  1.00117.30           C  
ATOM   4285  CD2 TRP A  90      -9.519 -15.067  92.775  1.00103.92           C  
ATOM   4286  CE2 TRP A  90      -9.284 -13.723  92.401  1.00105.85           C  
ATOM   4287  CE3 TRP A  90      -8.535 -15.756  93.479  1.00104.20           C  
ATOM   4288  NE1 TRP A  90     -10.387 -13.286  91.729  1.00115.70           N  
ATOM   4289  CZ2 TRP A  90      -8.116 -13.057  92.706  1.00105.97           C  
ATOM   4290  CZ3 TRP A  90      -7.373 -15.095  93.782  1.00112.04           C  
ATOM   4291  CH2 TRP A  90      -7.170 -13.752  93.397  1.00113.68           C  
ATOM   4292  N   LEU A  91     -14.543 -17.239  93.879  1.00112.67           N  
ATOM   4293  CA  LEU A  91     -15.727 -18.069  94.007  1.00118.48           C  
ATOM   4294  C   LEU A  91     -15.992 -18.982  92.807  1.00121.82           C  
ATOM   4295  O   LEU A  91     -16.632 -20.023  92.966  1.00124.71           O  
ATOM   4296  CB  LEU A  91     -16.946 -17.182  94.265  1.00125.82           C  
ATOM   4297  CG  LEU A  91     -17.126 -16.675  95.699  1.00132.26           C  
ATOM   4298  CD1 LEU A  91     -17.883 -15.357  95.700  1.00135.54           C  
ATOM   4299  CD2 LEU A  91     -17.893 -17.737  96.485  1.00135.16           C  
ATOM   4300  N   ALA A  92     -15.518 -18.599  91.621  1.00118.16           N  
ATOM   4301  CA  ALA A  92     -15.764 -19.384  90.413  1.00118.83           C  
ATOM   4302  C   ALA A  92     -15.078 -20.757  90.508  1.00120.98           C  
ATOM   4303  O   ALA A  92     -15.387 -21.662  89.734  1.00123.77           O  
ATOM   4304  CB  ALA A  92     -15.290 -18.618  89.186  1.00120.27           C  
ATOM   4305  N   LEU A  93     -14.148 -20.901  91.453  1.00117.66           N  
ATOM   4306  CA  LEU A  93     -13.444 -22.163  91.663  1.00119.95           C  
ATOM   4307  C   LEU A  93     -14.312 -23.165  92.391  1.00120.81           C  
ATOM   4308  O   LEU A  93     -14.070 -24.370  92.320  1.00121.86           O  
ATOM   4309  CB  LEU A  93     -12.210 -21.953  92.542  1.00120.88           C  
ATOM   4310  CG  LEU A  93     -10.962 -21.263  91.996  1.00127.53           C  
ATOM   4311  CD1 LEU A  93     -10.065 -20.823  93.145  1.00127.34           C  
ATOM   4312  CD2 LEU A  93     -10.197 -22.178  91.047  1.00134.29           C  
ATOM   4313  N   GLU A  94     -15.295 -22.651  93.126  1.00122.23           N  
ATOM   4314  CA  GLU A  94     -16.198 -23.481  93.930  1.00123.53           C  
ATOM   4315  C   GLU A  94     -17.438 -23.892  93.139  1.00125.97           C  
ATOM   4316  O   GLU A  94     -17.980 -24.982  93.339  1.00134.00           O  
ATOM   4317  CB  GLU A  94     -16.640 -22.734  95.200  1.00124.79           C  
ATOM   4318  CG  GLU A  94     -15.515 -22.424  96.183  1.00129.21           C  
ATOM   4319  CD  GLU A  94     -14.757 -23.662  96.661  1.00133.23           C  
ATOM   4320  OE1 GLU A  94     -15.380 -24.734  96.865  1.00140.58           O  
ATOM   4321  OE2 GLU A  94     -13.523 -23.569  96.834  1.00122.53           O1-
ATOM   4322  N   SER A  95     -17.882 -23.022  92.239  1.00126.52           N  
ATOM   4323  CA  SER A  95     -19.052 -23.303  91.424  1.00129.99           C  
ATOM   4324  C   SER A  95     -19.021 -22.516  90.122  1.00131.07           C  
ATOM   4325  O   SER A  95     -18.646 -21.347  90.090  1.00126.38           O  
ATOM   4326  CB  SER A  95     -20.320 -22.954  92.190  1.00125.87           C  
ATOM   4327  OG  SER A  95     -21.371 -22.663  91.296  1.00128.52           O  
ATOM   4328  N   GLU A  96     -19.470 -23.158  89.054  1.00133.67           N  
ATOM   4329  CA  GLU A  96     -19.497 -22.530  87.749  1.00130.64           C  
ATOM   4330  C   GLU A  96     -20.647 -21.533  87.605  1.00128.07           C  
ATOM   4331  O   GLU A  96     -20.792 -20.904  86.564  1.00129.83           O  
ATOM   4332  CB  GLU A  96     -19.605 -23.612  86.681  1.00136.28           C  
ATOM   4333  CG  GLU A  96     -21.021 -24.150  86.459  1.00142.20           C  
ATOM   4334  CD  GLU A  96     -21.375 -25.366  87.306  1.00150.93           C  
ATOM   4335  OE1 GLU A  96     -20.602 -25.732  88.223  1.00161.08           O  
ATOM   4336  OE2 GLU A  96     -22.447 -25.959  87.052  1.00157.26           O1-
ATOM   4337  N   MET A  97     -21.468 -21.401  88.643  1.00129.72           N  
ATOM   4338  CA  MET A  97     -22.598 -20.476  88.614  1.00132.64           C  
ATOM   4339  C   MET A  97     -22.091 -19.077  88.945  1.00122.67           C  
ATOM   4340  O   MET A  97     -22.799 -18.081  88.770  1.00123.14           O  
ATOM   4341  CB  MET A  97     -23.699 -20.910  89.601  1.00148.83           C  
ATOM   4342  CG  MET A  97     -24.378 -22.242  89.240  1.00159.58           C  
ATOM   4343  SD  MET A  97     -25.832 -22.059  88.199  1.00178.23           S  
ATOM   4344  CE  MET A  97     -26.299 -23.780  88.005  1.00159.49           C  
ATOM   4345  N   TYR A  98     -20.856 -19.012  89.417  1.00120.68           N  
ATOM   4346  CA  TYR A  98     -20.251 -17.738  89.749  1.00118.93           C  
ATOM   4347  C   TYR A  98     -19.460 -17.196  88.587  1.00113.56           C  
ATOM   4348  O   TYR A  98     -18.793 -17.959  87.885  1.00118.57           O  
ATOM   4349  CB  TYR A  98     -19.309 -17.926  90.905  1.00125.01           C  
ATOM   4350  CG  TYR A  98     -19.957 -17.980  92.255  1.00130.26           C  
ATOM   4351  CD1 TYR A  98     -20.663 -16.887  92.739  1.00131.51           C  
ATOM   4352  CD2 TYR A  98     -19.803 -19.098  93.081  1.00130.38           C  
ATOM   4353  CE1 TYR A  98     -21.222 -16.911  94.000  1.00136.33           C  
ATOM   4354  CE2 TYR A  98     -20.350 -19.134  94.347  1.00134.29           C  
ATOM   4355  CZ  TYR A  98     -21.063 -18.039  94.805  1.00142.92           C  
ATOM   4356  OH  TYR A  98     -21.625 -18.065  96.068  1.00150.94           O  
ATOM   4357  N   ASP A  99     -19.510 -15.881  88.397  1.00112.20           N  
ATOM   4358  CA  ASP A  99     -18.688 -15.231  87.383  1.00115.03           C  
ATOM   4359  C   ASP A  99     -17.228 -15.301  87.826  1.00113.39           C  
ATOM   4360  O   ASP A  99     -16.923 -15.308  89.017  1.00111.67           O  
ATOM   4361  CB  ASP A  99     -19.130 -13.778  87.125  1.00115.47           C  
ATOM   4362  CG  ASP A  99     -18.416 -13.129  85.916  1.00110.55           C  
ATOM   4363  OD1 ASP A  99     -17.630 -13.798  85.210  1.00110.95           O  
ATOM   4364  OD2 ASP A  99     -18.642 -11.926  85.677  1.00101.46           O1-
ATOM   4365  N   THR A 100     -16.341 -15.386  86.842  1.00112.63           N  
ATOM   4366  CA  THR A 100     -14.913 -15.503  87.065  1.00111.05           C  
ATOM   4367  C   THR A 100     -14.346 -14.409  87.952  1.00107.99           C  
ATOM   4368  O   THR A 100     -13.284 -14.554  88.564  1.00108.21           O  
ATOM   4369  CB  THR A 100     -14.180 -15.351  85.736  1.00113.81           C  
ATOM   4370  CG2 THR A 100     -14.684 -14.134  84.945  1.00111.60           C  
ATOM   4371  OG1 THR A 100     -12.794 -15.177  86.001  1.00124.59           O  
ATOM   4372  N   ARG A 101     -15.053 -13.289  87.987  1.00108.66           N  
ATOM   4373  CA  ARG A 101     -14.588 -12.112  88.712  1.00111.33           C  
ATOM   4374  C   ARG A 101     -15.069 -12.060  90.152  1.00104.64           C  
ATOM   4375  O   ARG A 101     -14.692 -11.158  90.887  1.00102.67           O  
ATOM   4376  CB  ARG A 101     -15.047 -10.856  87.978  1.00125.16           C  
ATOM   4377  CG  ARG A 101     -14.405 -10.669  86.613  1.00133.42           C  
ATOM   4378  CD  ARG A 101     -15.097  -9.570  85.827  1.00137.77           C  
ATOM   4379  NE  ARG A 101     -16.280 -10.058  85.113  1.00141.59           N  
ATOM   4380  CZ  ARG A 101     -17.195  -9.280  84.536  1.00143.35           C  
ATOM   4381  NH1 ARG A 101     -17.088  -7.954  84.578  1.00149.56           N1+
ATOM   4382  NH2 ARG A 101     -18.231  -9.829  83.917  1.00143.23           N  
ATOM   4383  N   ASP A 102     -15.899 -13.019  90.551  1.00106.31           N  
ATOM   4384  CA  ASP A 102     -16.485 -13.024  91.887  1.00111.79           C  
ATOM   4385  C   ASP A 102     -15.474 -13.505  92.934  1.00104.14           C  
ATOM   4386  O   ASP A 102     -14.740 -14.473  92.706  1.00103.44           O  
ATOM   4387  CB  ASP A 102     -17.733 -13.932  91.906  1.00131.05           C  
ATOM   4388  CG  ASP A 102     -18.854 -13.462  90.945  1.00135.44           C  
ATOM   4389  OD1 ASP A 102     -18.939 -12.245  90.650  1.00140.29           O  
ATOM   4390  OD2 ASP A 102     -19.665 -14.319  90.507  1.00133.23           O1-
ATOM   4391  N   PHE A 103     -15.442 -12.845  94.087  1.00 99.75           N  
ATOM   4392  CA  PHE A 103     -14.491 -13.241  95.099  1.00 97.08           C  
ATOM   4393  C   PHE A 103     -14.865 -12.848  96.516  1.00 99.62           C  
ATOM   4394  O   PHE A 103     -15.712 -11.994  96.742  1.00 98.47           O  
ATOM   4395  CB  PHE A 103     -13.160 -12.610  94.797  1.00 93.03           C  
ATOM   4396  CG  PHE A 103     -13.152 -11.130  94.974  1.00 90.27           C  
ATOM   4397  CD1 PHE A 103     -12.965 -10.569  96.221  1.00 91.33           C  
ATOM   4398  CD2 PHE A 103     -13.318 -10.296  93.893  1.00 92.19           C  
ATOM   4399  CE1 PHE A 103     -12.946  -9.195  96.380  1.00 90.58           C  
ATOM   4400  CE2 PHE A 103     -13.297  -8.918  94.048  1.00 91.62           C  
ATOM   4401  CZ  PHE A 103     -13.113  -8.366  95.292  1.00 84.55           C  
ATOM   4402  N   SER A 104     -14.189 -13.476  97.463  1.00103.63           N  
ATOM   4403  CA  SER A 104     -14.379 -13.195  98.865  1.00101.37           C  
ATOM   4404  C   SER A 104     -13.063 -12.661  99.344  1.00 97.50           C  
ATOM   4405  O   SER A 104     -12.002 -13.087  98.871  1.00100.42           O  
ATOM   4406  CB  SER A 104     -14.685 -14.478  99.632  1.00109.67           C  
ATOM   4407  OG  SER A 104     -13.517 -15.276  99.775  1.00110.54           O  
ATOM   4408  N   ILE A 105     -13.111 -11.771 100.311  1.00 93.66           N  
ATOM   4409  CA  ILE A 105     -11.902 -11.222 100.843  1.00 94.36           C  
ATOM   4410  C   ILE A 105     -11.985 -11.259 102.357  1.00 99.50           C  
ATOM   4411  O   ILE A 105     -12.993 -10.890 102.949  1.00101.83           O  
ATOM   4412  CB  ILE A 105     -11.725  -9.799 100.354  1.00 88.26           C  
ATOM   4413  CG1 ILE A 105     -10.413  -9.234 100.867  1.00 93.84           C  
ATOM   4414  CG2 ILE A 105     -12.909  -8.946 100.780  1.00 82.61           C  
ATOM   4415  CD1 ILE A 105     -10.087  -7.894 100.233  1.00 93.65           C  
ATOM   4416  N   THR A 106     -10.911 -11.711 102.980  1.00100.63           N  
ATOM   4417  CA  THR A 106     -10.900 -11.929 104.415  1.00101.54           C  
ATOM   4418  C   THR A 106      -9.788 -11.123 105.051  1.00 99.71           C  
ATOM   4419  O   THR A 106      -8.625 -11.214 104.642  1.00102.50           O  
ATOM   4420  CB  THR A 106     -10.710 -13.422 104.726  1.00111.44           C  
ATOM   4421  CG2 THR A 106     -11.096 -13.729 106.149  1.00117.43           C  
ATOM   4422  OG1 THR A 106     -11.530 -14.202 103.847  1.00117.17           O  
ATOM   4423  N   PHE A 107     -10.151 -10.348 106.058  1.00 98.12           N  
ATOM   4424  CA  PHE A 107      -9.183  -9.549 106.794  1.00104.00           C  
ATOM   4425  C   PHE A 107      -9.042 -10.014 108.234  1.00104.38           C  
ATOM   4426  O   PHE A 107     -10.026 -10.409 108.837  1.00103.71           O  
ATOM   4427  CB  PHE A 107      -9.685  -8.127 106.899  1.00111.57           C  
ATOM   4428  CG  PHE A 107      -9.882  -7.429 105.592  1.00119.25           C  
ATOM   4429  CD1 PHE A 107     -11.001  -7.681 104.820  1.00126.17           C  
ATOM   4430  CD2 PHE A 107      -8.984  -6.453 105.173  1.00119.68           C  
ATOM   4431  CE1 PHE A 107     -11.206  -7.000 103.631  1.00129.25           C  
ATOM   4432  CE2 PHE A 107      -9.182  -5.769 103.995  1.00120.88           C  
ATOM   4433  CZ  PHE A 107     -10.295  -6.042 103.219  1.00128.36           C  
ATOM   4434  N   HIS A 108      -7.846  -9.934 108.799  1.00108.73           N  
ATOM   4435  CA  HIS A 108      -7.691 -10.128 110.223  1.00111.56           C  
ATOM   4436  C   HIS A 108      -7.036  -8.868 110.769  1.00110.47           C  
ATOM   4437  O   HIS A 108      -6.061  -8.358 110.199  1.00112.64           O  
ATOM   4438  CB  HIS A 108      -6.849 -11.366 110.552  1.00118.66           C  
ATOM   4439  CG  HIS A 108      -6.769 -11.667 112.016  1.00125.70           C  
ATOM   4440  CD2 HIS A 108      -7.432 -12.569 112.779  1.00130.46           C  
ATOM   4441  ND1 HIS A 108      -5.928 -10.987 112.871  1.00130.07           N  
ATOM   4442  CE1 HIS A 108      -6.075 -11.457 114.097  1.00131.64           C  
ATOM   4443  NE2 HIS A 108      -6.982 -12.418 114.068  1.00133.41           N  
ATOM   4444  N   PHE A 109      -7.567  -8.373 111.871  1.00104.95           N  
ATOM   4445  CA  PHE A 109      -6.991  -7.222 112.543  1.00107.44           C  
ATOM   4446  C   PHE A 109      -6.467  -7.651 113.883  1.00111.33           C  
ATOM   4447  O   PHE A 109      -7.142  -8.386 114.612  1.00114.27           O  
ATOM   4448  CB  PHE A 109      -8.046  -6.184 112.783  1.00105.39           C  
ATOM   4449  CG  PHE A 109      -8.726  -5.749 111.551  1.00108.64           C  
ATOM   4450  CD1 PHE A 109      -9.712  -6.528 110.991  1.00116.31           C  
ATOM   4451  CD2 PHE A 109      -8.389  -4.560 110.949  1.00113.51           C  
ATOM   4452  CE1 PHE A 109     -10.364  -6.123 109.845  1.00122.04           C  
ATOM   4453  CE2 PHE A 109      -9.034  -4.146 109.804  1.00114.86           C  
ATOM   4454  CZ  PHE A 109     -10.026  -4.926 109.250  1.00115.50           C  
ATOM   4455  N   HIS A 110      -5.289  -7.143 114.227  1.00116.04           N  
ATOM   4456  CA  HIS A 110      -4.666  -7.410 115.528  1.00122.10           C  
ATOM   4457  C   HIS A 110      -5.401  -6.663 116.642  1.00118.71           C  
ATOM   4458  O   HIS A 110      -5.438  -7.097 117.788  1.00113.37           O  
ATOM   4459  CB  HIS A 110      -3.190  -6.991 115.491  1.00133.86           C  
ATOM   4460  CG  HIS A 110      -2.378  -7.531 116.624  1.00150.66           C  
ATOM   4461  CD2 HIS A 110      -1.968  -6.959 117.781  1.00160.07           C  
ATOM   4462  ND1 HIS A 110      -1.877  -8.816 116.634  1.00158.33           N  
ATOM   4463  CE1 HIS A 110      -1.200  -9.015 117.752  1.00157.59           C  
ATOM   4464  NE2 HIS A 110      -1.237  -7.903 118.464  1.00160.93           N  
ATOM   4465  N   GLY A 111      -5.985  -5.524 116.298  1.00120.76           N  
ATOM   4466  CA  GLY A 111      -6.711  -4.703 117.269  1.00119.50           C  
ATOM   4467  C   GLY A 111      -5.858  -3.734 118.066  1.00125.37           C  
ATOM   4468  O   GLY A 111      -4.626  -3.725 117.956  1.00119.89           O  
ATOM   4469  N   ILE A 112      -6.524  -2.913 118.878  1.00135.89           N  
ATOM   4470  CA  ILE A 112      -5.835  -1.966 119.774  1.00140.91           C  
ATOM   4471  C   ILE A 112      -6.540  -2.023 121.134  1.00143.65           C  
ATOM   4472  O   ILE A 112      -7.733  -1.763 121.200  1.00144.96           O  
ATOM   4473  CB  ILE A 112      -5.847  -0.541 119.162  1.00139.67           C  
ATOM   4474  CG1 ILE A 112      -4.994  -0.517 117.891  1.00121.05           C  
ATOM   4475  CG2 ILE A 112      -5.359   0.495 120.171  1.00151.12           C  
ATOM   4476  CD1 ILE A 112      -4.763   0.876 117.368  1.00117.64           C  
ATOM   4477  N   GLU A 113      -5.856  -2.443 122.197  1.00144.42           N  
ATOM   4478  CA  GLU A 113      -6.526  -2.613 123.495  1.00151.84           C  
ATOM   4479  C   GLU A 113      -7.397  -1.399 123.891  1.00151.36           C  
ATOM   4480  O   GLU A 113      -6.927  -0.255 123.885  1.00146.40           O  
ATOM   4481  CB  GLU A 113      -5.481  -2.881 124.577  1.00159.51           C  
ATOM   4482  CG  GLU A 113      -6.027  -3.152 125.985  1.00150.84           C  
ATOM   4483  CD  GLU A 113      -5.953  -4.614 126.400  1.00138.36           C  
ATOM   4484  OE1 GLU A 113      -6.401  -5.472 125.622  1.00139.44           O  
ATOM   4485  OE2 GLU A 113      -5.429  -4.902 127.495  1.00120.02           O1-
ATOM   4486  N   GLY A 114      -8.659  -1.669 124.224  1.00150.22           N  
ATOM   4487  CA  GLY A 114      -9.579  -0.630 124.669  1.00150.84           C  
ATOM   4488  C   GLY A 114     -10.140   0.292 123.592  1.00151.17           C  
ATOM   4489  O   GLY A 114     -10.972   1.153 123.870  1.00156.15           O  
ATOM   4490  N   ASP A 115      -9.707   0.113 122.345  1.00148.17           N  
ATOM   4491  CA  ASP A 115     -10.321   0.837 121.218  1.00146.11           C  
ATOM   4492  C   ASP A 115     -10.914  -0.099 120.143  1.00140.07           C  
ATOM   4493  O   ASP A 115     -12.059   0.084 119.706  1.00142.64           O  
ATOM   4494  CB  ASP A 115      -9.304   1.792 120.574  1.00148.36           C  
ATOM   4495  CG  ASP A 115      -9.961   2.884 119.725  1.00156.51           C  
ATOM   4496  OD1 ASP A 115     -11.210   3.002 119.691  1.00160.10           O  
ATOM   4497  OD2 ASP A 115      -9.212   3.655 119.089  1.00161.71           O1-
ATOM   4498  N   PHE A 116     -10.130  -1.099 119.743  1.00132.54           N  
ATOM   4499  CA  PHE A 116     -10.471  -1.920 118.616  1.00134.66           C  
ATOM   4500  C   PHE A 116     -10.205  -3.395 118.884  1.00126.16           C  
ATOM   4501  O   PHE A 116      -9.076  -3.803 119.141  1.00125.45           O  
ATOM   4502  CB  PHE A 116      -9.669  -1.421 117.421  1.00149.12           C  
ATOM   4503  CG  PHE A 116     -10.234  -1.842 116.110  1.00160.05           C  
ATOM   4504  CD1 PHE A 116     -11.543  -1.518 115.771  1.00156.17           C  
ATOM   4505  CD2 PHE A 116      -9.461  -2.569 115.215  1.00165.47           C  
ATOM   4506  CE1 PHE A 116     -12.074  -1.923 114.564  1.00162.54           C  
ATOM   4507  CE2 PHE A 116      -9.983  -2.974 114.004  1.00163.52           C  
ATOM   4508  CZ  PHE A 116     -11.290  -2.653 113.677  1.00164.79           C  
ATOM   4509  N   LYS A 117     -11.248  -4.211 118.779  1.00118.75           N  
ATOM   4510  CA  LYS A 117     -11.149  -5.645 119.043  1.00120.44           C  
ATOM   4511  C   LYS A 117     -10.407  -6.430 117.948  1.00115.51           C  
ATOM   4512  O   LYS A 117     -10.534  -6.128 116.771  1.00113.71           O  
ATOM   4513  CB  LYS A 117     -12.561  -6.224 119.201  1.00123.57           C  
ATOM   4514  CG  LYS A 117     -12.617  -7.644 119.762  1.00134.15           C  
ATOM   4515  CD  LYS A 117     -13.955  -8.332 119.493  1.00131.12           C  
ATOM   4516  CE  LYS A 117     -13.902  -9.816 119.835  1.00127.65           C  
ATOM   4517  NZ  LYS A 117     -15.008 -10.565 119.174  1.00122.39           N1+
ATOM   4518  N   GLU A 118      -9.630  -7.429 118.357  1.00118.23           N  
ATOM   4519  CA  GLU A 118      -8.920  -8.293 117.424  1.00117.46           C  
ATOM   4520  C   GLU A 118      -9.999  -9.131 116.771  1.00111.25           C  
ATOM   4521  O   GLU A 118     -10.836  -9.687 117.464  1.00109.47           O  
ATOM   4522  CB  GLU A 118      -7.941  -9.176 118.193  1.00129.49           C  
ATOM   4523  CG  GLU A 118      -7.032 -10.039 117.335  1.00141.31           C  
ATOM   4524  CD  GLU A 118      -5.949 -10.738 118.146  1.00151.83           C  
ATOM   4525  OE1 GLU A 118      -5.280 -10.073 118.968  1.00157.24           O  
ATOM   4526  OE2 GLU A 118      -5.752 -11.958 117.952  1.00160.30           O1-
ATOM   4527  N   GLN A 119     -10.027  -9.202 115.447  1.00110.27           N  
ATOM   4528  CA  GLN A 119     -11.137  -9.886 114.789  1.00104.67           C  
ATOM   4529  C   GLN A 119     -10.865 -10.180 113.324  1.00104.12           C  
ATOM   4530  O   GLN A 119      -9.949  -9.613 112.716  1.00108.44           O  
ATOM   4531  CB  GLN A 119     -12.441  -9.078 114.923  1.00101.66           C  
ATOM   4532  CG  GLN A 119     -12.392  -7.662 114.361  1.00 97.71           C  
ATOM   4533  CD  GLN A 119     -13.671  -6.858 114.546  1.00100.89           C  
ATOM   4534  NE2 GLN A 119     -13.529  -5.545 114.562  1.00 96.21           N  
ATOM   4535  OE1 GLN A 119     -14.774  -7.403 114.645  1.00115.14           O  
ATOM   4536  N   GLN A 120     -11.667 -11.079 112.776  1.00 99.86           N  
ATOM   4537  CA  GLN A 120     -11.527 -11.520 111.405  1.00100.09           C  
ATOM   4538  C   GLN A 120     -12.844 -11.280 110.699  1.00100.60           C  
ATOM   4539  O   GLN A 120     -13.887 -11.689 111.194  1.00102.21           O  
ATOM   4540  CB  GLN A 120     -11.174 -13.000 111.385  1.00100.70           C  
ATOM   4541  CG  GLN A 120     -11.387 -13.691 110.049  1.00109.07           C  
ATOM   4542  CD  GLN A 120     -10.602 -14.988 109.924  1.00118.68           C  
ATOM   4543  NE2 GLN A 120     -11.101 -15.902 109.101  1.00126.76           N  
ATOM   4544  OE1 GLN A 120      -9.565 -15.169 110.561  1.00128.38           O  
ATOM   4545  N   VAL A 121     -12.805 -10.642 109.532  1.00100.30           N  
ATOM   4546  CA  VAL A 121     -14.016 -10.361 108.790  1.00 97.61           C  
ATOM   4547  C   VAL A 121     -13.867 -10.695 107.308  1.00 96.75           C  
ATOM   4548  O   VAL A 121     -12.811 -10.491 106.712  1.00 97.52           O  
ATOM   4549  CB  VAL A 121     -14.406  -8.895 108.954  1.00 93.64           C  
ATOM   4550  CG1 VAL A 121     -15.853  -8.722 108.537  1.00103.48           C  
ATOM   4551  CG2 VAL A 121     -14.215  -8.460 110.401  1.00 87.60           C  
ATOM   4552  N   THR A 122     -14.940 -11.203 106.719  1.00 92.79           N  
ATOM   4553  CA  THR A 122     -14.942 -11.591 105.311  1.00 94.50           C  
ATOM   4554  C   THR A 122     -16.096 -10.952 104.551  1.00 98.91           C  
ATOM   4555  O   THR A 122     -17.244 -11.005 104.984  1.00105.12           O  
ATOM   4556  CB  THR A 122     -15.049 -13.109 105.163  1.00 88.77           C  
ATOM   4557  CG2 THR A 122     -14.721 -13.534 103.755  1.00 85.47           C  
ATOM   4558  OG1 THR A 122     -14.169 -13.730 106.102  1.00 89.53           O  
ATOM   4559  N   LYS A 123     -15.805 -10.360 103.401  1.00 99.43           N  
ATOM   4560  CA  LYS A 123     -16.851  -9.778 102.581  1.00 96.51           C  
ATOM   4561  C   LYS A 123     -16.869 -10.483 101.237  1.00101.17           C  
ATOM   4562  O   LYS A 123     -15.835 -10.968 100.764  1.00100.27           O  
ATOM   4563  CB  LYS A 123     -16.635  -8.275 102.419  1.00 87.37           C  
ATOM   4564  CG  LYS A 123     -17.849  -7.527 101.884  1.00 84.74           C  
ATOM   4565  CD  LYS A 123     -17.911  -6.107 102.448  1.00 83.76           C  
ATOM   4566  CE  LYS A 123     -18.720  -5.109 101.604  1.00 78.75           C  
ATOM   4567  NZ  LYS A 123     -20.210  -5.077 101.686  1.00 72.33           N1+
ATOM   4568  N   VAL A 124     -18.045 -10.537 100.622  1.00102.11           N  
ATOM   4569  CA  VAL A 124     -18.194 -11.191  99.319  1.00 98.53           C  
ATOM   4570  C   VAL A 124     -18.634 -10.240  98.222  1.00101.09           C  
ATOM   4571  O   VAL A 124     -19.569  -9.444  98.394  1.00107.40           O  
ATOM   4572  CB  VAL A 124     -19.188 -12.357  99.345  1.00 92.71           C  
ATOM   4573  CG1 VAL A 124     -20.603 -11.887  98.990  1.00 84.71           C  
ATOM   4574  CG2 VAL A 124     -18.729 -13.436  98.382  1.00 87.36           C  
ATOM   4575  N   PHE A 125     -17.984 -10.340  97.076  1.00102.41           N  
ATOM   4576  CA  PHE A 125     -18.368  -9.517  95.951  1.00106.71           C  
ATOM   4577  C   PHE A 125     -18.708 -10.372  94.751  1.00108.92           C  
ATOM   4578  O   PHE A 125     -17.953 -11.288  94.412  1.00106.01           O  
ATOM   4579  CB  PHE A 125     -17.244  -8.581  95.600  1.00104.18           C  
ATOM   4580  CG  PHE A 125     -16.882  -7.654  96.699  1.00100.68           C  
ATOM   4581  CD1 PHE A 125     -15.945  -8.011  97.631  1.00104.70           C  
ATOM   4582  CD2 PHE A 125     -17.485  -6.417  96.798  1.00103.65           C  
ATOM   4583  CE1 PHE A 125     -15.599  -7.143  98.648  1.00110.90           C  
ATOM   4584  CE2 PHE A 125     -17.147  -5.541  97.808  1.00107.32           C  
ATOM   4585  CZ  PHE A 125     -16.199  -5.903  98.739  1.00107.84           C  
ATOM   4586  N   GLN A 126     -19.847 -10.062  94.118  1.00111.18           N  
ATOM   4587  CA  GLN A 126     -20.295 -10.784  92.939  1.00112.76           C  
ATOM   4588  C   GLN A 126     -20.823  -9.823  91.877  1.00117.84           C  
ATOM   4589  O   GLN A 126     -21.393  -8.776  92.189  1.00118.78           O  
ATOM   4590  CB  GLN A 126     -21.383 -11.808  93.296  1.00123.43           C  
ATOM   4591  CG  GLN A 126     -21.722 -11.945  94.765  1.00139.71           C  
ATOM   4592  CD  GLN A 126     -22.848 -12.942  94.969  1.00152.71           C  
ATOM   4593  NE2 GLN A 126     -22.576 -14.011  95.707  1.00160.26           N  
ATOM   4594  OE1 GLN A 126     -23.950 -12.757  94.449  1.00168.03           O  
ATOM   4595  N   ILE A 127     -20.649 -10.208  90.617  1.00122.92           N  
ATOM   4596  CA  ILE A 127     -21.135  -9.398  89.501  1.00124.73           C  
ATOM   4597  C   ILE A 127     -22.639  -9.542  89.310  1.00126.52           C  
ATOM   4598  O   ILE A 127     -23.212 -10.586  89.616  1.00124.05           O  
ATOM   4599  CB  ILE A 127     -20.455  -9.774  88.174  1.00124.99           C  
ATOM   4600  CG1 ILE A 127     -18.937  -9.717  88.301  1.00127.40           C  
ATOM   4601  CG2 ILE A 127     -20.859  -8.794  87.080  1.00125.69           C  
ATOM   4602  CD1 ILE A 127     -18.420  -8.460  88.965  1.00128.58           C  
ATOM   4603  N   LYS A 128     -23.257  -8.476  88.800  1.00128.79           N  
ATOM   4604  CA  LYS A 128     -24.648  -8.471  88.360  1.00136.30           C  
ATOM   4605  C   LYS A 128     -24.767  -7.546  87.152  1.00144.47           C  
ATOM   4606  O   LYS A 128     -23.928  -6.679  86.953  1.00143.11           O  
ATOM   4607  CB  LYS A 128     -25.569  -8.000  89.490  1.00136.61           C  
ATOM   4608  CG  LYS A 128     -25.666  -8.988  90.646  1.00134.80           C  
ATOM   4609  CD  LYS A 128     -26.917  -8.789  91.493  1.00128.77           C  
ATOM   4610  CE  LYS A 128     -27.044  -9.841  92.596  1.00126.17           C  
ATOM   4611  NZ  LYS A 128     -27.217 -11.255  92.147  1.00118.91           N1+
ATOM   4612  N   LYS A 129     -25.815  -7.723  86.350  1.00154.39           N  
ATOM   4613  CA  LYS A 129     -26.071  -6.838  85.195  1.00158.97           C  
ATOM   4614  C   LYS A 129     -27.420  -6.132  85.337  1.00166.86           C  
ATOM   4615  O   LYS A 129     -28.336  -6.683  85.936  1.00171.72           O  
ATOM   4616  CB  LYS A 129     -26.099  -7.617  83.871  1.00172.28           C  
ATOM   4617  CG  LYS A 129     -24.823  -7.593  83.043  1.00182.21           C  
ATOM   4618  CD  LYS A 129     -25.073  -8.123  81.630  1.00196.88           C  
ATOM   4619  CE  LYS A 129     -23.776  -8.422  80.884  1.00202.34           C  
ATOM   4620  NZ  LYS A 129     -23.922  -8.437  79.399  1.00197.87           N1+
ATOM   4621  N   GLY A 130     -27.540  -4.928  84.788  1.00178.57           N  
ATOM   4622  CA  GLY A 130     -28.823  -4.229  84.800  1.00184.54           C  
ATOM   4623  C   GLY A 130     -29.480  -4.221  83.437  1.00189.62           C  
ATOM   4624  O   GLY A 130     -30.629  -3.809  83.271  1.00190.45           O  
ATOM   4625  N   LYS A 131     -28.734  -4.705  82.452  1.00193.51           N  
ATOM   4626  CA  LYS A 131     -29.122  -4.636  81.033  1.00201.40           C  
ATOM   4627  C   LYS A 131     -29.148  -3.234  80.398  1.00213.49           C  
ATOM   4628  O   LYS A 131     -28.882  -2.232  81.065  1.00216.04           O  
ATOM   4629  CB  LYS A 131     -30.422  -5.440  80.790  1.00196.85           C  
ATOM   4630  CG  LYS A 131     -30.275  -6.923  81.176  1.00190.56           C  
ATOM   4631  CD  LYS A 131     -29.002  -7.567  80.477  1.00189.44           C  
ATOM   4632  CE  LYS A 131     -29.274  -8.101  79.073  1.00190.70           C  
ATOM   4633  NZ  LYS A 131     -27.991  -8.329  78.348  1.00183.80           N1+
ATOM   4634  N   ASP A 132     -29.418  -3.192  79.102  1.00218.61           N  
ATOM   4635  CA  ASP A 132     -29.434  -1.955  78.297  1.00222.24           C  
ATOM   4636  C   ASP A 132     -27.993  -1.472  78.042  1.00215.17           C  
ATOM   4637  O   ASP A 132     -27.353  -1.871  77.066  1.00216.83           O  
ATOM   4638  CB  ASP A 132     -30.351  -0.781  78.828  1.00244.55           C  
ATOM   4639  CG  ASP A 132     -30.672  -0.844  80.324  1.00268.27           C  
ATOM   4640  OD1 ASP A 132     -31.491  -1.682  80.786  1.00272.36           O  
ATOM   4641  OD2 ASP A 132     -30.120   0.016  81.038  1.00294.07           O1-
ATOM   4642  N   ASP A 133     -27.490  -0.617  78.920  1.00212.64           N  
ATOM   4643  CA  ASP A 133     -26.137  -0.094  78.801  1.00207.73           C  
ATOM   4644  C   ASP A 133     -25.161  -1.259  78.630  1.00203.76           C  
ATOM   4645  O   ASP A 133     -25.320  -2.316  79.239  1.00203.59           O  
ATOM   4646  CB  ASP A 133     -25.823   0.750  80.040  1.00193.54           C  
ATOM   4647  CG  ASP A 133     -24.558   1.579  79.915  1.00188.09           C  
ATOM   4648  OD1 ASP A 133     -23.815   1.472  78.913  1.00197.85           O  
ATOM   4649  OD2 ASP A 133     -24.312   2.360  80.856  1.00179.42           O1-
ATOM   4650  N   GLN A 134     -24.162  -1.051  77.782  1.00207.00           N  
ATOM   4651  CA  GLN A 134     -23.261  -2.138  77.390  1.00201.25           C  
ATOM   4652  C   GLN A 134     -22.860  -2.990  78.617  1.00196.64           C  
ATOM   4653  O   GLN A 134     -22.620  -4.186  78.491  1.00196.60           O  
ATOM   4654  CB  GLN A 134     -22.057  -1.577  76.614  1.00195.12           C  
ATOM   4655  CG  GLN A 134     -22.479  -0.812  75.356  1.00188.42           C  
ATOM   4656  CD  GLN A 134     -21.430  -0.764  74.265  1.00186.70           C  
ATOM   4657  NE2 GLN A 134     -21.867  -0.951  73.026  1.00188.81           N  
ATOM   4658  OE1 GLN A 134     -20.251  -0.532  74.523  1.00181.86           O  
ATOM   4659  N   GLU A 135     -22.826  -2.340  79.777  1.00199.82           N  
ATOM   4660  CA  GLU A 135     -22.490  -2.953  81.053  1.00195.50           C  
ATOM   4661  C   GLU A 135     -22.106  -4.435  81.019  1.00181.23           C  
ATOM   4662  O   GLU A 135     -22.953  -5.303  80.858  1.00175.62           O  
ATOM   4663  CB  GLU A 135     -23.655  -2.741  82.021  1.00194.50           C  
ATOM   4664  CG  GLU A 135     -23.492  -1.506  82.888  1.00184.82           C  
ATOM   4665  CD  GLU A 135     -24.807  -0.970  83.406  1.00179.00           C  
ATOM   4666  OE1 GLU A 135     -25.785  -1.742  83.505  1.00161.97           O  
ATOM   4667  OE2 GLU A 135     -24.848   0.235  83.714  1.00177.89           O1-
ATOM   4668  N   ASP A 136     -20.824  -4.709  81.216  1.00179.74           N  
ATOM   4669  CA  ASP A 136     -20.374  -6.072  81.354  1.00174.37           C  
ATOM   4670  C   ASP A 136     -20.921  -6.574  82.663  1.00166.42           C  
ATOM   4671  O   ASP A 136     -20.837  -7.752  82.980  1.00166.44           O  
ATOM   4672  CB  ASP A 136     -18.848  -6.125  81.337  1.00176.13           C  
ATOM   4673  CG  ASP A 136     -18.289  -5.771  79.969  1.00177.56           C  
ATOM   4674  OD1 ASP A 136     -19.116  -5.501  79.057  1.00170.75           O  
ATOM   4675  OD2 ASP A 136     -17.046  -5.753  79.806  1.00179.74           O1-
ATOM   4676  N   GLY A 137     -21.490  -5.663  83.429  1.00163.47           N  
ATOM   4677  CA  GLY A 137     -22.049  -5.986  84.723  1.00161.89           C  
ATOM   4678  C   GLY A 137     -21.101  -5.436  85.763  1.00147.65           C  
ATOM   4679  O   GLY A 137     -19.934  -5.184  85.486  1.00142.93           O  
ATOM   4680  N   ILE A 138     -21.612  -5.227  86.970  1.00139.56           N  
ATOM   4681  CA  ILE A 138     -20.908  -4.423  87.947  1.00134.69           C  
ATOM   4682  C   ILE A 138     -21.016  -5.143  89.297  1.00132.01           C  
ATOM   4683  O   ILE A 138     -21.828  -6.055  89.498  1.00128.18           O  
ATOM   4684  CB  ILE A 138     -21.444  -2.959  87.996  1.00125.85           C  
ATOM   4685  CG1 ILE A 138     -20.475  -2.003  88.722  1.00128.27           C  
ATOM   4686  CG2 ILE A 138     -22.838  -2.910  88.606  1.00112.95           C  
ATOM   4687  CD1 ILE A 138     -19.021  -2.004  88.254  1.00124.19           C  
ATOM   4688  N   LEU A 139     -20.136  -4.762  90.197  1.00132.93           N  
ATOM   4689  CA  LEU A 139     -20.010  -5.483  91.439  1.00121.42           C  
ATOM   4690  C   LEU A 139     -21.117  -5.165  92.413  1.00114.54           C  
ATOM   4691  O   LEU A 139     -21.640  -4.059  92.436  1.00112.96           O  
ATOM   4692  CB  LEU A 139     -18.671  -5.202  92.064  1.00115.76           C  
ATOM   4693  CG  LEU A 139     -17.675  -6.348  91.873  1.00115.13           C  
ATOM   4694  CD1 LEU A 139     -16.388  -6.011  92.607  1.00117.19           C  
ATOM   4695  CD2 LEU A 139     -18.252  -7.686  92.337  1.00109.63           C  
ATOM   4696  N   THR A 140     -21.463  -6.165  93.207  1.00116.01           N  
ATOM   4697  CA  THR A 140     -22.390  -5.999  94.317  1.00116.87           C  
ATOM   4698  C   THR A 140     -21.824  -6.707  95.509  1.00116.54           C  
ATOM   4699  O   THR A 140     -21.004  -7.606  95.354  1.00116.44           O  
ATOM   4700  CB  THR A 140     -23.710  -6.706  94.055  1.00119.80           C  
ATOM   4701  CG2 THR A 140     -23.482  -8.142  93.652  1.00117.77           C  
ATOM   4702  OG1 THR A 140     -24.500  -6.708  95.252  1.00126.52           O  
ATOM   4703  N   SER A 141     -22.291  -6.334  96.697  1.00117.10           N  
ATOM   4704  CA  SER A 141     -21.889  -7.040  97.902  1.00119.01           C  
ATOM   4705  C   SER A 141     -22.983  -6.996  98.962  1.00119.71           C  
ATOM   4706  O   SER A 141     -23.994  -6.307  98.799  1.00119.24           O  
ATOM   4707  CB  SER A 141     -20.633  -6.411  98.475  1.00122.44           C  
ATOM   4708  OG  SER A 141     -20.242  -7.079  99.659  1.00127.39           O  
ATOM   4709  N   GLU A 142     -22.763  -7.749 100.033  1.00119.14           N  
ATOM   4710  CA  GLU A 142     -23.681  -7.839 101.148  1.00120.05           C  
ATOM   4711  C   GLU A 142     -23.016  -7.163 102.324  1.00118.02           C  
ATOM   4712  O   GLU A 142     -21.812  -7.298 102.486  1.00117.16           O  
ATOM   4713  CB  GLU A 142     -23.900  -9.303 101.525  1.00128.70           C  
ATOM   4714  CG  GLU A 142     -24.748 -10.099 100.546  1.00143.50           C  
ATOM   4715  CD  GLU A 142     -26.212 -10.192 100.960  1.00148.75           C  
ATOM   4716  OE1 GLU A 142     -26.721  -9.242 101.595  1.00157.53           O  
ATOM   4717  OE2 GLU A 142     -26.861 -11.213 100.636  1.00143.72           O1-
ATOM   4718  N   PRO A 143     -23.791  -6.456 103.168  1.00118.11           N  
ATOM   4719  CA  PRO A 143     -23.172  -5.837 104.335  1.00112.41           C  
ATOM   4720  C   PRO A 143     -22.684  -6.915 105.270  1.00113.70           C  
ATOM   4721  O   PRO A 143     -23.291  -7.983 105.339  1.00118.26           O  
ATOM   4722  CB  PRO A 143     -24.301  -5.038 104.981  1.00107.82           C  
ATOM   4723  CG  PRO A 143     -25.560  -5.448 104.298  1.00114.92           C  
ATOM   4724  CD  PRO A 143     -25.256  -6.504 103.282  1.00120.42           C  
ATOM   4725  N   VAL A 144     -21.588  -6.664 105.968  1.00113.81           N  
ATOM   4726  CA  VAL A 144     -21.082  -7.656 106.890  1.00118.04           C  
ATOM   4727  C   VAL A 144     -20.731  -6.964 108.199  1.00130.32           C  
ATOM   4728  O   VAL A 144     -20.148  -5.892 108.187  1.00128.85           O  
ATOM   4729  CB  VAL A 144     -19.917  -8.434 106.262  1.00107.16           C  
ATOM   4730  CG1 VAL A 144     -19.322  -9.430 107.236  1.00111.83           C  
ATOM   4731  CG2 VAL A 144     -20.388  -9.138 104.996  1.00104.21           C  
ATOM   4732  N   PRO A 145     -21.147  -7.559 109.336  1.00144.13           N  
ATOM   4733  CA  PRO A 145     -20.956  -6.917 110.639  1.00141.39           C  
ATOM   4734  C   PRO A 145     -19.500  -6.820 111.100  1.00138.45           C  
ATOM   4735  O   PRO A 145     -18.713  -7.768 110.937  1.00132.52           O  
ATOM   4736  CB  PRO A 145     -21.727  -7.836 111.589  1.00152.22           C  
ATOM   4737  CG  PRO A 145     -21.616  -9.179 110.951  1.00154.72           C  
ATOM   4738  CD  PRO A 145     -21.748  -8.901 109.483  1.00155.03           C  
ATOM   4739  N   ILE A 146     -19.177  -5.692 111.722  1.00138.87           N  
ATOM   4740  CA  ILE A 146     -17.846  -5.438 112.221  1.00137.17           C  
ATOM   4741  C   ILE A 146     -17.996  -4.627 113.501  1.00134.19           C  
ATOM   4742  O   ILE A 146     -18.904  -3.814 113.606  1.00136.99           O  
ATOM   4743  CB  ILE A 146     -17.028  -4.665 111.164  1.00125.68           C  
ATOM   4744  CG1 ILE A 146     -15.557  -4.609 111.561  1.00123.05           C  
ATOM   4745  CG2 ILE A 146     -17.613  -3.281 110.900  1.00118.61           C  
ATOM   4746  CD1 ILE A 146     -14.682  -4.072 110.454  1.00117.32           C  
ATOM   4747  N   GLU A 147     -17.149  -4.872 114.487  1.00132.04           N  
ATOM   4748  CA  GLU A 147     -17.226  -4.073 115.699  1.00142.69           C  
ATOM   4749  C   GLU A 147     -16.350  -2.844 115.524  1.00133.15           C  
ATOM   4750  O   GLU A 147     -15.136  -2.956 115.388  1.00129.58           O  
ATOM   4751  CB  GLU A 147     -16.824  -4.856 116.953  1.00176.68           C  
ATOM   4752  CG  GLU A 147     -17.154  -4.099 118.243  1.00194.67           C  
ATOM   4753  CD  GLU A 147     -17.023  -4.934 119.507  1.00207.12           C  
ATOM   4754  OE1 GLU A 147     -16.002  -5.647 119.666  1.00220.14           O  
ATOM   4755  OE2 GLU A 147     -17.948  -4.866 120.346  1.00209.49           O1-
ATOM   4756  N   TRP A 148     -16.991  -1.688 115.513  1.00129.42           N  
ATOM   4757  CA  TRP A 148     -16.317  -0.435 115.227  1.00129.52           C  
ATOM   4758  C   TRP A 148     -15.399  -0.017 116.381  1.00135.18           C  
ATOM   4759  O   TRP A 148     -15.604  -0.442 117.518  1.00138.56           O  
ATOM   4760  CB  TRP A 148     -17.359   0.646 114.948  1.00127.34           C  
ATOM   4761  CG  TRP A 148     -18.043   0.462 113.629  1.00126.01           C  
ATOM   4762  CD1 TRP A 148     -18.459  -0.711 113.073  1.00127.62           C  
ATOM   4763  CD2 TRP A 148     -18.396   1.490 112.698  1.00126.16           C  
ATOM   4764  CE2 TRP A 148     -19.017   0.864 111.596  1.00126.21           C  
ATOM   4765  CE3 TRP A 148     -18.246   2.879 112.688  1.00120.32           C  
ATOM   4766  NE1 TRP A 148     -19.039  -0.481 111.849  1.00131.21           N  
ATOM   4767  CZ2 TRP A 148     -19.482   1.576 110.499  1.00117.15           C  
ATOM   4768  CZ3 TRP A 148     -18.714   3.583 111.596  1.00114.97           C  
ATOM   4769  CH2 TRP A 148     -19.323   2.932 110.518  1.00112.32           C  
ATOM   4770  N   PRO A 149     -14.382   0.818 116.093  1.00134.43           N  
ATOM   4771  CA  PRO A 149     -13.500   1.301 117.151  1.00139.63           C  
ATOM   4772  C   PRO A 149     -14.272   2.194 118.114  1.00141.39           C  
ATOM   4773  O   PRO A 149     -15.199   2.920 117.701  1.00139.16           O  
ATOM   4774  CB  PRO A 149     -12.429   2.108 116.412  1.00136.62           C  
ATOM   4775  CG  PRO A 149     -12.684   1.929 114.963  1.00138.34           C  
ATOM   4776  CD  PRO A 149     -14.085   1.443 114.798  1.00136.71           C  
ATOM   4777  N   GLN A 150     -13.889   2.133 119.383  1.00141.23           N  
ATOM   4778  CA  GLN A 150     -14.571   2.907 120.410  1.00141.11           C  
ATOM   4779  C   GLN A 150     -14.631   4.388 120.042  1.00136.63           C  
ATOM   4780  O   GLN A 150     -15.647   5.059 120.227  1.00141.29           O  
ATOM   4781  CB  GLN A 150     -13.865   2.760 121.771  1.00146.88           C  
ATOM   4782  CG  GLN A 150     -13.926   1.363 122.387  1.00147.99           C  
ATOM   4783  CD  GLN A 150     -15.285   1.022 122.970  1.00151.31           C  
ATOM   4784  NE2 GLN A 150     -15.592  -0.271 123.017  1.00151.33           N  
ATOM   4785  OE1 GLN A 150     -16.061   1.905 123.349  1.00154.87           O  
ATOM   4786  N   SER A 151     -13.525   4.902 119.534  1.00132.81           N  
ATOM   4787  CA  SER A 151     -13.456   6.323 119.228  1.00132.47           C  
ATOM   4788  C   SER A 151     -14.378   6.732 118.081  1.00134.34           C  
ATOM   4789  O   SER A 151     -14.625   7.920 117.877  1.00131.62           O  
ATOM   4790  CB  SER A 151     -12.027   6.736 118.906  1.00129.70           C  
ATOM   4791  OG  SER A 151     -11.586   6.136 117.710  1.00124.18           O  
ATOM   4792  N   TYR A 152     -14.889   5.754 117.335  1.00140.75           N  
ATOM   4793  CA  TYR A 152     -15.773   6.066 116.208  1.00141.02           C  
ATOM   4794  C   TYR A 152     -17.255   6.059 116.633  1.00144.71           C  
ATOM   4795  O   TYR A 152     -18.172   6.204 115.800  1.00147.27           O  
ATOM   4796  CB  TYR A 152     -15.491   5.146 115.007  1.00140.18           C  
ATOM   4797  CG  TYR A 152     -14.293   5.571 114.151  1.00134.46           C  
ATOM   4798  CD1 TYR A 152     -13.054   5.828 114.727  1.00138.94           C  
ATOM   4799  CD2 TYR A 152     -14.399   5.695 112.763  1.00124.95           C  
ATOM   4800  CE1 TYR A 152     -11.962   6.207 113.948  1.00137.25           C  
ATOM   4801  CE2 TYR A 152     -13.309   6.073 111.979  1.00117.42           C  
ATOM   4802  CZ  TYR A 152     -12.092   6.329 112.571  1.00121.28           C  
ATOM   4803  OH  TYR A 152     -11.002   6.713 111.811  1.00108.63           O  
ATOM   4804  N   ASP A 153     -17.475   5.950 117.940  1.00145.29           N  
ATOM   4805  CA  ASP A 153     -18.834   5.923 118.486  1.00151.17           C  
ATOM   4806  C   ASP A 153     -19.730   7.064 118.009  1.00145.17           C  
ATOM   4807  O   ASP A 153     -20.900   6.841 117.751  1.00143.23           O  
ATOM   4808  CB  ASP A 153     -18.803   5.905 120.019  1.00171.43           C  
ATOM   4809  CG  ASP A 153     -18.371   4.558 120.583  1.00185.36           C  
ATOM   4810  OD1 ASP A 153     -18.225   3.585 119.796  1.00189.38           O  
ATOM   4811  OD2 ASP A 153     -18.172   4.480 121.818  1.00181.50           O1-
ATOM   4812  N   SER A 154     -19.198   8.274 117.893  1.00140.28           N  
ATOM   4813  CA  SER A 154     -20.004   9.414 117.478  1.00139.97           C  
ATOM   4814  C   SER A 154     -20.452   9.400 116.003  1.00144.77           C  
ATOM   4815  O   SER A 154     -21.407  10.088 115.645  1.00141.30           O  
ATOM   4816  CB  SER A 154     -19.243  10.701 117.780  1.00134.88           C  
ATOM   4817  OG  SER A 154     -17.852  10.512 117.580  1.00141.53           O  
ATOM   4818  N   ILE A 155     -19.777   8.636 115.147  1.00147.40           N  
ATOM   4819  CA  ILE A 155     -20.194   8.566 113.723  1.00142.80           C  
ATOM   4820  C   ILE A 155     -20.611   7.139 113.372  1.00145.25           C  
ATOM   4821  O   ILE A 155     -20.734   6.780 112.188  1.00145.18           O  
ATOM   4822  CB  ILE A 155     -19.109   9.063 112.740  1.00129.55           C  
ATOM   4823  CG1 ILE A 155     -17.733   8.526 113.137  1.00125.68           C  
ATOM   4824  CG2 ILE A 155     -19.106  10.582 112.690  1.00126.67           C  
ATOM   4825  CD1 ILE A 155     -16.659   8.829 112.130  1.00133.59           C  
ATOM   4826  N   ASN A 156     -20.820   6.322 114.405  1.00146.34           N  
ATOM   4827  CA  ASN A 156     -21.308   4.961 114.232  1.00143.05           C  
ATOM   4828  C   ASN A 156     -22.798   5.035 113.898  1.00143.54           C  
ATOM   4829  O   ASN A 156     -23.588   5.531 114.704  1.00146.29           O  
ATOM   4830  CB  ASN A 156     -21.084   4.149 115.515  1.00133.89           C  
ATOM   4831  CG  ASN A 156     -21.430   2.675 115.362  1.00130.33           C  
ATOM   4832  ND2 ASN A 156     -21.113   1.891 116.383  1.00131.49           N  
ATOM   4833  OD1 ASN A 156     -21.993   2.252 114.360  1.00122.08           O  
ATOM   4834  N   PRO A 157     -23.200   4.530 112.713  1.00145.52           N  
ATOM   4835  CA  PRO A 157     -24.622   4.496 112.351  1.00146.90           C  
ATOM   4836  C   PRO A 157     -25.505   3.711 113.321  1.00143.79           C  
ATOM   4837  O   PRO A 157     -26.687   3.967 113.376  1.00146.33           O  
ATOM   4838  CB  PRO A 157     -24.614   3.841 110.966  1.00151.33           C  
ATOM   4839  CG  PRO A 157     -23.284   4.192 110.404  1.00147.47           C  
ATOM   4840  CD  PRO A 157     -22.343   4.152 111.573  1.00146.76           C  
ATOM   4841  N   ASP A 158     -24.941   2.768 114.071  1.00140.68           N  
ATOM   4842  CA  ASP A 158     -25.700   1.979 115.031  1.00143.50           C  
ATOM   4843  C   ASP A 158     -25.923   2.677 116.379  1.00145.33           C  
ATOM   4844  O   ASP A 158     -26.740   2.225 117.182  1.00143.72           O  
ATOM   4845  CB  ASP A 158     -24.976   0.656 115.306  1.00144.08           C  
ATOM   4846  CG  ASP A 158     -24.554  -0.061 114.040  1.00138.30           C  
ATOM   4847  OD1 ASP A 158     -25.130   0.220 112.969  1.00137.51           O  
ATOM   4848  OD2 ASP A 158     -23.635  -0.904 114.118  1.00134.65           O1-
ATOM   4849  N   LEU A 159     -25.200   3.768 116.625  1.00147.04           N  
ATOM   4850  CA  LEU A 159     -25.340   4.485 117.892  1.00149.36           C  
ATOM   4851  C   LEU A 159     -26.027   5.830 117.752  1.00151.77           C  
ATOM   4852  O   LEU A 159     -26.670   6.301 118.689  1.00156.91           O  
ATOM   4853  CB  LEU A 159     -23.988   4.656 118.576  1.00153.67           C  
ATOM   4854  CG  LEU A 159     -23.390   3.348 119.097  1.00158.71           C  
ATOM   4855  CD1 LEU A 159     -22.195   3.680 119.974  1.00166.86           C  
ATOM   4856  CD2 LEU A 159     -24.405   2.515 119.871  1.00149.72           C  
ATOM   4857  N   ILE A 160     -25.926   6.435 116.575  1.00152.88           N  
ATOM   4858  CA  ILE A 160     -26.648   7.670 116.291  1.00156.73           C  
ATOM   4859  C   ILE A 160     -28.151   7.384 116.360  1.00162.85           C  
ATOM   4860  O   ILE A 160     -28.666   6.536 115.633  1.00162.09           O  
ATOM   4861  CB  ILE A 160     -26.286   8.250 114.905  1.00155.66           C  
ATOM   4862  CG1 ILE A 160     -24.804   8.619 114.818  1.00154.78           C  
ATOM   4863  CG2 ILE A 160     -27.076   9.523 114.641  1.00158.13           C  
ATOM   4864  CD1 ILE A 160     -24.306   8.770 113.396  1.00156.00           C  
ATOM   4865  N   LYS A 161     -28.854   8.092 117.240  1.00163.76           N  
ATOM   4866  CA  LYS A 161     -30.296   7.895 117.392  1.00165.51           C  
ATOM   4867  C   LYS A 161     -31.095   8.627 116.308  1.00172.09           C  
ATOM   4868  O   LYS A 161     -31.970   8.053 115.666  1.00169.55           O  
ATOM   4869  CB  LYS A 161     -30.755   8.350 118.785  1.00158.90           C  
ATOM   4870  CG  LYS A 161     -30.363   7.396 119.910  1.00153.24           C  
ATOM   4871  CD  LYS A 161     -31.330   6.218 120.020  1.00144.48           C  
ATOM   4872  CE  LYS A 161     -30.833   5.141 120.975  1.00131.31           C  
ATOM   4873  NZ  LYS A 161     -29.680   4.367 120.432  1.00114.13           N1+
ATOM   4874  N   ASP A 162     -30.763   9.897 116.105  1.00172.55           N  
ATOM   4875  CA  ASP A 162     -31.415  10.759 115.159  1.00176.04           C  
ATOM   4876  C   ASP A 162     -31.091  10.447 113.685  1.00183.20           C  
ATOM   4877  O   ASP A 162     -31.909   9.942 112.920  1.00182.36           O  
ATOM   4878  CB  ASP A 162     -30.783  12.116 115.398  1.00167.88           C  
ATOM   4879  CG  ASP A 162     -31.215  12.736 116.676  1.00169.29           C  
ATOM   4880  OD1 ASP A 162     -31.739  12.018 117.567  1.00161.56           O  
ATOM   4881  OD2 ASP A 162     -31.001  13.952 116.776  1.00177.37           O1-
ATOM   4882  N   LYS A 163     -29.872  10.799 113.298  1.00184.69           N  
ATOM   4883  CA  LYS A 163     -29.399  10.682 111.912  1.00181.25           C  
ATOM   4884  C   LYS A 163     -30.364  11.285 110.895  1.00177.93           C  
ATOM   4885  O   LYS A 163     -30.293  10.984 109.707  1.00179.65           O  
ATOM   4886  CB  LYS A 163     -29.119   9.205 111.553  1.00180.57           C  
ATOM   4887  CG  LYS A 163     -30.339   8.307 111.281  1.00170.93           C  
ATOM   4888  CD  LYS A 163     -30.000   7.130 110.350  1.00165.81           C  
ATOM   4889  CE  LYS A 163     -30.820   5.876 110.670  1.00157.55           C  
ATOM   4890  NZ  LYS A 163     -29.919   4.743 111.010  1.00155.65           N1+
ATOM   4891  N   ARG A 164     -31.295  12.104 111.365  1.00176.14           N  
ATOM   4892  CA  ARG A 164     -32.287  12.741 110.514  1.00178.30           C  
ATOM   4893  C   ARG A 164     -32.258  14.221 110.818  1.00177.39           C  
ATOM   4894  O   ARG A 164     -32.701  15.022 110.006  1.00184.03           O  
ATOM   4895  CB  ARG A 164     -33.669  12.193 110.805  1.00182.90           C  
ATOM   4896  CG  ARG A 164     -34.025  10.982 109.961  1.00187.82           C  
ATOM   4897  CD  ARG A 164     -35.443  10.499 110.227  1.00190.32           C  
ATOM   4898  NE  ARG A 164     -35.659   9.094 109.865  1.00182.93           N  
ATOM   4899  CZ  ARG A 164     -35.073   8.049 110.458  1.00180.02           C  
ATOM   4900  NH1 ARG A 164     -34.212   8.201 111.468  1.00175.84           N1+
ATOM   4901  NH2 ARG A 164     -35.355   6.825 110.032  1.00180.50           N  
ATOM   4902  N   SER A 165     -31.732  14.575 111.987  1.00170.79           N  
ATOM   4903  CA  SER A 165     -31.516  15.970 112.334  1.00172.13           C  
ATOM   4904  C   SER A 165     -30.337  16.467 111.508  1.00181.47           C  
ATOM   4905  O   SER A 165     -29.552  15.654 110.999  1.00184.20           O  
ATOM   4906  CB  SER A 165     -31.204  16.115 113.822  1.00163.39           C  
ATOM   4907  OG  SER A 165     -30.172  15.219 114.231  1.00163.81           O  
ATOM   4908  N   PRO A 166     -30.171  17.801 111.383  1.00179.79           N  
ATOM   4909  CA  PRO A 166     -28.970  18.293 110.705  1.00183.48           C  
ATOM   4910  C   PRO A 166     -27.669  17.707 111.254  1.00188.87           C  
ATOM   4911  O   PRO A 166     -26.843  17.289 110.459  1.00188.11           O  
ATOM   4912  CB  PRO A 166     -29.056  19.798 110.914  1.00181.66           C  
ATOM   4913  CG  PRO A 166     -30.518  20.052 110.856  1.00177.22           C  
ATOM   4914  CD  PRO A 166     -31.149  18.884 111.576  1.00177.02           C  
ATOM   4915  N   GLU A 167     -27.491  17.657 112.575  1.00189.75           N  
ATOM   4916  CA  GLU A 167     -26.296  17.065 113.169  1.00194.80           C  
ATOM   4917  C   GLU A 167     -26.216  15.542 113.000  1.00187.47           C  
ATOM   4918  O   GLU A 167     -25.150  14.992 112.713  1.00180.54           O  
ATOM   4919  CB  GLU A 167     -26.222  17.412 114.662  1.00205.16           C  
ATOM   4920  CG  GLU A 167     -25.882  18.867 114.947  1.00210.86           C  
ATOM   4921  CD  GLU A 167     -24.488  19.266 114.480  1.00218.07           C  
ATOM   4922  OE1 GLU A 167     -23.640  18.377 114.250  1.00218.52           O  
ATOM   4923  OE2 GLU A 167     -24.236  20.480 114.347  1.00227.60           O1-
ATOM   4924  N   GLY A 168     -27.341  14.869 113.198  1.00187.88           N  
ATOM   4925  CA  GLY A 168     -27.378  13.422 113.071  1.00182.85           C  
ATOM   4926  C   GLY A 168     -27.092  12.965 111.651  1.00177.68           C  
ATOM   4927  O   GLY A 168     -26.390  11.967 111.430  1.00174.72           O  
ATOM   4928  N   LYS A 169     -27.647  13.702 110.688  1.00180.38           N  
ATOM   4929  CA  LYS A 169     -27.448  13.386 109.275  1.00180.97           C  
ATOM   4930  C   LYS A 169     -25.968  13.538 108.914  1.00175.18           C  
ATOM   4931  O   LYS A 169     -25.410  12.752 108.144  1.00174.02           O  
ATOM   4932  CB  LYS A 169     -28.246  14.332 108.365  1.00188.21           C  
ATOM   4933  CG  LYS A 169     -29.694  13.938 108.122  1.00197.97           C  
ATOM   4934  CD  LYS A 169     -30.265  14.640 106.892  1.00196.43           C  
ATOM   4935  CE  LYS A 169     -31.789  14.597 106.868  1.00189.41           C  
ATOM   4936  NZ  LYS A 169     -32.364  14.885 105.520  1.00175.82           N1+
ATOM   4937  N   LYS A 170     -25.348  14.575 109.465  1.00175.91           N  
ATOM   4938  CA  LYS A 170     -23.945  14.850 109.185  1.00172.76           C  
ATOM   4939  C   LYS A 170     -23.069  13.768 109.796  1.00166.77           C
[truncated: 183,984 more chars]
